# Supplementary material for: An Optimized Editing Approach for Wheat Genes by Improving sgRNA Design and Transformation Strategies
Source: Int J Mol Sci. 2025 Apr 17;26(8):3796. doi: 10.3390/ijms26083796 (PMC12028029; doi:10.3390/ijms26083796)
Supplement: Supplementary file 1 [file ijms-26-03796-s001.zip]

Archive with 44 entries (29 files):
- Hi-TOM Supplementary Data/
- Hi-TOM Supplementary Data/SY15036-USR-30302-result/
- Hi-TOM Supplementary Data/SY15036-USR-30302-result/all-SY15036-USR-30302-Hi-TOM-sequencing-result.xlsx
- Hi-TOM Supplementary Data/SY15036-USR-30302-result/all-SY15036-USR-30302-report.xlsx
- Hi-TOM Supplementary Data/SY15154-USR-30606-result/
- Hi-TOM Supplementary Data/SY15154-USR-30606-result/all-SY15154-USR-30606-Hi-TOM-sequencing-result.xlsx
- Hi-TOM Supplementary Data/SY15154-USR-30606-result/all-SY15154-USR-30606-report.xlsx
- Hi-TOM Supplementary Data/SY15154-USR-30607-result/
- Hi-TOM Supplementary Data/SY15154-USR-30607-result/all-SY15154-USR-30607-Hi-TOM-sequencing-result.xlsx
- Hi-TOM Supplementary Data/SY15154-USR-30607-result/all-SY15154-USR-30607-report.xlsx
- Hi-TOM Supplementary Data/SY15154-USR-30608-result/
- Hi-TOM Supplementary Data/SY15154-USR-30608-result/all-SY15154-USR-30608-Hi-TOM-sequencing-result.xlsx
- Hi-TOM Supplementary Data/SY15154-USR-30608-result/all-SY15154-USR-30608-report.xlsx
- Hi-TOM Supplementary Data/SY15247-USR-30805-result/
- Hi-TOM Supplementary Data/SY15247-USR-30805-result/all-SY15247-USR-30805-Hi-TOM-sequencing-result.xlsx
- Hi-TOM Supplementary Data/SY15247-USR-30805-result/all-SY15247-USR-30805-report.xlsx
- Hi-TOM Supplementary Data/SY15247-USR-30806-result/
- Hi-TOM Supplementary Data/SY15247-USR-30806-result/all-SY15247-USR-30806-Hi-TOM-sequencing-result.xlsx
- Hi-TOM Supplementary Data/SY15247-USR-30806-result/all-SY15247-USR-30806-report.xlsx
- Hi-TOM Supplementary Data/SY15247-USR-30807-result/
- Hi-TOM Supplementary Data/SY15247-USR-30807-result/all-SY15247-USR-30807-Hi-TOM-sequencing-result.xlsx
- Hi-TOM Supplementary Data/SY15247-USR-30807-result/all-SY15247-USR-30807-report.xlsx
- Hi-TOM Supplementary Data/SY4495-USR-9053-result/
- Hi-TOM Supplementary Data/SY4495-USR-9053-result/all-SY4495-USR-9053-Hi-TOM-sequencing-result.xlsx
- Hi-TOM Supplementary Data/SY4495-USR-9053-result/all-SY4495-USR-9053-report.xlsx
- Hi-TOM Supplementary Data/SY4635-USR-9345-result/
- Hi-TOM Supplementary Data/SY4635-USR-9345-result/all-SY4635-USR-9345-Hi-TOM-sequencing-result.xlsx
- Hi-TOM Supplementary Data/SY4635-USR-9345-result/all-SY4635-USR-9345-report.xlsx
- Hi-TOM Supplementary Data/SY5243-USR-10473-result/
- Hi-TOM Supplementary Data/SY5243-USR-10473-result/all-SY5243-USR-10473-Hi-TOM-sequencing-result.xlsx
- Hi-TOM Supplementary Data/SY5243-USR-10473-result/all-SY5243-USR-10473-report.xlsx
- Hi-TOM Supplementary Data/SY5321-USR-10585-result/
- Hi-TOM Supplementary Data/SY5321-USR-10585-result/all-SY5321-USR-10585-Hi-TOM-sequencing-result.xlsx
- Hi-TOM Supplementary Data/SY5321-USR-10585-result/all-SY5321-USR-10585-report.xlsx
- Hi-TOM Supplementary Data/SY5739-USR-11247-result/
- Hi-TOM Supplementary Data/SY5739-USR-11247-result/all-SY5739-USR-11247-Hi-TOM-sequencing-result.xlsx
- Hi-TOM Supplementary Data/SY5739-USR-11247-result/all-SY5739-USR-11247-report.xlsx
- Hi-TOM Supplementary Data/SY6629-USR-13214-result/
- Hi-TOM Supplementary Data/SY6629-USR-13214-result/all-SY6629-USR-13214-Hi-TOM-sequencing-result.xlsx
- Hi-TOM Supplementary Data/SY6629-USR-13214-result/all-SY6629-USR-13214-report.xlsx
- Hi-TOM Supplementary Data/SY6869-USR-13545-result/
- Hi-TOM Supplementary Data/SY6869-USR-13545-result/all-SY6869-USR-13545-Hi-TOM-sequencing-result.xlsx
- Hi-TOM Supplementary Data/SY6869-USR-13545-result/all-SY6869-USR-13545-report.xlsx
- ijms-3521313-supplementary.pdf
