# Supplementary material for: An Optimized Editing Approach for Wheat Genes by Improving sgRNA Design and Transformation Strategies
Source: Int J Mol Sci. 2025 Apr 17;26(8):3796. doi: 10.3390/ijms26083796 (PMC12028029; doi:10.3390/ijms26083796)
Supplement: Supplementary file 1 [file ijms-26-03796-s001.zip › Hi-TOM Supplementary Data/SY15036-USR-30302-result/all-SY15036-USR-30302-Hi-TOM-sequencing-result.xlsx]

## Sheet: all-SY15036-USR-30302-Hi-TOM-se
Sort	Reads number	Ratio	Left variation type	Right variation type	Left variation	Right variation	Left reads seq	Right reads seq
001-refcp1
1	5117	0.6839	WT	WT	-	-	TTGCTAGCTACCTTGTACCGAGTGAGCCCCGAGGATTGGATATCTGGATGAGGCTGCAAAGGTTGAAGAATGCCTGCTATGATGCGGGTTTCGCAAGGGTTGATGGTCATCCCTGTCCAACAT	CGAGGATTGGATATCTGGATGAGGCTGCAAAGGTTGAAGAATGCCTGCTATGATGCGGGTTTCGCAAGGGTTGATGGTCATCCCTGTCCAACATTGTTTGCAAATTGGTTTCCGGTGTACTT
2	1992	0.2662	SNP	WT	G->A	-	TTGCTAGCTACCTTGTACCGAaTGAGCCCCGAGGATTGGATATCTGGATGAGGCTGCAAAGGTTGAAGAATGCCTGCTATGATGCGGGTTTCGCAAGGGTTGATGGTCATCCCTGTCCAACAT	CGAGGATTGGATATCTGGATGAGGCTGCAAAGGTTGAAGAATGCCTGCTATGATGCGGGTTTCGCAAGGGTTGATGGTCATCCCTGTCCAACATTGTTTGCAAATTGGTTTCCGGTGTACTT
3	101	0.0135	SNP	SNP	G->A,G->A	G->A	TTGCTAGCTACCTTGTACCGAaTGAGCCCCGAGGATTGGATATCTGGATGAGGCTGCAAAGGTTGAAGAATGCCTGCTATGATGCGGGTTTCaCAAGGGTTGATGGTCATCCCTGTCCAACAT	CGAGGATTGGATATCTGGATGAGGCTGCAAAGGTTGAAGAATGCCTGCTATGATGCGGGTTTCaCAAGGGTTGATGGTCATCCCTGTCCAACATTGTTTGCAAATTGGTTTCCGGTGTACTT
4	94	0.0126	SNP	SNP	G->A	G->A	TTGCTAGCTACCTTGTACCGAGTGAGCCCCGAGGATTGGATATCTGGATGAGGCTaCAAAGGTTGAAGAATGCCTGCTATGATGCGGGTTTCGCAAGGGTTGATGGTCATCCCTGTCCAACAT	CGAGGATTGGATATCTGGATGAGGCTaCAAAGGTTGAAGAATGCCTGCTATGATGCGGGTTTCGCAAGGGTTGATGGTCATCCCTGTCCAACATTGTTTGCAAATTGGTTTCCGGTGTACTT
5	90	0.012	1I,SNP	WT	G->A,G,C->G,C->T	-	TTGCTAGCTACCTTGTACCGAaTgGAGgCCtGAGGATTGGATATCTGGATGAGGCTGCAAAGGTTGAAGAATGCCTGCTATGATGCGGGTTTCGCAAGGGTTGATGGTCATCCCTGTCCAACA	GAGGATTGGATATCTGGATGAGGCTGCAAAGGTTGAAGAATGCCTGCTATGATGCGGGTTTCGCAAGGGTTGATGGTCATCCCTGTCCAACATTGTTTGCAAATTGGTTTCCGGTGTACTT
6	88	0.0118	SNP	SNP	G->A,C->T	C->T	TTGCTAGCTACCTTGTACCGAaTGAGCCCCGAGGATTGGATATCTGGATGAGGCTGCAAAGGTTGAAGAATGtCTGCTATGATGCGGGTTTCGCAAGGGTTGATGGTCATCCCTGTCCAACAT	CGAGGATTGGATATCTGGATGAGGCTGCAAAGGTTGAAGAATGtCTGCTATGATGCGGGTTTCGCAAGGGTTGATGGTCATCCCTGTCCAACATTGTTTGCAAATTGGTTTCCGGTGTACTT
002-refcp3
1	697	0.1416	WT	WT	-	-	GATGTGCCATCCGAGGACCTGCCAGTGCTCGAGGACAAGGTTGCTGCTGTGCTTGGCTGCATGCTGGCATTGCTGAACCGGGGTAGGACAGAGGTGCTTGCAGGGCGGTCAGGTGTCGCGAGC	AGAGGTGCTTGCAGGGCGGTCAGGTGTCGCGAGCGCGTTCCAAGGATCTGAGTACAGCACGATGGATAGGATTCCGCCGCTGGCCCTGTTCCGTGGTGATATGAAGCGGTGTTGTGAGAGCA
2	578	0.1174	SNP	SNP	C->G,A->T,G->A	A->T,G->A,T->C	GATGTGCCATCCGAGGACCTGCCAGTGCTgGAGGACAAGGTTGCTGCTGTGCTTGGCTGCATGCTGGCATTGCTGAACCGGGGTAGGACAGAGGTGCTTGCtGGGCGGTCAGGTGTCaCGAGC	AGAGGTGCTTGCtGGGCGGTCAGGTGTCaCGAGCGCGTTCCAAGGATCTGAGcACAGCACGATGGATAGGATTCCGCCGCTGGCCCTGTTCCGTGGTGATATGAAGCGGTGTTGTGAGAGCA
3	557	0.1132	SNP	SNP	A->T,C->T	C->T,G->A,T->C	GATGTGCCATCCGAGGACCTGCCAGTGCTCGAGGACAAGGTTGCTGCTGTGCTTGGCTGCATGCTGGCATTGCTGAACCGGGGTAGGACtGAGGTGCTTGCAGGGCGGTCAGGTGTtGCGAGC	GAGGTGCTTGCAGGGCGGTCAGGTGTtGCGAGCGCaTTCCAAGGATCTGAGcACAGCACGATGGATAGGATTCCGCCGCTGGCCCTGTTCCGTGGTGATATGAAGCGGTGTTGTGAGAGCA
4	297	0.0603	WT	22D,SNP	-	TCCAAGGATCTGAGTACAGCAC,G->A	GATGTGCCATCCGAGGACCTGCCAGTGCTCGAGGACAAGGTTGCTGCTGTGCTTGGCTGCATGCTGGCATTGCTGAACCGGGGTAGGACAGAGGTGCTTGCAGGGCGGTCAGGTGTCGCGAGC	CATTGCTGAACCGGGGTAGGACAGAGGTGCTTGCAGGGCGGTCAGGTGTCGCGAGCGCGtGATGGATAGGATTCCGCCaCTGGCCCTGTTCCGTGGTGATATGAAGCGGTGTTGTGAGAGCA
5	264	0.0536	SNP	22D,SNP	C->T,G->A,G->A	C->T,G->A,G->A,TCCAAGGATCTGAGTACAGCAC,G->A	GATGTGCCATCCGAGGACCTGCCAGTGCTCGAGGACAAGGTTGCTGCTGTGCTTGGCTGCATGCTGGCATTGCTGAAtCaGGGTAGGACAGAGGTGCTTGCAGGaCGGTCAGGTGTCGCGAGC	CATTGCTGAAtCaGGGTAGGACAGAGGTGCTTGCAGGaCGGTCAGGTGTCGCGAGCGCGtGATGGATAGGATTCCGCCaCTGGCCCTGTTCCGTGGTGATATGAAGCGGTGTTGTGAGAGCA
6	259	0.0526	SNP	SNP	A->T,G->A	A->T,G->A,T->C	GATGTGCCATCCGAGGACCTGCCAGTGCTCGAGGACAAGGTTGCTGCTGTGCTTGGCTGCATGCTGGCATTGCTGAACCGGGGTAGGACAGAGGTGCTTGCtGGGCGGTCAGGTGTCaCGAGC	AGAGGTGCTTGCtGGGCGGTCAGGTGTCaCGAGCGCGTTCCAAGGATCTGAGcACAGCACGATGGATAGGATTCCGCCGCTGGCCCTGTTCCGTGGTGATATGAAGCGGTGTTGTGAGAGCA
7	249	0.0506	SNP	22D,SNP	C->G,G->A	G->A,TTCCAAGGATCTGAGTACAGCA,G->A,G->A,C->T	GATGTGCCATCCGAGGACCTGCCAGTGCTgGAGGACAAGGTTGCTGCTGTGCTTGGCTGCATGCTGGCATTGCTGAACCGGGGTAGGACAGAGGTGCTTGCAGGaCGGTCAGGTGTCGCGAGC	CATTGCTGAACCGGGGTAGGACAGAGGTGCTTGCAGGaCGGTCAGGTGTCGCGAGCGCgCGATGGATAGGATTCCaCCaCTGGCCtTGTTCCGTGGTGATATGAAGCGGTGTTGTGAGAGCA
8	225	0.0457	SNP	22D,SNP	G->A	G->A,TCCAAGGATCTGAGTACAGCAC,G->A	GATGTGCCATCCGAGGACCTGCCAGTGCTCGAGGACAAGGTTGCTGCTGTGCTTGGCTGCATGCTGGCATTGCTGAACCGGGGTAGGACAGAGGTGCTTGCAGGaCGGTCAGGTGTCGCGAGC	CATTGCTGAACCGGGGTAGGACAGAGGTGCTTGCAGGaCGGTCAGGTGTCGCGAGCGCGtGATGGATAGGATTCCGCCaCTGGCCCTGTTCCGTGGTGATATGAAGCGGTGTTGTGAGAGCA
9	189	0.0384	WT	SNP	-	T->C	GATGTGCCATCCGAGGACCTGCCAGTGCTCGAGGACAAGGTTGCTGCTGTGCTTGGCTGCATGCTGGCATTGCTGAACCGGGGTAGGACAGAGGTGCTTGCAGGGCGGTCAGGTGTCGCGAGC	AGAGGTGCTTGCAGGGCGGTCAGGTGTCGCGAGCGCGTTCCAAGGATCTGAGcACAGCACGATGGATAGGATTCCGCCGCTGGCCCTGTTCCGTGGTGATATGAAGCGGTGTTGTGAGAGCA
10	179	0.0364	SNP	SNP	C->G,C->T	C->T,G->A,T->C	GATGTGCCATCCGAGGACCTGCCAGTGCTgGAGGACAAGGTTGCTGCTGTGCTTGGCTGCATGCTGGCATTGCTGAACCGGGGTAGGACAGAGGTGCTTGCAGGGCGGTCAGGTGTtGCGAGC	AGAGGTGCTTGCAGGGCGGTCAGGTGTtGCGAGCGCaTTCCAAGGATCTGAGcACAGCACGATGGATAGGATTCCGCCGCTGGCCCTGTTCCGTGGTGATATGAAGCGGTGTTGTGAGAGCA
11	147	0.0299	SNP	SNP	C->G,A->T,C->T	C->T,G->A,T->C	GATGTGCCATCCGAGGACCTGCCAGTGCTgGAGGACAAGGTTGCTGCTGTGCTTGGCTGCATGCTGGCATTGCTGAACCGGGGTAGGACtGAGGTGCTTGCAGGGCGGTCAGGTGTtGCGAGC	GAGGTGCTTGCAGGGCGGTCAGGTGTtGCGAGCGCaTTCCAAGGATCTGAGcACAGCACGATGGATAGGATTCCGCCGCTGGCCCTGTTCCGTGGTGATATGAAGCGGTGTTGTGAGAGCA
12	145	0.0295	SNP	WT	C->G	-	GATGTGCCATCCGAGGACCTGCCAGTGCTgGAGGACAAGGTTGCTGCTGTGCTTGGCTGCATGCTGGCATTGCTGAACCGGGGTAGGACAGAGGTGCTTGCAGGGCGGTCAGGTGTCGCGAGC	AGAGGTGCTTGCAGGGCGGTCAGGTGTCGCGAGCGCGTTCCAAGGATCTGAGTACAGCACGATGGATAGGATTCCGCCGCTGGCCCTGTTCCGTGGTGATATGAAGCGGTGTTGTGAGAGCA
13	143	0.0291	SNP	22D,SNP	G->A,G->A,G->A	G->A,G->A,G->A,TTCCAAGGATCTGAGTACAGCA,G->A,G->A,C->T	gATGTGCCATCCGAGGACCTGCCAGTGCTCGAGGACAAGGTTGCTGCTGTGCTTGGCTGCATGCTGGCATTGCTGAACCaaGGTAGGACAGAGGTGCTTGCAGGaCGGTCAGGTGTCGCGAGC	cATTGCTGAACCaaGGTAGGACAGAGGTGCTTGCAGGaCGGTCAGGTGTCGCGAGCGCgCGATGGATAGGATTCCaCCaCTGGCCtTGTTCCGTGGTGATATGAAGCGGTGTTGTGAGAGCA
14	126	0.0256	SNP	WT	C->G,G->C,T->C	-	GATGTGCCATCCGAGGACCTGCCAGTGCTgGAcGACAAGGTTGCTGCcGTGCTTGGCTGCATGCTGGCATTGCTGAACCGGGGTAGGACAGAGGTGCTTGCAGGGCGGTCAGGTGTCGCGAGC	AGAGGTGCTTGCAGGGCGGTCAGGTGTCGCGAGCGCGTTCCAAGGATCTGAGTACAGCACGATGGATAGGATTCCGCCGCTGGCCCTGTTCCGTGGTGATATGAAGCGGTGTTGTGAGAGCA
15	122	0.0248	SNP	SNP	C->G,A->T,G->A	A->T,G->A	GATGTGCCATCCGAGGACCTGCCAGTGCTgGAGGACAAGGTTGCTGCTGTGCTTGGCTGCATGCTGGCATTGCTGAACCGGGGTAGGACAGAGGTGCTTGCtGGGCGGTCAGGTGTCaCGAGC	AGAGGTGCTTGCtGGGCGGTCAGGTGTCaCGAGCGCGTTCCAAGGATCTGAGTACAGCACGATGGATAGGATTCCGCCGCTGGCCCTGTTCCGTGGTGATATGAAGCGGTGTTGTGAGAGCA
16	102	0.0207	SNP	WT	C->G,G->C,T->C,G->T,C->T,C->T,G->A	-	gATGTGCCATCCGAGGACCTGCCAGTGCTgGAcGACAAGGTTGCTGCcGTGCTTGGCTGCATGCTGttATTGCTGAAtCaGGGTAGGACAGAGGTGCTTGCAGGGCGGTCAGGTGTCGCGAGC	AGAGGTGCTTGCAGGGCGGTCAGGTGTCGCGAGCGCGTTCCAAGGATCTGAGTACAGCACGATGGATAGGATTCCGCCGCTGGCCCTGTTCCGTGGTGATATGAAGCGGTGTTGTGAGAGCA
17	98	0.0199	SNP	WT	A->T	-	GATGTGCCATCCGAGGACCTGCCAGTGCTCGAGGACAAGGTTGCTGCTGTGCTTGGCTGCATGCTGGCATTGCTGAACCGGGGTAGGACtGAGGTGCTTGCAGGGCGGTCAGGTGTCGCGAGC	GAGGTGCTTGCAGGGCGGTCAGGTGTCGCGAGCGCGTTCCAAGGATCTGAGTACAGCACGATGGATAGGATTCCGCCGCTGGCCCTGTTCCGTGGTGATATGAAGCGGTGTTGTGAGAGCA
18	91	0.0185	SNP	SNP	C->G	T->C	GATGTGCCATCCGAGGACCTGCCAGTGCTgGAGGACAAGGTTGCTGCTGTGCTTGGCTGCATGCTGGCATTGCTGAACCGGGGTAGGACAGAGGTGCTTGCAGGGCGGTCAGGTGTCGCGAGC	AGAGGTGCTTGCAGGGCGGTCAGGTGTCGCGAGCGCGTTCCAAGGATCTGAGcACAGCACGATGGATAGGATTCCGCCGCTGGCCCTGTTCCGTGGTGATATGAAGCGGTGTTGTGAGAGCA
19	82	0.0167	SNP	22D,SNP	C->G,G->A,G->A,G->A	G->A,G->A,G->A,TTCCAAGGATCTGAGTACAGCA,G->A,G->A,C->T	gATGTGCCATCCGAGGACCTGCCAGTGCTgGAGGACAAGGTTGCTGCTGTGCTTGGCTGCATGCTGGCATTGCTGAACCaaGGTAGGACAGAGGTGCTTGCAGGaCGGTCAGGTGTCGCGAGC	cATTGCTGAACCaaGGTAGGACAGAGGTGCTTGCAGGaCGGTCAGGTGTCGCGAGCGCgCGATGGATAGGATTCCaCCaCTGGCCtTGTTCCGTGGTGATATGAAGCGGTGTTGTGAGAGCA
20	81	0.0165	SNP	SNP	C->G,G->C,T->C,A->T,G->A	A->T,G->A,T->C	GATGTGCCATCCGAGGACCTGCCAGTGCTgGAcGACAAGGTTGCTGCcGTGCTTGGCTGCATGCTGGCATTGCTGAACCGGGGTAGGACAGAGGTGCTTGCtGGGCGGTCAGGTGTCaCGAGC	AGAGGTGCTTGCtGGGCGGTCAGGTGTCaCGAGCGCGTTCCAAGGATCTGAGcACAGCACGATGGATAGGATTCCGCCGCTGGCCCTGTTCCGTGGTGATATGAAGCGGTGTTGTGAGAGCA
21	67	0.0136	SNP	22D,SNP	C->G,G->C,T->C,G->A	G->A,TTCCAAGGATCTGAGTACAGCA,G->A,G->A,C->T	GATGTGCCATCCGAGGACCTGCCAGTGCTgGAcGACAAGGTTGCTGCcGTGCTTGGCTGCATGCTGGCATTGCTGAACCGGGGTAGGACAGAGGTGCTTGCAGGaCGGTCAGGTGTCGCGAGC	CATTGCTGAACCGGGGTAGGACAGAGGTGCTTGCAGGaCGGTCAGGTGTCGCGAGCGCgCGATGGATAGGATTCCaCCaCTGGCCtTGTTCCGTGGTGATATGAAGCGGTGTTGTGAGAGCA
22	64	0.013	SNP	SNP	C->G,G->C,T->C,G->T,C->T,C->T,G->A,C->T	C->T,G->A,T->C	gATGTGCCATCCGAGGACCTGCCAGTGCTgGAcGACAAGGTTGCTGCcGTGCTTGGCTGCATGCTGttATTGCTGAAtCaGGGTAGGACAGAGGTGCTTGCAGGGCGGTCAGGTGTtGCGAGC	AGAGGTGCTTGCAGGGCGGTCAGGTGTtGCGAGCGCaTTCCAAGGATCTGAGcACAGCACGATGGATAGGATTCCGCCGCTGGCCCTGTTCCGTGGTGATATGAAGCGGTGTTGTGAGAGCA
23	55	0.0112	SNP	SNP	C->G,G->C,T->C,A->T,C->T	C->T,G->A	GATGTGCCATCCGAGGACCTGCCAGTGCTgGAcGACAAGGTTGCTGCcGTGCTTGGCTGCATGCTGGCATTGCTGAACCGGGGTAGGACtGAGGTGCTTGCAGGGCGGTCAGGTGTtGCGAGC	GAGGTGCTTGCAGGGCGGTCAGGTGTtGCGAGCGCaTTCCAAGGATCTGAGTACAGCACGATGGATAGGATTCCGCCGCTGGCCCTGTTCCGTGGTGATATGAAGCGGTGTTGTGAGAGCA
24	53	0.0108	SNP	SNP	A->T,C->T	C->T,G->A,T->C,G->A	GATGTGCCATCCGAGGACCTGCCAGTGCTCGAGGACAAGGTTGCTGCTGTGCTTGGCTGCATGCTGGCATTGCTGAACCGGGGTAGGACtGAGGTGCTTGCAGGGCGGTCAGGTGTtGCGAGC	GAGGTGCTTGCAGGGCGGTCAGGTGTtGCGAGCGCaTTCCAAGGATCTGAGcACAGCACGATGGATAGGATTCCGCCaCTGGCCCTGTTCCGTGGTGATATGAAGCGGTGTTGTGAGAGCA
25	52	0.0106	SNP	SNP	A->T,C->T	C->T,G->A	GATGTGCCATCCGAGGACCTGCCAGTGCTCGAGGACAAGGTTGCTGCTGTGCTTGGCTGCATGCTGGCATTGCTGAACCGGGGTAGGACtGAGGTGCTTGCAGGGCGGTCAGGTGTtGCGAGC	GAGGTGCTTGCAGGGCGGTCAGGTGTtGCGAGCGCaTTCCAAGGATCTGAGTACAGCACGATGGATAGGATTCCGCCGCTGGCCCTGTTCCGTGGTGATATGAAGCGGTGTTGTGAGAGCA
003-refwc3
1	4035	0.5269	WT	WT	-	-	AGCACTGAACAAGGTGAACTGCATGACAGCAGGACAGAACTTCTTTCAGATTTTAAACTGGAGACTAGTCCCCTTAAGGCACAGTTTCCTACTTGCAATGTTTTCTCTAGAAAGGAGATGACC	TAAACTGGAGACTAGTCCCCTTAAGGCACAGTTTCCTACTTGCAATGTTTTCTCTAGAAAGGAGATGACCAAATTTTTTAGAAGCAAAAGAGTTTATCCAAAATCTGTTCTGAACTCTCGAA
2	1342	0.1752	SNP	SNP	C->T,T->C,T->C	C->T,T->C,T->C	AGCACTGAACAAGGTGAACTGCATGACAGCAGGACAGAACTTCTTTCAGATTTTAAACTGGAGACTAGTCCtCTcAAGGCACAGTTTCCTACTTGCAATGTcTTCTCTAGAAAGGAGATGACC	TAAACTGGAGACTAGTCCtCTcAAGGCACAGTTTCCTACTTGCAATGTcTTCTCTAGAAAGGAGATGACCAAATTTTTTAGAAGCAAAAGAGTTTATCCAAAATCTGTTCTGAACTCTCGAA
3	543	0.0709	SNP	SNP	T->C	T->C	AGCACTGAACAAGGTGAACTGCATGACAGCAGGACAGAACTTCTTTCAGATTTTAAACTGGAGACTAGTCCCCTTAAGGCACAGTTTCCTACTTGCAATGTcTTCTCTAGAAAGGAGATGACC	TAAACTGGAGACTAGTCCCCTTAAGGCACAGTTTCCTACTTGCAATGTcTTCTCTAGAAAGGAGATGACCAAATTTTTTAGAAGCAAAAGAGTTTATCCAAAATCTGTTCTGAACTCTCGAA
4	377	0.0492	SNP	SNP	G->C,C->T,T->C	C->T,T->C	AGCACTGAACAAGGTGAACTGCATGACAGCAcGACAGAACTTCTTTCAGATTTTAAACTGGAGACTAGTCCtCTcAAGGCACAGTTTCCTACTTGCAATGTTTTCTCTAGAAAGGAGATGACC	TAAACTGGAGACTAGTCCtCTcAAGGCACAGTTTCCTACTTGCAATGTTTTCTCTAGAAAGGAGATGACCAAATTTTTTAGAAGCAAAAGAGTTTATCCAAAATCTGTTCTGAACTCTCGAA
5	368	0.0481	SNP	SNP	C->A,C->T,T->C,T->C	C->T,T->C,T->C	AGCACTGAACAAGGTGAAaTGCATGACAGCAGGACAGAACTTCTTTCAGATTTTAAACTGGAGACTAGTCCtCTcAAGGCACAGTTTCCTACTTGCAATGTcTTCTCTAGAAAGGAGATGACC	TAAACTGGAGACTAGTCCtCTcAAGGCACAGTTTCCTACTTGCAATGTcTTCTCTAGAAAGGAGATGACCAAATTTTTTAGAAGCAAAAGAGTTTATCCAAAATCTGTTCTGAACTCTCGAA
6	249	0.0325	2D	2D	CC	CC	AGCACTGAACAAGGTGAACTGCATGACAGCAGGACAGAACTTCTTTCAGATTTTAAACTGGAGACTAGtCCTTAAGGCACAGTTTCCTACTTGCAATGTTTTCTCTAGAAAGGAGATGACCAA	TTTAAACTGGAGACTAGTCcTTAAGGCACAGTTTCCTACTTGCAATGTTTTCTCTAGAAAGGAGATGACCAAATTTTTTAGAAGCAAAAGAGTTTATCCAAAATCTGTTCTGAACTCTCGAA
7	241	0.0315	SNP	WT	C->A	-	AGCACTGAACAAGGTGAAaTGCATGACAGCAGGACAGAACTTCTTTCAGATTTTAAACTGGAGACTAGTCCCCTTAAGGCACAGTTTCCTACTTGCAATGTTTTCTCTAGAAAGGAGATGACC	TAAACTGGAGACTAGTCCCCTTAAGGCACAGTTTCCTACTTGCAATGTTTTCTCTAGAAAGGAGATGACCAAATTTTTTAGAAGCAAAAGAGTTTATCCAAAATCTGTTCTGAACTCTCGAA
8	219	0.0286	1D	1D	C	C	AGCACTGAACAAGGTGAACTGCATGACAGCAGGACAGAACTTCTTTCAGATTTTAAACTGGAGACTAGtCCCTTAAGGCACAGTTTCCTACTTGCAATGTTTTCTCTAGAAAGGAGATGACCA	TTAAACTGGAGACTAGTCCcTTAAGGCACAGTTTCCTACTTGCAATGTTTTCTCTAGAAAGGAGATGACCAAATTTTTTAGAAGCAAAAGAGTTTATCCAAAATCTGTTCTGAACTCTCGAA
9	103	0.0134	1D	WT	A	-	AGcCTGAACAAGGTGAACTGCATGACAGCAGGACAGAACTTCTTTCAGATTTTAAACTGGAGACTAGTCCCCTTAAGGCACAGTTTCCTACTTGCAATGTTTTCTCTAGAAAGGAGATGACCA	TAAACTGGAGACTAGTCCCCTTAAGGCACAGTTTCCTACTTGCAATGTTTTCTCTAGAAAGGAGATGACCAAATTTTTTAGAAGCAAAAGAGTTTATCCAAAATCTGTTCTGAACTCTCGAA
10	93	0.0121	large_V	WT	,large_V	-	AGCACTGAACAAGGTGAACTGCATGACAGCAGGACAGAACTTCTTTCAGATTTTAAACTGGAGACTAGTCCCC	CTTAAGGCACAGTTTCCTACTTGCAATGTTTTCTCTAGAAAGGAGATGACCAAATTTTTTAGAAGCAAAAGAGTTTATCCAAAATCTGTTCTGAACTCTCGAA
11	88	0.0115	SNP	SNP	C->A,T->C	T->C	AGCACTGAACAAGGTGAAaTGCATGACAGCAGGACAGAACTTCTTTCAGATTTTAAACTGGAGACcAGTCCCCTTAAGGCACAGTTTCCTACTTGCAATGTTTTCTCTAGAAAGGAGATGACC	TAAACTGGAGACcAGTCCCCTTAAGGCACAGTTTCCTACTTGCAATGTTTTCTCTAGAAAGGAGATGACCAAATTTTTTAGAAGCAAAAGAGTTTATCCAAAATCTGTTCTGAACTCTCGAA
004-refcp8
1	2270	0.3761	WT	WT	-	-	GCTAGAAATGAAGTGGAAACTTTGTTGCTTGCTTGATTGCATCCATAGCTCCAGATGATATTTTAGTGTGGCTTGGTAACTGATGGGGCACATTCTTTGCTGCAGAATTCTCACACAAGGGAC	TTGCTGCAGAATTCTCACACAAGGGACTTATCCCAGCTGTTGTGGGTGGGTCCAGTGCCCGGCGACATTGCAGAGATTGAGGCATACTGCCGCATATTCCGTGCCGCAGAGCAGCTCCAAAA
2	854	0.1415	3D,3I,SNP	SNP	C->T,C->G,G->T,T->G,G->T,G->C,GGG,CAT	C->T,C->T,T->C,T->C	GCTAGAAATGAAGTGGAAACTTTGTTGCTTGtTTGATTGCATCgATAGCTCCAtATGATATTgTAGTGTtGCTTcGTAACTGAtgCATCACATTCTTTGCTGCAGAATTCTCACACAAGGGAC	TTGCTGCAGAATTCTCACACAAGGGACTTATCCCAGCTGTTGTGGGTGGGTCCAGTGCCtGGtGACATcGCAGAGATcGAGGCATACTGCCGCATATTCCGTGCCGCAGAGCAGCTCCAAAA
3	518	0.0858	WT	SNP	-	C->T,C->T,T->C,T->C	GCTAGAAATGAAGTGGAAACTTTGTTGCTTGCTTGATTGCATCCATAGCTCCAGATGATATTTTAGTGTGGCTTGGTAACTGATGGGGCACATTCTTTGCTGCAGAATTCTCACACAAGGGAC	TTGCTGCAGAATTCTCACACAAGGGACTTATCCCAGCTGTTGTGGGTGGGTCCAGTGCCtGGtGACATcGCAGAGATcGAGGCATACTGCCGCATATTCCGTGCCGCAGAGCAGCTCCAAAA
4	273	0.0452	3D,3I,SNP	WT	C->T,C->G,G->T,T->G,G->T,G->C,GGG,CAT	-	GCTAGAAATGAAGTGGAAACTTTGTTGCTTGtTTGATTGCATCgATAGCTCCAtATGATATTgTAGTGTtGCTTcGTAACTGAtgCATCACATTCTTTGCTGCAGAATTCTCACACAAGGGAC	TTGCTGCAGAATTCTCACACAAGGGACTTATCCCAGCTGTTGTGGGTGGGTCCAGTGCCCGGCGACATTGCAGAGATTGAGGCATACTGCCGCATATTCCGTGCCGCAGAGCAGCTCCAAAA
5	215	0.0356	WT	SNP	-	C->T,T->C,C->T,T->C,G->A	GCTAGAAATGAAGTGGAAACTTTGTTGCTTGCTTGATTGCATCCATAGCTCCAGATGATATTTTAGTGTGGCTTGGTAACTGATGGGGCACATTCTTTGCTGCAGAATTCTCACACAAGGGAC	ATGGGGCACATTCTTTGCTGCAGAATTCTCACACAAGGGACTTATCCtAGCTGTTGTGGGcGGGTCCAGTGCCtGGCGACATcGCAGAaATTGAGGCATACTGCCGCA
6	198	0.0328	WT	SNP	-	C->T,T->C,G->A	GCTAGAAATGAAGTGGAAACTTTGTTGCTTGCTTGATTGCATCCATAGCTCCAGATGATATTTTAGTGTGGCTTGGTAACTGATGGGGCACATTCTTTGCTGCAGAATTCTCACACAAGGGAC	ATGGGGCACATTCTTTGCTGCAGAATTCTCACACAAGGGACTTATCCCAGCTGTTGTGGGTGGGTCCAGTGCCtGGCGACATcGCAGAaATTGAGGCATACTGCCGCA
7	186	0.0308	3D,3I,SNP	SNP	C->T,C->G,G->T,T->G,G->T,G->C,GGG,CAT	C->T,T->C,G->A	GCTAGAAATGAAGTGGAAACTTTGTTGCTTGtTTGATTGCATCgATAGCTCCAtATGATATTgTAGTGTtGCTTcGTAACTGAtgCATCACATTCTTTGCTGCAGAATTCTCACACAAGGGAC	CACATTCTTTGCTGCAGAATTCTCACACAAGGGACTTATCCCAGCTGTTGTGGGTGGGTCCAGTGCCtGGCGACATcGCAGAaATTGAGGCATACTGCCGCA
8	159	0.0263	3D,3I,SNP	SNP	C->T,C->G,G->T,T->G,G->T,G->C,GGG,CAT	C->T,T->C,C->T,T->C,G->A	GCTAGAAATGAAGTGGAAACTTTGTTGCTTGtTTGATTGCATCgATAGCTCCAtATGATATTgTAGTGTtGCTTcGTAACTGAtgCATCACATTCTTTGCTGCAGAATTCTCACACAAGGGAC	CACATTCTTTGCTGCAGAATTCTCACACAAGGGACTTATCCtAGCTGTTGTGGGcGGGTCCAGTGCCtGGCGACATcGCAGAaATTGAGGCATACTGCCGCA
9	150	0.0249	1D,1I,SNP	WT	C,G,C->G	-	GCTAGAAATGAAGTGGAAACTTTGTTGCTTgtGTGATTGCATCgATAGCTCCAGATGATATTTTAGTGTGGCTTGGTAACTGATGGGGCACATTCTTTGCTGCAGAATTCTCACACAAGGGAC	TTGCTGCAGAATTCTCACACAAGGGACTTATCCCAGCTGTTGTGGGTGGGTCCAGTGCCCGGCGACATTGCAGAGATTGAGGCATACTGCCGCATATTCCGTGCCGCAGAGCAGCTCCAAAA
10	149	0.0247	1D,1I,3I,3D,SNP	SNP	C,G,C->G,T->G,G->T,TCC,GTA,G->T	C->T,C->T,T->C,T->C	GCTAGAAATGAAGTGGAAACTTTGTTGCTTgtGTGATTGCATCgATAGCTCCAGATGATATTgTAGTGTtGCtTCCTgACTGATGGGtCACATTCTTTGCTGCAGAATTCTCACACAAGGGAC	TTGCTGCAGAATTCTCACACAAGGGACTTATCCCAGCTGTTGTGGGTGGGTCCAGTGCCtGGtGACATcGCAGAGATcGAGGCATACTGCCGCATATTCCGTGCCGCAGAGCAGCTCCAAAA
11	135	0.0224	1D,1I,3D,3I,SNP	SNP	C,G,C->G,T->G,G->T,G->C,GGG,CAT	C->T,C->T,T->C,T->C	GCTAGAAATGAAGTGGAAACTTTGTTGCTTgtGTGATTGCATCgATAGCTCCAGATGATATTgTAGTGTtGCTTcGTAACTGAtgCATCACATTCTTTGCTGCAGAATTCTCACACAAGGGAC	TTGCTGCAGAATTCTCACACAAGGGACTTATCCCAGCTGTTGTGGGTGGGTCCAGTGCCtGGtGACATcGCAGAGATcGAGGCATACTGCCGCATATTCCGTGCCGCAGAGCAGCTCCAAAA
12	131	0.0217	1D,1I,SNP	SNP	C,G,C->G	C->T,C->T,T->C,T->C	GCTAGAAATGAAGTGGAAACTTTGTTGCTTgtGTGATTGCATCgATAGCTCCAGATGATATTTTAGTGTGGCTTGGTAACTGATGGGGCACATTCTTTGCTGCAGAATTCTCACACAAGGGAC	TTGCTGCAGAATTCTCACACAAGGGACTTATCCCAGCTGTTGTGGGTGGGTCCAGTGCCtGGtGACATcGCAGAGATcGAGGCATACTGCCGCATATTCCGTGCCGCAGAGCAGCTCCAAAA
13	120	0.0199	3I,3D,SNP	SNP	T->G,G->T,TCC,GTA,G->T,C->T	C->T	GCTAGAAATGAAGTGGAAACTTTGTTGCTTGCTTGATTGCATCCATAGCTCCAGATGATATTgTAGTGTtGCtTCCTgACTGATGGGtCACATTCTTTGCTGtAGAATTCTCACACAAGGGAC	TTGCTGtAGAATTCTCACACAAGGGACTTATCCCAGCTGTTGTGGGTGGGTCCAGTGCCCGGCGACATTGCAGAGATTGAGGCATACTGCCGCATATTCCGTGCCGCAGAGCAGCTCCAAAA
14	111	0.0184	3D,3I,SNP	SNP	T->G,G->T,G->C,GGG,CAT	C->T,C->T,T->C,T->C	GCTAGAAATGAAGTGGAAACTTTGTTGCTTGCTTGATTGCATCCATAGCTCCAGATGATATTgTAGTGTtGCTTcGTAACTGAtgCATCACATTCTTTGCTGCAGAATTCTCACACAAGGGAC	TTGCTGCAGAATTCTCACACAAGGGACTTATCCCAGCTGTTGTGGGTGGGTCCAGTGCCtGGtGACATcGCAGAGATcGAGGCATACTGCCGCATATTCCGTGCCGCAGAGCAGCTCCAAAA
15	107	0.0177	SNP	WT	C->T,C->G	-	GCTAGAAATGAAGTGGAAACTTTGTTGCTTGtTTGATTGCATCgATAGCTCCAGATGATATTTTAGTGTGGCTTGGTAACTGATGGGGCACATTCTTTGCTGCAGAATTCTCACACAAGGGAC	TTGCTGCAGAATTCTCACACAAGGGACTTATCCCAGCTGTTGTGGGTGGGTCCAGTGCCCGGCGACATTGCAGAGATTGAGGCATACTGCCGCATATTCCGTGCCGCAGAGCAGCTCCAAAA
16	99	0.0164	1D,1I,3I,3D,SNP	WT	C,G,C->G,T->G,G->T,TCC,GTA,G->T	-	GCTAGAAATGAAGTGGAAACTTTGTTGCTTgtGTGATTGCATCgATAGCTCCAGATGATATTgTAGTGTtGCtTCCTgACTGATGGGtCACATTCTTTGCTGCAGAATTCTCACACAAGGGAC	TTGCTGCAGAATTCTCACACAAGGGACTTATCCCAGCTGTTGTGGGTGGGTCCAGTGCCCGGCGACATTGCAGAGATTGAGGCATACTGCCGCATATTCCGTGCCGCAGAGCAGCTCCAAAA
17	98	0.0162	SNP	SNP	A->G	A->G,C->T,C->T,T->C,G->A	GCTAGAAATGAAGTGGAAACTTTGTTGCTTGCTTGATTGCATCCATAGCTCCAGATGATATTTTAGTGTGGCTTGGTAACTGATGGGGCACATTCTTTGCTGCAGAATTCTCACACgAGGGAC	ATGGGGCACATTCTTTGCTGCAGAATTCTCACACgAGGGACTTATCCtAGCTGTTGTGGGTGGGTCCAGTGCCtGGCGACATcGCAGAaATTGAGGCATACTGCCGCA
18	95	0.0157	1D,1I,3D,3I,SNP	SNP	C,G,C->G,G->T,T->G,G->T,G->C,GGG,CAT	C->T,C->T,T->C,T->C	GCTAGAAATGAAGTGGAAACTTTGTTGCTTgtGTGATTGCATCgATAGCTCCAtATGATATTgTAGTGTtGCTTcGTAACTGAtgCATCACATTCTTTGCTGCAGAATTCTCACACAAGGGAC	TTGCTGCAGAATTCTCACACAAGGGACTTATCCCAGCTGTTGTGGGTGGGTCCAGTGCCtGGtGACATcGCAGAGATcGAGGCATACTGCCGCATATTCCGTGCCGCAGAGCAGCTCCAAAA
19	94	0.0156	1D,1I,3D,3I,SNP	WT	C,G,C->G,T->G,G->T,G->C,GGG,CAT	-	GCTAGAAATGAAGTGGAAACTTTGTTGCTTgtGTGATTGCATCgATAGCTCCAGATGATATTgTAGTGTtGCTTcGTAACTGAtgCATCACATTCTTTGCTGCAGAATTCTCACACAAGGGAC	TTGCTGCAGAATTCTCACACAAGGGACTTATCCCAGCTGTTGTGGGTGGGTCCAGTGCCCGGCGACATTGCAGAGATTGAGGCATACTGCCGCATATTCCGTGCCGCAGAGCAGCTCCAAAA
20	73	0.0121	3D,3I,SNP	SNP	C->T,C->G,G->T,T->G,G->T,G->C,GGG,CAT	C->T,C->T,T->C,G->A	GCTAGAAATGAAGTGGAAACTTTGTTGCTTGtTTGATTGCATCgATAGCTCCAtATGATATTgTAGTGTtGCTTcGTAACTGAtgCATCACATTCTTTGCTGCAGAATTCTCACACAAGGGAC	CACATTCTTTGCTGCAGAATTCTCACACAAGGGACTTATCCCAGCTGTTGTGGGTGGGTCCAGTGCCtGGtGACATcGCAGAaATTGAGGCATACTGCCGCA
006-refcp3
1	764	0.1526	WT	WT	-	-	GATGTGCCATCCGAGGACCTGCCAGTGCTCGAGGACAAGGTTGCTGCTGTGCTTGGCTGCATGCTGGCATTGCTGAACCGGGGTAGGACAGAGGTGCTTGCAGGGCGGTCAGGTGTCGCGAGC	AGAGGTGCTTGCAGGGCGGTCAGGTGTCGCGAGCGCGTTCCAAGGATCTGAGTACAGCACGATGGATAGGATTCCGCCGCTGGCCCTGTTCCGTGGTGATATGAAGCGGTGTTGTGAGAGCA
2	594	0.1186	SNP	SNP	A->T,C->T	C->T,G->A,T->C	GATGTGCCATCCGAGGACCTGCCAGTGCTCGAGGACAAGGTTGCTGCTGTGCTTGGCTGCATGCTGGCATTGCTGAACCGGGGTAGGACtGAGGTGCTTGCAGGGCGGTCAGGTGTtGCGAGC	GAGGTGCTTGCAGGGCGGTCAGGTGTtGCGAGCGCaTTCCAAGGATCTGAGcACAGCACGATGGATAGGATTCCGCCGCTGGCCCTGTTCCGTGGTGATATGAAGCGGTGTTGTGAGAGCA
3	579	0.1156	SNP	SNP	C->G,A->T,G->A	A->T,G->A,T->C	GATGTGCCATCCGAGGACCTGCCAGTGCTgGAGGACAAGGTTGCTGCTGTGCTTGGCTGCATGCTGGCATTGCTGAACCGGGGTAGGACAGAGGTGCTTGCtGGGCGGTCAGGTGTCaCGAGC	AGAGGTGCTTGCtGGGCGGTCAGGTGTCaCGAGCGCGTTCCAAGGATCTGAGcACAGCACGATGGATAGGATTCCGCCGCTGGCCCTGTTCCGTGGTGATATGAAGCGGTGTTGTGAGAGCA
4	267	0.0533	WT	22D,SNP	-	TCCAAGGATCTGAGTACAGCAC,G->A	GATGTGCCATCCGAGGACCTGCCAGTGCTCGAGGACAAGGTTGCTGCTGTGCTTGGCTGCATGCTGGCATTGCTGAACCGGGGTAGGACAGAGGTGCTTGCAGGGCGGTCAGGTGTCGCGAGC	CATTGCTGAACCGGGGTAGGACAGAGGTGCTTGCAGGGCGGTCAGGTGTCGCGAGCGCGtGATGGATAGGATTCCGCCaCTGGCCCTGTTCCGTGGTGATATGAAGCGGTGTTGTGAGAGCA
5	251	0.0501	SNP	SNP	A->T,G->A	A->T,G->A,T->C	GATGTGCCATCCGAGGACCTGCCAGTGCTCGAGGACAAGGTTGCTGCTGTGCTTGGCTGCATGCTGGCATTGCTGAACCGGGGTAGGACAGAGGTGCTTGCtGGGCGGTCAGGTGTCaCGAGC	AGAGGTGCTTGCtGGGCGGTCAGGTGTCaCGAGCGCGTTCCAAGGATCTGAGcACAGCACGATGGATAGGATTCCGCCGCTGGCCCTGTTCCGTGGTGATATGAAGCGGTGTTGTGAGAGCA
6	214	0.0427	SNP	WT	C->G	-	GATGTGCCATCCGAGGACCTGCCAGTGCTgGAGGACAAGGTTGCTGCTGTGCTTGGCTGCATGCTGGCATTGCTGAACCGGGGTAGGACAGAGGTGCTTGCAGGGCGGTCAGGTGTCGCGAGC	AGAGGTGCTTGCAGGGCGGTCAGGTGTCGCGAGCGCGTTCCAAGGATCTGAGTACAGCACGATGGATAGGATTCCGCCGCTGGCCCTGTTCCGTGGTGATATGAAGCGGTGTTGTGAGAGCA
7	175	0.035	WT	SNP	-	T->C	GATGTGCCATCCGAGGACCTGCCAGTGCTCGAGGACAAGGTTGCTGCTGTGCTTGGCTGCATGCTGGCATTGCTGAACCGGGGTAGGACAGAGGTGCTTGCAGGGCGGTCAGGTGTCGCGAGC	AGAGGTGCTTGCAGGGCGGTCAGGTGTCGCGAGCGCGTTCCAAGGATCTGAGcACAGCACGATGGATAGGATTCCGCCGCTGGCCCTGTTCCGTGGTGATATGAAGCGGTGTTGTGAGAGCA
8	171	0.0342	SNP	SNP	C->T	C->T,G->A,T->C	GATGTGCCATCCGAGGACCTGCCAGTGCTCGAGGACAAGGTTGCTGCTGTGCTTGGCTGCATGCTGGCATTGCTGAACCGGGGTAGGACAGAGGTGCTTGCAGGGCGGTCAGGTGTtGCGAGC	AGAGGTGCTTGCAGGGCGGTCAGGTGTtGCGAGCGCaTTCCAAGGATCTGAGcACAGCACGATGGATAGGATTCCGCCGCTGGCCCTGTTCCGTGGTGATATGAAGCGGTGTTGTGAGAGCA
9	168	0.0336	SNP	22D,SNP	G->T,C->T,C->T,G->A,G->A	C->T,G->A,G->A,TCCAAGGATCTGAGTACAGCAC,G->A	gATGTGCCATCCGAGGACCTGCCAGTGCTCGAGGACAAGGTTGCTGCTGTGCTTGGCTGCATGCTGttATTGCTGAAtCaGGGTAGGACAGAGGTGCTTGCAGGaCGGTCAGGTGTCGCGAGC	ATTGCTGAAtCaGGGTAGGACAGAGGTGCTTGCAGGaCGGTCAGGTGTCGCGAGCGCGtGATGGATAGGATTCCGCCaCTGGCCCTGTTCCGTGGTGATATGAAGCGGTGTTGTGAGAGCA
10	165	0.033	SNP	WT	C->G,G->C,T->C	-	GATGTGCCATCCGAGGACCTGCCAGTGCTgGAcGACAAGGTTGCTGCcGTGCTTGGCTGCATGCTGGCATTGCTGAACCGGGGTAGGACAGAGGTGCTTGCAGGGCGGTCAGGTGTCGCGAGC	AGAGGTGCTTGCAGGGCGGTCAGGTGTCGCGAGCGCGTTCCAAGGATCTGAGTACAGCACGATGGATAGGATTCCGCCGCTGGCCCTGTTCCGTGGTGATATGAAGCGGTGTTGTGAGAGCA
11	144	0.0288	SNP	22D,SNP	C->G,G->A	G->A,TCCAAGGATCTGAGTACAGCAC,G->A	GATGTGCCATCCGAGGACCTGCCAGTGCTgGAGGACAAGGTTGCTGCTGTGCTTGGCTGCATGCTGGCATTGCTGAACCGGGGTAGGACAGAGGTGCTTGCAGGaCGGTCAGGTGTCGCGAGC	CATTGCTGAACCGGGGTAGGACAGAGGTGCTTGCAGGaCGGTCAGGTGTCGCGAGCGCGtGATGGATAGGATTCCGCCaCTGGCCCTGTTCCGTGGTGATATGAAGCGGTGTTGTGAGAGCA
12	134	0.0268	SNP	22D,SNP	G->A	G->A,TCCAAGGATCTGAGTACAGCAC,G->A	GATGTGCCATCCGAGGACCTGCCAGTGCTCGAGGACAAGGTTGCTGCTGTGCTTGGCTGCATGCTGGCATTGCTGAACCGGGGTAGGACAGAGGTGCTTGCAGGaCGGTCAGGTGTCGCGAGC	CATTGCTGAACCGGGGTAGGACAGAGGTGCTTGCAGGaCGGTCAGGTGTCGCGAGCGCGtGATGGATAGGATTCCGCCaCTGGCCCTGTTCCGTGGTGATATGAAGCGGTGTTGTGAGAGCA
13	114	0.0228	SNP	22D,SNP	T->C,G->T,C->T,C->T,G->A,G->A	C->T,G->A,G->A,TCCAAGGATCTGAGTACAGCAC,G->A	gATGTGCCATCCGAGGACCTGCCAGTGCTCGAGGACAAGGTTGCTGCcGTGCTTGGCTGCATGCTGttATTGCTGAAtCaGGGTAGGACAGAGGTGCTTGCAGGaCGGTCAGGTGTCGCGAGC	ATTGCTGAAtCaGGGTAGGACAGAGGTGCTTGCAGGaCGGTCAGGTGTCGCGAGCGCGtGATGGATAGGATTCCGCCaCTGGCCCTGTTCCGTGGTGATATGAAGCGGTGTTGTGAGAGCA
14	112	0.0224	SNP	WT	C->G,G->C,T->C,G->T,C->T,C->T,G->A	-	gATGTGCCATCCGAGGACCTGCCAGTGCTgGAcGACAAGGTTGCTGCcGTGCTTGGCTGCATGCTGttATTGCTGAAtCaGGGTAGGACAGAGGTGCTTGCAGGGCGGTCAGGTGTCGCGAGC	AGAGGTGCTTGCAGGGCGGTCAGGTGTCGCGAGCGCGTTCCAAGGATCTGAGTACAGCACGATGGATAGGATTCCGCCGCTGGCCCTGTTCCGTGGTGATATGAAGCGGTGTTGTGAGAGCA
15	108	0.0216	SNP	22D,SNP	G->A,G->A,G->A	G->A,G->A,G->A,TTCCAAGGATCTGAGTACAGCA,G->A,G->A,C->T	gATGTGCCATCCGAGGACCTGCCAGTGCTCGAGGACAAGGTTGCTGCTGTGCTTGGCTGCATGCTGGCATTGCTGAACCaaGGTAGGACAGAGGTGCTTGCAGGaCGGTCAGGTGTCGCGAGC	cATTGCTGAACCaaGGTAGGACAGAGGTGCTTGCAGGaCGGTCAGGTGTCGCGAGCGCgCGATGGATAGGATTCCaCCaCTGGCCtTGTTCCGTGGTGATATGAAGCGGTGTTGTGAGAGCA
16	106	0.0212	SNP	WT	A->T	-	GATGTGCCATCCGAGGACCTGCCAGTGCTCGAGGACAAGGTTGCTGCTGTGCTTGGCTGCATGCTGGCATTGCTGAACCGGGGTAGGACtGAGGTGCTTGCAGGGCGGTCAGGTGTCGCGAGC	GAGGTGCTTGCAGGGCGGTCAGGTGTCGCGAGCGCGTTCCAAGGATCTGAGTACAGCACGATGGATAGGATTCCGCCGCTGGCCCTGTTCCGTGGTGATATGAAGCGGTGTTGTGAGAGCA
17	100	0.02	SNP	SNP	C->G,A->T,C->T	C->T,G->A,T->C	GATGTGCCATCCGAGGACCTGCCAGTGCTgGAGGACAAGGTTGCTGCTGTGCTTGGCTGCATGCTGGCATTGCTGAACCGGGGTAGGACtGAGGTGCTTGCAGGGCGGTCAGGTGTtGCGAGC	GAGGTGCTTGCAGGGCGGTCAGGTGTtGCGAGCGCaTTCCAAGGATCTGAGcACAGCACGATGGATAGGATTCCGCCGCTGGCCCTGTTCCGTGGTGATATGAAGCGGTGTTGTGAGAGCA
18	95	0.019	SNP	22D,SNP	G->A	G->A,TTCCAAGGATCTGAGTACAGCA,G->A,G->A,C->T	GATGTGCCATCCGAGGACCTGCCAGTGCTCGAGGACAAGGTTGCTGCTGTGCTTGGCTGCATGCTGGCATTGCTGAACCGGGGTAGGACAGAGGTGCTTGCAGGaCGGTCAGGTGTCGCGAGC	CATTGCTGAACCGGGGTAGGACAGAGGTGCTTGCAGGaCGGTCAGGTGTCGCGAGCGCgCGATGGATAGGATTCCaCCaCTGGCCtTGTTCCGTGGTGATATGAAGCGGTGTTGTGAGAGCA
19	91	0.0182	SNP	22D,SNP	C->G,G->A	G->A,TTCCAAGGATCTGAGTACAGCA,G->A,G->A,C->T	GATGTGCCATCCGAGGACCTGCCAGTGCTgGAGGACAAGGTTGCTGCTGTGCTTGGCTGCATGCTGGCATTGCTGAACCGGGGTAGGACAGAGGTGCTTGCAGGaCGGTCAGGTGTCGCGAGC	CATTGCTGAACCGGGGTAGGACAGAGGTGCTTGCAGGaCGGTCAGGTGTCGCGAGCGCgCGATGGATAGGATTCCaCCaCTGGCCtTGTTCCGTGGTGATATGAAGCGGTGTTGTGAGAGCA
20	85	0.017	SNP	SNP	C->G,G->C,T->C,G->T,C->T,C->T,G->A,C->T	C->T,G->A,T->C	gATGTGCCATCCGAGGACCTGCCAGTGCTgGAcGACAAGGTTGCTGCcGTGCTTGGCTGCATGCTGttATTGCTGAAtCaGGGTAGGACAGAGGTGCTTGCAGGGCGGTCAGGTGTtGCGAGC	AGAGGTGCTTGCAGGGCGGTCAGGTGTtGCGAGCGCaTTCCAAGGATCTGAGcACAGCACGATGGATAGGATTCCGCCGCTGGCCCTGTTCCGTGGTGATATGAAGCGGTGTTGTGAGAGCA
21	82	0.0164	SNP	22D,SNP	C->T,G->A,G->A	C->T,G->A,G->A,TCCAAGGATCTGAGTACAGCAC,G->A	GATGTGCCATCCGAGGACCTGCCAGTGCTCGAGGACAAGGTTGCTGCTGTGCTTGGCTGCATGCTGGCATTGCTGAAtCaGGGTAGGACAGAGGTGCTTGCAGGaCGGTCAGGTGTCGCGAGC	CATTGCTGAAtCaGGGTAGGACAGAGGTGCTTGCAGGaCGGTCAGGTGTCGCGAGCGCGtGATGGATAGGATTCCGCCaCTGGCCCTGTTCCGTGGTGATATGAAGCGGTGTTGTGAGAGCA
22	75	0.015	SNP	22D,SNP	G->A	G->A,TCCAAGGATCTGAGTACAGCAC	GATGTGCCATCCGAGGACCTGCCAGTGCTCGAGGACAAGGTTGCTGCTGTGCTTGGCTGCATGCTGGCATTGCTGAACCGGGGTAGGACAGAGGTGCTTGCAGGaCGGTCAGGTGTCGCGAGC	CATTGCTGAACCGGGGTAGGACAGAGGTGCTTGCAGGaCGGTCAGGTGTCGCGAGCGCGtGATGGATAGGATTCCGCCGCTGGCCCTGTTCCGTGGTGATATGAAGCGGTGTTGTGAGAGCA
23	74	0.0148	SNP	SNP	C->G,G->C,T->C,A->T,G->A	A->T,G->A,T->C	GATGTGCCATCCGAGGACCTGCCAGTGCTgGAcGACAAGGTTGCTGCcGTGCTTGGCTGCATGCTGGCATTGCTGAACCGGGGTAGGACAGAGGTGCTTGCtGGGCGGTCAGGTGTCaCGAGC	AGAGGTGCTTGCtGGGCGGTCAGGTGTCaCGAGCGCGTTCCAAGGATCTGAGcACAGCACGATGGATAGGATTCCGCCGCTGGCCCTGTTCCGTGGTGATATGAAGCGGTGTTGTGAGAGCA
24	74	0.0148	SNP	SNP	C->G,G->C,T->C,A->T,C->T	C->T,G->A,T->C	GATGTGCCATCCGAGGACCTGCCAGTGCTgGAcGACAAGGTTGCTGCcGTGCTTGGCTGCATGCTGGCATTGCTGAACCGGGGTAGGACtGAGGTGCTTGCAGGGCGGTCAGGTGTtGCGAGC	GAGGTGCTTGCAGGGCGGTCAGGTGTtGCGAGCGCaTTCCAAGGATCTGAGcACAGCACGATGGATAGGATTCCGCCGCTGGCCCTGTTCCGTGGTGATATGAAGCGGTGTTGTGAGAGCA
25	73	0.0146	SNP	SNP	C->G,A->T	A->T	GATGTGCCATCCGAGGACCTGCCAGTGCTgGAGGACAAGGTTGCTGCTGTGCTTGGCTGCATGCTGGCATTGCTGAACCGGGGTAGGACAGAGGTGCTTGCtGGGCGGTCAGGTGTCGCGAGC	AGAGGTGCTTGCtGGGCGGTCAGGTGTCGCGAGCGCGTTCCAAGGATCTGAGTACAGCACGATGGATAGGATTCCGCCGCTGGCCCTGTTCCGTGGTGATATGAAGCGGTGTTGTGAGAGCA
26	71	0.0142	SNP	SNP	A->T,C->T	C->T,G->A	GATGTGCCATCCGAGGACCTGCCAGTGCTCGAGGACAAGGTTGCTGCTGTGCTTGGCTGCATGCTGGCATTGCTGAACCGGGGTAGGACtGAGGTGCTTGCAGGGCGGTCAGGTGTtGCGAGC	GAGGTGCTTGCAGGGCGGTCAGGTGTtGCGAGCGCaTTCCAAGGATCTGAGTACAGCACGATGGATAGGATTCCGCCGCTGGCCCTGTTCCGTGGTGATATGAAGCGGTGTTGTGAGAGCA
27	64	0.0128	SNP	SNP	C->G,A->T,G->A	A->T,G->A	GATGTGCCATCCGAGGACCTGCCAGTGCTgGAGGACAAGGTTGCTGCTGTGCTTGGCTGCATGCTGGCATTGCTGAACCGGGGTAGGACAGAGGTGCTTGCtGGGCGGTCAGGTGTCaCGAGC	AGAGGTGCTTGCtGGGCGGTCAGGTGTCaCGAGCGCGTTCCAAGGATCTGAGTACAGCACGATGGATAGGATTCCGCCGCTGGCCCTGTTCCGTGGTGATATGAAGCGGTGTTGTGAGAGCA
28	57	0.0114	SNP	SNP	C->G,G->C,A->T,G->A	A->T,G->A,T->C	GATGTGCCATCCGAGGACCTGCCAGTGCTgGAcGACAAGGTTGCTGCTGTGCTTGGCTGCATGCTGGCATTGCTGAACCGGGGTAGGACAGAGGTGCTTGCtGGGCGGTCAGGTGTCaCGAGC	AGAGGTGCTTGCtGGGCGGTCAGGTGTCaCGAGCGCGTTCCAAGGATCTGAGcACAGCACGATGGATAGGATTCCGCCGCTGGCCCTGTTCCGTGGTGATATGAAGCGGTGTTGTGAGAGCA
007-refwc3
1	3648	0.4863	WT	WT	-	-	AGCACTGAACAAGGTGAACTGCATGACAGCAGGACAGAACTTCTTTCAGATTTTAAACTGGAGACTAGTCCCCTTAAGGCACAGTTTCCTACTTGCAATGTTTTCTCTAGAAAGGAGATGACC	TAAACTGGAGACTAGTCCCCTTAAGGCACAGTTTCCTACTTGCAATGTTTTCTCTAGAAAGGAGATGACCAAATTTTTTAGAAGCAAAAGAGTTTATCCAAAATCTGTTCTGAACTCTCGAA
2	1254	0.1672	SNP	SNP	C->T,T->C,T->C	C->T,T->C,T->C	AGCACTGAACAAGGTGAACTGCATGACAGCAGGACAGAACTTCTTTCAGATTTTAAACTGGAGACTAGTCCtCTcAAGGCACAGTTTCCTACTTGCAATGTcTTCTCTAGAAAGGAGATGACC	TAAACTGGAGACTAGTCCtCTcAAGGCACAGTTTCCTACTTGCAATGTcTTCTCTAGAAAGGAGATGACCAAATTTTTTAGAAGCAAAAGAGTTTATCCAAAATCTGTTCTGAACTCTCGAA
3	551	0.0734	1D	1D	C	C	AGCACTGAACAAGGTGAACTGCATGACAGCAGGACAGAACTTCTTTCAGATTTTAAACTGGAGACTAGtCCCTTAAGGCACAGTTTCCTACTTGCAATGTTTTCTCTAGAAAGGAGATGACCA	TTAAACTGGAGACTAGTCCcTTAAGGCACAGTTTCCTACTTGCAATGTTTTCTCTAGAAAGGAGATGACCAAATTTTTTAGAAGCAAAAGAGTTTATCCAAAATCTGTTCTGAACTCTCGAA
4	432	0.0576	SNP	SNP	T->C	T->C	AGCACTGAACAAGGTGAACTGCATGACAGCAGGACAGAACTTCTTTCAGATTTTAAACTGGAGACTAGTCCCCTTAAGGCACAGTTTCCTACTTGCAATGTcTTCTCTAGAAAGGAGATGACC	TAAACTGGAGACTAGTCCCCTTAAGGCACAGTTTCCTACTTGCAATGTcTTCTCTAGAAAGGAGATGACCAAATTTTTTAGAAGCAAAAGAGTTTATCCAAAATCTGTTCTGAACTCTCGAA
5	413	0.0551	2D	2D	CC	CC	AGCACTGAACAAGGTGAACTGCATGACAGCAGGACAGAACTTCTTTCAGATTTTAAACTGGAGACTAGtCCTTAAGGCACAGTTTCCTACTTGCAATGTTTTCTCTAGAAAGGAGATGACCAA	TTTAAACTGGAGACTAGTCcTTAAGGCACAGTTTCCTACTTGCAATGTTTTCTCTAGAAAGGAGATGACCAAATTTTTTAGAAGCAAAAGAGTTTATCCAAAATCTGTTCTGAACTCTCGAA
6	365	0.0487	SNP	SNP	C->A,C->T,T->C,T->C	C->T,T->C,T->C	AGCACTGAACAAGGTGAAaTGCATGACAGCAGGACAGAACTTCTTTCAGATTTTAAACTGGAGACTAGTCCtCTcAAGGCACAGTTTCCTACTTGCAATGTcTTCTCTAGAAAGGAGATGACC	TAAACTGGAGACTAGTCCtCTcAAGGCACAGTTTCCTACTTGCAATGTcTTCTCTAGAAAGGAGATGACCAAATTTTTTAGAAGCAAAAGAGTTTATCCAAAATCTGTTCTGAACTCTCGAA
7	346	0.0461	SNP	SNP	C->T,T->C	C->T,T->C	AGCACTGAACAAGGTGAACTGCATGACAGCAGGACAGAACTTCTTTCAGATTTTAAACTGGAGACTAGTCCtCTcAAGGCACAGTTTCCTACTTGCAATGTTTTCTCTAGAAAGGAGATGACC	TAAACTGGAGACTAGTCCtCTcAAGGCACAGTTTCCTACTTGCAATGTTTTCTCTAGAAAGGAGATGACCAAATTTTTTAGAAGCAAAAGAGTTTATCCAAAATCTGTTCTGAACTCTCGAA
8	215	0.0287	large_V	WT	,large_V	-	AGCACTGAACAAGGTGAACTGCATGACAGCAGGACAGAACTTCTTTCAGATTTTAAACTGGAGACTAGTCCCC	CTTAAGGCACAGTTTCCTACTTGCAATGTTTTCTCTAGAAAGGAGATGACCAAATTTTTTAGAAGCAAAAGAGTTTATCCAAAATCTGTTCTGAACTCTCGAA
9	184	0.0245	SNP	WT	C->A	-	AGCACTGAACAAGGTGAAaTGCATGACAGCAGGACAGAACTTCTTTCAGATTTTAAACTGGAGACTAGTCCCCTTAAGGCACAGTTTCCTACTTGCAATGTTTTCTCTAGAAAGGAGATGACC	TAAACTGGAGACTAGTCCCCTTAAGGCACAGTTTCCTACTTGCAATGTTTTCTCTAGAAAGGAGATGACCAAATTTTTTAGAAGCAAAAGAGTTTATCCAAAATCTGTTCTGAACTCTCGAA
10	94	0.0125	1D	WT	A	-	AGCACTGAACaGGTGAACTGCATGACAGCAGGACAGAACTTCTTTCAGATTTTAAACTGGAGACTAGTCCCCTTAAGGCACAGTTTCCTACTTGCAATGTTTTCTCTAGAAAGGAGATGACCA	TAAACTGGAGACTAGTCCCCTTAAGGCACAGTTTCCTACTTGCAATGTTTTCTCTAGAAAGGAGATGACCAAATTTTTTAGAAGCAAAAGAGTTTATCCAAAATCTGTTCTGAACTCTCGAA
008-refcp8
1	2074	0.3444	WT	WT	-	-	GCTAGAAATGAAGTGGAAACTTTGTTGCTTGCTTGATTGCATCCATAGCTCCAGATGATATTTTAGTGTGGCTTGGTAACTGATGGGGCACATTCTTTGCTGCAGAATTCTCACACAAGGGAC	TTGCTGCAGAATTCTCACACAAGGGACTTATCCCAGCTGTTGTGGGTGGGTCCAGTGCCCGGCGACATTGCAGAGATTGAGGCATACTGCCGCATATTCCGTGCCGCAGAGCAGCTCCAAAA
2	589	0.0978	3D,3I,SNP	SNP	C->T,C->G,G->T,T->G,G->T,G->C,GGG,CAT	C->T,C->T,T->C,T->C	GCTAGAAATGAAGTGGAAACTTTGTTGCTTGtTTGATTGCATCgATAGCTCCAtATGATATTgTAGTGTtGCTTcGTAACTGAtgCATCACATTCTTTGCTGCAGAATTCTCACACAAGGGAC	TTGCTGCAGAATTCTCACACAAGGGACTTATCCCAGCTGTTGTGGGTGGGTCCAGTGCCtGGtGACATcGCAGAGATcGAGGCATACTGCCGCATATTCCGTGCCGCAGAGCAGCTCCAAAA
3	459	0.0762	WT	SNP	-	C->T,C->T,T->C,T->C	GCTAGAAATGAAGTGGAAACTTTGTTGCTTGCTTGATTGCATCCATAGCTCCAGATGATATTTTAGTGTGGCTTGGTAACTGATGGGGCACATTCTTTGCTGCAGAATTCTCACACAAGGGAC	TTGCTGCAGAATTCTCACACAAGGGACTTATCCCAGCTGTTGTGGGTGGGTCCAGTGCCtGGtGACATcGCAGAGATcGAGGCATACTGCCGCATATTCCGTGCCGCAGAGCAGCTCCAAAA
4	318	0.0528	3D,3I,SNP	SNP	C->T,C->G,G->T,T->G,G->T,G->C,GGG,CAT	C->T,C->T,T->C,G->A	GCTAGAAATGAAGTGGAAACTTTGTTGCTTGtTTGATTGCATCgATAGCTCCAtATGATATTgTAGTGTtGCTTcGTAACTGAtgCATCACATTCTTTGCTGCAGAATTCTCACACAAGGGAC	CACATTCTTTGCTGCAGAATTCTCACACAAGGGACTTATCCtAGCTGTTGTGGGTGGGTCCAGTGCCtGGCGACATcGCAGAaATTGAGGCATACTGCCGCA
5	314	0.0521	3D,3I,SNP	WT	C->T,C->G,G->T,T->G,G->T,G->C,GGG,CAT	-	GCTAGAAATGAAGTGGAAACTTTGTTGCTTGtTTGATTGCATCgATAGCTCCAtATGATATTgTAGTGTtGCTTcGTAACTGAtgCATCACATTCTTTGCTGCAGAATTCTCACACAAGGGAC	TTGCTGCAGAATTCTCACACAAGGGACTTATCCCAGCTGTTGTGGGTGGGTCCAGTGCCCGGCGACATTGCAGAGATTGAGGCATACTGCCGCATATTCCGTGCCGCAGAGCAGCTCCAAAA
6	303	0.0503	2D	2D	CA	CA	GCTAGAAATGAAGTGGAAACTTTGTTGCTTGCTTGATTGCATCCATAGCTCCAGATGATATTTTAGTGTGGCTTGGTAACTGATGGGGCACATTCTTTGCTGCAGAATTCtCACAAGGGACTT	CTTTGCTGCAGAATTCTCACaAGGGACTTATCCCAGCTGTTGTGGGTGGGTCCAGTGCCCGGCGACATTGCAGAGATTGAGGCATACTGCCGCATATTCCGTGCCGCAGAGCAGCTCCAAAA
7	227	0.0377	1D,1I,3I,3D,SNP	WT	C,G,C->G,T->G,G->T,TCC,GTA,G->T	-	GCTAGAAATGAAGTGGAAACTTTGTTGCTTgtGTGATTGCATCgATAGCTCCAGATGATATTgTAGTGTtGCtTCCTgACTGATGGGtCACATTCTTTGCTGCAGAATTCTCACACAAGGGAC	TTGCTGCAGAATTCTCACACAAGGGACTTATCCCAGCTGTTGTGGGTGGGTCCAGTGCCCGGCGACATTGCAGAGATTGAGGCATACTGCCGCATATTCCGTGCCGCAGAGCAGCTCCAAAA
8	206	0.0342	WT	SNP	-	C->T,T->C,G->A	GCTAGAAATGAAGTGGAAACTTTGTTGCTTGCTTGATTGCATCCATAGCTCCAGATGATATTTTAGTGTGGCTTGGTAACTGATGGGGCACATTCTTTGCTGCAGAATTCTCACACAAGGGAC	ATGGGGCACATTCTTTGCTGCAGAATTCTCACACAAGGGACTTATCCCAGCTGTTGTGGGTGGGTCCAGTGCCtGGCGACATcGCAGAaATTGAGGCATACTGCCGCA
9	168	0.0279	1D,1I,3I,3D,SNP	SNP	C,G,C->G,T->G,G->T,TCC,GTA,G->T	C->T,C->T,T->C,T->C	GCTAGAAATGAAGTGGAAACTTTGTTGCTTgtGTGATTGCATCgATAGCTCCAGATGATATTgTAGTGTtGCtTCCTgACTGATGGGtCACATTCTTTGCTGCAGAATTCTCACACAAGGGAC	TTGCTGCAGAATTCTCACACAAGGGACTTATCCCAGCTGTTGTGGGTGGGTCCAGTGCCtGGtGACATcGCAGAGATcGAGGCATACTGCCGCATATTCCGTGCCGCAGAGCAGCTCCAAAA
10	142	0.0236	WT	SNP	-	C->T,T->C,C->T,T->C,G->A	GCTAGAAATGAAGTGGAAACTTTGTTGCTTGCTTGATTGCATCCATAGCTCCAGATGATATTTTAGTGTGGCTTGGTAACTGATGGGGCACATTCTTTGCTGCAGAATTCTCACACAAGGGAC	ATGGGGCACATTCTTTGCTGCAGAATTCTCACACAAGGGACTTATCCtAGCTGTTGTGGGcGGGTCCAGTGCCtGGCGACATcGCAGAaATTGAGGCATACTGCCGCA
11	131	0.0218	WT	SNP	-	C->T	GCTAGAAATGAAGTGGAAACTTTGTTGCTTGCTTGATTGCATCCATAGCTCCAGATGATATTTTAGTGTGGCTTGGTAACTGATGGGGCACATTCTTTGCTGCAGAATTCTCACACAAGGGAC	TTGCTGCAGAATTCTCACACAAGGGACTTATCCtAGCTGTTGTGGGTGGGTCCAGTGCCCGGCGACATTGCAGAGATTGAGGCATACTGCCGCATATTCCGTGCCGCAGAGCAGCTCCAAAA
12	127	0.0211	1D,1I,3D,3I,SNP	WT	C,G,C->G,T->G,G->T,G->C,GGG,CAT	-	GCTAGAAATGAAGTGGAAACTTTGTTGCTTgtGTGATTGCATCgATAGCTCCAGATGATATTgTAGTGTtGCTTcGTAACTGAtgCATCACATTCTTTGCTGCAGAATTCTCACACAAGGGAC	TTGCTGCAGAATTCTCACACAAGGGACTTATCCCAGCTGTTGTGGGTGGGTCCAGTGCCCGGCGACATTGCAGAGATTGAGGCATACTGCCGCATATTCCGTGCCGCAGAGCAGCTCCAAAA
13	126	0.0209	1D,1I,SNP	WT	C,G,C->G	-	GCTAGAAATGAAGTGGAAACTTTGTTGCTTgtGTGATTGCATCgATAGCTCCAGATGATATTTTAGTGTGGCTTGGTAACTGATGGGGCACATTCTTTGCTGCAGAATTCTCACACAAGGGAC	TTGCTGCAGAATTCTCACACAAGGGACTTATCCCAGCTGTTGTGGGTGGGTCCAGTGCCCGGCGACATTGCAGAGATTGAGGCATACTGCCGCATATTCCGTGCCGCAGAGCAGCTCCAAAA
14	113	0.0188	1D,1I,SNP	SNP	C,G,C->G	C->T,C->T,T->C,T->C	GCTAGAAATGAAGTGGAAACTTTGTTGCTTgtGTGATTGCATCgATAGCTCCAGATGATATTTTAGTGTGGCTTGGTAACTGATGGGGCACATTCTTTGCTGCAGAATTCTCACACAAGGGAC	TTGCTGCAGAATTCTCACACAAGGGACTTATCCCAGCTGTTGTGGGTGGGTCCAGTGCCtGGtGACATcGCAGAGATcGAGGCATACTGCCGCATATTCCGTGCCGCAGAGCAGCTCCAAAA
15	107	0.0178	WT	SNP	-	T->C,G->A	GCTAGAAATGAAGTGGAAACTTTGTTGCTTGCTTGATTGCATCCATAGCTCCAGATGATATTTTAGTGTGGCTTGGTAACTGATGGGGCACATTCTTTGCTGCAGAATTCTCACACAAGGGAC	ATGGGGCACATTCTTTGCTGCAGAATTCTCACACAAGGGACTTATCCCAGCTGTTGTGGGTGGGTCCAGTGCCCGGCGACATcGCAGAaATTGAGGCATACTGCCGCA
16	97	0.0161	SNP	WT	C->T	-	GCTAGAAATGAAGTGGAAACTTTGTTGCTTGtTTGATTGCATCCATAGCTCCAGATGATATTTTAGTGTGGCTTGGTAACTGATGGGGCACATTCTTTGCTGCAGAATTCTCACACAAGGGAC	TTGCTGCAGAATTCTCACACAAGGGACTTATCCCAGCTGTTGTGGGTGGGTCCAGTGCCCGGCGACATTGCAGAGATTGAGGCATACTGCCGCATATTCCGTGCCGCAGAGCAGCTCCAAAA
17	94	0.0156	1I	1I	A	A	GCTAGAAATGAAGTGGAAACTTTGTTGCTTGCTTGATTGCATCCATAGCTCCAGATGATATTTTAGTGTGGCTTGGTAACTGATGGGGCACATTCTTTGCTGCAGAATTCTCAcAACAAGGGA	TGCTGCAGAATTCTCACaACAAGGGACTTATCCCAGCTGTTGTGGGTGGGTCCAGTGCCCGGCGACATTGCAGAGATTGAGGCATACTGCCGCATATTCCGTGCCGCAGAGCAGCTCCAAAA
18	94	0.0156	1D,1I,3D,3I,SNP	SNP	C,G,C->G,T->G,G->T,G->C,GGG,CAT	C->T,C->T,T->C,T->C	GCTAGAAATGAAGTGGAAACTTTGTTGCTTgtGTGATTGCATCgATAGCTCCAGATGATATTgTAGTGTtGCTTcGTAACTGAtgCATCACATTCTTTGCTGCAGAATTCTCACACAAGGGAC	TTGCTGCAGAATTCTCACACAAGGGACTTATCCCAGCTGTTGTGGGTGGGTCCAGTGCCtGGtGACATcGCAGAGATcGAGGCATACTGCCGCATATTCCGTGCCGCAGAGCAGCTCCAAAA
19	92	0.0153	SNP	SNP	A->G	A->G,C->T,C->T,T->C,G->A	GCTAGAAATGAAGTGGAAACTTTGTTGCTTGCTTGATTGCATCCATAGCTCCAGATGATATTTTAGTGTGGCTTGGTAACTGATGGGGCACATTCTTTGCTGCAGAATTCTCACACgAGGGAC	ATGGGGCACATTCTTTGCTGCAGAATTCTCACACgAGGGACTTATCCtAGCTGTTGTGGGTGGGTCCAGTGCCtGGCGACATcGCAGAaATTGAGGCATACTGCCGCA
20	81	0.0135	SNP	WT	C->T,C->G	-	GCTAGAAATGAAGTGGAAACTTTGTTGCTTGtTTGATTGCATCgATAGCTCCAGATGATATTTTAGTGTGGCTTGGTAACTGATGGGGCACATTCTTTGCTGCAGAATTCTCACACAAGGGAC	TTGCTGCAGAATTCTCACACAAGGGACTTATCCCAGCTGTTGTGGGTGGGTCCAGTGCCCGGCGACATTGCAGAGATTGAGGCATACTGCCGCATATTCCGTGCCGCAGAGCAGCTCCAAAA
21	80	0.0133	3D,3I	SNP	GGG,CAT	C->T,C->T,T->C,T->C	GCTAGAAATGAAGTGGAAACTTTGTTGCTTGCTTGATTGCATCCATAGCTCCAGATGATATTTTAGTGTGGCTTGGTAACTGAtgCATCACATTCTTTGCTGCAGAATTCTCACACAAGGGAC	TTGCTGCAGAATTCTCACACAAGGGACTTATCCCAGCTGTTGTGGGTGGGTCCAGTGCCtGGtGACATcGCAGAGATcGAGGCATACTGCCGCATATTCCGTGCCGCAGAGCAGCTCCAAAA
22	80	0.0133	WT	SNP	-	C->T,C->T,T->C,G->A	GCTAGAAATGAAGTGGAAACTTTGTTGCTTGCTTGATTGCATCCATAGCTCCAGATGATATTTTAGTGTGGCTTGGTAACTGATGGGGCACATTCTTTGCTGCAGAATTCTCACACAAGGGAC	ATGGGGCACATTCTTTGCTGCAGAATTCTCACACAAGGGACTTATCCtAGCTGTTGTGGGTGGGTCCAGTGCCtGGCGACATcGCAGAaATTGAGGCATACTGCCGCA
