# Supplementary material for: An Optimized Editing Approach for Wheat Genes by Improving sgRNA Design and Transformation Strategies
Source: Int J Mol Sci. 2025 Apr 17;26(8):3796. doi: 10.3390/ijms26083796 (PMC12028029; doi:10.3390/ijms26083796)
Supplement: Supplementary file 1 [file ijms-26-03796-s001.zip › Hi-TOM Supplementary Data/SY15154-USR-30606-result/all-SY15154-USR-30606-Hi-TOM-sequencing-result.xlsx]

## Sheet: all-SY15154-USR-30606-Hi-TOM-se
Sort	Reads number	Ratio	Left variation type	Right variation type	Left variation	Right variation	Left reads seq	Right reads seq
001-refcp1
1	3969	0.5179	WT	WT	-	-	TTGCTAGCTACCTTGTACCGAGTGAGCCCCGAGGATTGGATATCTGGATGAGGCTGCAAAGGTTGAAGAATGCCTGCTATGATGCGGGTTTCGCAAGGGTTGATGGTCATCCCTGTCCAACAT	CGAGGATTGGATATCTGGATGAGGCTGCAAAGGTTGAAGAATGCCTGCTATGATGCGGGTTTCGCAAGGGTTGATGGTCATCCCTGTCCAACATTGTTTGCAAATTGGTTTCCGGTGTACTT
2	1941	0.2533	SNP	WT	G->A	-	TTGCTAGCTACCTTGTACCGAaTGAGCCCCGAGGATTGGATATCTGGATGAGGCTGCAAAGGTTGAAGAATGCCTGCTATGATGCGGGTTTCGCAAGGGTTGATGGTCATCCCTGTCCAACAT	CGAGGATTGGATATCTGGATGAGGCTGCAAAGGTTGAAGAATGCCTGCTATGATGCGGGTTTCGCAAGGGTTGATGGTCATCCCTGTCCAACATTGTTTGCAAATTGGTTTCCGGTGTACTT
3	325	0.0424	1I,SNP	WT	G->A,G,C->G,C->T	-	TTGCTAGCTACCTTGTACCGAaTgGAGgCCtGAGGATTGGATATCTGGATGAGGCTGCAAAGGTTGAAGAATGCCTGCTATGATGCGGGTTTCGCAAGGGTTGATGGTCATCCCTGTCCAACA	GAGGATTGGATATCTGGATGAGGCTGCAAAGGTTGAAGAATGCCTGCTATGATGCGGGTTTCGCAAGGGTTGATGGTCATCCCTGTCCAACATTGTTTGCAAATTGGTTTCCGGTGTACTT
4	278	0.0363	1I,SNP	SNP	G->A,G,C->G,C->T,C->T	C->T,G->C,T->A	TTGCTAGCTACCTTGTACCGAaTgGAGgCCtGAGGATTGGATATCTGGATGAGGCTGCAAAGGTTGAAGAATGCCTGtTATGATGCGGGTTTCGCAAGGGTTGATGGTCATCCCTGTCCAACA	GAGGATTGGATATCTGGATGAGGCTGCAAAGGTTGAAGAATGCCTGtTATGATGCGGGTTTCGCAAGGGTTGATGGTCATCCCTGTCCAACATTcTTaGCAAATTGGTTTCCGGTGTACTT
5	272	0.0355	SNP	SNP	G->A	G->A	TTGCTAGCTACCTTGTACCGAGTGAGCCCCGAGGATTGaATATCTGGATGAGGCTGCAAAGGTTGAAGAATGCCTGCTATGATGCGGGTTTCGCAAGGGTTGATGGTCATCCCTGTCCAACAT	CGAGGATTGaATATCTGGATGAGGCTGCAAAGGTTGAAGAATGCCTGCTATGATGCGGGTTTCGCAAGGGTTGATGGTCATCCCTGTCCAACATTGTTTGCAAATTGGTTTCCGGTGTACTT
6	261	0.0341	SNP	SNP	C->T	C->T	TTGCTAGCTACCTTGTACCGAGTGAGCCCCGAGGATTGGATATCTGGATGAGGCTGCAAAGGTTGAAGAATGtCTGCTATGATGCGGGTTTCGCAAGGGTTGATGGTCATCCCTGTCCAACAT	CGAGGATTGGATATCTGGATGAGGCTGCAAAGGTTGAAGAATGtCTGCTATGATGCGGGTTTCGCAAGGGTTGATGGTCATCCCTGTCCAACATTGTTTGCAAATTGGTTTCCGGTGTACTT
7	175	0.0228	1I,SNP	SNP	G->A,G,C->G,C->T,C->T	C->T	TTGCTAGCTACCTTGTACCGAaTgGAGgCCtGAGGATTGGATATCTGGATGAGGCTGCAAAGGTTGAAGAATGCCTGtTATGATGCGGGTTTCGCAAGGGTTGATGGTCATCCCTGTCCAACA	GAGGATTGGATATCTGGATGAGGCTGCAAAGGTTGAAGAATGCCTGtTATGATGCGGGTTTCGCAAGGGTTGATGGTCATCCCTGTCCAACATTGTTTGCAAATTGGTTTCCGGTGTACTT
8	130	0.017	WT	SNP	-	G->C,T->A	TTGCTAGCTACCTTGTACCGAGTGAGCCCCGAGGATTGGATATCTGGATGAGGCTGCAAAGGTTGAAGAATGCCTGCTATGATGCGGGTTTCGCAAGGGTTGATGGTCATCCCTGTCCAACAT	CGAGGATTGGATATCTGGATGAGGCTGCAAAGGTTGAAGAATGCCTGCTATGATGCGGGTTTCGCAAGGGTTGATGGTCATCCCTGTCCAACATTcTTaGCAAATTGGTTTCCGGTGTACTT
9	108	0.0141	SNP	SNP	G->A,G->A	G->A	TTGCTAGCTACCTTGTACCGAaTGAGCCCCGAGGATTGGATATCTGGATGAGGCTGCAAAGGTTGAAGAATGCCTGCTATGATGCGGGTTTCaCAAGGGTTGATGGTCATCCCTGTCCAACAT	CGAGGATTGGATATCTGGATGAGGCTGCAAAGGTTGAAGAATGCCTGCTATGATGCGGGTTTCaCAAGGGTTGATGGTCATCCCTGTCCAACATTGTTTGCAAATTGGTTTCCGGTGTACTT
10	107	0.014	SNP	SNP	G->A,C->T	C->T	TTGCTAGCTACCTTGTACCGAaTGAGCCCCGAGGATTGGATATCTGGATGAGGCTGCAAAGGTTGAAGAATGCCTGtTATGATGCGGGTTTCGCAAGGGTTGATGGTCATCCCTGTCCAACAT	CGAGGATTGGATATCTGGATGAGGCTGCAAAGGTTGAAGAATGCCTGtTATGATGCGGGTTTCGCAAGGGTTGATGGTCATCCCTGTCCAACATTGTTTGCAAATTGGTTTCCGGTGTACTT
11	98	0.0128	SNP	SNP	C->T	C->T,G->C,T->A	TTGCTAGCTACCTTGTACCGAGTGAGCCCCGAGGATTGGATATCTGGATGAGGCTGCAAAGGTTGAAGAATGCCTGtTATGATGCGGGTTTCGCAAGGGTTGATGGTCATCCCTGTCCAACAT	CGAGGATTGGATATCTGGATGAGGCTGCAAAGGTTGAAGAATGCCTGtTATGATGCGGGTTTCGCAAGGGTTGATGGTCATCCCTGTCCAACATTcTTaGCAAATTGGTTTCCGGTGTACTT
002-refcp1
1	3811	0.5041	WT	WT	-	-	TTGCTAGCTACCTTGTACCGAGTGAGCCCCGAGGATTGGATATCTGGATGAGGCTGCAAAGGTTGAAGAATGCCTGCTATGATGCGGGTTTCGCAAGGGTTGATGGTCATCCCTGTCCAACAT	CGAGGATTGGATATCTGGATGAGGCTGCAAAGGTTGAAGAATGCCTGCTATGATGCGGGTTTCGCAAGGGTTGATGGTCATCCCTGTCCAACATTGTTTGCAAATTGGTTTCCGGTGTACTT
2	2050	0.2712	SNP	WT	G->A	-	TTGCTAGCTACCTTGTACCGAaTGAGCCCCGAGGATTGGATATCTGGATGAGGCTGCAAAGGTTGAAGAATGCCTGCTATGATGCGGGTTTCGCAAGGGTTGATGGTCATCCCTGTCCAACAT	CGAGGATTGGATATCTGGATGAGGCTGCAAAGGTTGAAGAATGCCTGCTATGATGCGGGTTTCGCAAGGGTTGATGGTCATCCCTGTCCAACATTGTTTGCAAATTGGTTTCCGGTGTACTT
3	365	0.0483	1I,SNP	SNP	G->A,G,C->G,C->T,C->T	C->T,G->C,T->A	TTGCTAGCTACCTTGTACCGAaTgGAGgCCtGAGGATTGGATATCTGGATGAGGCTGCAAAGGTTGAAGAATGCCTGtTATGATGCGGGTTTCGCAAGGGTTGATGGTCATCCCTGTCCAACA	GAGGATTGGATATCTGGATGAGGCTGCAAAGGTTGAAGAATGCCTGtTATGATGCGGGTTTCGCAAGGGTTGATGGTCATCCCTGTCCAACATTcTTaGCAAATTGGTTTCCGGTGTACTT
4	288	0.0381	1I,SNP	WT	G->A,G,C->G,C->T	-	TTGCTAGCTACCTTGTACCGAaTgGAGgCCtGAGGATTGGATATCTGGATGAGGCTGCAAAGGTTGAAGAATGCCTGCTATGATGCGGGTTTCGCAAGGGTTGATGGTCATCCCTGTCCAACA	GAGGATTGGATATCTGGATGAGGCTGCAAAGGTTGAAGAATGCCTGCTATGATGCGGGTTTCGCAAGGGTTGATGGTCATCCCTGTCCAACATTGTTTGCAAATTGGTTTCCGGTGTACTT
5	267	0.0353	SNP	SNP	C->T	C->T	TTGCTAGCTACCTTGTACCGAGTGAGCCCCGAGGATTGGATATCTGGATGAGGCTGCAAAGGTTGAAGAATGCCTGtTATGATGCGGGTTTCGCAAGGGTTGATGGTCATCCCTGTCCAACAT	CGAGGATTGGATATCTGGATGAGGCTGCAAAGGTTGAAGAATGCCTGtTATGATGCGGGTTTCGCAAGGGTTGATGGTCATCCCTGTCCAACATTGTTTGCAAATTGGTTTCCGGTGTACTT
6	231	0.0306	SNP	SNP	G->A	G->A	TTGCTAGCTACCTTGTACCGAGTGAGCCCCGAGGATTGaATATCTGGATGAGGCTGCAAAGGTTGAAGAATGCCTGCTATGATGCGGGTTTCGCAAGGGTTGATGGTCATCCCTGTCCAACAT	CGAGGATTGaATATCTGGATGAGGCTGCAAAGGTTGAAGAATGCCTGCTATGATGCGGGTTTCGCAAGGGTTGATGGTCATCCCTGTCCAACATTGTTTGCAAATTGGTTTCCGGTGTACTT
7	178	0.0235	1I,SNP	SNP	G->A,G,C->G,C->T,C->T	C->T	TTGCTAGCTACCTTGTACCGAaTgGAGgCCtGAGGATTGGATATCTGGATGAGGCTGCAAAGGTTGAAGAATGCCTGtTATGATGCGGGTTTCGCAAGGGTTGATGGTCATCCCTGTCCAACA	GAGGATTGGATATCTGGATGAGGCTGCAAAGGTTGAAGAATGCCTGtTATGATGCGGGTTTCGCAAGGGTTGATGGTCATCCCTGTCCAACATTGTTTGCAAATTGGTTTCCGGTGTACTT
8	152	0.0201	1D	1D	C	C	TTGCTAGCTACCTTGTACCGAGTGAGCCCCGAGGATTGGATATCTGGATGAGGCTGCAAAGGTTGAAGAATGCCTGCTATGATGCGGGTTTCgAAGGGTTGATGGTCATCCCTGTCCAACATT	CCGAGGATTGGATATCTGGATGAGGCTGCAAAGGTTGAAGAATGCCTGCTATGATGCGGGTTTCgAAGGGTTGATGGTCATCCCTGTCCAACATTGTTTGCAAATTGGTTTCCGGTGTACTT
9	131	0.0173	WT	SNP	-	G->C,T->A	TTGCTAGCTACCTTGTACCGAGTGAGCCCCGAGGATTGGATATCTGGATGAGGCTGCAAAGGTTGAAGAATGCCTGCTATGATGCGGGTTTCGCAAGGGTTGATGGTCATCCCTGTCCAACAT	CGAGGATTGGATATCTGGATGAGGCTGCAAAGGTTGAAGAATGCCTGCTATGATGCGGGTTTCGCAAGGGTTGATGGTCATCCCTGTCCAACATTcTTaGCAAATTGGTTTCCGGTGTACTT
10	87	0.0115	SNP	SNP	G->A	G->C,T->A	TTGCTAGCTACCTTGTACCGAaTGAGCCCCGAGGATTGGATATCTGGATGAGGCTGCAAAGGTTGAAGAATGCCTGCTATGATGCGGGTTTCGCAAGGGTTGATGGTCATCCCTGTCCAACAT	CGAGGATTGGATATCTGGATGAGGCTGCAAAGGTTGAAGAATGCCTGCTATGATGCGGGTTTCGCAAGGGTTGATGGTCATCCCTGTCCAACATTcTTaGCAAATTGGTTTCCGGTGTACTT
003-refcp3
1	752	0.1723	WT	WT	-	-	GATGTGCCATCCGAGGACCTGCCAGTGCTCGAGGACAAGGTTGCTGCTGTGCTTGGCTGCATGCTGGCATTGCTGAACCGGGGTAGGACAGAGGTGCTTGCAGGGCGGTCAGGTGTCGCGAGC	AGAGGTGCTTGCAGGGCGGTCAGGTGTCGCGAGCGCGTTCCAAGGATCTGAGTACAGCACGATGGATAGGATTCCGCCGCTGGCCCTGTTCCGTGGTGATATGAAGCGGTGTTGTGAGAGCA
2	630	0.1444	SNP	SNP	A->T,C->T	C->T,G->A,T->C	GATGTGCCATCCGAGGACCTGCCAGTGCTCGAGGACAAGGTTGCTGCTGTGCTTGGCTGCATGCTGGCATTGCTGAACCGGGGTAGGACtGAGGTGCTTGCAGGGCGGTCAGGTGTtGCGAGC	GAGGTGCTTGCAGGGCGGTCAGGTGTtGCGAGCGCaTTCCAAGGATCTGAGcACAGCACGATGGATAGGATTCCGCCGCTGGCCCTGTTCCGTGGTGATATGAAGCGGTGTTGTGAGAGCA
3	426	0.0976	SNP	SNP	C->G,A->T,G->A	A->T,G->A,T->C	GATGTGCCATCCGAGGACCTGCCAGTGCTgGAGGACAAGGTTGCTGCTGTGCTTGGCTGCATGCTGGCATTGCTGAACCGGGGTAGGACAGAGGTGCTTGCtGGGCGGTCAGGTGTCaCGAGC	AGAGGTGCTTGCtGGGCGGTCAGGTGTCaCGAGCGCGTTCCAAGGATCTGAGcACAGCACGATGGATAGGATTCCGCCGCTGGCCCTGTTCCGTGGTGATATGAAGCGGTGTTGTGAGAGCA
4	202	0.0463	SNP	22D,SNP	T->C,G->A,G->A,G->A	G->A,G->A,G->A,TTCCAAGGATCTGAGTACAGCA,G->A,G->A,C->T	gATGTGCCATCCGAGGACCTGCCAGTGCTCGAGGACAAGGTTGCTGCcGTGCTTGGCTGCATGCTGGCATTGCTGAACCaaGGTAGGACAGAGGTGCTTGCAGGaCGGTCAGGTGTCGCGAGC	cATTGCTGAACCaaGGTAGGACAGAGGTGCTTGCAGGaCGGTCAGGTGTCGCGAGCGCgCGATGGATAGGATTCCaCCaCTGGCCtTGTTCCGTGGTGATATGAAGCGGTGTTGTGAGAGCA
5	197	0.0451	SNP	SNP	A->T,G->A	A->T,G->A,T->C	GATGTGCCATCCGAGGACCTGCCAGTGCTCGAGGACAAGGTTGCTGCTGTGCTTGGCTGCATGCTGGCATTGCTGAACCGGGGTAGGACAGAGGTGCTTGCtGGGCGGTCAGGTGTCaCGAGC	AGAGGTGCTTGCtGGGCGGTCAGGTGTCaCGAGCGCGTTCCAAGGATCTGAGcACAGCACGATGGATAGGATTCCGCCGCTGGCCCTGTTCCGTGGTGATATGAAGCGGTGTTGTGAGAGCA
6	178	0.0408	WT	22D,SNP	-	TCCAAGGATCTGAGTACAGCAC,G->A	GATGTGCCATCCGAGGACCTGCCAGTGCTCGAGGACAAGGTTGCTGCTGTGCTTGGCTGCATGCTGGCATTGCTGAACCGGGGTAGGACAGAGGTGCTTGCAGGGCGGTCAGGTGTCGCGAGC	CATTGCTGAACCGGGGTAGGACAGAGGTGCTTGCAGGGCGGTCAGGTGTCGCGAGCGCGtGATGGATAGGATTCCGCCaCTGGCCCTGTTCCGTGGTGATATGAAGCGGTGTTGTGAGAGCA
7	163	0.0374	SNP	22D,SNP	G->T,C->T,C->T,G->A,G->A	C->T,G->A,G->A,TCCAAGGATCTGAGTACAGCAC,G->A	gATGTGCCATCCGAGGACCTGCCAGTGCTCGAGGACAAGGTTGCTGCTGTGCTTGGCTGCATGCTGttATTGCTGAAtCaGGGTAGGACAGAGGTGCTTGCAGGaCGGTCAGGTGTCGCGAGC	ATTGCTGAAtCaGGGTAGGACAGAGGTGCTTGCAGGaCGGTCAGGTGTCGCGAGCGCGtGATGGATAGGATTCCGCCaCTGGCCCTGTTCCGTGGTGATATGAAGCGGTGTTGTGAGAGCA
8	136	0.0312	SNP	WT	C->G	-	GATGTGCCATCCGAGGACCTGCCAGTGCTgGAGGACAAGGTTGCTGCTGTGCTTGGCTGCATGCTGGCATTGCTGAACCGGGGTAGGACAGAGGTGCTTGCAGGGCGGTCAGGTGTCGCGAGC	AGAGGTGCTTGCAGGGCGGTCAGGTGTCGCGAGCGCGTTCCAAGGATCTGAGTACAGCACGATGGATAGGATTCCGCCGCTGGCCCTGTTCCGTGGTGATATGAAGCGGTGTTGTGAGAGCA
9	130	0.0298	SNP	22D,SNP	G->A	G->A,TCCAAGGATCTGAGTACAGCAC,G->A	GATGTGCCATCCGAGGACCTGCCAGTGCTCGAGGACAAGGTTGCTGCTGTGCTTGGCTGCATGCTGGCATTGCTGAACCGGGGTAGGACAGAGGTGCTTGCAGGaCGGTCAGGTGTCGCGAGC	CATTGCTGAACCGGGGTAGGACAGAGGTGCTTGCAGGaCGGTCAGGTGTCGCGAGCGCGtGATGGATAGGATTCCGCCaCTGGCCCTGTTCCGTGGTGATATGAAGCGGTGTTGTGAGAGCA
10	118	0.027	SNP	SNP	C->G,A->T,C->T	C->T,G->A,T->C	GATGTGCCATCCGAGGACCTGCCAGTGCTgGAGGACAAGGTTGCTGCTGTGCTTGGCTGCATGCTGGCATTGCTGAACCGGGGTAGGACtGAGGTGCTTGCAGGGCGGTCAGGTGTtGCGAGC	GAGGTGCTTGCAGGGCGGTCAGGTGTtGCGAGCGCaTTCCAAGGATCTGAGcACAGCACGATGGATAGGATTCCGCCGCTGGCCCTGTTCCGTGGTGATATGAAGCGGTGTTGTGAGAGCA
11	106	0.0243	SNP	22D,SNP	T->C,G->T,C->T,C->T,G->A,G->A	C->T,G->A,G->A,TCCAAGGATCTGAGTACAGCAC,G->A	gATGTGCCATCCGAGGACCTGCCAGTGCTCGAGGACAAGGTTGCTGCcGTGCTTGGCTGCATGCTGttATTGCTGAAtCaGGGTAGGACAGAGGTGCTTGCAGGaCGGTCAGGTGTCGCGAGC	ATTGCTGAAtCaGGGTAGGACAGAGGTGCTTGCAGGaCGGTCAGGTGTCGCGAGCGCGtGATGGATAGGATTCCGCCaCTGGCCCTGTTCCGTGGTGATATGAAGCGGTGTTGTGAGAGCA
12	101	0.0231	WT	22D,SNP	-	TTCCAAGGATCTGAGTACAGCA,G->A,G->A,C->T	GATGTGCCATCCGAGGACCTGCCAGTGCTCGAGGACAAGGTTGCTGCTGTGCTTGGCTGCATGCTGGCATTGCTGAACCGGGGTAGGACAGAGGTGCTTGCAGGGCGGTCAGGTGTCGCGAGC	CATTGCTGAACCGGGGTAGGACAGAGGTGCTTGCAGGGCGGTCAGGTGTCGCGAGCGCgCGATGGATAGGATTCCaCCaCTGGCCtTGTTCCGTGGTGATATGAAGCGGTGTTGTGAGAGCA
13	100	0.0229	SNP	22D,SNP	C->G,G->A	G->A,TCCAAGGATCTGAGTACAGCAC,G->A	GATGTGCCATCCGAGGACCTGCCAGTGCTgGAGGACAAGGTTGCTGCTGTGCTTGGCTGCATGCTGGCATTGCTGAACCGGGGTAGGACAGAGGTGCTTGCAGGaCGGTCAGGTGTCGCGAGC	CATTGCTGAACCGGGGTAGGACAGAGGTGCTTGCAGGaCGGTCAGGTGTCGCGAGCGCGtGATGGATAGGATTCCGCCaCTGGCCCTGTTCCGTGGTGATATGAAGCGGTGTTGTGAGAGCA
14	100	0.0229	SNP	WT	C->G,G->C,T->C,G->T,C->T,C->T,G->A	-	gATGTGCCATCCGAGGACCTGCCAGTGCTgGAcGACAAGGTTGCTGCcGTGCTTGGCTGCATGCTGttATTGCTGAAtCaGGGTAGGACAGAGGTGCTTGCAGGGCGGTCAGGTGTCGCGAGC	AGAGGTGCTTGCAGGGCGGTCAGGTGTCGCGAGCGCGTTCCAAGGATCTGAGTACAGCACGATGGATAGGATTCCGCCGCTGGCCCTGTTCCGTGGTGATATGAAGCGGTGTTGTGAGAGCA
15	99	0.0227	SNP	WT	C->G,G->C,T->C	-	GATGTGCCATCCGAGGACCTGCCAGTGCTgGAcGACAAGGTTGCTGCcGTGCTTGGCTGCATGCTGGCATTGCTGAACCGGGGTAGGACAGAGGTGCTTGCAGGGCGGTCAGGTGTCGCGAGC	AGAGGTGCTTGCAGGGCGGTCAGGTGTCGCGAGCGCGTTCCAAGGATCTGAGTACAGCACGATGGATAGGATTCCGCCGCTGGCCCTGTTCCGTGGTGATATGAAGCGGTGTTGTGAGAGCA
16	89	0.0204	SNP	SNP	C->G,C->T	C->T,G->A,T->C	GATGTGCCATCCGAGGACCTGCCAGTGCTgGAGGACAAGGTTGCTGCTGTGCTTGGCTGCATGCTGGCATTGCTGAACCGGGGTAGGACAGAGGTGCTTGCAGGGCGGTCAGGTGTtGCGAGC	AGAGGTGCTTGCAGGGCGGTCAGGTGTtGCGAGCGCaTTCCAAGGATCTGAGcACAGCACGATGGATAGGATTCCGCCGCTGGCCCTGTTCCGTGGTGATATGAAGCGGTGTTGTGAGAGCA
17	84	0.0192	SNP	SNP	C->T	C->T,G->A,T->C	GATGTGCCATCCGAGGACCTGCCAGTGCTCGAGGACAAGGTTGCTGCTGTGCTTGGCTGCATGCTGGCATTGCTGAACCGGGGTAGGACAGAGGTGCTTGCAGGGCGGTCAGGTGTtGCGAGC	AGAGGTGCTTGCAGGGCGGTCAGGTGTtGCGAGCGCaTTCCAAGGATCTGAGcACAGCACGATGGATAGGATTCCGCCGCTGGCCCTGTTCCGTGGTGATATGAAGCGGTGTTGTGAGAGCA
18	80	0.0183	SNP	SNP	C->G,G->C,A->T,G->A	A->T,G->A,T->C	GATGTGCCATCCGAGGACCTGCCAGTGCTgGAcGACAAGGTTGCTGCTGTGCTTGGCTGCATGCTGGCATTGCTGAACCGGGGTAGGACAGAGGTGCTTGCtGGGCGGTCAGGTGTCaCGAGC	AGAGGTGCTTGCtGGGCGGTCAGGTGTCaCGAGCGCGTTCCAAGGATCTGAGcACAGCACGATGGATAGGATTCCGCCGCTGGCCCTGTTCCGTGGTGATATGAAGCGGTGTTGTGAGAGCA
19	78	0.0179	SNP	22D,SNP	G->A	G->A,TTCCAAGGATCTGAGTACAGCA,G->A,G->A,C->T	GATGTGCCATCCGAGGACCTGCCAGTGCTCGAGGACAAGGTTGCTGCTGTGCTTGGCTGCATGCTGGCATTGCTGAACCGGGGTAGGACAGAGGTGCTTGCAGGaCGGTCAGGTGTCGCGAGC	CATTGCTGAACCGGGGTAGGACAGAGGTGCTTGCAGGaCGGTCAGGTGTCGCGAGCGCgCGATGGATAGGATTCCaCCaCTGGCCtTGTTCCGTGGTGATATGAAGCGGTGTTGTGAGAGCA
20	77	0.0176	SNP	SNP	C->G,A->T,G->A	A->T,G->A	GATGTGCCATCCGAGGACCTGCCAGTGCTgGAGGACAAGGTTGCTGCTGTGCTTGGCTGCATGCTGGCATTGCTGAACCGGGGTAGGACAGAGGTGCTTGCtGGGCGGTCAGGTGTCaCGAGC	AGAGGTGCTTGCtGGGCGGTCAGGTGTCaCGAGCGCGTTCCAAGGATCTGAGTACAGCACGATGGATAGGATTCCGCCGCTGGCCCTGTTCCGTGGTGATATGAAGCGGTGTTGTGAGAGCA
21	77	0.0176	SNP	SNP	A->T,C->T	C->T,G->A	GATGTGCCATCCGAGGACCTGCCAGTGCTCGAGGACAAGGTTGCTGCTGTGCTTGGCTGCATGCTGGCATTGCTGAACCGGGGTAGGACtGAGGTGCTTGCAGGGCGGTCAGGTGTtGCGAGC	GAGGTGCTTGCAGGGCGGTCAGGTGTtGCGAGCGCaTTCCAAGGATCTGAGTACAGCACGATGGATAGGATTCCGCCGCTGGCCCTGTTCCGTGGTGATATGAAGCGGTGTTGTGAGAGCA
22	75	0.0172	SNP	22D,SNP	C->G,G->A	G->A,TTCCAAGGATCTGAGTACAGCA,G->A,G->A,C->T	GATGTGCCATCCGAGGACCTGCCAGTGCTgGAGGACAAGGTTGCTGCTGTGCTTGGCTGCATGCTGGCATTGCTGAACCGGGGTAGGACAGAGGTGCTTGCAGGaCGGTCAGGTGTCGCGAGC	CATTGCTGAACCGGGGTAGGACAGAGGTGCTTGCAGGaCGGTCAGGTGTCGCGAGCGCgCGATGGATAGGATTCCaCCaCTGGCCtTGTTCCGTGGTGATATGAAGCGGTGTTGTGAGAGCA
23	72	0.0165	7D,SNP	SNP	TGCTGAA,A->T,C->T,G->A	C->T,G->A,T->C	GATGTGCCATCCGAGGACCTGCCAGTGCTCGAGGACAAGGTTGCTGCTGTGCTTGGCTGCATGCTGGCAtCCGGGGTAGGACtGAGGTGCTTGCAGGGCGGTCAGGTGTtGCGAGCGCaTTCC	GAGGTGCTTGCAGGGCGGTCAGGTGTtGCGAGCGCaTTCCAAGGATCTGAGcACAGCACGATGGATAGGATTCCGCCGCTGGCCCTGTTCCGTGGTGATATGAAGCGGTGTTGTGAGAGCA
24	69	0.0158	SNP	22D,SNP	C->T,G->A,G->A	C->T,G->A,G->A,TCCAAGGATCTGAGTACAGCAC,G->A	GATGTGCCATCCGAGGACCTGCCAGTGCTCGAGGACAAGGTTGCTGCTGTGCTTGGCTGCATGCTGGCATTGCTGAAtCaGGGTAGGACAGAGGTGCTTGCAGGaCGGTCAGGTGTCGCGAGC	CATTGCTGAAtCaGGGTAGGACAGAGGTGCTTGCAGGaCGGTCAGGTGTCGCGAGCGCGtGATGGATAGGATTCCGCCaCTGGCCCTGTTCCGTGGTGATATGAAGCGGTGTTGTGAGAGCA
25	62	0.0142	SNP	SNP	C->G,G->C,T->C,A->T,C->T	C->T,G->A,T->C	GATGTGCCATCCGAGGACCTGCCAGTGCTgGAcGACAAGGTTGCTGCcGTGCTTGGCTGCATGCTGGCATTGCTGAACCGGGGTAGGACtGAGGTGCTTGCAGGGCGGTCAGGTGTtGCGAGC	GAGGTGCTTGCAGGGCGGTCAGGTGTtGCGAGCGCaTTCCAAGGATCTGAGcACAGCACGATGGATAGGATTCCGCCGCTGGCCCTGTTCCGTGGTGATATGAAGCGGTGTTGTGAGAGCA
26	58	0.0133	SNP	WT	C->G,G->C	-	GATGTGCCATCCGAGGACCTGCCAGTGCTgGAcGACAAGGTTGCTGCTGTGCTTGGCTGCATGCTGGCATTGCTGAACCGGGGTAGGACAGAGGTGCTTGCAGGGCGGTCAGGTGTCGCGAGC	AGAGGTGCTTGCAGGGCGGTCAGGTGTCGCGAGCGCGTTCCAAGGATCTGAGTACAGCACGATGGATAGGATTCCGCCGCTGGCCCTGTTCCGTGGTGATATGAAGCGGTGTTGTGAGAGCA
27	57	0.0131	SNP	SNP	C->G,G->C,T->C,G->T,C->T,C->T,G->A,C->T	C->T,G->A,T->C	gATGTGCCATCCGAGGACCTGCCAGTGCTgGAcGACAAGGTTGCTGCcGTGCTTGGCTGCATGCTGttATTGCTGAAtCaGGGTAGGACAGAGGTGCTTGCAGGGCGGTCAGGTGTtGCGAGC	AGAGGTGCTTGCAGGGCGGTCAGGTGTtGCGAGCGCaTTCCAAGGATCTGAGcACAGCACGATGGATAGGATTCCGCCGCTGGCCCTGTTCCGTGGTGATATGAAGCGGTGTTGTGAGAGCA
28	48	0.011	WT	SNP	-	G->A,G->A,C->T	GATGTGCCATCCGAGGACCTGCCAGTGCTCGAGGACAAGGTTGCTGCTGTGCTTGGCTGCATGCTGGCATTGCTGAACCGGGGTAGGACAGAGGTGCTTGCAGGGCGGTCAGGTGTCGCGAGC	AGAGGTGCTTGCAGGGCGGTCAGGTGTCGCGAGCGCGTTCCAAGGATCTGAGTACAGCACGATGGATAGGATTCCaCCaCTGGCCtTGTTCCGTGGTGATATGAAGCGGTGTTGTGAGAGCA
004-refcp3
1	842	0.1839	WT	WT	-	-	GATGTGCCATCCGAGGACCTGCCAGTGCTCGAGGACAAGGTTGCTGCTGTGCTTGGCTGCATGCTGGCATTGCTGAACCGGGGTAGGACAGAGGTGCTTGCAGGGCGGTCAGGTGTCGCGAGC	AGAGGTGCTTGCAGGGCGGTCAGGTGTCGCGAGCGCGTTCCAAGGATCTGAGTACAGCACGATGGATAGGATTCCGCCGCTGGCCCTGTTCCGTGGTGATATGAAGCGGTGTTGTGAGAGCA
2	749	0.1636	SNP	SNP	A->T,C->T	C->T,G->A,T->C	GATGTGCCATCCGAGGACCTGCCAGTGCTCGAGGACAAGGTTGCTGCTGTGCTTGGCTGCATGCTGGCATTGCTGAACCGGGGTAGGACtGAGGTGCTTGCAGGGCGGTCAGGTGTtGCGAGC	GAGGTGCTTGCAGGGCGGTCAGGTGTtGCGAGCGCaTTCCAAGGATCTGAGcACAGCACGATGGATAGGATTCCGCCGCTGGCCCTGTTCCGTGGTGATATGAAGCGGTGTTGTGAGAGCA
3	499	0.109	SNP	SNP	C->G,A->T,G->A	A->T,G->A,T->C	GATGTGCCATCCGAGGACCTGCCAGTGCTgGAGGACAAGGTTGCTGCTGTGCTTGGCTGCATGCTGGCATTGCTGAACCGGGGTAGGACAGAGGTGCTTGCtGGGCGGTCAGGTGTCaCGAGC	AGAGGTGCTTGCtGGGCGGTCAGGTGTCaCGAGCGCGTTCCAAGGATCTGAGcACAGCACGATGGATAGGATTCCGCCGCTGGCCCTGTTCCGTGGTGATATGAAGCGGTGTTGTGAGAGCA
4	238	0.052	SNP	22D,SNP	G->T,C->T,C->T,G->A,G->A	C->T,G->A,G->A,TCCAAGGATCTGAGTACAGCAC,G->A	gATGTGCCATCCGAGGACCTGCCAGTGCTCGAGGACAAGGTTGCTGCTGTGCTTGGCTGCATGCTGttATTGCTGAAtCaGGGTAGGACAGAGGTGCTTGCAGGaCGGTCAGGTGTCGCGAGC	ATTGCTGAAtCaGGGTAGGACAGAGGTGCTTGCAGGaCGGTCAGGTGTCGCGAGCGCGtGATGGATAGGATTCCGCCaCTGGCCCTGTTCCGTGGTGATATGAAGCGGTGTTGTGAGAGCA
5	182	0.0398	SNP	SNP	A->T,G->A	A->T,G->A,T->C	GATGTGCCATCCGAGGACCTGCCAGTGCTCGAGGACAAGGTTGCTGCTGTGCTTGGCTGCATGCTGGCATTGCTGAACCGGGGTAGGACAGAGGTGCTTGCtGGGCGGTCAGGTGTCaCGAGC	AGAGGTGCTTGCtGGGCGGTCAGGTGTCaCGAGCGCGTTCCAAGGATCTGAGcACAGCACGATGGATAGGATTCCGCCGCTGGCCCTGTTCCGTGGTGATATGAAGCGGTGTTGTGAGAGCA
6	165	0.036	WT	22D,SNP	-	TCCAAGGATCTGAGTACAGCAC,G->A	GATGTGCCATCCGAGGACCTGCCAGTGCTCGAGGACAAGGTTGCTGCTGTGCTTGGCTGCATGCTGGCATTGCTGAACCGGGGTAGGACAGAGGTGCTTGCAGGGCGGTCAGGTGTCGCGAGC	CATTGCTGAACCGGGGTAGGACAGAGGTGCTTGCAGGGCGGTCAGGTGTCGCGAGCGCGtGATGGATAGGATTCCGCCaCTGGCCCTGTTCCGTGGTGATATGAAGCGGTGTTGTGAGAGCA
7	163	0.0356	SNP	WT	C->G,G->C,T->C	-	GATGTGCCATCCGAGGACCTGCCAGTGCTgGAcGACAAGGTTGCTGCcGTGCTTGGCTGCATGCTGGCATTGCTGAACCGGGGTAGGACAGAGGTGCTTGCAGGGCGGTCAGGTGTCGCGAGC	AGAGGTGCTTGCAGGGCGGTCAGGTGTCGCGAGCGCGTTCCAAGGATCTGAGTACAGCACGATGGATAGGATTCCGCCGCTGGCCCTGTTCCGTGGTGATATGAAGCGGTGTTGTGAGAGCA
8	161	0.0352	SNP	SNP	C->G,G->C,A->T,C->T	C->T,G->A,T->C	GATGTGCCATCCGAGGACCTGCCAGTGCTgGAcGACAAGGTTGCTGCTGTGCTTGGCTGCATGCTGGCATTGCTGAACCGGGGTAGGACtGAGGTGCTTGCAGGGCGGTCAGGTGTtGCGAGC	GAGGTGCTTGCAGGGCGGTCAGGTGTtGCGAGCGCaTTCCAAGGATCTGAGcACAGCACGATGGATAGGATTCCGCCGCTGGCCCTGTTCCGTGGTGATATGAAGCGGTGTTGTGAGAGCA
9	152	0.0332	SNP	22D,SNP	C->G,G->A,G->A,G->A	G->A,G->A,G->A,TTCCAAGGATCTGAGTACAGCA,G->A,G->A,C->T	gATGTGCCATCCGAGGACCTGCCAGTGCTgGAGGACAAGGTTGCTGCTGTGCTTGGCTGCATGCTGGCATTGCTGAACCaaGGTAGGACAGAGGTGCTTGCAGGaCGGTCAGGTGTCGCGAGC	cATTGCTGAACCaaGGTAGGACAGAGGTGCTTGCAGGaCGGTCAGGTGTCGCGAGCGCgCGATGGATAGGATTCCaCCaCTGGCCtTGTTCCGTGGTGATATGAAGCGGTGTTGTGAGAGCA
10	145	0.0317	WT	SNP	-	T->C	GATGTGCCATCCGAGGACCTGCCAGTGCTCGAGGACAAGGTTGCTGCTGTGCTTGGCTGCATGCTGGCATTGCTGAACCGGGGTAGGACAGAGGTGCTTGCAGGGCGGTCAGGTGTCGCGAGC	AGAGGTGCTTGCAGGGCGGTCAGGTGTCGCGAGCGCGTTCCAAGGATCTGAGcACAGCACGATGGATAGGATTCCGCCGCTGGCCCTGTTCCGTGGTGATATGAAGCGGTGTTGTGAGAGCA
11	128	0.028	1I,SNP	SNP	A,A->T,C->T	C->T,G->A,T->C	GATGTGCCATCCGAGGACCTGCCAGTGCTCGAGGACAAGGTTGCTGCTGTGCTTGGCTGCATGCTGGCATTGCTgAAACCGGGGTAGGACtGAGGTGCTTGCAGGGCGGTCAGGTGTtGCGAG	GAGGTGCTTGCAGGGCGGTCAGGTGTtGCGAGCGCaTTCCAAGGATCTGAGcACAGCACGATGGATAGGATTCCGCCGCTGGCCCTGTTCCGTGGTGATATGAAGCGGTGTTGTGAGAGCA
12	107	0.0234	WT	22D,SNP	-	TTCCAAGGATCTGAGTACAGCA,G->A,G->A,C->T	GATGTGCCATCCGAGGACCTGCCAGTGCTCGAGGACAAGGTTGCTGCTGTGCTTGGCTGCATGCTGGCATTGCTGAACCGGGGTAGGACAGAGGTGCTTGCAGGGCGGTCAGGTGTCGCGAGC	CATTGCTGAACCGGGGTAGGACAGAGGTGCTTGCAGGGCGGTCAGGTGTCGCGAGCGCgCGATGGATAGGATTCCaCCaCTGGCCtTGTTCCGTGGTGATATGAAGCGGTGTTGTGAGAGCA
13	102	0.0223	SNP	SNP	C->G,G->C,T->C,A->T,C->T	C->T,G->A,T->C	GATGTGCCATCCGAGGACCTGCCAGTGCTgGAcGACAAGGTTGCTGCcGTGCTTGGCTGCATGCTGGCATTGCTGAACCGGGGTAGGACtGAGGTGCTTGCAGGGCGGTCAGGTGTtGCGAGC	GAGGTGCTTGCAGGGCGGTCAGGTGTtGCGAGCGCaTTCCAAGGATCTGAGcACAGCACGATGGATAGGATTCCGCCGCTGGCCCTGTTCCGTGGTGATATGAAGCGGTGTTGTGAGAGCA
14	94	0.0205	SNP	WT	C->G	-	GATGTGCCATCCGAGGACCTGCCAGTGCTgGAGGACAAGGTTGCTGCTGTGCTTGGCTGCATGCTGGCATTGCTGAACCGGGGTAGGACAGAGGTGCTTGCAGGGCGGTCAGGTGTCGCGAGC	AGAGGTGCTTGCAGGGCGGTCAGGTGTCGCGAGCGCGTTCCAAGGATCTGAGTACAGCACGATGGATAGGATTCCGCCGCTGGCCCTGTTCCGTGGTGATATGAAGCGGTGTTGTGAGAGCA
15	88	0.0192	SNP	22D,SNP	G->A	G->A,TCCAAGGATCTGAGTACAGCAC,G->A	GATGTGCCATCCGAGGACCTGCCAGTGCTCGAGGACAAGGTTGCTGCTGTGCTTGGCTGCATGCTGGCATTGCTGAACCGGGGTAGGACAGAGGTGCTTGCAGGaCGGTCAGGTGTCGCGAGC	CATTGCTGAACCGGGGTAGGACAGAGGTGCTTGCAGGaCGGTCAGGTGTCGCGAGCGCGtGATGGATAGGATTCCGCCaCTGGCCCTGTTCCGTGGTGATATGAAGCGGTGTTGTGAGAGCA
16	78	0.017	SNP	SNP	C->G,G->C,T->C,A->T,G->A	A->T,G->A,T->C	GATGTGCCATCCGAGGACCTGCCAGTGCTgGAcGACAAGGTTGCTGCcGTGCTTGGCTGCATGCTGGCATTGCTGAACCGGGGTAGGACAGAGGTGCTTGCtGGGCGGTCAGGTGTCaCGAGC	AGAGGTGCTTGCtGGGCGGTCAGGTGTCaCGAGCGCGTTCCAAGGATCTGAGcACAGCACGATGGATAGGATTCCGCCGCTGGCCCTGTTCCGTGGTGATATGAAGCGGTGTTGTGAGAGCA
17	76	0.0166	SNP	SNP	C->G,A->T,G->A	A->T,G->A	GATGTGCCATCCGAGGACCTGCCAGTGCTgGAGGACAAGGTTGCTGCTGTGCTTGGCTGCATGCTGGCATTGCTGAACCGGGGTAGGACAGAGGTGCTTGCtGGGCGGTCAGGTGTCaCGAGC	AGAGGTGCTTGCtGGGCGGTCAGGTGTCaCGAGCGCGTTCCAAGGATCTGAGTACAGCACGATGGATAGGATTCCGCCGCTGGCCCTGTTCCGTGGTGATATGAAGCGGTGTTGTGAGAGCA
18	71	0.0155	SNP	22D,SNP	G->A	G->A,TTCCAAGGATCTGAGTACAGCA,G->A,G->A,C->T	GATGTGCCATCCGAGGACCTGCCAGTGCTCGAGGACAAGGTTGCTGCTGTGCTTGGCTGCATGCTGGCATTGCTGAACCGGGGTAGGACAGAGGTGCTTGCAGGaCGGTCAGGTGTCGCGAGC	CATTGCTGAACCGGGGTAGGACAGAGGTGCTTGCAGGaCGGTCAGGTGTCGCGAGCGCgCGATGGATAGGATTCCaCCaCTGGCCtTGTTCCGTGGTGATATGAAGCGGTGTTGTGAGAGCA
19	68	0.0149	SNP	22D,SNP	C->T,G->A,G->A	C->T,G->A,G->A,TCCAAGGATCTGAGTACAGCAC,G->A	GATGTGCCATCCGAGGACCTGCCAGTGCTCGAGGACAAGGTTGCTGCTGTGCTTGGCTGCATGCTGGCATTGCTGAAtCaGGGTAGGACAGAGGTGCTTGCAGGaCGGTCAGGTGTCGCGAGC	CATTGCTGAAtCaGGGTAGGACAGAGGTGCTTGCAGGaCGGTCAGGTGTCGCGAGCGCGtGATGGATAGGATTCCGCCaCTGGCCCTGTTCCGTGGTGATATGAAGCGGTGTTGTGAGAGCA
20	64	0.014	WT	SNP	-	G->A	GATGTGCCATCCGAGGACCTGCCAGTGCTCGAGGACAAGGTTGCTGCTGTGCTTGGCTGCATGCTGGCATTGCTGAACCGGGGTAGGACAGAGGTGCTTGCAGGGCGGTCAGGTGTCGCGAGC	AGAGGTGCTTGCAGGGCGGTCAGGTGTCGCGAGCGCGTTCCAAGGATCTGAGTACAGCACGATGGATAGGATTCCGCCaCTGGCCCTGTTCCGTGGTGATATGAAGCGGTGTTGTGAGAGCA
21	62	0.0135	SNP	SNP	C->G,A->T,G->A	A->T,G->A,T->C,G->A	GATGTGCCATCCGAGGACCTGCCAGTGCTgGAGGACAAGGTTGCTGCTGTGCTTGGCTGCATGCTGGCATTGCTGAACCGGGGTAGGACAGAGGTGCTTGCtGGGCGGTCAGGTGTCaCGAGC	AGAGGTGCTTGCtGGGCGGTCAGGTGTCaCGAGCGCGTTCCAAGGATCTGAGcACAGCACGATGGATAGGATTCCGCCaCTGGCCCTGTTCCGTGGTGATATGAAGCGGTGTTGTGAGAGCA
22	59	0.0129	SNP	22D,SNP	T->C,G->A,G->A,G->A	G->A,G->A,G->A,TTCCAAGGATCTGAGTACAGCA,G->A,G->A,C->T	gATGTGCCATCCGAGGACCTGCCAGTGCTCGAGGACAAGGTTGCTGCcGTGCTTGGCTGCATGCTGGCATTGCTGAACCaaGGTAGGACAGAGGTGCTTGCAGGaCGGTCAGGTGTCGCGAGC	cATTGCTGAACCaaGGTAGGACAGAGGTGCTTGCAGGaCGGTCAGGTGTCGCGAGCGCgCGATGGATAGGATTCCaCCaCTGGCCtTGTTCCGTGGTGATATGAAGCGGTGTTGTGAGAGCA
23	59	0.0129	SNP	22D,SNP	C->G,G->C,T->C,G->A	G->A,TCCAAGGATCTGAGTACAGCAC,G->A	GATGTGCCATCCGAGGACCTGCCAGTGCTgGAcGACAAGGTTGCTGCcGTGCTTGGCTGCATGCTGGCATTGCTGAACCGGGGTAGGACAGAGGTGCTTGCAGGaCGGTCAGGTGTCGCGAGC	CATTGCTGAACCGGGGTAGGACAGAGGTGCTTGCAGGaCGGTCAGGTGTCGCGAGCGCGtGATGGATAGGATTCCGCCaCTGGCCCTGTTCCGTGGTGATATGAAGCGGTGTTGTGAGAGCA
24	58	0.0127	SNP	SNP	C->G,G->C,A->T,G->A	A->T,G->A,T->C	GATGTGCCATCCGAGGACCTGCCAGTGCTgGAcGACAAGGTTGCTGCTGTGCTTGGCTGCATGCTGGCATTGCTGAACCGGGGTAGGACAGAGGTGCTTGCtGGGCGGTCAGGTGTCaCGAGC	AGAGGTGCTTGCtGGGCGGTCAGGTGTCaCGAGCGCGTTCCAAGGATCTGAGcACAGCACGATGGATAGGATTCCGCCGCTGGCCCTGTTCCGTGGTGATATGAAGCGGTGTTGTGAGAGCA
25	58	0.0127	SNP	22D,SNP	C->G,G->A	G->A,TTCCAAGGATCTGAGTACAGCA,G->A,G->A,C->T	GATGTGCCATCCGAGGACCTGCCAGTGCTgGAGGACAAGGTTGCTGCTGTGCTTGGCTGCATGCTGGCATTGCTGAACCGGGGTAGGACAGAGGTGCTTGCAGGaCGGTCAGGTGTCGCGAGC	CATTGCTGAACCGGGGTAGGACAGAGGTGCTTGCAGGaCGGTCAGGTGTCGCGAGCGCgCGATGGATAGGATTCCaCCaCTGGCCtTGTTCCGTGGTGATATGAAGCGGTGTTGTGAGAGCA
26	57	0.0125	SNP	22D,SNP	C->G,G->A	G->A,TCCAAGGATCTGAGTACAGCAC,G->A	GATGTGCCATCCGAGGACCTGCCAGTGCTgGAGGACAAGGTTGCTGCTGTGCTTGGCTGCATGCTGGCATTGCTGAACCGGGGTAGGACAGAGGTGCTTGCAGGaCGGTCAGGTGTCGCGAGC	CATTGCTGAACCGGGGTAGGACAGAGGTGCTTGCAGGaCGGTCAGGTGTCGCGAGCGCGtGATGGATAGGATTCCGCCaCTGGCCCTGTTCCGTGGTGATATGAAGCGGTGTTGTGAGAGCA
27	53	0.0116	SNP	WT	C->G,G->C	-	GATGTGCCATCCGAGGACCTGCCAGTGCTgGAcGACAAGGTTGCTGCTGTGCTTGGCTGCATGCTGGCATTGCTGAACCGGGGTAGGACAGAGGTGCTTGCAGGGCGGTCAGGTGTCGCGAGC	AGAGGTGCTTGCAGGGCGGTCAGGTGTCGCGAGCGCGTTCCAAGGATCTGAGTACAGCACGATGGATAGGATTCCGCCGCTGGCCCTGTTCCGTGGTGATATGAAGCGGTGTTGTGAGAGCA
005-refcp8
1	1474	0.2394	WT	WT	-	-	GCTAGAAATGAAGTGGAAACTTTGTTGCTTGCTTGATTGCATCCATAGCTCCAGATGATATTTTAGTGTGGCTTGGTAACTGATGGGGCACATTCTTTGCTGCAGAATTCTCACACAAGGGAC	TTGCTGCAGAATTCTCACACAAGGGACTTATCCCAGCTGTTGTGGGTGGGTCCAGTGCCCGGCGACATTGCAGAGATTGAGGCATACTGCCGCATATTCCGTGCCGCAGAGCAGCTCCAAAA
2	899	0.146	3D,3I,SNP	SNP	C->T,C->G,G->T,T->G,G->T,G->C,GGG,CAT	C->T,C->T,T->C,T->C	GCTAGAAATGAAGTGGAAACTTTGTTGCTTGtTTGATTGCATCgATAGCTCCAtATGATATTgTAGTGTtGCTTcGTAACTGAtgCATCACATTCTTTGCTGCAGAATTCTCACACAAGGGAC	TTGCTGCAGAATTCTCACACAAGGGACTTATCCCAGCTGTTGTGGGTGGGTCCAGTGCCtGGtGACATcGCAGAGATcGAGGCATACTGCCGCATATTCCGTGCCGCAGAGCAGCTCCAAAA
3	450	0.0731	WT	SNP	-	C->T,C->T,T->C,T->C	GCTAGAAATGAAGTGGAAACTTTGTTGCTTGCTTGATTGCATCCATAGCTCCAGATGATATTTTAGTGTGGCTTGGTAACTGATGGGGCACATTCTTTGCTGCAGAATTCTCACACAAGGGAC	TTGCTGCAGAATTCTCACACAAGGGACTTATCCCAGCTGTTGTGGGTGGGTCCAGTGCCtGGtGACATcGCAGAGATcGAGGCATACTGCCGCATATTCCGTGCCGCAGAGCAGCTCCAAAA
4	305	0.0495	3D,3I,SNP	WT	C->T,C->G,G->T,T->G,G->T,G->C,GGG,CAT	-	GCTAGAAATGAAGTGGAAACTTTGTTGCTTGtTTGATTGCATCgATAGCTCCAtATGATATTgTAGTGTtGCTTcGTAACTGAtgCATCACATTCTTTGCTGCAGAATTCTCACACAAGGGAC	TTGCTGCAGAATTCTCACACAAGGGACTTATCCCAGCTGTTGTGGGTGGGTCCAGTGCCCGGCGACATTGCAGAGATTGAGGCATACTGCCGCATATTCCGTGCCGCAGAGCAGCTCCAAAA
5	275	0.0447	3D,3I,SNP	SNP	C->T,C->G,G->T,T->G,G->T,G->C,GGG,CAT	C->T,C->T,T->C,G->A	GCTAGAAATGAAGTGGAAACTTTGTTGCTTGtTTGATTGCATCgATAGCTCCAtATGATATTgTAGTGTtGCTTcGTAACTGAtgCATCACATTCTTTGCTGCAGAATTCTCACACAAGGGAC	CACATTCTTTGCTGCAGAATTCTCACACAAGGGACTTATCCtAGCTGTTGTGGGTGGGTCCAGTGCCtGGCGACATcGCAGAaATTGAGGCATACTGCCGCA
6	223	0.0362	WT	SNP	-	C->T,T->C,C->T,T->C,G->A	GCTAGAAATGAAGTGGAAACTTTGTTGCTTGCTTGATTGCATCCATAGCTCCAGATGATATTTTAGTGTGGCTTGGTAACTGATGGGGCACATTCTTTGCTGCAGAATTCTCACACAAGGGAC	ATGGGGCACATTCTTTGCTGCAGAATTCTCACACAAGGGACTTATCCtAGCTGTTGTGGGcGGGTCCAGTGCCtGGCGACATcGCAGAaATTGAGGCATACTGCCGCA
7	221	0.0359	2D	2D	CA	CA	GCTAGAAATGAAGTGGAAACTTTGTTGCTTGCTTGATTGCATCCATAGCTCCAGATGATATTTTAGTGTGGCTTGGTAACTGATGGGGCACATTCTTTGCTGCAGAATTCtCACAAGGGACTT	CTTTGCTGCAGAATTCTCACaAGGGACTTATCCCAGCTGTTGTGGGTGGGTCCAGTGCCCGGCGACATTGCAGAGATTGAGGCATACTGCCGCATATTCCGTGCCGCAGAGCAGCTCCAAAA
8	176	0.0286	1D,1I,3I,3D,SNP	SNP	C,G,C->G,T->G,G->T,TCC,GTA,G->T	C->T,C->T,T->C,T->C	GCTAGAAATGAAGTGGAAACTTTGTTGCTTgtGTGATTGCATCgATAGCTCCAGATGATATTgTAGTGTtGCtTCCTgACTGATGGGtCACATTCTTTGCTGCAGAATTCTCACACAAGGGAC	TTGCTGCAGAATTCTCACACAAGGGACTTATCCCAGCTGTTGTGGGTGGGTCCAGTGCCtGGtGACATcGCAGAGATcGAGGCATACTGCCGCATATTCCGTGCCGCAGAGCAGCTCCAAAA
9	166	0.027	WT	SNP	-	C->T,T->C,G->A	GCTAGAAATGAAGTGGAAACTTTGTTGCTTGCTTGATTGCATCCATAGCTCCAGATGATATTTTAGTGTGGCTTGGTAACTGATGGGGCACATTCTTTGCTGCAGAATTCTCACACAAGGGAC	ATGGGGCACATTCTTTGCTGCAGAATTCTCACACAAGGGACTTATCCCAGCTGTTGTGGGTGGGTCCAGTGCCtGGCGACATcGCAGAaATTGAGGCATACTGCCGCA
10	160	0.026	1D,1I,3D,3I,SNP	SNP	C,G,C->G,T->G,G->T,G->C,GGG,CAT	C->T,C->T,T->C,T->C	GCTAGAAATGAAGTGGAAACTTTGTTGCTTgtGTGATTGCATCgATAGCTCCAGATGATATTgTAGTGTtGCTTcGTAACTGAtgCATCACATTCTTTGCTGCAGAATTCTCACACAAGGGAC	TTGCTGCAGAATTCTCACACAAGGGACTTATCCCAGCTGTTGTGGGTGGGTCCAGTGCCtGGtGACATcGCAGAGATcGAGGCATACTGCCGCATATTCCGTGCCGCAGAGCAGCTCCAAAA
11	159	0.0258	3D,3I,SNP	SNP	C->T,C->G,G->T,T->G,G->T,G->C,GGG,CAT	C->T,T->C,C->T,T->C,G->A	GCTAGAAATGAAGTGGAAACTTTGTTGCTTGtTTGATTGCATCgATAGCTCCAtATGATATTgTAGTGTtGCTTcGTAACTGAtgCATCACATTCTTTGCTGCAGAATTCTCACACAAGGGAC	CACATTCTTTGCTGCAGAATTCTCACACAAGGGACTTATCCtAGCTGTTGTGGGcGGGTCCAGTGCCtGGCGACATcGCAGAaATTGAGGCATACTGCCGCA
12	143	0.0232	1D,1I,3I,3D,SNP	SNP	C,G,C->G,T->G,G->T,TCC,GTA,G->T	G->T,C->T,T->C,C->T,T->C,G->A	GCTAGAAATGAAGTGGAAACTTTGTTGCTTgtGTGATTGCATCgATAGCTCCAGATGATATTgTAGTGTtGCtTCCTgACTGATGGGtCACATTCTTTGCTGCAGAATTCTCACACAAGGGAC	ATGGGtCACATTCTTTGCTGCAGAATTCTCACACAAGGGACTTATCCtAGCTGTTGTGGGcGGGTCCAGTGCCtGGCGACATcGCAGAaATTGAGGCATACTGCCGCA
13	141	0.0229	1D,1I,3D,3I,SNP	SNP	C,G,C->G,T->G,G->T,G->C,GGG,CAT	C->T,T->C,G->A	GCTAGAAATGAAGTGGAAACTTTGTTGCTTgtGTGATTGCATCgATAGCTCCAGATGATATTgTAGTGTtGCTTcGTAACTGAtgCATCACATTCTTTGCTGCAGAATTCTCACACAAGGGAC	CACATTCTTTGCTGCAGAATTCTCACACAAGGGACTTATCCCAGCTGTTGTGGGTGGGTCCAGTGCCtGGCGACATcGCAGAaATTGAGGCATACTGCCGCA
14	136	0.0221	1D,1I,SNP	WT	C,G,C->G	-	GCTAGAAATGAAGTGGAAACTTTGTTGCTTgtGTGATTGCATCgATAGCTCCAGATGATATTTTAGTGTGGCTTGGTAACTGATGGGGCACATTCTTTGCTGCAGAATTCTCACACAAGGGAC	TTGCTGCAGAATTCTCACACAAGGGACTTATCCCAGCTGTTGTGGGTGGGTCCAGTGCCCGGCGACATTGCAGAGATTGAGGCATACTGCCGCATATTCCGTGCCGCAGAGCAGCTCCAAAA
15	135	0.0219	1D,1I,3I,3D,SNP	WT	C,G,C->G,T->G,G->T,TCC,GTA,G->T	-	GCTAGAAATGAAGTGGAAACTTTGTTGCTTgtGTGATTGCATCgATAGCTCCAGATGATATTgTAGTGTtGCtTCCTgACTGATGGGtCACATTCTTTGCTGCAGAATTCTCACACAAGGGAC	TTGCTGCAGAATTCTCACACAAGGGACTTATCCCAGCTGTTGTGGGTGGGTCCAGTGCCCGGCGACATTGCAGAGATTGAGGCATACTGCCGCATATTCCGTGCCGCAGAGCAGCTCCAAAA
16	108	0.0175	1D,1I,SNP	SNP	C,G,C->G	C->T,C->T,T->C,T->C	GCTAGAAATGAAGTGGAAACTTTGTTGCTTgtGTGATTGCATCgATAGCTCCAGATGATATTTTAGTGTGGCTTGGTAACTGATGGGGCACATTCTTTGCTGCAGAATTCTCACACAAGGGAC	TTGCTGCAGAATTCTCACACAAGGGACTTATCCCAGCTGTTGTGGGTGGGTCCAGTGCCtGGtGACATcGCAGAGATcGAGGCATACTGCCGCATATTCCGTGCCGCAGAGCAGCTCCAAAA
17	105	0.0171	1D,1I,3D,3I,SNP	SNP	C,G,C->G,G->T,T->G,G->T,G->C,GGG,CAT	C->T,C->T,T->C,T->C	GCTAGAAATGAAGTGGAAACTTTGTTGCTTgtGTGATTGCATCgATAGCTCCAtATGATATTgTAGTGTtGCTTcGTAACTGAtgCATCACATTCTTTGCTGCAGAATTCTCACACAAGGGAC	TTGCTGCAGAATTCTCACACAAGGGACTTATCCCAGCTGTTGTGGGTGGGTCCAGTGCCtGGtGACATcGCAGAGATcGAGGCATACTGCCGCATATTCCGTGCCGCAGAGCAGCTCCAAAA
18	105	0.0171	WT	SNP	-	T->C,G->A	GCTAGAAATGAAGTGGAAACTTTGTTGCTTGCTTGATTGCATCCATAGCTCCAGATGATATTTTAGTGTGGCTTGGTAACTGATGGGGCACATTCTTTGCTGCAGAATTCTCACACAAGGGAC	ATGGGGCACATTCTTTGCTGCAGAATTCTCACACAAGGGACTTATCCCAGCTGTTGTGGGTGGGTCCAGTGCCCGGCGACATcGCAGAaATTGAGGCATACTGCCGCA
19	102	0.0166	SNP	WT	C->T,C->G,G->T	-	GCTAGAAATGAAGTGGAAACTTTGTTGCTTGtTTGATTGCATCgATAGCTCCAtATGATATTTTAGTGTGGCTTGGTAACTGATGGGGCACATTCTTTGCTGCAGAATTCTCACACAAGGGAC	TTGCTGCAGAATTCTCACACAAGGGACTTATCCCAGCTGTTGTGGGTGGGTCCAGTGCCCGGCGACATTGCAGAGATTGAGGCATACTGCCGCATATTCCGTGCCGCAGAGCAGCTCCAAAA
20	101	0.0164	3D,3I,SNP	SNP	T->G,G->T,G->C,GGG,CAT	C->T,C->T,T->C,T->C	GCTAGAAATGAAGTGGAAACTTTGTTGCTTGCTTGATTGCATCCATAGCTCCAGATGATATTgTAGTGTtGCTTcGTAACTGAtgCATCACATTCTTTGCTGCAGAATTCTCACACAAGGGAC	TTGCTGCAGAATTCTCACACAAGGGACTTATCCCAGCTGTTGTGGGTGGGTCCAGTGCCtGGtGACATcGCAGAGATcGAGGCATACTGCCGCATATTCCGTGCCGCAGAGCAGCTCCAAAA
21	79	0.0128	1D,1I,3D,3I,SNP	WT	C,G,C->G,G->T,T->G,G->T,G->C,GGG,CAT	-	GCTAGAAATGAAGTGGAAACTTTGTTGCTTgtGTGATTGCATCgATAGCTCCAtATGATATTgTAGTGTtGCTTcGTAACTGAtgCATCACATTCTTTGCTGCAGAATTCTCACACAAGGGAC	TTGCTGCAGAATTCTCACACAAGGGACTTATCCCAGCTGTTGTGGGTGGGTCCAGTGCCCGGCGACATTGCAGAGATTGAGGCATACTGCCGCATATTCCGTGCCGCAGAGCAGCTCCAAAA
22	75	0.0122	3D,3I,SNP	SNP	C->G,G->T,T->G,G->T,G->C,GGG,CAT	C->T,C->T,T->C,T->C	GCTAGAAATGAAGTGGAAACTTTGTTGCTTGCTTGATTGCATCgATAGCTCCAtATGATATTgTAGTGTtGCTTcGTAACTGAtgCATCACATTCTTTGCTGCAGAATTCTCACACAAGGGAC	TTGCTGCAGAATTCTCACACAAGGGACTTATCCCAGCTGTTGTGGGTGGGTCCAGTGCCtGGtGACATcGCAGAGATcGAGGCATACTGCCGCATATTCCGTGCCGCAGAGCAGCTCCAAAA
23	74	0.012	WT	SNP	-	C->T,C->T,T->C,G->A	GCTAGAAATGAAGTGGAAACTTTGTTGCTTGCTTGATTGCATCCATAGCTCCAGATGATATTTTAGTGTGGCTTGGTAACTGATGGGGCACATTCTTTGCTGCAGAATTCTCACACAAGGGAC	ATGGGGCACATTCTTTGCTGCAGAATTCTCACACAAGGGACTTATCCtAGCTGTTGTGGGTGGGTCCAGTGCCtGGCGACATcGCAGAaATTGAGGCATACTGCCGCA
24	73	0.0119	SNP	WT	C->T,C->G	-	GCTAGAAATGAAGTGGAAACTTTGTTGCTTGtTTGATTGCATCgATAGCTCCAGATGATATTTTAGTGTGGCTTGGTAACTGATGGGGCACATTCTTTGCTGCAGAATTCTCACACAAGGGAC	TTGCTGCAGAATTCTCACACAAGGGACTTATCCCAGCTGTTGTGGGTGGGTCCAGTGCCCGGCGACATTGCAGAGATTGAGGCATACTGCCGCATATTCCGTGCCGCAGAGCAGCTCCAAAA
25	72	0.0117	SNP	SNP	A->G	A->G,C->T,C->T,T->C,G->A	GCTAGAAATGAAGTGGAAACTTTGTTGCTTGCTTGATTGCATCCATAGCTCCAGATGATATTTTAGTGTGGCTTGGTAACTGATGGGGCACATTCTTTGCTGCAGAATTCTCACACgAGGGAC	ATGGGGCACATTCTTTGCTGCAGAATTCTCACACgAGGGACTTATCCtAGCTGTTGTGGGTGGGTCCAGTGCCtGGCGACATcGCAGAaATTGAGGCATACTGCCGCA
26	71	0.0115	WT	SNP	-	T->C,C->T,T->C,G->A	GCTAGAAATGAAGTGGAAACTTTGTTGCTTGCTTGATTGCATCCATAGCTCCAGATGATATTTTAGTGTGGCTTGGTAACTGATGGGGCACATTCTTTGCTGCAGAATTCTCACACAAGGGAC	ATGGGGCACATTCTTTGCTGCAGAATTCTCACACAAGGGACTTATCCCAGCTGTTGTGGGcGGGTCCAGTGCCtGGCGACATcGCAGAaATTGAGGCATACTGCCGCA
27	66	0.0107	SNP	SNP	C->T	C->T	GCTAGAAATGAAGTGGAAACTTTGTTGCTTGCTTGATTGCATCCATAGCTCCAGATGATATTTTAGTGTGGCTTGGTAACTGATGGGGCACATTCTTTGCTGtAGAATTCTCACACAAGGGAC	TTGCTGtAGAATTCTCACACAAGGGACTTATCCCAGCTGTTGTGGGTGGGTCCAGTGCCCGGCGACATTGCAGAGATTGAGGCATACTGCCGCATATTCCGTGCCGCAGAGCAGCTCCAAAA
28	62	0.0101	WT	SNP	-	T->C	GCTAGAAATGAAGTGGAAACTTTGTTGCTTGCTTGATTGCATCCATAGCTCCAGATGATATTTTAGTGTGGCTTGGTAACTGATGGGGCACATTCTTTGCTGCAGAATTCTCACACAAGGGAC	TTGCTGCAGAATTCTCACACAAGGGACTTATCCCAGCTGTTGTGGGTGGGTCCAGTGCCCGGCGACATTGCAGAGATcGAGGCATACTGCCGCATATTCCGTGCCGCAGAGCAGCTCCAAAA
006-refcp1
1	15	1	WT	WT	-	-	TTGCTAGCTACCTTGTACCGAGTGAGCCCCGAGGATTGGATATCTGGATGAGGCTGCAAAGGTTGAAGAATGCCTGCTATGATGCGGGTTTCGCAAGGGTTGATGGTCATCCCTGTCCAACAT	CGAGGATTGGATATCTGGATGAGGCTGCAAAGGTTGAAGAATGCCTGCTATGATGCGGGTTTCGCAAGGGTTGATGGTCATCCCTGTCCAACATTGTTTGCAAATTGGTTTCCGGTGTACTT
006-refcp8
1	1461	0.2466	WT	WT	-	-	GCTAGAAATGAAGTGGAAACTTTGTTGCTTGCTTGATTGCATCCATAGCTCCAGATGATATTTTAGTGTGGCTTGGTAACTGATGGGGCACATTCTTTGCTGCAGAATTCTCACACAAGGGAC	TTGCTGCAGAATTCTCACACAAGGGACTTATCCCAGCTGTTGTGGGTGGGTCCAGTGCCCGGCGACATTGCAGAGATTGAGGCATACTGCCGCATATTCCGTGCCGCAGAGCAGCTCCAAAA
2	1034	0.1745	3D,3I,SNP	SNP	C->T,C->G,G->T,T->G,G->T,G->C,GGG,CAT	C->T,C->T,T->C,T->C	GCTAGAAATGAAGTGGAAACTTTGTTGCTTGtTTGATTGCATCgATAGCTCCAtATGATATTgTAGTGTtGCTTcGTAACTGAtgCATCACATTCTTTGCTGCAGAATTCTCACACAAGGGAC	TTGCTGCAGAATTCTCACACAAGGGACTTATCCCAGCTGTTGTGGGTGGGTCCAGTGCCtGGtGACATcGCAGAGATcGAGGCATACTGCCGCATATTCCGTGCCGCAGAGCAGCTCCAAAA
3	476	0.0803	WT	SNP	-	C->T,C->T,T->C,T->C	GCTAGAAATGAAGTGGAAACTTTGTTGCTTGCTTGATTGCATCCATAGCTCCAGATGATATTTTAGTGTGGCTTGGTAACTGATGGGGCACATTCTTTGCTGCAGAATTCTCACACAAGGGAC	TTGCTGCAGAATTCTCACACAAGGGACTTATCCCAGCTGTTGTGGGTGGGTCCAGTGCCtGGtGACATcGCAGAGATcGAGGCATACTGCCGCATATTCCGTGCCGCAGAGCAGCTCCAAAA
4	277	0.0468	3D,3I,SNP	WT	C->T,C->G,G->T,T->G,G->T,G->C,GGG,CAT	-	GCTAGAAATGAAGTGGAAACTTTGTTGCTTGtTTGATTGCATCgATAGCTCCAtATGATATTgTAGTGTtGCTTcGTAACTGAtgCATCACATTCTTTGCTGCAGAATTCTCACACAAGGGAC	TTGCTGCAGAATTCTCACACAAGGGACTTATCCCAGCTGTTGTGGGTGGGTCCAGTGCCCGGCGACATTGCAGAGATTGAGGCATACTGCCGCATATTCCGTGCCGCAGAGCAGCTCCAAAA
5	255	0.043	WT	SNP	-	C->T,T->C,G->A	GCTAGAAATGAAGTGGAAACTTTGTTGCTTGCTTGATTGCATCCATAGCTCCAGATGATATTTTAGTGTGGCTTGGTAACTGATGGGGCACATTCTTTGCTGCAGAATTCTCACACAAGGGAC	ATGGGGCACATTCTTTGCTGCAGAATTCTCACACAAGGGACTTATCCCAGCTGTTGTGGGTGGGTCCAGTGCCtGGCGACATcGCAGAaATTGAGGCATACTGCCGCA
6	224	0.0378	3D,3I,SNP	SNP	C->T,C->G,G->T,T->G,G->T,G->C,GGG,CAT	C->T,T->C,G->A	GCTAGAAATGAAGTGGAAACTTTGTTGCTTGtTTGATTGCATCgATAGCTCCAtATGATATTgTAGTGTtGCTTcGTAACTGAtgCATCACATTCTTTGCTGCAGAATTCTCACACAAGGGAC	CACATTCTTTGCTGCAGAATTCTCACACAAGGGACTTATCCCAGCTGTTGTGGGTGGGTCCAGTGCCtGGCGACATcGCAGAaATTGAGGCATACTGCCGCA
7	214	0.0361	3D,3I,SNP	SNP	C->T,C->G,G->T,T->G,G->T,G->C,GGG,CAT	C->T,T->C,C->T,T->C,G->A	GCTAGAAATGAAGTGGAAACTTTGTTGCTTGtTTGATTGCATCgATAGCTCCAtATGATATTgTAGTGTtGCTTcGTAACTGAtgCATCACATTCTTTGCTGCAGAATTCTCACACAAGGGAC	CACATTCTTTGCTGCAGAATTCTCACACAAGGGACTTATCCtAGCTGTTGTGGGcGGGTCCAGTGCCtGGCGACATcGCAGAaATTGAGGCATACTGCCGCA
8	196	0.0331	WT	SNP	-	C->T,T->C,C->T,T->C,G->A	GCTAGAAATGAAGTGGAAACTTTGTTGCTTGCTTGATTGCATCCATAGCTCCAGATGATATTTTAGTGTGGCTTGGTAACTGATGGGGCACATTCTTTGCTGCAGAATTCTCACACAAGGGAC	ATGGGGCACATTCTTTGCTGCAGAATTCTCACACAAGGGACTTATCCtAGCTGTTGTGGGcGGGTCCAGTGCCtGGCGACATcGCAGAaATTGAGGCATACTGCCGCA
9	152	0.0257	1D,1I,3I,3D,SNP	SNP	C,G,C->G,T->G,G->T,TCC,GTA,G->T	G->T,C->T,T->C,G->A	GCTAGAAATGAAGTGGAAACTTTGTTGCTTgtGTGATTGCATCgATAGCTCCAGATGATATTgTAGTGTtGCtTCCTgACTGATGGGtCACATTCTTTGCTGCAGAATTCTCACACAAGGGAC	ATGGGtCACATTCTTTGCTGCAGAATTCTCACACAAGGGACTTATCCCAGCTGTTGTGGGTGGGTCCAGTGCCtGGCGACATcGCAGAaATTGAGGCATACTGCCGCA
10	147	0.0248	1D,1I,3I,3D,SNP	WT	C,G,C->G,T->G,G->T,TCC,GTA,G->T	-	GCTAGAAATGAAGTGGAAACTTTGTTGCTTgtGTGATTGCATCgATAGCTCCAGATGATATTgTAGTGTtGCtTCCTgACTGATGGGtCACATTCTTTGCTGCAGAATTCTCACACAAGGGAC	TTGCTGCAGAATTCTCACACAAGGGACTTATCCCAGCTGTTGTGGGTGGGTCCAGTGCCCGGCGACATTGCAGAGATTGAGGCATACTGCCGCATATTCCGTGCCGCAGAGCAGCTCCAAAA
11	139	0.0235	1D,1I,SNP	WT	C,G,C->G	-	GCTAGAAATGAAGTGGAAACTTTGTTGCTTgtGTGATTGCATCgATAGCTCCAGATGATATTTTAGTGTGGCTTGGTAACTGATGGGGCACATTCTTTGCTGCAGAATTCTCACACAAGGGAC	TTGCTGCAGAATTCTCACACAAGGGACTTATCCCAGCTGTTGTGGGTGGGTCCAGTGCCCGGCGACATTGCAGAGATTGAGGCATACTGCCGCATATTCCGTGCCGCAGAGCAGCTCCAAAA
12	133	0.0224	1D,1I,3D,3I,SNP	SNP	C,G,C->G,T->G,G->T,G->C,GGG,CAT	C->T,C->T,T->C,T->C	GCTAGAAATGAAGTGGAAACTTTGTTGCTTgtGTGATTGCATCgATAGCTCCAGATGATATTgTAGTGTtGCTTcGTAACTGAtgCATCACATTCTTTGCTGCAGAATTCTCACACAAGGGAC	TTGCTGCAGAATTCTCACACAAGGGACTTATCCCAGCTGTTGTGGGTGGGTCCAGTGCCtGGtGACATcGCAGAGATcGAGGCATACTGCCGCATATTCCGTGCCGCAGAGCAGCTCCAAAA
13	131	0.0221	1D,1I,3I,3D,SNP	SNP	C,G,C->G,T->G,G->T,TCC,GTA,G->T	C->T,C->T,T->C,T->C	GCTAGAAATGAAGTGGAAACTTTGTTGCTTgtGTGATTGCATCgATAGCTCCAGATGATATTgTAGTGTtGCtTCCTgACTGATGGGtCACATTCTTTGCTGCAGAATTCTCACACAAGGGAC	TTGCTGCAGAATTCTCACACAAGGGACTTATCCCAGCTGTTGTGGGTGGGTCCAGTGCCtGGtGACATcGCAGAGATcGAGGCATACTGCCGCATATTCCGTGCCGCAGAGCAGCTCCAAAA
14	111	0.0187	SNP	WT	C->T	-	GCTAGAAATGAAGTGGAAACTTTGTTGCTTGtTTGATTGCATCCATAGCTCCAGATGATATTTTAGTGTGGCTTGGTAACTGATGGGGCACATTCTTTGCTGCAGAATTCTCACACAAGGGAC	TTGCTGCAGAATTCTCACACAAGGGACTTATCCCAGCTGTTGTGGGTGGGTCCAGTGCCCGGCGACATTGCAGAGATTGAGGCATACTGCCGCATATTCCGTGCCGCAGAGCAGCTCCAAAA
15	98	0.0165	3I,3D,SNP	SNP	T->G,G->T,TCC,GTA,G->T,C->T	C->T,C->T,C->T,T->C,T->C	GCTAGAAATGAAGTGGAAACTTTGTTGCTTGCTTGATTGCATCCATAGCTCCAGATGATATTgTAGTGTtGCtTCCTgACTGATGGGtCACATTCTTTGCTGtAGAATTCTCACACAAGGGAC	TTGCTGtAGAATTCTCACACAAGGGACTTATCCCAGCTGTTGTGGGTGGGTCCAGTGCCtGGtGACATcGCAGAGATcGAGGCATACTGCCGCATATTCCGTGCCGCAGAGCAGCTCCAAAA
16	95	0.016	1D,1I,3D,3I,SNP	SNP	C,G,C->G,G->T,T->G,G->T,G->C,GGG,CAT	C->T,C->T,T->C,T->C	GCTAGAAATGAAGTGGAAACTTTGTTGCTTgtGTGATTGCATCgATAGCTCCAtATGATATTgTAGTGTtGCTTcGTAACTGAtgCATCACATTCTTTGCTGCAGAATTCTCACACAAGGGAC	TTGCTGCAGAATTCTCACACAAGGGACTTATCCCAGCTGTTGTGGGTGGGTCCAGTGCCtGGtGACATcGCAGAGATcGAGGCATACTGCCGCATATTCCGTGCCGCAGAGCAGCTCCAAAA
17	92	0.0155	3D,3I,SNP	SNP	C->T,C->G,G->T,T->G,G->T,G->C,GGG,CAT	T->C,G->A	GCTAGAAATGAAGTGGAAACTTTGTTGCTTGtTTGATTGCATCgATAGCTCCAtATGATATTgTAGTGTtGCTTcGTAACTGAtgCATCACATTCTTTGCTGCAGAATTCTCACACAAGGGAC	CACATTCTTTGCTGCAGAATTCTCACACAAGGGACTTATCCCAGCTGTTGTGGGTGGGTCCAGTGCCCGGCGACATcGCAGAaATTGAGGCATACTGCCGCA
18	89	0.015	WT	SNP	-	G->A	GCTAGAAATGAAGTGGAAACTTTGTTGCTTGCTTGATTGCATCCATAGCTCCAGATGATATTTTAGTGTGGCTTGGTAACTGATGGGGCACATTCTTTGCTGCAGAATTCTCACACAAGGGAC	ATGGGGCACATTCTTTGCTGCAGAATTCTCACACAAGGGACTTATCCCAGCTGTTGTGGGTGGGTCCAGTGCCCGGCGACATTGCAGAaATTGAGGCATACTGCCGCA
19	88	0.0149	3D,3I	SNP	GGG,CAT	C->T,C->T,T->C,T->C	GCTAGAAATGAAGTGGAAACTTTGTTGCTTGCTTGATTGCATCCATAGCTCCAGATGATATTTTAGTGTGGCTTGGTAACTGAtgCATCACATTCTTTGCTGCAGAATTCTCACACAAGGGAC	TTGCTGCAGAATTCTCACACAAGGGACTTATCCCAGCTGTTGTGGGTGGGTCCAGTGCCtGGtGACATcGCAGAGATcGAGGCATACTGCCGCATATTCCGTGCCGCAGAGCAGCTCCAAAA
20	85	0.0143	SNP	SNP	C->T	C->T,C->T,C->T,T->C,T->C	GCTAGAAATGAAGTGGAAACTTTGTTGCTTGCTTGATTGCATCCATAGCTCCAGATGATATTTTAGTGTGGCTTGGTAACTGATGGGGCACATTCTTTGCTGtAGAATTCTCACACAAGGGAC	TTGCTGtAGAATTCTCACACAAGGGACTTATCCCAGCTGTTGTGGGTGGGTCCAGTGCCtGGtGACATcGCAGAGATcGAGGCATACTGCCGCATATTCCGTGCCGCAGAGCAGCTCCAAAA
21	78	0.0132	1D,1I,3D,3I,SNP	WT	C,G,C->G,T->G,G->T,G->C,GGG,CAT	-	GCTAGAAATGAAGTGGAAACTTTGTTGCTTgtGTGATTGCATCgATAGCTCCAGATGATATTgTAGTGTtGCTTcGTAACTGAtgCATCACATTCTTTGCTGCAGAATTCTCACACAAGGGAC	TTGCTGCAGAATTCTCACACAAGGGACTTATCCCAGCTGTTGTGGGTGGGTCCAGTGCCCGGCGACATTGCAGAGATTGAGGCATACTGCCGCATATTCCGTGCCGCAGAGCAGCTCCAAAA
22	77	0.013	SNP	WT	C->T,C->G	-	GCTAGAAATGAAGTGGAAACTTTGTTGCTTGtTTGATTGCATCgATAGCTCCAGATGATATTTTAGTGTGGCTTGGTAACTGATGGGGCACATTCTTTGCTGCAGAATTCTCACACAAGGGAC	TTGCTGCAGAATTCTCACACAAGGGACTTATCCCAGCTGTTGTGGGTGGGTCCAGTGCCCGGCGACATTGCAGAGATTGAGGCATACTGCCGCATATTCCGTGCCGCAGAGCAGCTCCAAAA
23	73	0.0123	3D,3I,SNP	SNP	C->G,G->T,T->G,G->T,G->C,GGG,CAT	C->T,C->T,T->C,T->C	GCTAGAAATGAAGTGGAAACTTTGTTGCTTGCTTGATTGCATCgATAGCTCCAtATGATATTgTAGTGTtGCTTcGTAACTGAtgCATCACATTCTTTGCTGCAGAATTCTCACACAAGGGAC	TTGCTGCAGAATTCTCACACAAGGGACTTATCCCAGCTGTTGTGGGTGGGTCCAGTGCCtGGtGACATcGCAGAGATcGAGGCATACTGCCGCATATTCCGTGCCGCAGAGCAGCTCCAAAA
24	70	0.0118	3D,3I,SNP	SNP	C->T,C->G,G->T,T->G,G->T,G->C,GGG,CAT	C->T,C->T	GCTAGAAATGAAGTGGAAACTTTGTTGCTTGtTTGATTGCATCgATAGCTCCAtATGATATTgTAGTGTtGCTTcGTAACTGAtgCATCACATTCTTTGCTGCAGAATTCTCACACAAGGGAC	TTGCTGCAGAATTCTCACACAAGGGACTTATCCCAGCTGTTGTGGGTGGGTCCAGTGCCtGGtGACATTGCAGAGATTGAGGCATACTGCCGCATATTCCGTGCCGCAGAGCAGCTCCAAAA
25	69	0.0116	WT	SNP	-	T->C,G->A	GCTAGAAATGAAGTGGAAACTTTGTTGCTTGCTTGATTGCATCCATAGCTCCAGATGATATTTTAGTGTGGCTTGGTAACTGATGGGGCACATTCTTTGCTGCAGAATTCTCACACAAGGGAC	ATGGGGCACATTCTTTGCTGCAGAATTCTCACACAAGGGACTTATCCCAGCTGTTGTGGGTGGGTCCAGTGCCCGGCGACATcGCAGAaATTGAGGCATACTGCCGCA
26	61	0.0103	WT	SNP	-	T->C	GCTAGAAATGAAGTGGAAACTTTGTTGCTTGCTTGATTGCATCCATAGCTCCAGATGATATTTTAGTGTGGCTTGGTAACTGATGGGGCACATTCTTTGCTGCAGAATTCTCACACAAGGGAC	TTGCTGCAGAATTCTCACACAAGGGACTTATCCCAGCTGTTGTGGGTGGGTCCAGTGCCCGGCGACATTGCAGAGATcGAGGCATACTGCCGCATATTCCGTGCCGCAGAGCAGCTCCAAAA
007-refwc3
1	2474	0.335	WT	WT	-	-	AGCACTGAACAAGGTGAACTGCATGACAGCAGGACAGAACTTCTTTCAGATTTTAAACTGGAGACTAGTCCCCTTAAGGCACAGTTTCCTACTTGCAATGTTTTCTCTAGAAAGGAGATGACC	TAAACTGGAGACTAGTCCCCTTAAGGCACAGTTTCCTACTTGCAATGTTTTCTCTAGAAAGGAGATGACCAAATTTTTTAGAAGCAAAAGAGTTTATCCAAAATCTGTTCTGAACTCTCGAA
2	1931	0.2615	SNP	SNP	C->T,T->C,T->C	C->T,T->C,T->C	AGCACTGAACAAGGTGAACTGCATGACAGCAGGACAGAACTTCTTTCAGATTTTAAACTGGAGACTAGTCCtCTcAAGGCACAGTTTCCTACTTGCAATGTcTTCTCTAGAAAGGAGATGACC	TAAACTGGAGACTAGTCCtCTcAAGGCACAGTTTCCTACTTGCAATGTcTTCTCTAGAAAGGAGATGACCAAATTTTTTAGAAGCAAAAGAGTTTATCCAAAATCTGTTCTGAACTCTCGAA
3	809	0.1095	SNP	SNP	T->C	T->C	AGCACTGAACAAGGTGAACTGCATGACAGCAGGACAGAACTTCTTTCAGATTTTAAACTGGAGACcAGTCCCCTTAAGGCACAGTTTCCTACTTGCAATGTTTTCTCTAGAAAGGAGATGACC	TAAACTGGAGACcAGTCCCCTTAAGGCACAGTTTCCTACTTGCAATGTTTTCTCTAGAAAGGAGATGACCAAATTTTTTAGAAGCAAAAGAGTTTATCCAAAATCTGTTCTGAACTCTCGAA
4	544	0.0737	SNP	SNP	C->A,C->T,T->C,T->C	C->T,T->C,T->C	AGCACTGAACAAGGTGAAaTGCATGACAGCAGGACAGAACTTCTTTCAGATTTTAAACTGGAGACTAGTCCtCTcAAGGCACAGTTTCCTACTTGCAATGTcTTCTCTAGAAAGGAGATGACC	TAAACTGGAGACTAGTCCtCTcAAGGCACAGTTTCCTACTTGCAATGTcTTCTCTAGAAAGGAGATGACCAAATTTTTTAGAAGCAAAAGAGTTTATCCAAAATCTGTTCTGAACTCTCGAA
5	318	0.0431	SNP	SNP	C->T,T->C	C->T,T->C	AGCACTGAACAAGGTGAACTGCATGACAGCAGGACAGAACTTCTTTCAGATTTTAAACTGGAGACTAGTCCtCTcAAGGCACAGTTTCCTACTTGCAATGTTTTCTCTAGAAAGGAGATGACC	TAAACTGGAGACTAGTCCtCTcAAGGCACAGTTTCCTACTTGCAATGTTTTCTCTAGAAAGGAGATGACCAAATTTTTTAGAAGCAAAAGAGTTTATCCAAAATCTGTTCTGAACTCTCGAA
6	303	0.041	1D	1D	C	C	AGCACTGAACAAGGTGAACTGCATGACAGCAGGACAGAACTTCTTTCAGATTTTAAACTGGAGACTAGtCCCTTAAGGCACAGTTTCCTACTTGCAATGTTTTCTCTAGAAAGGAGATGACCA	TTAAACTGGAGACTAGTCCcTTAAGGCACAGTTTCCTACTTGCAATGTTTTCTCTAGAAAGGAGATGACCAAATTTTTTAGAAGCAAAAGAGTTTATCCAAAATCTGTTCTGAACTCTCGAA
7	197	0.0267	2D	2D	CC	CC	AGCACTGAACAAGGTGAACTGCATGACAGCAGGACAGAACTTCTTTCAGATTTTAAACTGGAGACTAGtCCTTAAGGCACAGTTTCCTACTTGCAATGTTTTCTCTAGAAAGGAGATGACCAA	TTTAAACTGGAGACTAGTCcTTAAGGCACAGTTTCCTACTTGCAATGTTTTCTCTAGAAAGGAGATGACCAAATTTTTTAGAAGCAAAAGAGTTTATCCAAAATCTGTTCTGAACTCTCGAA
8	183	0.0248	large_V	WT	,large_V	-	AGCACTGAACAAGGTGAACTGCATGACAGCAGGACAGAACTTCTTTCAGATTTTAAACTGGAGACTAGTCCCC	CCTTAAGGCACAGTTTCCTACTTGCAATGTTTTCTCTAGAAAGGAGATGACCAAATTTTTTAGAAGCAAAAGAGTTTATCCAAAATCTGTTCTGAACTCTCGAA
9	177	0.024	SNP	WT	C->A	-	AGCACTGAACAAGGTGAAaTGCATGACAGCAGGACAGAACTTCTTTCAGATTTTAAACTGGAGACTAGTCCCCTTAAGGCACAGTTTCCTACTTGCAATGTTTTCTCTAGAAAGGAGATGACC	TAAACTGGAGACTAGTCCCCTTAAGGCACAGTTTCCTACTTGCAATGTTTTCTCTAGAAAGGAGATGACCAAATTTTTTAGAAGCAAAAGAGTTTATCCAAAATCTGTTCTGAACTCTCGAA
10	152	0.0206	SNP	SNP	C->A,T->C	T->C	AGCACTGAACAAGGTGAAaTGCATGACAGCAGGACAGAACTTCTTTCAGATTTTAAACTGGAGACcAGTCCCCTTAAGGCACAGTTTCCTACTTGCAATGTTTTCTCTAGAAAGGAGATGACC	TAAACTGGAGACcAGTCCCCTTAAGGCACAGTTTCCTACTTGCAATGTTTTCTCTAGAAAGGAGATGACCAAATTTTTTAGAAGCAAAAGAGTTTATCCAAAATCTGTTCTGAACTCTCGAA
11	123	0.0167	3D	3D	CCC	CCC	AGCACTGAACAAGGTGAACTGCATGACAGCAGGACAGAACTTCTTTCAGATTTTAAACTGGAGACTAGtCTTAAGGCACAGTTTCCTACTTGCAATGTTTTCTCTAGAAAGGAGATGACCAAA	TTTTAAACTGGAGACTAGTcTTAAGGCACAGTTTCCTACTTGCAATGTTTTCTCTAGAAAGGAGATGACCAAATTTTTTAGAAGCAAAAGAGTTTATCCAAAATCTGTTCTGAACTCTCGAA
12	90	0.0122	SNP	SNP	C->A,C->T,T->C	C->T,T->C	AGCACTGAACAAGGTGAAaTGCATGACAGCAGGACAGAACTTCTTTCAGATTTTAAACTGGAGACTAGTCCtCTcAAGGCACAGTTTCCTACTTGCAATGTTTTCTCTAGAAAGGAGATGACC	TAAACTGGAGACTAGTCCtCTcAAGGCACAGTTTCCTACTTGCAATGTTTTCTCTAGAAAGGAGATGACCAAATTTTTTAGAAGCAAAAGAGTTTATCCAAAATCTGTTCTGAACTCTCGAA
13	84	0.0114	5D	5D	GTCCC	GTCCC	AGCACTGAACAAGGTGAACTGCATGACAGCAGGACAGAACTTCTTTCAGATTTTAAACTGGAGACTaCTTAAGGCACAGTTTCCTACTTGCAATGTTTTCTCTAGAAAGGAGATGACCAAATT	GATTTTAAACTGGAGACTaCTTAAGGCACAGTTTCCTACTTGCAATGTTTTCTCTAGAAAGGAGATGACCAAATTTTTTAGAAGCAAAAGAGTTTATCCAAAATCTGTTCTGAACTCTCGAA
008-refwc3
1	3366	0.4534	WT	WT	-	-	AGCACTGAACAAGGTGAACTGCATGACAGCAGGACAGAACTTCTTTCAGATTTTAAACTGGAGACTAGTCCCCTTAAGGCACAGTTTCCTACTTGCAATGTTTTCTCTAGAAAGGAGATGACC	TAAACTGGAGACTAGTCCCCTTAAGGCACAGTTTCCTACTTGCAATGTTTTCTCTAGAAAGGAGATGACCAAATTTTTTAGAAGCAAAAGAGTTTATCCAAAATCTGTTCTGAACTCTCGAA
2	1528	0.2058	SNP	SNP	C->T,T->C,T->C	C->T,T->C,T->C	AGCACTGAACAAGGTGAACTGCATGACAGCAGGACAGAACTTCTTTCAGATTTTAAACTGGAGACTAGTCCtCTcAAGGCACAGTTTCCTACTTGCAATGTcTTCTCTAGAAAGGAGATGACC	TAAACTGGAGACTAGTCCtCTcAAGGCACAGTTTCCTACTTGCAATGTcTTCTCTAGAAAGGAGATGACCAAATTTTTTAGAAGCAAAAGAGTTTATCCAAAATCTGTTCTGAACTCTCGAA
3	752	0.1013	SNP	SNP	T->C	T->C	AGCACTGAACAAGGTGAACTGCATGACAGCAGGACAGAACTTCTTTCAGATTTTAAACTGGAGACcAGTCCCCTTAAGGCACAGTTTCCTACTTGCAATGTTTTCTCTAGAAAGGAGATGACC	TAAACTGGAGACcAGTCCCCTTAAGGCACAGTTTCCTACTTGCAATGTTTTCTCTAGAAAGGAGATGACCAAATTTTTTAGAAGCAAAAGAGTTTATCCAAAATCTGTTCTGAACTCTCGAA
4	493	0.0664	SNP	SNP	C->A,C->T,T->C,T->C	C->T,T->C,T->C	AGCACTGAACAAGGTGAAaTGCATGACAGCAGGACAGAACTTCTTTCAGATTTTAAACTGGAGACTAGTCCtCTcAAGGCACAGTTTCCTACTTGCAATGTcTTCTCTAGAAAGGAGATGACC	TAAACTGGAGACTAGTCCtCTcAAGGCACAGTTTCCTACTTGCAATGTcTTCTCTAGAAAGGAGATGACCAAATTTTTTAGAAGCAAAAGAGTTTATCCAAAATCTGTTCTGAACTCTCGAA
5	319	0.043	1D	1D	C	C	AGCACTGAACAAGGTGAACTGCATGACAGCAGGACAGAACTTCTTTCAGATTTTAAACTGGAGACTAGtCCCTTAAGGCACAGTTTCCTACTTGCAATGTTTTCTCTAGAAAGGAGATGACCA	TTAAACTGGAGACTAGTCCcTTAAGGCACAGTTTCCTACTTGCAATGTTTTCTCTAGAAAGGAGATGACCAAATTTTTTAGAAGCAAAAGAGTTTATCCAAAATCTGTTCTGAACTCTCGAA
6	302	0.0407	SNP	SNP	C->T,T->C	C->T,T->C	AGCACTGAACAAGGTGAACTGCATGACAGCAGGACAGAACTTCTTTCAGATTTTAAACTGGAGACTAGTCCtCTcAAGGCACAGTTTCCTACTTGCAATGTTTTCTCTAGAAAGGAGATGACC	TAAACTGGAGACTAGTCCtCTcAAGGCACAGTTTCCTACTTGCAATGTTTTCTCTAGAAAGGAGATGACCAAATTTTTTAGAAGCAAAAGAGTTTATCCAAAATCTGTTCTGAACTCTCGAA
7	215	0.029	SNP	WT	C->A	-	AGCACTGAACAAGGTGAAaTGCATGACAGCAGGACAGAACTTCTTTCAGATTTTAAACTGGAGACTAGTCCCCTTAAGGCACAGTTTCCTACTTGCAATGTTTTCTCTAGAAAGGAGATGACC	TAAACTGGAGACTAGTCCCCTTAAGGCACAGTTTCCTACTTGCAATGTTTTCTCTAGAAAGGAGATGACCAAATTTTTTAGAAGCAAAAGAGTTTATCCAAAATCTGTTCTGAACTCTCGAA
8	205	0.0276	SNP	SNP	C->A,T->C	T->C	AGCACTGAACAAGGTGAAaTGCATGACAGCAGGACAGAACTTCTTTCAGATTTTAAACTGGAGACcAGTCCCCTTAAGGCACAGTTTCCTACTTGCAATGTTTTCTCTAGAAAGGAGATGACC	TAAACTGGAGACcAGTCCCCTTAAGGCACAGTTTCCTACTTGCAATGTTTTCTCTAGAAAGGAGATGACCAAATTTTTTAGAAGCAAAAGAGTTTATCCAAAATCTGTTCTGAACTCTCGAA
9	159	0.0214	2D	2D	CC	CC	AGCACTGAACAAGGTGAACTGCATGACAGCAGGACAGAACTTCTTTCAGATTTTAAACTGGAGACTAGtCCTTAAGGCACAGTTTCCTACTTGCAATGTTTTCTCTAGAAAGGAGATGACCAA	TTTAAACTGGAGACTAGTCcTTAAGGCACAGTTTCCTACTTGCAATGTTTTCTCTAGAAAGGAGATGACCAAATTTTTTAGAAGCAAAAGAGTTTATCCAAAATCTGTTCTGAACTCTCGAA
10	85	0.0114	1I,SNP	1I,SNP	C,T->G	C,T->G	AGCACTGAACAAGGTGAACTGCATGACAGCAGGACAGAACTTCTTTCAGATTTTAAACTGGAGACTAGtCCCCCTTAAGGCACAGTTTCCTACTTGCAATGgTTTCTCTAGAAAGGAGATGAC	AAACTGGAGACTAGTCCCcCTTAAGGCACAGTTTCCTACTTGCAATGgTTTCTCTAGAAAGGAGATGACCAAATTTTTTAGAAGCAAAAGAGTTTATCCAAAATCTGTTCTGAACTCTCGAA
