# Supplementary material for: An Optimized Editing Approach for Wheat Genes by Improving sgRNA Design and Transformation Strategies
Source: Int J Mol Sci. 2025 Apr 17;26(8):3796. doi: 10.3390/ijms26083796 (PMC12028029; doi:10.3390/ijms26083796)
Supplement: Supplementary file 1 [file ijms-26-03796-s001.zip › Hi-TOM Supplementary Data/SY15154-USR-30607-result/all-SY15154-USR-30607-Hi-TOM-sequencing-result.xlsx]

## Sheet: all-SY15154-USR-30607-Hi-TOM-se
Sort	Reads number	Ratio	Left variation type	Right variation type	Left variation	Right variation	Left reads seq	Right reads seq
001-refcp1
1	3764	0.4904	WT	WT	-	-	TTGCTAGCTACCTTGTACCGAGTGAGCCCCGAGGATTGGATATCTGGATGAGGCTGCAAAGGTTGAAGAATGCCTGCTATGATGCGGGTTTCGCAAGGGTTGATGGTCATCCCTGTCCAACAT	CGAGGATTGGATATCTGGATGAGGCTGCAAAGGTTGAAGAATGCCTGCTATGATGCGGGTTTCGCAAGGGTTGATGGTCATCCCTGTCCAACATTGTTTGCAAATTGGTTTCCGGTGTACTT
2	1873	0.244	SNP	WT	G->A	-	TTGCTAGCTACCTTGTACCGAaTGAGCCCCGAGGATTGGATATCTGGATGAGGCTGCAAAGGTTGAAGAATGCCTGCTATGATGCGGGTTTCGCAAGGGTTGATGGTCATCCCTGTCCAACAT	CGAGGATTGGATATCTGGATGAGGCTGCAAAGGTTGAAGAATGCCTGCTATGATGCGGGTTTCGCAAGGGTTGATGGTCATCCCTGTCCAACATTGTTTGCAAATTGGTTTCCGGTGTACTT
3	365	0.0476	1I,SNP	SNP	G->A,G,C->G,C->T,C->T	C->T,G->C,T->A	TTGCTAGCTACCTTGTACCGAaTgGAGgCCtGAGGATTGGATATCTGGATGAGGCTGCAAAGGTTGAAGAATGCCTGtTATGATGCGGGTTTCGCAAGGGTTGATGGTCATCCCTGTCCAACA	GAGGATTGGATATCTGGATGAGGCTGCAAAGGTTGAAGAATGCCTGtTATGATGCGGGTTTCGCAAGGGTTGATGGTCATCCCTGTCCAACATTcTTaGCAAATTGGTTTCCGGTGTACTT
4	330	0.043	1I,SNP	WT	G->A,G,C->G,C->T	-	TTGCTAGCTACCTTGTACCGAaTgGAGgCCtGAGGATTGGATATCTGGATGAGGCTGCAAAGGTTGAAGAATGCCTGCTATGATGCGGGTTTCGCAAGGGTTGATGGTCATCCCTGTCCAACA	GAGGATTGGATATCTGGATGAGGCTGCAAAGGTTGAAGAATGCCTGCTATGATGCGGGTTTCGCAAGGGTTGATGGTCATCCCTGTCCAACATTGTTTGCAAATTGGTTTCCGGTGTACTT
5	278	0.0362	SNP	SNP	G->A	G->A	TTGCTAGCTACCTTGTACCGAGTGAGCCCCGAGGATTGaATATCTGGATGAGGCTGCAAAGGTTGAAGAATGCCTGCTATGATGCGGGTTTCGCAAGGGTTGATGGTCATCCCTGTCCAACAT	CGAGGATTGaATATCTGGATGAGGCTGCAAAGGTTGAAGAATGCCTGCTATGATGCGGGTTTCGCAAGGGTTGATGGTCATCCCTGTCCAACATTGTTTGCAAATTGGTTTCCGGTGTACTT
6	184	0.024	1I,SNP	SNP	G->A,G,C->G,C->T,C->T	C->T	TTGCTAGCTACCTTGTACCGAaTgGAGgCCtGAGGATTGGATATCTGGATGAGGCTGCAAAGGTTGAAGAATGCCTGtTATGATGCGGGTTTCGCAAGGGTTGATGGTCATCCCTGTCCAACA	GAGGATTGGATATCTGGATGAGGCTGCAAAGGTTGAAGAATGCCTGtTATGATGCGGGTTTCGCAAGGGTTGATGGTCATCCCTGTCCAACATTGTTTGCAAATTGGTTTCCGGTGTACTT
7	162	0.0211	SNP	SNP	G->A,C->T	C->T	TTGCTAGCTACCTTGTACCGAaTGAGCCCCGAGGATTGGATATCTGGATGAGGCTGCAAAGGTTGAAGAATGCCTGtTATGATGCGGGTTTCGCAAGGGTTGATGGTCATCCCTGTCCAACAT	CGAGGATTGGATATCTGGATGAGGCTGCAAAGGTTGAAGAATGCCTGtTATGATGCGGGTTTCGCAAGGGTTGATGGTCATCCCTGTCCAACATTGTTTGCAAATTGGTTTCCGGTGTACTT
8	139	0.0181	WT	SNP	-	G->C,T->A	TTGCTAGCTACCTTGTACCGAGTGAGCCCCGAGGATTGGATATCTGGATGAGGCTGCAAAGGTTGAAGAATGCCTGCTATGATGCGGGTTTCGCAAGGGTTGATGGTCATCCCTGTCCAACAT	CGAGGATTGGATATCTGGATGAGGCTGCAAAGGTTGAAGAATGCCTGCTATGATGCGGGTTTCGCAAGGGTTGATGGTCATCCCTGTCCAACATTcTTaGCAAATTGGTTTCCGGTGTACTT
9	135	0.0176	SNP	SNP	G->A,G->A	G->A	TTGCTAGCTACCTTGTACCGAaTGAGCCCCGAGGATTGGATATCTGGATGAGaCTGCAAAGGTTGAAGAATGCCTGCTATGATGCGGGTTTCGCAAGGGTTGATGGTCATCCCTGTCCAACAT	CGAGGATTGGATATCTGGATGAGaCTGCAAAGGTTGAAGAATGCCTGCTATGATGCGGGTTTCGCAAGGGTTGATGGTCATCCCTGTCCAACATTGTTTGCAAATTGGTTTCCGGTGTACTT
10	131	0.0171	SNP	SNP	C->T	C->T	TTGCTAGCTACCTTGTACCGAGTGAGCCCCGAGGATTGGATATCTGGATGAGGCTGCAAAGGTTGAAGAATGtCTGCTATGATGCGGGTTTCGCAAGGGTTGATGGTCATCCCTGTCCAACAT	CGAGGATTGGATATCTGGATGAGGCTGCAAAGGTTGAAGAATGtCTGCTATGATGCGGGTTTCGCAAGGGTTGATGGTCATCCCTGTCCAACATTGTTTGCAAATTGGTTTCCGGTGTACTT
11	124	0.0162	1D	1D	G	G	TTGCTAGCTACCTTGTACCGAGTGAGCCCCGAGGATTGGATATCTGGATGAGGCTGCAAAGGTTGAAGAATGCCTGCTATGATGCGGGTTTcCAAGGGTTGATGGTCATCCCTGTCCAACATT	CCGAGGATTGGATATCTGGATGAGGCTGCAAAGGTTGAAGAATGCCTGCTATGATGCGGGTTTcCAAGGGTTGATGGTCATCCCTGTCCAACATTGTTTGCAAATTGGTTTCCGGTGTACTT
12	99	0.0129	SNP	SNP	C->T	C->T,G->C,T->A	TTGCTAGCTACCTTGTACCGAGTGAGCCCCGAGGATTGGATATCTGGATGAGGCTGCAAAGGTTGAAGAATGCCTGtTATGATGCGGGTTTCGCAAGGGTTGATGGTCATCCCTGTCCAACAT	CGAGGATTGGATATCTGGATGAGGCTGCAAAGGTTGAAGAATGCCTGtTATGATGCGGGTTTCGCAAGGGTTGATGGTCATCCCTGTCCAACATTcTTaGCAAATTGGTTTCCGGTGTACTT
13	92	0.012	SNP	WT	G->T	-	TTGCTAGCTACCTTGTACCtAGTGAGCCCCGAGGATTGGATATCTGGATGAGGCTGCAAAGGTTGAAGAATGCCTGCTATGATGCGGGTTTCGCAAGGGTTGATGGTCATCCCTGTCCAACAT	CGAGGATTGGATATCTGGATGAGGCTGCAAAGGTTGAAGAATGCCTGCTATGATGCGGGTTTCGCAAGGGTTGATGGTCATCCCTGTCCAACATTGTTTGCAAATTGGTTTCCGGTGTACTT
002-refcp1
1	4095	0.5358	WT	WT	-	-	TTGCTAGCTACCTTGTACCGAGTGAGCCCCGAGGATTGGATATCTGGATGAGGCTGCAAAGGTTGAAGAATGCCTGCTATGATGCGGGTTTCGCAAGGGTTGATGGTCATCCCTGTCCAACAT	CGAGGATTGGATATCTGGATGAGGCTGCAAAGGTTGAAGAATGCCTGCTATGATGCGGGTTTCGCAAGGGTTGATGGTCATCCCTGTCCAACATTGTTTGCAAATTGGTTTCCGGTGTACTT
2	2006	0.2625	SNP	WT	G->A	-	TTGCTAGCTACCTTGTACCGAaTGAGCCCCGAGGATTGGATATCTGGATGAGGCTGCAAAGGTTGAAGAATGCCTGCTATGATGCGGGTTTCGCAAGGGTTGATGGTCATCCCTGTCCAACAT	CGAGGATTGGATATCTGGATGAGGCTGCAAAGGTTGAAGAATGCCTGCTATGATGCGGGTTTCGCAAGGGTTGATGGTCATCCCTGTCCAACATTGTTTGCAAATTGGTTTCCGGTGTACTT
3	304	0.0398	1I,SNP	WT	G->A,G,C->G,C->T	-	TTGCTAGCTACCTTGTACCGAaTgGAGgCCtGAGGATTGGATATCTGGATGAGGCTGCAAAGGTTGAAGAATGCCTGCTATGATGCGGGTTTCGCAAGGGTTGATGGTCATCCCTGTCCAACA	GAGGATTGGATATCTGGATGAGGCTGCAAAGGTTGAAGAATGCCTGCTATGATGCGGGTTTCGCAAGGGTTGATGGTCATCCCTGTCCAACATTGTTTGCAAATTGGTTTCCGGTGTACTT
4	297	0.0389	1I,SNP	SNP	G->A,G,C->G,C->T,C->T	C->T,G->C,T->A	TTGCTAGCTACCTTGTACCGAaTgGAGgCCtGAGGATTGGATATCTGGATGAGGCTGCAAAGGTTGAAGAATGCCTGtTATGATGCGGGTTTCGCAAGGGTTGATGGTCATCCCTGTCCAACA	GAGGATTGGATATCTGGATGAGGCTGCAAAGGTTGAAGAATGCCTGtTATGATGCGGGTTTCGCAAGGGTTGATGGTCATCCCTGTCCAACATTcTTaGCAAATTGGTTTCCGGTGTACTT
5	233	0.0305	SNP	SNP	C->T	C->T	TTGCTAGCTACCTTGTACCGAGTGAGCCCCGAGGATTGGATATCTGGATGAGGCTGCAAAGGTTGAAGAATGCCTGCTATGATGtGGGTTTCGCAAGGGTTGATGGTCATCCCTGTCCAACAT	CGAGGATTGGATATCTGGATGAGGCTGCAAAGGTTGAAGAATGCCTGCTATGATGtGGGTTTCGCAAGGGTTGATGGTCATCCCTGTCCAACATTGTTTGCAAATTGGTTTCCGGTGTACTT
6	209	0.0273	SNP	SNP	G->A	G->A	TTGCTAGCTACCTTGTACCGAGTGAGCCCCGAGGATTGGATATCTGGATGAGGCTGCAAAGGTTGAAGAATGCCTGCTATGATGCGGGTTTCaCAAGGGTTGATGGTCATCCCTGTCCAACAT	CGAGGATTGGATATCTGGATGAGGCTGCAAAGGTTGAAGAATGCCTGCTATGATGCGGGTTTCaCAAGGGTTGATGGTCATCCCTGTCCAACATTGTTTGCAAATTGGTTTCCGGTGTACTT
7	147	0.0192	WT	SNP	-	G->C,T->A	TTGCTAGCTACCTTGTACCGAGTGAGCCCCGAGGATTGGATATCTGGATGAGGCTGCAAAGGTTGAAGAATGCCTGCTATGATGCGGGTTTCGCAAGGGTTGATGGTCATCCCTGTCCAACAT	CGAGGATTGGATATCTGGATGAGGCTGCAAAGGTTGAAGAATGCCTGCTATGATGCGGGTTTCGCAAGGGTTGATGGTCATCCCTGTCCAACATTcTTaGCAAATTGGTTTCCGGTGTACTT
8	143	0.0187	1I,SNP	SNP	G->A,G,C->G,C->T,C->T	C->T	TTGCTAGCTACCTTGTACCGAaTgGAGgCCtGAGGATTGGATATCTGGATGAGGCTGCAAAGGTTGAAGAATGCCTGtTATGATGCGGGTTTCGCAAGGGTTGATGGTCATCCCTGTCCAACA	GAGGATTGGATATCTGGATGAGGCTGCAAAGGTTGAAGAATGCCTGtTATGATGCGGGTTTCGCAAGGGTTGATGGTCATCCCTGTCCAACATTGTTTGCAAATTGGTTTCCGGTGTACTT
9	106	0.0139	SNP	SNP	C->T	C->T,G->C,T->A	TTGCTAGCTACCTTGTACCGAGTGAGCCCCGAGGATTGGATATCTGGATGAGGCTGCAAAGGTTGAAGAATGCCTGtTATGATGCGGGTTTCGCAAGGGTTGATGGTCATCCCTGTCCAACAT	CGAGGATTGGATATCTGGATGAGGCTGCAAAGGTTGAAGAATGCCTGtTATGATGCGGGTTTCGCAAGGGTTGATGGTCATCCCTGTCCAACATTcTTaGCAAATTGGTTTCCGGTGTACTT
10	103	0.0135	SNP	SNP	G->A,C->T	C->T	TTGCTAGCTACCTTGTACCGAaTGAGCCCCGAGGATTGGATATCTGGATGAGGCTGCAAAGGTTGAAGAATGCCTGtTATGATGCGGGTTTCGCAAGGGTTGATGGTCATCCCTGTCCAACAT	CGAGGATTGGATATCTGGATGAGGCTGCAAAGGTTGAAGAATGCCTGtTATGATGCGGGTTTCGCAAGGGTTGATGGTCATCCCTGTCCAACATTGTTTGCAAATTGGTTTCCGGTGTACTT
003-refcp3
1	701	0.1622	SNP	SNP	A->T,C->T	C->T,G->A,T->C	GATGTGCCATCCGAGGACCTGCCAGTGCTCGAGGACAAGGTTGCTGCTGTGCTTGGCTGCATGCTGGCATTGCTGAACCGGGGTAGGACtGAGGTGCTTGCAGGGCGGTCAGGTGTtGCGAGC	GAGGTGCTTGCAGGGCGGTCAGGTGTtGCGAGCGCaTTCCAAGGATCTGAGcACAGCACGATGGATAGGATTCCGCCGCTGGCCCTGTTCCGTGGTGATATGAAGCGGTGTTGTGAGAGCA
2	594	0.1374	WT	WT	-	-	GATGTGCCATCCGAGGACCTGCCAGTGCTCGAGGACAAGGTTGCTGCTGTGCTTGGCTGCATGCTGGCATTGCTGAACCGGGGTAGGACAGAGGTGCTTGCAGGGCGGTCAGGTGTCGCGAGC	AGAGGTGCTTGCAGGGCGGTCAGGTGTCGCGAGCGCGTTCCAAGGATCTGAGTACAGCACGATGGATAGGATTCCGCCGCTGGCCCTGTTCCGTGGTGATATGAAGCGGTGTTGTGAGAGCA
3	400	0.0925	SNP	SNP	C->G,A->T,G->A	A->T,G->A,T->C	GATGTGCCATCCGAGGACCTGCCAGTGCTgGAGGACAAGGTTGCTGCTGTGCTTGGCTGCATGCTGGCATTGCTGAACCGGGGTAGGACAGAGGTGCTTGCtGGGCGGTCAGGTGTCaCGAGC	AGAGGTGCTTGCtGGGCGGTCAGGTGTCaCGAGCGCGTTCCAAGGATCTGAGcACAGCACGATGGATAGGATTCCGCCGCTGGCCCTGTTCCGTGGTGATATGAAGCGGTGTTGTGAGAGCA
4	245	0.0567	WT	22D,SNP	-	TCCAAGGATCTGAGTACAGCAC,G->A	GATGTGCCATCCGAGGACCTGCCAGTGCTCGAGGACAAGGTTGCTGCTGTGCTTGGCTGCATGCTGGCATTGCTGAACCGGGGTAGGACAGAGGTGCTTGCAGGGCGGTCAGGTGTCGCGAGC	CATTGCTGAACCGGGGTAGGACAGAGGTGCTTGCAGGGCGGTCAGGTGTCGCGAGCGCGtGATGGATAGGATTCCGCCaCTGGCCCTGTTCCGTGGTGATATGAAGCGGTGTTGTGAGAGCA
5	201	0.0465	SNP	SNP	C->G,A->T,C->T	C->T,G->A,T->C	GATGTGCCATCCGAGGACCTGCCAGTGCTgGAGGACAAGGTTGCTGCTGTGCTTGGCTGCATGCTGGCATTGCTGAACCGGGGTAGGACtGAGGTGCTTGCAGGGCGGTCAGGTGTtGCGAGC	GAGGTGCTTGCAGGGCGGTCAGGTGTtGCGAGCGCaTTCCAAGGATCTGAGcACAGCACGATGGATAGGATTCCGCCGCTGGCCCTGTTCCGTGGTGATATGAAGCGGTGTTGTGAGAGCA
6	166	0.0384	SNP	WT	C->G	-	GATGTGCCATCCGAGGACCTGCCAGTGCTgGAGGACAAGGTTGCTGCTGTGCTTGGCTGCATGCTGGCATTGCTGAACCGGGGTAGGACAGAGGTGCTTGCAGGGCGGTCAGGTGTCGCGAGC	AGAGGTGCTTGCAGGGCGGTCAGGTGTCGCGAGCGCGTTCCAAGGATCTGAGTACAGCACGATGGATAGGATTCCGCCGCTGGCCCTGTTCCGTGGTGATATGAAGCGGTGTTGTGAGAGCA
7	159	0.0368	SNP	SNP	A->T,G->A	A->T,G->A,T->C	GATGTGCCATCCGAGGACCTGCCAGTGCTCGAGGACAAGGTTGCTGCTGTGCTTGGCTGCATGCTGGCATTGCTGAACCGGGGTAGGACAGAGGTGCTTGCtGGGCGGTCAGGTGTCaCGAGC	AGAGGTGCTTGCtGGGCGGTCAGGTGTCaCGAGCGCGTTCCAAGGATCTGAGcACAGCACGATGGATAGGATTCCGCCGCTGGCCCTGTTCCGTGGTGATATGAAGCGGTGTTGTGAGAGCA
8	138	0.0319	SNP	22D,SNP	G->A,G->A,G->A	G->A,G->A,G->A,TTCCAAGGATCTGAGTACAGCA,G->A,G->A,C->T	gATGTGCCATCCGAGGACCTGCCAGTGCTCGAGGACAAGGTTGCTGCTGTGCTTGGCTGCATGCTGGCATTGCTGAACCaaGGTAGGACAGAGGTGCTTGCAGGaCGGTCAGGTGTCGCGAGC	cATTGCTGAACCaaGGTAGGACAGAGGTGCTTGCAGGaCGGTCAGGTGTCGCGAGCGCgCGATGGATAGGATTCCaCCaCTGGCCtTGTTCCGTGGTGATATGAAGCGGTGTTGTGAGAGCA
9	134	0.031	SNP	SNP	C->T	C->T,G->A,T->C	GATGTGCCATCCGAGGACCTGCCAGTGCTCGAGGACAAGGTTGCTGCTGTGCTTGGCTGCATGCTGGCATTGCTGAACCGGGGTAGGACAGAGGTGCTTGCAGGGCGGTCAGGTGTtGCGAGC	AGAGGTGCTTGCAGGGCGGTCAGGTGTtGCGAGCGCaTTCCAAGGATCTGAGcACAGCACGATGGATAGGATTCCGCCGCTGGCCCTGTTCCGTGGTGATATGAAGCGGTGTTGTGAGAGCA
10	131	0.0303	SNP	22D,SNP	C->G,G->A	G->A,TCCAAGGATCTGAGTACAGCAC,G->A	GATGTGCCATCCGAGGACCTGCCAGTGCTgGAGGACAAGGTTGCTGCTGTGCTTGGCTGCATGCTGGCATTGCTGAACCGGGGTAGGACAGAGGTGCTTGCAGGaCGGTCAGGTGTCGCGAGC	CATTGCTGAACCGGGGTAGGACAGAGGTGCTTGCAGGaCGGTCAGGTGTCGCGAGCGCGtGATGGATAGGATTCCGCCaCTGGCCCTGTTCCGTGGTGATATGAAGCGGTGTTGTGAGAGCA
11	119	0.0275	SNP	22D,SNP	G->A	G->A,TTCCAAGGATCTGAGTACAGCA,G->A,G->A,C->T	GATGTGCCATCCGAGGACCTGCCAGTGCTCGAGGACAAGGTTGCTGCTGTGCTTGGCTGCATGCTGGCATTGCTGAACCGGGGTAGGACAGAGGTGCTTGCAGGaCGGTCAGGTGTCGCGAGC	CATTGCTGAACCGGGGTAGGACAGAGGTGCTTGCAGGaCGGTCAGGTGTCGCGAGCGCgCGATGGATAGGATTCCaCCaCTGGCCtTGTTCCGTGGTGATATGAAGCGGTGTTGTGAGAGCA
12	117	0.0271	WT	SNP	-	T->C	GATGTGCCATCCGAGGACCTGCCAGTGCTCGAGGACAAGGTTGCTGCTGTGCTTGGCTGCATGCTGGCATTGCTGAACCGGGGTAGGACAGAGGTGCTTGCAGGGCGGTCAGGTGTCGCGAGC	AGAGGTGCTTGCAGGGCGGTCAGGTGTCGCGAGCGCGTTCCAAGGATCTGAGcACAGCACGATGGATAGGATTCCGCCGCTGGCCCTGTTCCGTGGTGATATGAAGCGGTGTTGTGAGAGCA
13	112	0.0259	SNP	22D,SNP	C->G,G->A	G->A,TTCCAAGGATCTGAGTACAGCA,G->A,G->A,C->T	GATGTGCCATCCGAGGACCTGCCAGTGCTgGAGGACAAGGTTGCTGCTGTGCTTGGCTGCATGCTGGCATTGCTGAACCGGGGTAGGACAGAGGTGCTTGCAGGaCGGTCAGGTGTCGCGAGC	CATTGCTGAACCGGGGTAGGACAGAGGTGCTTGCAGGaCGGTCAGGTGTCGCGAGCGCgCGATGGATAGGATTCCaCCaCTGGCCtTGTTCCGTGGTGATATGAAGCGGTGTTGTGAGAGCA
14	111	0.0257	SNP	WT	C->G,G->C,T->C,G->A,G->A	-	gATGTGCCATCCGAGGACCTGCCAGTGCTgGAcGACAAGGTTGCTGCcGTGCTTGGCTGCATGCTGGCATTGCTGAACCaaGGTAGGACAGAGGTGCTTGCAGGGCGGTCAGGTGTCGCGAGC	AGAGGTGCTTGCAGGGCGGTCAGGTGTCGCGAGCGCGTTCCAAGGATCTGAGTACAGCACGATGGATAGGATTCCGCCGCTGGCCCTGTTCCGTGGTGATATGAAGCGGTGTTGTGAGAGCA
15	110	0.0254	SNP	22D,SNP	G->A	G->A,TCCAAGGATCTGAGTACAGCAC,G->A	GATGTGCCATCCGAGGACCTGCCAGTGCTCGAGGACAAGGTTGCTGCTGTGCTTGGCTGCATGCTGGCATTGCTGAACCGGGGTAGGACAGAGGTGCTTGCAGGaCGGTCAGGTGTCGCGAGC	CATTGCTGAACCGGGGTAGGACAGAGGTGCTTGCAGGaCGGTCAGGTGTCGCGAGCGCGtGATGGATAGGATTCCGCCaCTGGCCCTGTTCCGTGGTGATATGAAGCGGTGTTGTGAGAGCA
16	103	0.0238	SNP	WT	C->G,G->C,T->C,G->T,C->T,C->T,G->A	-	gATGTGCCATCCGAGGACCTGCCAGTGCTgGAcGACAAGGTTGCTGCcGTGCTTGGCTGCATGCTGttATTGCTGAAtCaGGGTAGGACAGAGGTGCTTGCAGGGCGGTCAGGTGTCGCGAGC	AGAGGTGCTTGCAGGGCGGTCAGGTGTCGCGAGCGCGTTCCAAGGATCTGAGTACAGCACGATGGATAGGATTCCGCCGCTGGCCCTGTTCCGTGGTGATATGAAGCGGTGTTGTGAGAGCA
17	102	0.0236	SNP	22D,SNP	G->T,C->T,C->T,G->A,G->A	C->T,G->A,G->A,TCCAAGGATCTGAGTACAGCAC,G->A	gATGTGCCATCCGAGGACCTGCCAGTGCTCGAGGACAAGGTTGCTGCTGTGCTTGGCTGCATGCTGttATTGCTGAAtCaGGGTAGGACAGAGGTGCTTGCAGGaCGGTCAGGTGTCGCGAGC	ATTGCTGAAtCaGGGTAGGACAGAGGTGCTTGCAGGaCGGTCAGGTGTCGCGAGCGCGtGATGGATAGGATTCCGCCaCTGGCCCTGTTCCGTGGTGATATGAAGCGGTGTTGTGAGAGCA
18	88	0.0204	SNP	22D,SNP	C->G,G->T,C->T,C->T,G->A,G->A	C->T,G->A,G->A,TCCAAGGATCTGAGTACAGCAC,G->A	gATGTGCCATCCGAGGACCTGCCAGTGCTgGAGGACAAGGTTGCTGCTGTGCTTGGCTGCATGCTGttATTGCTGAAtCaGGGTAGGACAGAGGTGCTTGCAGGaCGGTCAGGTGTCGCGAGC	ATTGCTGAAtCaGGGTAGGACAGAGGTGCTTGCAGGaCGGTCAGGTGTCGCGAGCGCGtGATGGATAGGATTCCGCCaCTGGCCCTGTTCCGTGGTGATATGAAGCGGTGTTGTGAGAGCA
19	86	0.0199	SNP	22D,SNP	T->C,G->T,C->T,C->T,G->A,G->A	C->T,G->A,G->A,TCCAAGGATCTGAGTACAGCAC,G->A	gATGTGCCATCCGAGGACCTGCCAGTGCTCGAGGACAAGGTTGCTGCcGTGCTTGGCTGCATGCTGttATTGCTGAAtCaGGGTAGGACAGAGGTGCTTGCAGGaCGGTCAGGTGTCGCGAGC	ATTGCTGAAtCaGGGTAGGACAGAGGTGCTTGCAGGaCGGTCAGGTGTCGCGAGCGCGtGATGGATAGGATTCCGCCaCTGGCCCTGTTCCGTGGTGATATGAAGCGGTGTTGTGAGAGCA
20	84	0.0194	SNP	SNP	A->T,C->T	C->T,G->A	GATGTGCCATCCGAGGACCTGCCAGTGCTCGAGGACAAGGTTGCTGCTGTGCTTGGCTGCATGCTGGCATTGCTGAACCGGGGTAGGACtGAGGTGCTTGCAGGGCGGTCAGGTGTtGCGAGC	GAGGTGCTTGCAGGGCGGTCAGGTGTtGCGAGCGCaTTCCAAGGATCTGAGTACAGCACGATGGATAGGATTCCGCCGCTGGCCCTGTTCCGTGGTGATATGAAGCGGTGTTGTGAGAGCA
21	72	0.0167	SNP	22D,SNP	T->C,G->A,G->A,G->A	G->A,G->A,G->A,TTCCAAGGATCTGAGTACAGCA,G->A,G->A,C->T	gATGTGCCATCCGAGGACCTGCCAGTGCTCGAGGACAAGGTTGCTGCcGTGCTTGGCTGCATGCTGGCATTGCTGAACCaaGGTAGGACAGAGGTGCTTGCAGGaCGGTCAGGTGTCGCGAGC	cATTGCTGAACCaaGGTAGGACAGAGGTGCTTGCAGGaCGGTCAGGTGTCGCGAGCGCgCGATGGATAGGATTCCaCCaCTGGCCtTGTTCCGTGGTGATATGAAGCGGTGTTGTGAGAGCA
22	64	0.0148	SNP	SNP	C->G,A->T,G->A	A->T,G->A,T->C,G->A	GATGTGCCATCCGAGGACCTGCCAGTGCTgGAGGACAAGGTTGCTGCTGTGCTTGGCTGCATGCTGGCATTGCTGAACCGGGGTAGGACAGAGGTGCTTGCtGGGCGGTCAGGTGTCaCGAGC	AGAGGTGCTTGCtGGGCGGTCAGGTGTCaCGAGCGCGTTCCAAGGATCTGAGcACAGCACGATGGATAGGATTCCGCCaCTGGCCCTGTTCCGTGGTGATATGAAGCGGTGTTGTGAGAGCA
23	63	0.0146	SNP	SNP	C->G,G->C,T->C,G->T,C->T,C->T,G->A,C->T	C->T,G->A,T->C	gATGTGCCATCCGAGGACCTGCCAGTGCTgGAcGACAAGGTTGCTGCcGTGCTTGGCTGCATGCTGttATTGCTGAAtCaGGGTAGGACAGAGGTGCTTGCAGGGCGGTCAGGTGTtGCGAGC	AGAGGTGCTTGCAGGGCGGTCAGGTGTtGCGAGCGCaTTCCAAGGATCTGAGcACAGCACGATGGATAGGATTCCGCCGCTGGCCCTGTTCCGTGGTGATATGAAGCGGTGTTGTGAGAGCA
24	63	0.0146	SNP	22D,SNP	C->T,G->A,G->A	C->T,G->A,G->A,TCCAAGGATCTGAGTACAGCAC,G->A	GATGTGCCATCCGAGGACCTGCCAGTGCTCGAGGACAAGGTTGCTGCTGTGCTTGGCTGCATGCTGGCATTGCTGAAtCaGGGTAGGACAGAGGTGCTTGCAGGaCGGTCAGGTGTCGCGAGC	CATTGCTGAAtCaGGGTAGGACAGAGGTGCTTGCAGGaCGGTCAGGTGTCGCGAGCGCGtGATGGATAGGATTCCGCCaCTGGCCCTGTTCCGTGGTGATATGAAGCGGTGTTGTGAGAGCA
25	59	0.0136	SNP	SNP	C->G,G->C,T->C,A->T,G->A	A->T,G->A,T->C	GATGTGCCATCCGAGGACCTGCCAGTGCTgGAcGACAAGGTTGCTGCcGTGCTTGGCTGCATGCTGGCATTGCTGAACCGGGGTAGGACAGAGGTGCTTGCtGGGCGGTCAGGTGTCaCGAGC	AGAGGTGCTTGCtGGGCGGTCAGGTGTCaCGAGCGCGTTCCAAGGATCTGAGcACAGCACGATGGATAGGATTCCGCCGCTGGCCCTGTTCCGTGGTGATATGAAGCGGTGTTGTGAGAGCA
26	52	0.012	WT	SNP	-	G->A	GATGTGCCATCCGAGGACCTGCCAGTGCTCGAGGACAAGGTTGCTGCTGTGCTTGGCTGCATGCTGGCATTGCTGAACCGGGGTAGGACAGAGGTGCTTGCAGGGCGGTCAGGTGTCGCGAGC	AGAGGTGCTTGCAGGGCGGTCAGGTGTCGCGAGCGCGTTCCAAGGATCTGAGTACAGCACGATGGATAGGATTCCGCCaCTGGCCCTGTTCCGTGGTGATATGAAGCGGTGTTGTGAGAGCA
27	49	0.0113	WT	SNP	-	G->A,G->A,C->T	GATGTGCCATCCGAGGACCTGCCAGTGCTCGAGGACAAGGTTGCTGCTGTGCTTGGCTGCATGCTGGCATTGCTGAACCGGGGTAGGACAGAGGTGCTTGCAGGGCGGTCAGGTGTCGCGAGC	AGAGGTGCTTGCAGGGCGGTCAGGTGTCGCGAGCGCGTTCCAAGGATCTGAGTACAGCACGATGGATAGGATTCCaCCaCTGGCCtTGTTCCGTGGTGATATGAAGCGGTGTTGTGAGAGCA
004-refcp3
1	665	0.1453	WT	WT	-	-	GATGTGCCATCCGAGGACCTGCCAGTGCTCGAGGACAAGGTTGCTGCTGTGCTTGGCTGCATGCTGGCATTGCTGAACCGGGGTAGGACAGAGGTGCTTGCAGGGCGGTCAGGTGTCGCGAGC	AGAGGTGCTTGCAGGGCGGTCAGGTGTCGCGAGCGCGTTCCAAGGATCTGAGTACAGCACGATGGATAGGATTCCGCCGCTGGCCCTGTTCCGTGGTGATATGAAGCGGTGTTGTGAGAGCA
2	651	0.1422	SNP	SNP	A->T,C->T	C->T,G->A,T->C	GATGTGCCATCCGAGGACCTGCCAGTGCTCGAGGACAAGGTTGCTGCTGTGCTTGGCTGCATGCTGGCATTGCTGAACCGGGGTAGGACtGAGGTGCTTGCAGGGCGGTCAGGTGTtGCGAGC	GAGGTGCTTGCAGGGCGGTCAGGTGTtGCGAGCGCaTTCCAAGGATCTGAGcACAGCACGATGGATAGGATTCCGCCGCTGGCCCTGTTCCGTGGTGATATGAAGCGGTGTTGTGAGAGCA
3	476	0.104	SNP	SNP	C->G,A->T,G->A	A->T,G->A,T->C	GATGTGCCATCCGAGGACCTGCCAGTGCTgGAGGACAAGGTTGCTGCTGTGCTTGGCTGCATGCTGGCATTGCTGAACCGGGGTAGGACAGAGGTGCTTGCtGGGCGGTCAGGTGTCaCGAGC	AGAGGTGCTTGCtGGGCGGTCAGGTGTCaCGAGCGCGTTCCAAGGATCTGAGcACAGCACGATGGATAGGATTCCGCCGCTGGCCCTGTTCCGTGGTGATATGAAGCGGTGTTGTGAGAGCA
4	218	0.0476	SNP	SNP	A->T,G->A	A->T,G->A,T->C	GATGTGCCATCCGAGGACCTGCCAGTGCTCGAGGACAAGGTTGCTGCTGTGCTTGGCTGCATGCTGGCATTGCTGAACCGGGGTAGGACAGAGGTGCTTGCtGGGCGGTCAGGTGTCaCGAGC	AGAGGTGCTTGCtGGGCGGTCAGGTGTCaCGAGCGCGTTCCAAGGATCTGAGcACAGCACGATGGATAGGATTCCGCCGCTGGCCCTGTTCCGTGGTGATATGAAGCGGTGTTGTGAGAGCA
5	216	0.0472	SNP	22D,SNP	G->T,C->T,C->T,G->A,G->A	C->T,G->A,G->A,TCCAAGGATCTGAGTACAGCAC,G->A	gATGTGCCATCCGAGGACCTGCCAGTGCTCGAGGACAAGGTTGCTGCTGTGCTTGGCTGCATGCTGttATTGCTGAAtCaGGGTAGGACAGAGGTGCTTGCAGGaCGGTCAGGTGTCGCGAGC	ATTGCTGAAtCaGGGTAGGACAGAGGTGCTTGCAGGaCGGTCAGGTGTCGCGAGCGCGtGATGGATAGGATTCCGCCaCTGGCCCTGTTCCGTGGTGATATGAAGCGGTGTTGTGAGAGCA
6	196	0.0428	1D,SNP	SNP	A,A->T,C->T	C->T,G->A,T->C	GATGTGCCATCCGAGGACCTGCCAGTGCTCGAGGACAAGGTTGCTGCTGTGCTTGGCTGCATGCTGGCATTGCTgACCGGGGTAGGACtGAGGTGCTTGCAGGGCGGTCAGGTGTtGCGAGCG	GAGGTGCTTGCAGGGCGGTCAGGTGTtGCGAGCGCaTTCCAAGGATCTGAGcACAGCACGATGGATAGGATTCCGCCGCTGGCCCTGTTCCGTGGTGATATGAAGCGGTGTTGTGAGAGCA
7	168	0.0367	WT	22D,SNP	-	TCCAAGGATCTGAGTACAGCAC,G->A	GATGTGCCATCCGAGGACCTGCCAGTGCTCGAGGACAAGGTTGCTGCTGTGCTTGGCTGCATGCTGGCATTGCTGAACCGGGGTAGGACAGAGGTGCTTGCAGGGCGGTCAGGTGTCGCGAGC	CATTGCTGAACCGGGGTAGGACAGAGGTGCTTGCAGGGCGGTCAGGTGTCGCGAGCGCGtGATGGATAGGATTCCGCCaCTGGCCCTGTTCCGTGGTGATATGAAGCGGTGTTGTGAGAGCA
8	150	0.0328	SNP	22D,SNP	G->A	G->A,TCCAAGGATCTGAGTACAGCAC,G->A	GATGTGCCATCCGAGGACCTGCCAGTGCTCGAGGACAAGGTTGCTGCTGTGCTTGGCTGCATGCTGGCATTGCTGAACCGGGGTAGGACAGAGGTGCTTGCAGGaCGGTCAGGTGTCGCGAGC	CATTGCTGAACCGGGGTAGGACAGAGGTGCTTGCAGGaCGGTCAGGTGTCGCGAGCGCGtGATGGATAGGATTCCGCCaCTGGCCCTGTTCCGTGGTGATATGAAGCGGTGTTGTGAGAGCA
9	131	0.0286	1I,SNP	SNP	A,A->T,C->T	C->T,G->A,T->C	GATGTGCCATCCGAGGACCTGCCAGTGCTCGAGGACAAGGTTGCTGCTGTGCTTGGCTGCATGCTGGCATTGCTgAAACCGGGGTAGGACtGAGGTGCTTGCAGGGCGGTCAGGTGTtGCGAG	GAGGTGCTTGCAGGGCGGTCAGGTGTtGCGAGCGCaTTCCAAGGATCTGAGcACAGCACGATGGATAGGATTCCGCCGCTGGCCCTGTTCCGTGGTGATATGAAGCGGTGTTGTGAGAGCA
10	130	0.0284	SNP	22D,SNP	G->A	G->A,TTCCAAGGATCTGAGTACAGCA,G->A,G->A,C->T	GATGTGCCATCCGAGGACCTGCCAGTGCTCGAGGACAAGGTTGCTGCTGTGCTTGGCTGCATGCTGGCATTGCTGAACCGGGGTAGGACAGAGGTGCTTGCAGGaCGGTCAGGTGTCGCGAGC	CATTGCTGAACCGGGGTAGGACAGAGGTGCTTGCAGGaCGGTCAGGTGTCGCGAGCGCgCGATGGATAGGATTCCaCCaCTGGCCtTGTTCCGTGGTGATATGAAGCGGTGTTGTGAGAGCA
11	124	0.0271	SNP	22D,SNP	C->G,G->A	G->A,TTCCAAGGATCTGAGTACAGCA,G->A,G->A,C->T	GATGTGCCATCCGAGGACCTGCCAGTGCTgGAGGACAAGGTTGCTGCTGTGCTTGGCTGCATGCTGGCATTGCTGAACCGGGGTAGGACAGAGGTGCTTGCAGGaCGGTCAGGTGTCGCGAGC	CATTGCTGAACCGGGGTAGGACAGAGGTGCTTGCAGGaCGGTCAGGTGTCGCGAGCGCgCGATGGATAGGATTCCaCCaCTGGCCtTGTTCCGTGGTGATATGAAGCGGTGTTGTGAGAGCA
12	119	0.026	SNP	22D,SNP	G->A,G->A,G->A	G->A,G->A,G->A,TTCCAAGGATCTGAGTACAGCA,G->A,G->A,C->T	gATGTGCCATCCGAGGACCTGCCAGTGCTCGAGGACAAGGTTGCTGCTGTGCTTGGCTGCATGCTGGCATTGCTGAACCaaGGTAGGACAGAGGTGCTTGCAGGaCGGTCAGGTGTCGCGAGC	cATTGCTGAACCaaGGTAGGACAGAGGTGCTTGCAGGaCGGTCAGGTGTCGCGAGCGCgCGATGGATAGGATTCCaCCaCTGGCCtTGTTCCGTGGTGATATGAAGCGGTGTTGTGAGAGCA
13	119	0.026	SNP	WT	C->G,G->C,T->C,G->T,C->T,C->T,G->A	-	gATGTGCCATCCGAGGACCTGCCAGTGCTgGAcGACAAGGTTGCTGCcGTGCTTGGCTGCATGCTGttATTGCTGAAtCaGGGTAGGACAGAGGTGCTTGCAGGGCGGTCAGGTGTCGCGAGC	AGAGGTGCTTGCAGGGCGGTCAGGTGTCGCGAGCGCGTTCCAAGGATCTGAGTACAGCACGATGGATAGGATTCCGCCGCTGGCCCTGTTCCGTGGTGATATGAAGCGGTGTTGTGAGAGCA
14	109	0.0238	SNP	WT	C->G,G->C,T->C	-	GATGTGCCATCCGAGGACCTGCCAGTGCTgGAcGACAAGGTTGCTGCcGTGCTTGGCTGCATGCTGGCATTGCTGAACCGGGGTAGGACAGAGGTGCTTGCAGGGCGGTCAGGTGTCGCGAGC	AGAGGTGCTTGCAGGGCGGTCAGGTGTCGCGAGCGCGTTCCAAGGATCTGAGTACAGCACGATGGATAGGATTCCGCCGCTGGCCCTGTTCCGTGGTGATATGAAGCGGTGTTGTGAGAGCA
15	108	0.0236	SNP	SNP	C->G,A->T,C->T	C->T,G->A,T->C	GATGTGCCATCCGAGGACCTGCCAGTGCTgGAGGACAAGGTTGCTGCTGTGCTTGGCTGCATGCTGGCATTGCTGAACCGGGGTAGGACtGAGGTGCTTGCAGGGCGGTCAGGTGTtGCGAGC	GAGGTGCTTGCAGGGCGGTCAGGTGTtGCGAGCGCaTTCCAAGGATCTGAGcACAGCACGATGGATAGGATTCCGCCGCTGGCCCTGTTCCGTGGTGATATGAAGCGGTGTTGTGAGAGCA
16	98	0.0214	SNP	WT	C->G	-	GATGTGCCATCCGAGGACCTGCCAGTGCTgGAGGACAAGGTTGCTGCTGTGCTTGGCTGCATGCTGGCATTGCTGAACCGGGGTAGGACAGAGGTGCTTGCAGGGCGGTCAGGTGTCGCGAGC	AGAGGTGCTTGCAGGGCGGTCAGGTGTCGCGAGCGCGTTCCAAGGATCTGAGTACAGCACGATGGATAGGATTCCGCCGCTGGCCCTGTTCCGTGGTGATATGAAGCGGTGTTGTGAGAGCA
17	97	0.0212	SNP	22D,SNP	A->T,G->A	A->T,G->A,TCCAAGGATCTGAGTACAGCAC,G->A	GATGTGCCATCCGAGGACCTGCCAGTGCTCGAGGACAAGGTTGCTGCTGTGCTTGGCTGCATGCTGGCATTGCTGAACCGGGGTAGGACtGAGGTGCTTGCAGGaCGGTCAGGTGTCGCGAGC	CATTGCTGAACCGGGGTAGGACtGAGGTGCTTGCAGGaCGGTCAGGTGTCGCGAGCGCGtGATGGATAGGATTCCGCCaCTGGCCCTGTTCCGTGGTGATATGAAGCGGTGTTGTGAGAGCA
18	90	0.0197	SNP	SNP	C->G,G->C,A->T,C->T	C->T,G->A,T->C	GATGTGCCATCCGAGGACCTGCCAGTGCTgGAcGACAAGGTTGCTGCTGTGCTTGGCTGCATGCTGGCATTGCTGAACCGGGGTAGGACtGAGGTGCTTGCAGGGCGGTCAGGTGTtGCGAGC	GAGGTGCTTGCAGGGCGGTCAGGTGTtGCGAGCGCaTTCCAAGGATCTGAGcACAGCACGATGGATAGGATTCCGCCGCTGGCCCTGTTCCGTGGTGATATGAAGCGGTGTTGTGAGAGCA
19	87	0.019	SNP	WT	A->T	-	GATGTGCCATCCGAGGACCTGCCAGTGCTCGAGGACAAGGTTGCTGCTGTGCTTGGCTGCATGCTGGCATTGCTGAACCGGGGTAGGACtGAGGTGCTTGCAGGGCGGTCAGGTGTCGCGAGC	GAGGTGCTTGCAGGGCGGTCAGGTGTCGCGAGCGCGTTCCAAGGATCTGAGTACAGCACGATGGATAGGATTCCGCCGCTGGCCCTGTTCCGTGGTGATATGAAGCGGTGTTGTGAGAGCA
20	86	0.0188	SNP	SNP	C->G,G->C,T->C,G->A,G->A,C->T	C->T,G->A,T->C	gATGTGCCATCCGAGGACCTGCCAGTGCTgGAcGACAAGGTTGCTGCcGTGCTTGGCTGCATGCTGGCATTGCTGAACCaaGGTAGGACAGAGGTGCTTGCAGGGCGGTCAGGTGTtGCGAGC	AGAGGTGCTTGCAGGGCGGTCAGGTGTtGCGAGCGCaTTCCAAGGATCTGAGcACAGCACGATGGATAGGATTCCGCCGCTGGCCCTGTTCCGTGGTGATATGAAGCGGTGTTGTGAGAGCA
21	78	0.017	SNP	22D,SNP	C->G,G->A,G->A,G->A	G->A,G->A,G->A,TTCCAAGGATCTGAGTACAGCA,G->A,G->A,C->T	gATGTGCCATCCGAGGACCTGCCAGTGCTgGAGGACAAGGTTGCTGCTGTGCTTGGCTGCATGCTGGCATTGCTGAACCaaGGTAGGACAGAGGTGCTTGCAGGaCGGTCAGGTGTCGCGAGC	cATTGCTGAACCaaGGTAGGACAGAGGTGCTTGCAGGaCGGTCAGGTGTCGCGAGCGCgCGATGGATAGGATTCCaCCaCTGGCCtTGTTCCGTGGTGATATGAAGCGGTGTTGTGAGAGCA
22	76	0.0166	SNP	SNP	C->G,G->C,T->C,A->T,G->A	A->T,G->A,T->C	GATGTGCCATCCGAGGACCTGCCAGTGCTgGAcGACAAGGTTGCTGCcGTGCTTGGCTGCATGCTGGCATTGCTGAACCGGGGTAGGACAGAGGTGCTTGCtGGGCGGTCAGGTGTCaCGAGC	AGAGGTGCTTGCtGGGCGGTCAGGTGTCaCGAGCGCGTTCCAAGGATCTGAGcACAGCACGATGGATAGGATTCCGCCGCTGGCCCTGTTCCGTGGTGATATGAAGCGGTGTTGTGAGAGCA
23	75	0.0164	SNP	SNP	C->G,A->T,G->A	A->T,G->A	GATGTGCCATCCGAGGACCTGCCAGTGCTgGAGGACAAGGTTGCTGCTGTGCTTGGCTGCATGCTGGCATTGCTGAACCGGGGTAGGACAGAGGTGCTTGCtGGGCGGTCAGGTGTCaCGAGC	AGAGGTGCTTGCtGGGCGGTCAGGTGTCaCGAGCGCGTTCCAAGGATCTGAGTACAGCACGATGGATAGGATTCCGCCGCTGGCCCTGTTCCGTGGTGATATGAAGCGGTGTTGTGAGAGCA
24	56	0.0122	8D,SNP	SNP	C->G,ATTGCTGA,A->T,G->A	A->T,G->A,T->C	GATGTGCCATCCGAGGACCTGCCAGTGCTgGAGGACAAGGTTGCTGCTGTGCTTGGCTGCATGCTGGcACCGGGGTAGGACAGAGGTGCTTGCtGGGCGGTCAGGTGTCaCGAGCGCGTTCCA	AGAGGTGCTTGCtGGGCGGTCAGGTGTCaCGAGCGCGTTCCAAGGATCTGAGcACAGCACGATGGATAGGATTCCGCCGCTGGCCCTGTTCCGTGGTGATATGAAGCGGTGTTGTGAGAGCA
25	55	0.012	SNP	22D,SNP	T->C,G->A,G->A,G->A	G->A,G->A,G->A,TTCCAAGGATCTGAGTACAGCA,G->A,G->A,C->T	gATGTGCCATCCGAGGACCTGCCAGTGCTCGAGGACAAGGTTGCTGCcGTGCTTGGCTGCATGCTGGCATTGCTGAACCaaGGTAGGACAGAGGTGCTTGCAGGaCGGTCAGGTGTCGCGAGC	cATTGCTGAACCaaGGTAGGACAGAGGTGCTTGCAGGaCGGTCAGGTGTCGCGAGCGCgCGATGGATAGGATTCCaCCaCTGGCCtTGTTCCGTGGTGATATGAAGCGGTGTTGTGAGAGCA
26	53	0.0116	SNP	WT	C->G,G->C,T->C,G->A,G->A	-	gATGTGCCATCCGAGGACCTGCCAGTGCTgGAcGACAAGGTTGCTGCcGTGCTTGGCTGCATGCTGGCATTGCTGAACCaaGGTAGGACAGAGGTGCTTGCAGGGCGGTCAGGTGTCGCGAGC	AGAGGTGCTTGCAGGGCGGTCAGGTGTCGCGAGCGCGTTCCAAGGATCTGAGTACAGCACGATGGATAGGATTCCGCCGCTGGCCCTGTTCCGTGGTGATATGAAGCGGTGTTGTGAGAGCA
27	52	0.0114	SNP	22D,SNP	G->T,C->T,C->T,G->A,G->A	C->T,G->A,G->A,TTCCAAGGATCTGAGTACAGCA,G->A,G->A,C->T	gATGTGCCATCCGAGGACCTGCCAGTGCTCGAGGACAAGGTTGCTGCTGTGCTTGGCTGCATGCTGttATTGCTGAAtCaGGGTAGGACAGAGGTGCTTGCAGGaCGGTCAGGTGTCGCGAGC	ATTGCTGAAtCaGGGTAGGACAGAGGTGCTTGCAGGaCGGTCAGGTGTCGCGAGCGCgCGATGGATAGGATTCCaCCaCTGGCCtTGTTCCGTGGTGATATGAAGCGGTGTTGTGAGAGCA
28	49	0.0107	SNP	22D,SNP	C->T,G->A,G->A	C->T,G->A,G->A,TCCAAGGATCTGAGTACAGCAC,G->A	GATGTGCCATCCGAGGACCTGCCAGTGCTCGAGGACAAGGTTGCTGCTGTGCTTGGCTGCATGCTGGCATTGCTGAAtCaGGGTAGGACAGAGGTGCTTGCAGGaCGGTCAGGTGTCGCGAGC	CATTGCTGAAtCaGGGTAGGACAGAGGTGCTTGCAGGaCGGTCAGGTGTCGCGAGCGCGtGATGGATAGGATTCCGCCaCTGGCCCTGTTCCGTGGTGATATGAAGCGGTGTTGTGAGAGCA
29	46	0.01	SNP	SNP	C->G,G->C,A->T,G->A	A->T,G->A,T->C	GATGTGCCATCCGAGGACCTGCCAGTGCTgGAcGACAAGGTTGCTGCTGTGCTTGGCTGCATGCTGGCATTGCTGAACCGGGGTAGGACAGAGGTGCTTGCtGGGCGGTCAGGTGTCaCGAGC	AGAGGTGCTTGCtGGGCGGTCAGGTGTCaCGAGCGCGTTCCAAGGATCTGAGcACAGCACGATGGATAGGATTCCGCCGCTGGCCCTGTTCCGTGGTGATATGAAGCGGTGTTGTGAGAGCA
005-refcp8
1	1386	0.237	WT	WT	-	-	GCTAGAAATGAAGTGGAAACTTTGTTGCTTGCTTGATTGCATCCATAGCTCCAGATGATATTTTAGTGTGGCTTGGTAACTGATGGGGCACATTCTTTGCTGCAGAATTCTCACACAAGGGAC	TTGCTGCAGAATTCTCACACAAGGGACTTATCCCAGCTGTTGTGGGTGGGTCCAGTGCCCGGCGACATTGCAGAGATTGAGGCATACTGCCGCATATTCCGTGCCGCAGAGCAGCTCCAAAA
2	957	0.1636	3D,3I,SNP	SNP	C->T,C->G,G->T,T->G,G->T,G->C,GGG,CAT	C->T,C->T,T->C,T->C	GCTAGAAATGAAGTGGAAACTTTGTTGCTTGtTTGATTGCATCgATAGCTCCAtATGATATTgTAGTGTtGCTTcGTAACTGAtgCATCACATTCTTTGCTGCAGAATTCTCACACAAGGGAC	TTGCTGCAGAATTCTCACACAAGGGACTTATCCCAGCTGTTGTGGGTGGGTCCAGTGCCtGGtGACATcGCAGAGATcGAGGCATACTGCCGCATATTCCGTGCCGCAGAGCAGCTCCAAAA
3	491	0.084	WT	SNP	-	C->T,C->T,T->C,T->C	GCTAGAAATGAAGTGGAAACTTTGTTGCTTGCTTGATTGCATCCATAGCTCCAGATGATATTTTAGTGTGGCTTGGTAACTGATGGGGCACATTCTTTGCTGCAGAATTCTCACACAAGGGAC	TTGCTGCAGAATTCTCACACAAGGGACTTATCCCAGCTGTTGTGGGTGGGTCCAGTGCCtGGtGACATcGCAGAGATcGAGGCATACTGCCGCATATTCCGTGCCGCAGAGCAGCTCCAAAA
4	312	0.0534	3D,3I,SNP	WT	C->T,C->G,G->T,T->G,G->T,G->C,GGG,CAT	-	GCTAGAAATGAAGTGGAAACTTTGTTGCTTGtTTGATTGCATCgATAGCTCCAtATGATATTgTAGTGTtGCTTcGTAACTGAtgCATCACATTCTTTGCTGCAGAATTCTCACACAAGGGAC	TTGCTGCAGAATTCTCACACAAGGGACTTATCCCAGCTGTTGTGGGTGGGTCCAGTGCCCGGCGACATTGCAGAGATTGAGGCATACTGCCGCATATTCCGTGCCGCAGAGCAGCTCCAAAA
5	252	0.0431	1D,1I,SNP	WT	C,G,C->G	-	GCTAGAAATGAAGTGGAAACTTTGTTGCTTgtGTGATTGCATCgATAGCTCCAGATGATATTTTAGTGTGGCTTGGTAACTGATGGGGCACATTCTTTGCTGCAGAATTCTCACACAAGGGAC	TTGCTGCAGAATTCTCACACAAGGGACTTATCCCAGCTGTTGTGGGTGGGTCCAGTGCCCGGCGACATTGCAGAGATTGAGGCATACTGCCGCATATTCCGTGCCGCAGAGCAGCTCCAAAA
6	227	0.0388	2D	2D	CA	CA	GCTAGAAATGAAGTGGAAACTTTGTTGCTTGCTTGATTGCATCCATAGCTCCAGATGATATTTTAGTGTGGCTTGGTAACTGATGGGGCACATTCTTTGCTGCAGAATTCtCACAAGGGACTT	CTTTGCTGCAGAATTCTCACaAGGGACTTATCCCAGCTGTTGTGGGTGGGTCCAGTGCCCGGCGACATTGCAGAGATTGAGGCATACTGCCGCATATTCCGTGCCGCAGAGCAGCTCCAAAA
7	224	0.0383	WT	SNP	-	C->T,T->C,C->T,T->C,G->A	GCTAGAAATGAAGTGGAAACTTTGTTGCTTGCTTGATTGCATCCATAGCTCCAGATGATATTTTAGTGTGGCTTGGTAACTGATGGGGCACATTCTTTGCTGCAGAATTCTCACACAAGGGAC	ATGGGGCACATTCTTTGCTGCAGAATTCTCACACAAGGGACTTATCCtAGCTGTTGTGGGcGGGTCCAGTGCCtGGCGACATcGCAGAaATTGAGGCATACTGCCGCA
8	215	0.0368	3D,3I,SNP	SNP	C->T,C->G,G->T,T->G,G->T,G->C,GGG,CAT	C->T,T->C,C->T,T->C,G->A	GCTAGAAATGAAGTGGAAACTTTGTTGCTTGtTTGATTGCATCgATAGCTCCAtATGATATTgTAGTGTtGCTTcGTAACTGAtgCATCACATTCTTTGCTGCAGAATTCTCACACAAGGGAC	CACATTCTTTGCTGCAGAATTCTCACACAAGGGACTTATCCtAGCTGTTGTGGGcGGGTCCAGTGCCtGGCGACATcGCAGAaATTGAGGCATACTGCCGCA
9	211	0.0361	3D,3I,SNP	SNP	C->T,C->G,G->T,T->G,G->T,G->C,GGG,CAT	C->T,T->C,G->A	GCTAGAAATGAAGTGGAAACTTTGTTGCTTGtTTGATTGCATCgATAGCTCCAtATGATATTgTAGTGTtGCTTcGTAACTGAtgCATCACATTCTTTGCTGCAGAATTCTCACACAAGGGAC	CACATTCTTTGCTGCAGAATTCTCACACAAGGGACTTATCCCAGCTGTTGTGGGTGGGTCCAGTGCCtGGCGACATcGCAGAaATTGAGGCATACTGCCGCA
10	195	0.0333	WT	SNP	-	C->T,T->C,G->A	GCTAGAAATGAAGTGGAAACTTTGTTGCTTGCTTGATTGCATCCATAGCTCCAGATGATATTTTAGTGTGGCTTGGTAACTGATGGGGCACATTCTTTGCTGCAGAATTCTCACACAAGGGAC	ATGGGGCACATTCTTTGCTGCAGAATTCTCACACAAGGGACTTATCCCAGCTGTTGTGGGTGGGTCCAGTGCCtGGCGACATcGCAGAaATTGAGGCATACTGCCGCA
11	183	0.0313	1D,1I,3I,3D,SNP	SNP	C,G,C->G,T->G,G->T,TCC,GTA,G->T	C->T,C->T,T->C,T->C	GCTAGAAATGAAGTGGAAACTTTGTTGCTTgtGTGATTGCATCgATAGCTCCAGATGATATTgTAGTGTtGCtTCCTgACTGATGGGtCACATTCTTTGCTGCAGAATTCTCACACAAGGGAC	TTGCTGCAGAATTCTCACACAAGGGACTTATCCCAGCTGTTGTGGGTGGGTCCAGTGCCtGGtGACATcGCAGAGATcGAGGCATACTGCCGCATATTCCGTGCCGCAGAGCAGCTCCAAAA
12	183	0.0313	1D,1I,3I,3D,SNP	WT	C,G,C->G,T->G,G->T,TCC,GTA,G->T	-	GCTAGAAATGAAGTGGAAACTTTGTTGCTTgtGTGATTGCATCgATAGCTCCAGATGATATTgTAGTGTtGCtTCCTgACTGATGGGtCACATTCTTTGCTGCAGAATTCTCACACAAGGGAC	TTGCTGCAGAATTCTCACACAAGGGACTTATCCCAGCTGTTGTGGGTGGGTCCAGTGCCCGGCGACATTGCAGAGATTGAGGCATACTGCCGCATATTCCGTGCCGCAGAGCAGCTCCAAAA
13	141	0.0241	1D,1I,3D,3I,SNP	SNP	C,G,C->G,T->G,G->T,G->C,GGG,CAT	C->T,C->T,T->C,T->C	GCTAGAAATGAAGTGGAAACTTTGTTGCTTgtGTGATTGCATCgATAGCTCCAGATGATATTgTAGTGTtGCTTcGTAACTGAtgCATCACATTCTTTGCTGCAGAATTCTCACACAAGGGAC	TTGCTGCAGAATTCTCACACAAGGGACTTATCCCAGCTGTTGTGGGTGGGTCCAGTGCCtGGtGACATcGCAGAGATcGAGGCATACTGCCGCATATTCCGTGCCGCAGAGCAGCTCCAAAA
14	126	0.0215	WT	SNP	-	T->C,G->A	GCTAGAAATGAAGTGGAAACTTTGTTGCTTGCTTGATTGCATCCATAGCTCCAGATGATATTTTAGTGTGGCTTGGTAACTGATGGGGCACATTCTTTGCTGCAGAATTCTCACACAAGGGAC	ATGGGGCACATTCTTTGCTGCAGAATTCTCACACAAGGGACTTATCCCAGCTGTTGTGGGTGGGTCCAGTGCCCGGCGACATcGCAGAaATTGAGGCATACTGCCGCA
15	116	0.0198	1D,1I,3D,3I,SNP	WT	C,G,C->G,T->G,G->T,G->C,GGG,CAT	-	GCTAGAAATGAAGTGGAAACTTTGTTGCTTgtGTGATTGCATCgATAGCTCCAGATGATATTgTAGTGTtGCTTcGTAACTGAtgCATCACATTCTTTGCTGCAGAATTCTCACACAAGGGAC	TTGCTGCAGAATTCTCACACAAGGGACTTATCCCAGCTGTTGTGGGTGGGTCCAGTGCCCGGCGACATTGCAGAGATTGAGGCATACTGCCGCATATTCCGTGCCGCAGAGCAGCTCCAAAA
16	101	0.0173	WT	SNP	-	C->T	GCTAGAAATGAAGTGGAAACTTTGTTGCTTGCTTGATTGCATCCATAGCTCCAGATGATATTTTAGTGTGGCTTGGTAACTGATGGGGCACATTCTTTGCTGCAGAATTCTCACACAAGGGAC	TTGCTGCAGAATTCTCACACAAGGGACTTATCCtAGCTGTTGTGGGTGGGTCCAGTGCCCGGCGACATTGCAGAGATTGAGGCATACTGCCGCATATTCCGTGCCGCAGAGCAGCTCCAAAA
17	87	0.0149	1D,1I,3D,3I,SNP	SNP	C,G,C->G,G->T,T->G,G->T,G->C,GGG,CAT	C->T,C->T,T->C,T->C	GCTAGAAATGAAGTGGAAACTTTGTTGCTTgtGTGATTGCATCgATAGCTCCAtATGATATTgTAGTGTtGCTTcGTAACTGAtgCATCACATTCTTTGCTGCAGAATTCTCACACAAGGGAC	TTGCTGCAGAATTCTCACACAAGGGACTTATCCCAGCTGTTGTGGGTGGGTCCAGTGCCtGGtGACATcGCAGAGATcGAGGCATACTGCCGCATATTCCGTGCCGCAGAGCAGCTCCAAAA
18	79	0.0135	3D,3I,SNP	SNP	C->T,C->G,G->T,T->G,G->T,G->C,GGG,CAT	C->T,C->T,T->C,G->A	GCTAGAAATGAAGTGGAAACTTTGTTGCTTGtTTGATTGCATCgATAGCTCCAtATGATATTgTAGTGTtGCTTcGTAACTGAtgCATCACATTCTTTGCTGCAGAATTCTCACACAAGGGAC	CACATTCTTTGCTGCAGAATTCTCACACAAGGGACTTATCCCAGCTGTTGTGGGTGGGTCCAGTGCCtGGtGACATcGCAGAaATTGAGGCATACTGCCGCA
19	76	0.013	WT	SNP	-	T->C,C->T,T->C,G->A	GCTAGAAATGAAGTGGAAACTTTGTTGCTTGCTTGATTGCATCCATAGCTCCAGATGATATTTTAGTGTGGCTTGGTAACTGATGGGGCACATTCTTTGCTGCAGAATTCTCACACAAGGGAC	ATGGGGCACATTCTTTGCTGCAGAATTCTCACACAAGGGACTTATCCCAGCTGTTGTGGGcGGGTCCAGTGCCtGGCGACATcGCAGAaATTGAGGCATACTGCCGCA
20	73	0.0125	SNP	SNP	A->G	A->G,C->T,C->T,T->C,G->A	GCTAGAAATGAAGTGGAAACTTTGTTGCTTGCTTGATTGCATCCATAGCTCCAGATGATATTTTAGTGTGGCTTGGTAACTGATGGGGCACATTCTTTGCTGCAGAATTCTCACACgAGGGAC	ATGGGGCACATTCTTTGCTGCAGAATTCTCACACgAGGGACTTATCCtAGCTGTTGTGGGTGGGTCCAGTGCCtGGCGACATcGCAGAaATTGAGGCATACTGCCGCA
21	73	0.0125	WT	SNP	-	C->T,C->T,T->C,G->A	GCTAGAAATGAAGTGGAAACTTTGTTGCTTGCTTGATTGCATCCATAGCTCCAGATGATATTTTAGTGTGGCTTGGTAACTGATGGGGCACATTCTTTGCTGCAGAATTCTCACACAAGGGAC	ATGGGGCACATTCTTTGCTGCAGAATTCTCACACAAGGGACTTATCCtAGCTGTTGTGGGTGGGTCCAGTGCCtGGCGACATcGCAGAaATTGAGGCATACTGCCGCA
22	72	0.0123	3D,3I	SNP	GGG,CAT	C->T,C->T,T->C,T->C	GCTAGAAATGAAGTGGAAACTTTGTTGCTTGCTTGATTGCATCCATAGCTCCAGATGATATTTTAGTGTGGCTTGGTAACTGAtgCATCACATTCTTTGCTGCAGAATTCTCACACAAGGGAC	TTGCTGCAGAATTCTCACACAAGGGACTTATCCCAGCTGTTGTGGGTGGGTCCAGTGCCtGGtGACATcGCAGAGATcGAGGCATACTGCCGCATATTCCGTGCCGCAGAGCAGCTCCAAAA
23	68	0.0116	3D,3I,SNP	SNP	C->T,C->G,G->T,T->G,G->T,G->C,GGG,CAT	T->C,C->T,T->C,G->A	GCTAGAAATGAAGTGGAAACTTTGTTGCTTGtTTGATTGCATCgATAGCTCCAtATGATATTgTAGTGTtGCTTcGTAACTGAtgCATCACATTCTTTGCTGCAGAATTCTCACACAAGGGAC	CACATTCTTTGCTGCAGAATTCTCACACAAGGGACTTATCCCAGCTGTTGTGGGcGGGTCCAGTGCCtGGCGACATcGCAGAaATTGAGGCATACTGCCGCA
005-refwc3
1	21	1	WT	WT	-	-	AGCACTGAACAAGGTGAACTGCATGACAGCAGGACAGAACTTCTTTCAGATTTTAAACTGGAGACTAGTCCCCTTAAGGCACAGTTTCCTACTTGCAATGTTTTCTCTAGAAAGGAGATGACC	TAAACTGGAGACTAGTCCCCTTAAGGCACAGTTTCCTACTTGCAATGTTTTCTCTAGAAAGGAGATGACCAAATTTTTTAGAAGCAAAAGAGTTTATCCAAAATCTGTTCTGAACTCTCGAA
006-refcp8
1	1304	0.2244	WT	WT	-	-	GCTAGAAATGAAGTGGAAACTTTGTTGCTTGCTTGATTGCATCCATAGCTCCAGATGATATTTTAGTGTGGCTTGGTAACTGATGGGGCACATTCTTTGCTGCAGAATTCTCACACAAGGGAC	TTGCTGCAGAATTCTCACACAAGGGACTTATCCCAGCTGTTGTGGGTGGGTCCAGTGCCCGGCGACATTGCAGAGATTGAGGCATACTGCCGCATATTCCGTGCCGCAGAGCAGCTCCAAAA
2	982	0.169	3D,3I,SNP	SNP	C->T,C->G,G->T,T->G,G->T,G->C,GGG,CAT	C->T,C->T,T->C,T->C	GCTAGAAATGAAGTGGAAACTTTGTTGCTTGtTTGATTGCATCgATAGCTCCAtATGATATTgTAGTGTtGCTTcGTAACTGAtgCATCACATTCTTTGCTGCAGAATTCTCACACAAGGGAC	TTGCTGCAGAATTCTCACACAAGGGACTTATCCCAGCTGTTGTGGGTGGGTCCAGTGCCtGGtGACATcGCAGAGATcGAGGCATACTGCCGCATATTCCGTGCCGCAGAGCAGCTCCAAAA
3	474	0.0816	WT	SNP	-	C->T,C->T,T->C,T->C	GCTAGAAATGAAGTGGAAACTTTGTTGCTTGCTTGATTGCATCCATAGCTCCAGATGATATTTTAGTGTGGCTTGGTAACTGATGGGGCACATTCTTTGCTGCAGAATTCTCACACAAGGGAC	TTGCTGCAGAATTCTCACACAAGGGACTTATCCCAGCTGTTGTGGGTGGGTCCAGTGCCtGGtGACATcGCAGAGATcGAGGCATACTGCCGCATATTCCGTGCCGCAGAGCAGCTCCAAAA
4	316	0.0544	3D,3I,SNP	WT	C->T,C->G,G->T,T->G,G->T,G->C,GGG,CAT	-	GCTAGAAATGAAGTGGAAACTTTGTTGCTTGtTTGATTGCATCgATAGCTCCAtATGATATTgTAGTGTtGCTTcGTAACTGAtgCATCACATTCTTTGCTGCAGAATTCTCACACAAGGGAC	TTGCTGCAGAATTCTCACACAAGGGACTTATCCCAGCTGTTGTGGGTGGGTCCAGTGCCCGGCGACATTGCAGAGATTGAGGCATACTGCCGCATATTCCGTGCCGCAGAGCAGCTCCAAAA
5	247	0.0425	3D,3I,SNP	SNP	C->T,C->G,G->T,T->G,G->T,G->C,GGG,CAT	T->C,G->A	GCTAGAAATGAAGTGGAAACTTTGTTGCTTGtTTGATTGCATCgATAGCTCCAtATGATATTgTAGTGTtGCTTcGTAACTGAtgCATCACATTCTTTGCTGCAGAATTCTCACACAAGGGAC	CACATTCTTTGCTGCAGAATTCTCACACAAGGGACTTATCCCAGCTGTTGTGGGTGGGTCCAGTGCCCGGCGACATcGCAGAaATTGAGGCATACTGCCGCA
6	218	0.0375	1D,1I,3I,3D,SNP	SNP	C,G,C->G,T->G,G->T,TCC,GTA,G->T	C->T,C->T,T->C,T->C	GCTAGAAATGAAGTGGAAACTTTGTTGCTTgtGTGATTGCATCgATAGCTCCAGATGATATTgTAGTGTtGCtTCCTgACTGATGGGtCACATTCTTTGCTGCAGAATTCTCACACAAGGGAC	TTGCTGCAGAATTCTCACACAAGGGACTTATCCCAGCTGTTGTGGGTGGGTCCAGTGCCtGGtGACATcGCAGAGATcGAGGCATACTGCCGCATATTCCGTGCCGCAGAGCAGCTCCAAAA
7	193	0.0332	3D,3I,SNP	SNP	C->T,C->G,G->T,T->G,G->T,G->C,GGG,CAT	C->T,T->C,C->T,T->C,G->A	GCTAGAAATGAAGTGGAAACTTTGTTGCTTGtTTGATTGCATCgATAGCTCCAtATGATATTgTAGTGTtGCTTcGTAACTGAtgCATCACATTCTTTGCTGCAGAATTCTCACACAAGGGAC	CACATTCTTTGCTGCAGAATTCTCACACAAGGGACTTATCCtAGCTGTTGTGGGcGGGTCCAGTGCCtGGCGACATcGCAGAaATTGAGGCATACTGCCGCA
8	178	0.0306	1D,1I,3D,3I,SNP	WT	C,G,C->G,T->G,G->T,G->C,GGG,CAT	-	GCTAGAAATGAAGTGGAAACTTTGTTGCTTgtGTGATTGCATCgATAGCTCCAGATGATATTgTAGTGTtGCTTcGTAACTGAtgCATCACATTCTTTGCTGCAGAATTCTCACACAAGGGAC	TTGCTGCAGAATTCTCACACAAGGGACTTATCCCAGCTGTTGTGGGTGGGTCCAGTGCCCGGCGACATTGCAGAGATTGAGGCATACTGCCGCATATTCCGTGCCGCAGAGCAGCTCCAAAA
9	174	0.0299	1D,1I,3D,3I,SNP	SNP	C,G,C->G,T->G,G->T,G->C,GGG,CAT	C->T,C->T,T->C,T->C	GCTAGAAATGAAGTGGAAACTTTGTTGCTTgtGTGATTGCATCgATAGCTCCAGATGATATTgTAGTGTtGCTTcGTAACTGAtgCATCACATTCTTTGCTGCAGAATTCTCACACAAGGGAC	TTGCTGCAGAATTCTCACACAAGGGACTTATCCCAGCTGTTGTGGGTGGGTCCAGTGCCtGGtGACATcGCAGAGATcGAGGCATACTGCCGCATATTCCGTGCCGCAGAGCAGCTCCAAAA
10	167	0.0287	1D,1I,SNP	WT	C,G,C->G	-	GCTAGAAATGAAGTGGAAACTTTGTTGCTTgtGTGATTGCATCgATAGCTCCAGATGATATTTTAGTGTGGCTTGGTAACTGATGGGGCACATTCTTTGCTGCAGAATTCTCACACAAGGGAC	TTGCTGCAGAATTCTCACACAAGGGACTTATCCCAGCTGTTGTGGGTGGGTCCAGTGCCCGGCGACATTGCAGAGATTGAGGCATACTGCCGCATATTCCGTGCCGCAGAGCAGCTCCAAAA
11	158	0.0272	WT	SNP	-	C->T,T->C,G->A	GCTAGAAATGAAGTGGAAACTTTGTTGCTTGCTTGATTGCATCCATAGCTCCAGATGATATTTTAGTGTGGCTTGGTAACTGATGGGGCACATTCTTTGCTGCAGAATTCTCACACAAGGGAC	ATGGGGCACATTCTTTGCTGCAGAATTCTCACACAAGGGACTTATCCCAGCTGTTGTGGGTGGGTCCAGTGCCtGGCGACATcGCAGAaATTGAGGCATACTGCCGCA
12	155	0.0267	SNP	SNP	C->T	C->T	GCTAGAAATGAAGTGGAAACTTTGTTGCTTGCTTGATTGCATCCATAGCTCCAGATGATATTTTAGTGTGGCTTGGTAACTGATGGGGCACATTCTTTGCTGtAGAATTCTCACACAAGGGAC	TTGCTGtAGAATTCTCACACAAGGGACTTATCCCAGCTGTTGTGGGTGGGTCCAGTGCCCGGCGACATTGCAGAGATTGAGGCATACTGCCGCATATTCCGTGCCGCAGAGCAGCTCCAAAA
13	149	0.0256	WT	SNP	-	C->T,T->C,C->T,T->C,G->A	GCTAGAAATGAAGTGGAAACTTTGTTGCTTGCTTGATTGCATCCATAGCTCCAGATGATATTTTAGTGTGGCTTGGTAACTGATGGGGCACATTCTTTGCTGCAGAATTCTCACACAAGGGAC	ATGGGGCACATTCTTTGCTGCAGAATTCTCACACAAGGGACTTATCCtAGCTGTTGTGGGcGGGTCCAGTGCCtGGCGACATcGCAGAaATTGAGGCATACTGCCGCA
14	139	0.0239	1D,1I,3I,3D,SNP	SNP	C,G,C->G,T->G,G->T,TCC,GTA,G->T	G->T,C->T,T->C,G->A	GCTAGAAATGAAGTGGAAACTTTGTTGCTTgtGTGATTGCATCgATAGCTCCAGATGATATTgTAGTGTtGCtTCCTgACTGATGGGtCACATTCTTTGCTGCAGAATTCTCACACAAGGGAC	ATGGGtCACATTCTTTGCTGCAGAATTCTCACACAAGGGACTTATCCCAGCTGTTGTGGGTGGGTCCAGTGCCtGGCGACATcGCAGAaATTGAGGCATACTGCCGCA
15	117	0.0201	3D,3I,SNP	SNP	T->G,G->T,G->C,GGG,CAT	C->T,C->T,T->C,T->C	GCTAGAAATGAAGTGGAAACTTTGTTGCTTGCTTGATTGCATCCATAGCTCCAGATGATATTgTAGTGTtGCTTcGTAACTGAtgCATCACATTCTTTGCTGCAGAATTCTCACACAAGGGAC	TTGCTGCAGAATTCTCACACAAGGGACTTATCCCAGCTGTTGTGGGTGGGTCCAGTGCCtGGtGACATcGCAGAGATcGAGGCATACTGCCGCATATTCCGTGCCGCAGAGCAGCTCCAAAA
16	112	0.0193	3D,3I,SNP	SNP	C->T,C->G,G->T,T->G,G->T,G->C,GGG,CAT	C->T,C->T,T->C,G->A	GCTAGAAATGAAGTGGAAACTTTGTTGCTTGtTTGATTGCATCgATAGCTCCAtATGATATTgTAGTGTtGCTTcGTAACTGAtgCATCACATTCTTTGCTGCAGAATTCTCACACAAGGGAC	CACATTCTTTGCTGCAGAATTCTCACACAAGGGACTTATCCCAGCTGTTGTGGGTGGGTCCAGTGCCtGGtGACATcGCAGAaATTGAGGCATACTGCCGCA
17	110	0.0189	1D,1I,SNP	SNP	C,G,C->G	C->T,T->C,C->T,T->C,G->A	GCTAGAAATGAAGTGGAAACTTTGTTGCTTgtGTGATTGCATCgATAGCTCCAGATGATATTTTAGTGTGGCTTGGTAACTGATGGGGCACATTCTTTGCTGCAGAATTCTCACACAAGGGAC	ATGGGGCACATTCTTTGCTGCAGAATTCTCACACAAGGGACTTATCCtAGCTGTTGTGGGcGGGTCCAGTGCCtGGCGACATcGCAGAaATTGAGGCATACTGCCGCA
18	109	0.0188	WT	SNP	-	G->A	GCTAGAAATGAAGTGGAAACTTTGTTGCTTGCTTGATTGCATCCATAGCTCCAGATGATATTTTAGTGTGGCTTGGTAACTGATGGGGCACATTCTTTGCTGCAGAATTCTCACACAAGGGAC	ATGGGGCACATTCTTTGCTGCAGAATTCTCACACAAGGGACTTATCCCAGCTGTTGTGGGTGGGTCCAGTGCCCGGCGACATTGCAGAaATTGAGGCATACTGCCGCA
19	98	0.0169	WT	SNP	-	C->T,C->T,T->C,G->A	GCTAGAAATGAAGTGGAAACTTTGTTGCTTGCTTGATTGCATCCATAGCTCCAGATGATATTTTAGTGTGGCTTGGTAACTGATGGGGCACATTCTTTGCTGCAGAATTCTCACACAAGGGAC	ATGGGGCACATTCTTTGCTGCAGAATTCTCACACAAGGGACTTATCCtAGCTGTTGTGGGTGGGTCCAGTGCCtGGCGACATcGCAGAaATTGAGGCATACTGCCGCA
20	91	0.0157	SNP	WT	C->T,C->G	-	GCTAGAAATGAAGTGGAAACTTTGTTGCTTGtTTGATTGCATCgATAGCTCCAGATGATATTTTAGTGTGGCTTGGTAACTGATGGGGCACATTCTTTGCTGCAGAATTCTCACACAAGGGAC	TTGCTGCAGAATTCTCACACAAGGGACTTATCCCAGCTGTTGTGGGTGGGTCCAGTGCCCGGCGACATTGCAGAGATTGAGGCATACTGCCGCATATTCCGTGCCGCAGAGCAGCTCCAAAA
21	89	0.0153	1D,1I,3D,3I,SNP	SNP	C,G,C->G,G->T,T->G,G->T,G->C,GGG,CAT	C->T,C->T,T->C,T->C	GCTAGAAATGAAGTGGAAACTTTGTTGCTTgtGTGATTGCATCgATAGCTCCAtATGATATTgTAGTGTtGCTTcGTAACTGAtgCATCACATTCTTTGCTGCAGAATTCTCACACAAGGGAC	TTGCTGCAGAATTCTCACACAAGGGACTTATCCCAGCTGTTGTGGGTGGGTCCAGTGCCtGGtGACATcGCAGAGATcGAGGCATACTGCCGCATATTCCGTGCCGCAGAGCAGCTCCAAAA
22	84	0.0145	SNP	SNP	C->T	C->T,C->T,C->T,T->C,T->C	GCTAGAAATGAAGTGGAAACTTTGTTGCTTGCTTGATTGCATCCATAGCTCCAGATGATATTTTAGTGTGGCTTGGTAACTGATGGGGCACATTCTTTGCTGtAGAATTCTCACACAAGGGAC	TTGCTGtAGAATTCTCACACAAGGGACTTATCCCAGCTGTTGTGGGTGGGTCCAGTGCCtGGtGACATcGCAGAGATcGAGGCATACTGCCGCATATTCCGTGCCGCAGAGCAGCTCCAAAA
23	77	0.0133	SNP	WT	C->T,C->G,G->T	-	GCTAGAAATGAAGTGGAAACTTTGTTGCTTGtTTGATTGCATCgATAGCTCCAtATGATATTTTAGTGTGGCTTGGTAACTGATGGGGCACATTCTTTGCTGCAGAATTCTCACACAAGGGAC	TTGCTGCAGAATTCTCACACAAGGGACTTATCCCAGCTGTTGTGGGTGGGTCCAGTGCCCGGCGACATTGCAGAGATTGAGGCATACTGCCGCATATTCCGTGCCGCAGAGCAGCTCCAAAA
24	69	0.0119	3D,3I,SNP	SNP	C->T,C->G,G->T,T->G,G->T,G->C,GGG,CAT	T->C,C->T,T->C,G->A	GCTAGAAATGAAGTGGAAACTTTGTTGCTTGtTTGATTGCATCgATAGCTCCAtATGATATTgTAGTGTtGCTTcGTAACTGAtgCATCACATTCTTTGCTGCAGAATTCTCACACAAGGGAC	CACATTCTTTGCTGCAGAATTCTCACACAAGGGACTTATCCCAGCTGTTGTGGGcGGGTCCAGTGCCtGGCGACATcGCAGAaATTGAGGCATACTGCCGCA
006-refwc3
1	19	1	WT	WT	-	-	AGCACTGAACAAGGTGAACTGCATGACAGCAGGACAGAACTTCTTTCAGATTTTAAACTGGAGACTAGTCCCCTTAAGGCACAGTTTCCTACTTGCAATGTTTTCTCTAGAAAGGAGATGACC	TAAACTGGAGACTAGTCCCCTTAAGGCACAGTTTCCTACTTGCAATGTTTTCTCTAGAAAGGAGATGACCAAATTTTTTAGAAGCAAAAGAGTTTATCCAAAATCTGTTCTGAACTCTCGAA
007-refwc3
1	2794	0.3736	WT	WT	-	-	AGCACTGAACAAGGTGAACTGCATGACAGCAGGACAGAACTTCTTTCAGATTTTAAACTGGAGACTAGTCCCCTTAAGGCACAGTTTCCTACTTGCAATGTTTTCTCTAGAAAGGAGATGACC	TAAACTGGAGACTAGTCCCCTTAAGGCACAGTTTCCTACTTGCAATGTTTTCTCTAGAAAGGAGATGACCAAATTTTTTAGAAGCAAAAGAGTTTATCCAAAATCTGTTCTGAACTCTCGAA
2	1633	0.2184	SNP	SNP	C->T,T->C,T->C	C->T,T->C,T->C	AGCACTGAACAAGGTGAACTGCATGACAGCAGGACAGAACTTCTTTCAGATTTTAAACTGGAGACTAGTCCtCTcAAGGCACAGTTTCCTACTTGCAATGTcTTCTCTAGAAAGGAGATGACC	TAAACTGGAGACTAGTCCtCTcAAGGCACAGTTTCCTACTTGCAATGTcTTCTCTAGAAAGGAGATGACCAAATTTTTTAGAAGCAAAAGAGTTTATCCAAAATCTGTTCTGAACTCTCGAA
3	799	0.1068	SNP	SNP	T->C	T->C	AGCACTGAACAAGGTGAACTGCATGACAGCAGGACAGAACTTCTTTCAGATTTTAAACTGGAGACcAGTCCCCTTAAGGCACAGTTTCCTACTTGCAATGTTTTCTCTAGAAAGGAGATGACC	TAAACTGGAGACcAGTCCCCTTAAGGCACAGTTTCCTACTTGCAATGTTTTCTCTAGAAAGGAGATGACCAAATTTTTTAGAAGCAAAAGAGTTTATCCAAAATCTGTTCTGAACTCTCGAA
4	493	0.0659	SNP	SNP	C->A,C->T,T->C,T->C	C->T,T->C,T->C	AGCACTGAACAAGGTGAAaTGCATGACAGCAGGACAGAACTTCTTTCAGATTTTAAACTGGAGACTAGTCCtCTcAAGGCACAGTTTCCTACTTGCAATGTcTTCTCTAGAAAGGAGATGACC	TAAACTGGAGACTAGTCCtCTcAAGGCACAGTTTCCTACTTGCAATGTcTTCTCTAGAAAGGAGATGACCAAATTTTTTAGAAGCAAAAGAGTTTATCCAAAATCTGTTCTGAACTCTCGAA
5	400	0.0535	1D	1D	C	C	AGCACTGAACAAGGTGAACTGCATGACAGCAGGACAGAACTTCTTTCAGATTTTAAACTGGAGACTAGtCCCTTAAGGCACAGTTTCCTACTTGCAATGTTTTCTCTAGAAAGGAGATGACCA	TTAAACTGGAGACTAGTCCcTTAAGGCACAGTTTCCTACTTGCAATGTTTTCTCTAGAAAGGAGATGACCAAATTTTTTAGAAGCAAAAGAGTTTATCCAAAATCTGTTCTGAACTCTCGAA
6	348	0.0465	SNP	SNP	C->T,T->C	C->T,T->C	AGCACTGAACAAGGTGAACTGCATGACAGCAGGACAGAACTTCTTTCAGATTTTAAACTGGAGACTAGTCCtCTcAAGGCACAGTTTCCTACTTGCAATGTTTTCTCTAGAAAGGAGATGACC	TAAACTGGAGACTAGTCCtCTcAAGGCACAGTTTCCTACTTGCAATGTTTTCTCTAGAAAGGAGATGACCAAATTTTTTAGAAGCAAAAGAGTTTATCCAAAATCTGTTCTGAACTCTCGAA
7	221	0.0296	2D	2D	CC	CC	AGCACTGAACAAGGTGAACTGCATGACAGCAGGACAGAACTTCTTTCAGATTTTAAACTGGAGACTAGtCCTTAAGGCACAGTTTCCTACTTGCAATGTTTTCTCTAGAAAGGAGATGACCAA	TTTAAACTGGAGACTAGTCcTTAAGGCACAGTTTCCTACTTGCAATGTTTTCTCTAGAAAGGAGATGACCAAATTTTTTAGAAGCAAAAGAGTTTATCCAAAATCTGTTCTGAACTCTCGAA
8	219	0.0293	large_V	WT	,large_V	-	AGCACTGAACAAGGTGAACTGCATGACAGCAGGACAGAACTTCTTTCAGATTTTAAACTGGAGACTAGTCCCC	CTTAAGGCACAGTTTCCTACTTGCAATGTTTTCTCTAGAAAGGAGATGACCAAATTTTTTAGAAGCAAAAGAGTTTATCCAAAATCTGTTCTGAACTCTCGAA
9	199	0.0266	SNP	SNP	C->A,T->C	T->C	AGCACTGAACAAGGTGAAaTGCATGACAGCAGGACAGAACTTCTTTCAGATTTTAAACTGGAGACcAGTCCCCTTAAGGCACAGTTTCCTACTTGCAATGTTTTCTCTAGAAAGGAGATGACC	TAAACTGGAGACcAGTCCCCTTAAGGCACAGTTTCCTACTTGCAATGTTTTCTCTAGAAAGGAGATGACCAAATTTTTTAGAAGCAAAAGAGTTTATCCAAAATCTGTTCTGAACTCTCGAA
10	156	0.0209	SNP	WT	C->A	-	AGCACTGAACAAGGTGAAaTGCATGACAGCAGGACAGAACTTCTTTCAGATTTTAAACTGGAGACTAGTCCCCTTAAGGCACAGTTTCCTACTTGCAATGTTTTCTCTAGAAAGGAGATGACC	TAAACTGGAGACTAGTCCCCTTAAGGCACAGTTTCCTACTTGCAATGTTTTCTCTAGAAAGGAGATGACCAAATTTTTTAGAAGCAAAAGAGTTTATCCAAAATCTGTTCTGAACTCTCGAA
11	114	0.0152	3D	3D	CCC	CCC	AGCACTGAACAAGGTGAACTGCATGACAGCAGGACAGAACTTCTTTCAGATTTTAAACTGGAGACTAGtCTTAAGGCACAGTTTCCTACTTGCAATGTTTTCTCTAGAAAGGAGATGACCAAA	TTTTAAACTGGAGACTAGTcTTAAGGCACAGTTTCCTACTTGCAATGTTTTCTCTAGAAAGGAGATGACCAAATTTTTTAGAAGCAAAAGAGTTTATCCAAAATCTGTTCTGAACTCTCGAA
12	102	0.0136	8D	8D	CTAGTCCC	AGTCCCCT	AGCACTGAACAAGGTGAACTGCATGACAGCAGGACAGAACTTCTTTCAGATTTTAAACTGGAGaCTTAAGGCACAGTTTCCTACTTGCAATGTTTTCTCTAGAAAGGAGATGACCAAATTTTT	TCAGATTTTAAACTGGAGACtTAAGGCACAGTTTCCTACTTGCAATGTTTTCTCTAGAAAGGAGATGACCAAATTTTTTAGAAGCAAAAGAGTTTATCCAAAATCTGTTCTGAACTCTCGAA
008-refwc3
1	3020	0.4041	WT	WT	-	-	AGCACTGAACAAGGTGAACTGCATGACAGCAGGACAGAACTTCTTTCAGATTTTAAACTGGAGACTAGTCCCCTTAAGGCACAGTTTCCTACTTGCAATGTTTTCTCTAGAAAGGAGATGACC	TAAACTGGAGACTAGTCCCCTTAAGGCACAGTTTCCTACTTGCAATGTTTTCTCTAGAAAGGAGATGACCAAATTTTTTAGAAGCAAAAGAGTTTATCCAAAATCTGTTCTGAACTCTCGAA
2	1630	0.2181	SNP	SNP	C->T,T->C,T->C	C->T,T->C,T->C	AGCACTGAACAAGGTGAACTGCATGACAGCAGGACAGAACTTCTTTCAGATTTTAAACTGGAGACTAGTCCtCTcAAGGCACAGTTTCCTACTTGCAATGTcTTCTCTAGAAAGGAGATGACC	TAAACTGGAGACTAGTCCtCTcAAGGCACAGTTTCCTACTTGCAATGTcTTCTCTAGAAAGGAGATGACCAAATTTTTTAGAAGCAAAAGAGTTTATCCAAAATCTGTTCTGAACTCTCGAA
3	740	0.099	SNP	SNP	T->C	T->C	AGCACTGAACAAGGTGAACTGCATGACAGCAGGACAGAACTTCTTTCAGATTTTAAACTGGAGACcAGTCCCCTTAAGGCACAGTTTCCTACTTGCAATGTTTTCTCTAGAAAGGAGATGACC	TAAACTGGAGACcAGTCCCCTTAAGGCACAGTTTCCTACTTGCAATGTTTTCTCTAGAAAGGAGATGACCAAATTTTTTAGAAGCAAAAGAGTTTATCCAAAATCTGTTCTGAACTCTCGAA
4	569	0.0761	SNP	SNP	C->A,C->T,T->C,T->C	C->T,T->C,T->C	AGCACTGAACAAGGTGAAaTGCATGACAGCAGGACAGAACTTCTTTCAGATTTTAAACTGGAGACTAGTCCtCTcAAGGCACAGTTTCCTACTTGCAATGTcTTCTCTAGAAAGGAGATGACC	TAAACTGGAGACTAGTCCtCTcAAGGCACAGTTTCCTACTTGCAATGTcTTCTCTAGAAAGGAGATGACCAAATTTTTTAGAAGCAAAAGAGTTTATCCAAAATCTGTTCTGAACTCTCGAA
5	332	0.0444	1D	1D	C	C	AGCACTGAACAAGGTGAACTGCATGACAGCAGGACAGAACTTCTTTCAGATTTTAAACTGGAGACTAGtCCCTTAAGGCACAGTTTCCTACTTGCAATGTTTTCTCTAGAAAGGAGATGACCA	TTAAACTGGAGACTAGTCCcTTAAGGCACAGTTTCCTACTTGCAATGTTTTCTCTAGAAAGGAGATGACCAAATTTTTTAGAAGCAAAAGAGTTTATCCAAAATCTGTTCTGAACTCTCGAA
6	275	0.0368	SNP	SNP	C->T,T->C	C->T,T->C	AGCACTGAACAAGGTGAACTGCATGACAGCAGGACAGAACTTCTTTCAGATTTTAAACTGGAGACTAGTCCtCTcAAGGCACAGTTTCCTACTTGCAATGTTTTCTCTAGAAAGGAGATGACC	TAAACTGGAGACTAGTCCtCTcAAGGCACAGTTTCCTACTTGCAATGTTTTCTCTAGAAAGGAGATGACCAAATTTTTTAGAAGCAAAAGAGTTTATCCAAAATCTGTTCTGAACTCTCGAA
7	236	0.0316	SNP	WT	C->A	-	AGCACTGAACAAGGTGAAaTGCATGACAGCAGGACAGAACTTCTTTCAGATTTTAAACTGGAGACTAGTCCCCTTAAGGCACAGTTTCCTACTTGCAATGTTTTCTCTAGAAAGGAGATGACC	TAAACTGGAGACTAGTCCCCTTAAGGCACAGTTTCCTACTTGCAATGTTTTCTCTAGAAAGGAGATGACCAAATTTTTTAGAAGCAAAAGAGTTTATCCAAAATCTGTTCTGAACTCTCGAA
8	216	0.0289	SNP	SNP	C->A,T->C	T->C	AGCACTGAACAAGGTGAAaTGCATGACAGCAGGACAGAACTTCTTTCAGATTTTAAACTGGAGACcAGTCCCCTTAAGGCACAGTTTCCTACTTGCAATGTTTTCTCTAGAAAGGAGATGACC	TAAACTGGAGACcAGTCCCCTTAAGGCACAGTTTCCTACTTGCAATGTTTTCTCTAGAAAGGAGATGACCAAATTTTTTAGAAGCAAAAGAGTTTATCCAAAATCTGTTCTGAACTCTCGAA
9	193	0.0258	2D	2D	CC	CC	AGCACTGAACAAGGTGAACTGCATGACAGCAGGACAGAACTTCTTTCAGATTTTAAACTGGAGACTAGtCCTTAAGGCACAGTTTCCTACTTGCAATGTTTTCTCTAGAAAGGAGATGACCAA	TTTAAACTGGAGACTAGTCcTTAAGGCACAGTTTCCTACTTGCAATGTTTTCTCTAGAAAGGAGATGACCAAATTTTTTAGAAGCAAAAGAGTTTATCCAAAATCTGTTCTGAACTCTCGAA
10	176	0.0235	WT	1D	-	A	AGCACTGAACAAGGTGAACTGCATGACAGCAGGACAGAACTTCTTTCAGATTTTAAACTGGAGACTAGTCCCCTTAAGGCACAGTTTCCTACTTGCAATGTTTTCTCTAGAAAGGAGATGACC	TTAAACTGGAGACTAGTCCCCTTAAGGCACAGTTTCCTACTTGCAATGTTTTCTCTAGAAAGGAGATGACCAAATTTTTTAGAAGCAAAAGAGTTTATCCAAAATCTGTTCTgACTCTCGAA
11	87	0.0116	SNP	SNP	C->A,C->T,T->C	C->T,T->C	AGCACTGAACAAGGTGAAaTGCATGACAGCAGGACAGAACTTCTTTCAGATTTTAAACTGGAGACTAGTCCtCTcAAGGCACAGTTTCCTACTTGCAATGTTTTCTCTAGAAAGGAGATGACC	TAAACTGGAGACTAGTCCtCTcAAGGCACAGTTTCCTACTTGCAATGTTTTCTCTAGAAAGGAGATGACCAAATTTTTTAGAAGCAAAAGAGTTTATCCAAAATCTGTTCTGAACTCTCGAA
