# Supplementary material for: An Optimized Editing Approach for Wheat Genes by Improving sgRNA Design and Transformation Strategies
Source: Int J Mol Sci. 2025 Apr 17;26(8):3796. doi: 10.3390/ijms26083796 (PMC12028029; doi:10.3390/ijms26083796)
Supplement: Supplementary file 1 [file ijms-26-03796-s001.zip › Hi-TOM Supplementary Data/SY15154-USR-30608-result/all-SY15154-USR-30608-Hi-TOM-sequencing-result.xlsx]

## Sheet: all-SY15154-USR-30608-Hi-TOM-se
Sort	Reads number	Ratio	Left variation type	Right variation type	Left variation	Right variation	Left reads seq	Right reads seq
001-refcp1
1	3899	0.5151	WT	WT	-	-	TTGCTAGCTACCTTGTACCGAGTGAGCCCCGAGGATTGGATATCTGGATGAGGCTGCAAAGGTTGAAGAATGCCTGCTATGATGCGGGTTTCGCAAGGGTTGATGGTCATCCCTGTCCAACAT	CGAGGATTGGATATCTGGATGAGGCTGCAAAGGTTGAAGAATGCCTGCTATGATGCGGGTTTCGCAAGGGTTGATGGTCATCCCTGTCCAACATTGTTTGCAAATTGGTTTCCGGTGTACTT
2	1941	0.2564	SNP	WT	G->A	-	TTGCTAGCTACCTTGTACCGAaTGAGCCCCGAGGATTGGATATCTGGATGAGGCTGCAAAGGTTGAAGAATGCCTGCTATGATGCGGGTTTCGCAAGGGTTGATGGTCATCCCTGTCCAACAT	CGAGGATTGGATATCTGGATGAGGCTGCAAAGGTTGAAGAATGCCTGCTATGATGCGGGTTTCGCAAGGGTTGATGGTCATCCCTGTCCAACATTGTTTGCAAATTGGTTTCCGGTGTACTT
3	376	0.0497	1I,SNP	SNP	G->A,G,C->G,C->T,C->T	C->T,G->C,T->A	TTGCTAGCTACCTTGTACCGAaTgGAGgCCtGAGGATTGGATATCTGGATGAGGCTGCAAAGGTTGAAGAATGCCTGtTATGATGCGGGTTTCGCAAGGGTTGATGGTCATCCCTGTCCAACA	GAGGATTGGATATCTGGATGAGGCTGCAAAGGTTGAAGAATGCCTGtTATGATGCGGGTTTCGCAAGGGTTGATGGTCATCCCTGTCCAACATTcTTaGCAAATTGGTTTCCGGTGTACTT
4	317	0.0419	1I,SNP	WT	G->A,G,C->G,C->T	-	TTGCTAGCTACCTTGTACCGAaTgGAGgCCtGAGGATTGGATATCTGGATGAGGCTGCAAAGGTTGAAGAATGCCTGCTATGATGCGGGTTTCGCAAGGGTTGATGGTCATCCCTGTCCAACA	GAGGATTGGATATCTGGATGAGGCTGCAAAGGTTGAAGAATGCCTGCTATGATGCGGGTTTCGCAAGGGTTGATGGTCATCCCTGTCCAACATTGTTTGCAAATTGGTTTCCGGTGTACTT
5	264	0.0349	SNP	SNP	C->T	C->T	TTGCTAGCTACCTTGTACCGAGTGAGCCCCGAGGATTGGATATCTGGATGAGGCTGCAAAGGTTGAAGAATGtCTGCTATGATGCGGGTTTCGCAAGGGTTGATGGTCATCCCTGTCCAACAT	CGAGGATTGGATATCTGGATGAGGCTGCAAAGGTTGAAGAATGtCTGCTATGATGCGGGTTTCGCAAGGGTTGATGGTCATCCCTGTCCAACATTGTTTGCAAATTGGTTTCCGGTGTACTT
6	212	0.028	SNP	SNP	G->A	G->A	TTGCTAGCTACCTTGTACCGAGTGAGCCCCGAGGATTGGATATCTGGATGAGGCTaCAAAGGTTGAAGAATGCCTGCTATGATGCGGGTTTCGCAAGGGTTGATGGTCATCCCTGTCCAACAT	CGAGGATTGGATATCTGGATGAGGCTaCAAAGGTTGAAGAATGCCTGCTATGATGCGGGTTTCGCAAGGGTTGATGGTCATCCCTGTCCAACATTGTTTGCAAATTGGTTTCCGGTGTACTT
7	179	0.0236	1I,SNP	SNP	G->A,G,C->G,C->T,C->T	C->T	TTGCTAGCTACCTTGTACCGAaTgGAGgCCtGAGGATTGGATATCTGGATGAGGCTGCAAAGGTTGAAGAATGCCTGtTATGATGCGGGTTTCGCAAGGGTTGATGGTCATCCCTGTCCAACA	GAGGATTGGATATCTGGATGAGGCTGCAAAGGTTGAAGAATGCCTGtTATGATGCGGGTTTCGCAAGGGTTGATGGTCATCCCTGTCCAACATTGTTTGCAAATTGGTTTCCGGTGTACTT
8	109	0.0144	WT	SNP	-	G->C,T->A	TTGCTAGCTACCTTGTACCGAGTGAGCCCCGAGGATTGGATATCTGGATGAGGCTGCAAAGGTTGAAGAATGCCTGCTATGATGCGGGTTTCGCAAGGGTTGATGGTCATCCCTGTCCAACAT	CGAGGATTGGATATCTGGATGAGGCTGCAAAGGTTGAAGAATGCCTGCTATGATGCGGGTTTCGCAAGGGTTGATGGTCATCCCTGTCCAACATTcTTaGCAAATTGGTTTCCGGTGTACTT
9	94	0.0124	SNP	SNP	G->A,G->A	G->A	TTGCTAGCTACCTTGTACCGAaTGAGCCCCGAGGATTGaATATCTGGATGAGGCTGCAAAGGTTGAAGAATGCCTGCTATGATGCGGGTTTCGCAAGGGTTGATGGTCATCCCTGTCCAACAT	CGAGGATTGaATATCTGGATGAGGCTGCAAAGGTTGAAGAATGCCTGCTATGATGCGGGTTTCGCAAGGGTTGATGGTCATCCCTGTCCAACATTGTTTGCAAATTGGTTTCCGGTGTACTT
10	94	0.0124	1D	1D	G	G	TTGCTAGCTACCTTGTACCGAGTGAGCCCCGAGGATTGGATATCTGGATGAGGCTGCAAAGGTTGAAGAATGCCTGCTATGATGCGGGTTTcCAAGGGTTGATGGTCATCCCTGTCCAACATT	CCGAGGATTGGATATCTGGATGAGGCTGCAAAGGTTGAAGAATGCCTGCTATGATGCGGGTTTcCAAGGGTTGATGGTCATCCCTGTCCAACATTGTTTGCAAATTGGTTTCCGGTGTACTT
11	85	0.0112	SNP	SNP	G->A,C->T	C->T	TTGCTAGCTACCTTGTACCGAaTGAGCCCCGAGGATTGGATATCTGGATGAGGCTGCAAAGGTTGAAGAATGCCTGtTATGATGCGGGTTTCGCAAGGGTTGATGGTCATCCCTGTCCAACAT	CGAGGATTGGATATCTGGATGAGGCTGCAAAGGTTGAAGAATGCCTGtTATGATGCGGGTTTCGCAAGGGTTGATGGTCATCCCTGTCCAACATTGTTTGCAAATTGGTTTCCGGTGTACTT
002-refcp1
1	4012	0.5207	WT	WT	-	-	TTGCTAGCTACCTTGTACCGAGTGAGCCCCGAGGATTGGATATCTGGATGAGGCTGCAAAGGTTGAAGAATGCCTGCTATGATGCGGGTTTCGCAAGGGTTGATGGTCATCCCTGTCCAACAT	CGAGGATTGGATATCTGGATGAGGCTGCAAAGGTTGAAGAATGCCTGCTATGATGCGGGTTTCGCAAGGGTTGATGGTCATCCCTGTCCAACATTGTTTGCAAATTGGTTTCCGGTGTACTT
2	1989	0.2581	SNP	WT	G->A	-	TTGCTAGCTACCTTGTACCGAaTGAGCCCCGAGGATTGGATATCTGGATGAGGCTGCAAAGGTTGAAGAATGCCTGCTATGATGCGGGTTTCGCAAGGGTTGATGGTCATCCCTGTCCAACAT	CGAGGATTGGATATCTGGATGAGGCTGCAAAGGTTGAAGAATGCCTGCTATGATGCGGGTTTCGCAAGGGTTGATGGTCATCCCTGTCCAACATTGTTTGCAAATTGGTTTCCGGTGTACTT
3	364	0.0472	1I,SNP	SNP	G->A,G,C->G,C->T,C->T	C->T,G->C,T->A	TTGCTAGCTACCTTGTACCGAaTgGAGgCCtGAGGATTGGATATCTGGATGAGGCTGCAAAGGTTGAAGAATGCCTGtTATGATGCGGGTTTCGCAAGGGTTGATGGTCATCCCTGTCCAACA	GAGGATTGGATATCTGGATGAGGCTGCAAAGGTTGAAGAATGCCTGtTATGATGCGGGTTTCGCAAGGGTTGATGGTCATCCCTGTCCAACATTcTTaGCAAATTGGTTTCCGGTGTACTT
4	285	0.037	SNP	SNP	G->A	G->A	TTGCTAGCTACCTTGTACCGAGTGAGCCCCGAGGATTGGATATCTGGATGAGGCTaCAAAGGTTGAAGAATGCCTGCTATGATGCGGGTTTCGCAAGGGTTGATGGTCATCCCTGTCCAACAT	CGAGGATTGGATATCTGGATGAGGCTaCAAAGGTTGAAGAATGCCTGCTATGATGCGGGTTTCGCAAGGGTTGATGGTCATCCCTGTCCAACATTGTTTGCAAATTGGTTTCCGGTGTACTT
5	270	0.035	1I,SNP	WT	G->A,G,C->G,C->T	-	TTGCTAGCTACCTTGTACCGAaTgGAGgCCtGAGGATTGGATATCTGGATGAGGCTGCAAAGGTTGAAGAATGCCTGCTATGATGCGGGTTTCGCAAGGGTTGATGGTCATCCCTGTCCAACA	GAGGATTGGATATCTGGATGAGGCTGCAAAGGTTGAAGAATGCCTGCTATGATGCGGGTTTCGCAAGGGTTGATGGTCATCCCTGTCCAACATTGTTTGCAAATTGGTTTCCGGTGTACTT
6	223	0.0289	SNP	SNP	C->T	C->T	TTGCTAGCTACCTTGTACCGAGTGAGCCCCGAGGATTGGATATCTGGATGAGGCTGCAAAGGTTGAAGAATGCCTGtTATGATGCGGGTTTCGCAAGGGTTGATGGTCATCCCTGTCCAACAT	CGAGGATTGGATATCTGGATGAGGCTGCAAAGGTTGAAGAATGCCTGtTATGATGCGGGTTTCGCAAGGGTTGATGGTCATCCCTGTCCAACATTGTTTGCAAATTGGTTTCCGGTGTACTT
7	192	0.0249	1I,SNP	SNP	G->A,G,C->G,C->T,C->T	C->T	TTGCTAGCTACCTTGTACCGAaTgGAGgCCtGAGGATTGGATATCTGGATGAGGCTGCAAAGGTTGAAGAATGCCTGtTATGATGCGGGTTTCGCAAGGGTTGATGGTCATCCCTGTCCAACA	GAGGATTGGATATCTGGATGAGGCTGCAAAGGTTGAAGAATGCCTGtTATGATGCGGGTTTCGCAAGGGTTGATGGTCATCCCTGTCCAACATTGTTTGCAAATTGGTTTCCGGTGTACTT
8	129	0.0167	WT	SNP	-	G->C,T->A	TTGCTAGCTACCTTGTACCGAGTGAGCCCCGAGGATTGGATATCTGGATGAGGCTGCAAAGGTTGAAGAATGCCTGCTATGATGCGGGTTTCGCAAGGGTTGATGGTCATCCCTGTCCAACAT	CGAGGATTGGATATCTGGATGAGGCTGCAAAGGTTGAAGAATGCCTGCTATGATGCGGGTTTCGCAAGGGTTGATGGTCATCCCTGTCCAACATTcTTaGCAAATTGGTTTCCGGTGTACTT
9	124	0.0161	SNP	SNP	G->A,C->T	C->T,G->C,T->A	TTGCTAGCTACCTTGTACCGAaTGAGCCCCGAGGATTGGATATCTGGATGAGGCTGCAAAGGTTGAAGAATGCCTGtTATGATGCGGGTTTCGCAAGGGTTGATGGTCATCCCTGTCCAACAT	CGAGGATTGGATATCTGGATGAGGCTGCAAAGGTTGAAGAATGCCTGtTATGATGCGGGTTTCGCAAGGGTTGATGGTCATCCCTGTCCAACATTcTTaGCAAATTGGTTTCCGGTGTACTT
10	117	0.0152	SNP	SNP	G->A,G->A	G->A	TTGCTAGCTACCTTGTACCGAaTGAGCCCCGAGGATTGGATATCTGGATGAGGCTGCAAAGGTTGAAGAATGCCTGCTATGATGCGGGTTTCaCAAGGGTTGATGGTCATCCCTGTCCAACAT	CGAGGATTGGATATCTGGATGAGGCTGCAAAGGTTGAAGAATGCCTGCTATGATGCGGGTTTCaCAAGGGTTGATGGTCATCCCTGTCCAACATTGTTTGCAAATTGGTTTCCGGTGTACTT
003-refcp3
1	765	0.1755	SNP	SNP	A->T,C->T	C->T,G->A,T->C	GATGTGCCATCCGAGGACCTGCCAGTGCTCGAGGACAAGGTTGCTGCTGTGCTTGGCTGCATGCTGGCATTGCTGAACCGGGGTAGGACtGAGGTGCTTGCAGGGCGGTCAGGTGTtGCGAGC	GAGGTGCTTGCAGGGCGGTCAGGTGTtGCGAGCGCaTTCCAAGGATCTGAGcACAGCACGATGGATAGGATTCCGCCGCTGGCCCTGTTCCGTGGTGATATGAAGCGGTGTTGTGAGAGCA
2	652	0.1495	WT	WT	-	-	GATGTGCCATCCGAGGACCTGCCAGTGCTCGAGGACAAGGTTGCTGCTGTGCTTGGCTGCATGCTGGCATTGCTGAACCGGGGTAGGACAGAGGTGCTTGCAGGGCGGTCAGGTGTCGCGAGC	AGAGGTGCTTGCAGGGCGGTCAGGTGTCGCGAGCGCGTTCCAAGGATCTGAGTACAGCACGATGGATAGGATTCCGCCGCTGGCCCTGTTCCGTGGTGATATGAAGCGGTGTTGTGAGAGCA
3	471	0.108	SNP	SNP	C->G,A->T,G->A	A->T,G->A,T->C	GATGTGCCATCCGAGGACCTGCCAGTGCTgGAGGACAAGGTTGCTGCTGTGCTTGGCTGCATGCTGGCATTGCTGAACCGGGGTAGGACAGAGGTGCTTGCtGGGCGGTCAGGTGTCaCGAGC	AGAGGTGCTTGCtGGGCGGTCAGGTGTCaCGAGCGCGTTCCAAGGATCTGAGcACAGCACGATGGATAGGATTCCGCCGCTGGCCCTGTTCCGTGGTGATATGAAGCGGTGTTGTGAGAGCA
4	201	0.0461	WT	22D,SNP	-	TCCAAGGATCTGAGTACAGCAC,G->A	GATGTGCCATCCGAGGACCTGCCAGTGCTCGAGGACAAGGTTGCTGCTGTGCTTGGCTGCATGCTGGCATTGCTGAACCGGGGTAGGACAGAGGTGCTTGCAGGGCGGTCAGGTGTCGCGAGC	CATTGCTGAACCGGGGTAGGACAGAGGTGCTTGCAGGGCGGTCAGGTGTCGCGAGCGCGtGATGGATAGGATTCCGCCaCTGGCCCTGTTCCGTGGTGATATGAAGCGGTGTTGTGAGAGCA
5	148	0.0339	SNP	WT	C->G	-	GATGTGCCATCCGAGGACCTGCCAGTGCTgGAGGACAAGGTTGCTGCTGTGCTTGGCTGCATGCTGGCATTGCTGAACCGGGGTAGGACAGAGGTGCTTGCAGGGCGGTCAGGTGTCGCGAGC	AGAGGTGCTTGCAGGGCGGTCAGGTGTCGCGAGCGCGTTCCAAGGATCTGAGTACAGCACGATGGATAGGATTCCGCCGCTGGCCCTGTTCCGTGGTGATATGAAGCGGTGTTGTGAGAGCA
6	145	0.0333	SNP	SNP	C->G,G->C,A->T,C->T	C->T,G->A,T->C	GATGTGCCATCCGAGGACCTGCCAGTGCTgGAcGACAAGGTTGCTGCTGTGCTTGGCTGCATGCTGGCATTGCTGAACCGGGGTAGGACtGAGGTGCTTGCAGGGCGGTCAGGTGTtGCGAGC	GAGGTGCTTGCAGGGCGGTCAGGTGTtGCGAGCGCaTTCCAAGGATCTGAGcACAGCACGATGGATAGGATTCCGCCGCTGGCCCTGTTCCGTGGTGATATGAAGCGGTGTTGTGAGAGCA
7	145	0.0333	SNP	WT	C->G,G->C,T->C	-	GATGTGCCATCCGAGGACCTGCCAGTGCTgGAcGACAAGGTTGCTGCcGTGCTTGGCTGCATGCTGGCATTGCTGAACCGGGGTAGGACAGAGGTGCTTGCAGGGCGGTCAGGTGTCGCGAGC	AGAGGTGCTTGCAGGGCGGTCAGGTGTCGCGAGCGCGTTCCAAGGATCTGAGTACAGCACGATGGATAGGATTCCGCCGCTGGCCCTGTTCCGTGGTGATATGAAGCGGTGTTGTGAGAGCA
8	137	0.0314	SNP	SNP	A->T,G->A	A->T,G->A,T->C	GATGTGCCATCCGAGGACCTGCCAGTGCTCGAGGACAAGGTTGCTGCTGTGCTTGGCTGCATGCTGGCATTGCTGAACCGGGGTAGGACAGAGGTGCTTGCtGGGCGGTCAGGTGTCaCGAGC	AGAGGTGCTTGCtGGGCGGTCAGGTGTCaCGAGCGCGTTCCAAGGATCTGAGcACAGCACGATGGATAGGATTCCGCCGCTGGCCCTGTTCCGTGGTGATATGAAGCGGTGTTGTGAGAGCA
9	135	0.031	WT	SNP	-	T->C	GATGTGCCATCCGAGGACCTGCCAGTGCTCGAGGACAAGGTTGCTGCTGTGCTTGGCTGCATGCTGGCATTGCTGAACCGGGGTAGGACAGAGGTGCTTGCAGGGCGGTCAGGTGTCGCGAGC	AGAGGTGCTTGCAGGGCGGTCAGGTGTCGCGAGCGCGTTCCAAGGATCTGAGcACAGCACGATGGATAGGATTCCGCCGCTGGCCCTGTTCCGTGGTGATATGAAGCGGTGTTGTGAGAGCA
10	122	0.028	SNP	22D,SNP	G->A	G->A,TTCCAAGGATCTGAGTACAGCA,G->A,G->A,C->T	GATGTGCCATCCGAGGACCTGCCAGTGCTCGAGGACAAGGTTGCTGCTGTGCTTGGCTGCATGCTGGCATTGCTGAACCGGGGTAGGACAGAGGTGCTTGCAGGaCGGTCAGGTGTCGCGAGC	CATTGCTGAACCGGGGTAGGACAGAGGTGCTTGCAGGaCGGTCAGGTGTCGCGAGCGCgCGATGGATAGGATTCCaCCaCTGGCCtTGTTCCGTGGTGATATGAAGCGGTGTTGTGAGAGCA
11	111	0.0255	SNP	22D,SNP	G->A	G->A,TCCAAGGATCTGAGTACAGCAC,G->A	GATGTGCCATCCGAGGACCTGCCAGTGCTCGAGGACAAGGTTGCTGCTGTGCTTGGCTGCATGCTGGCATTGCTGAACCGGGGTAGGACAGAGGTGCTTGCAGGaCGGTCAGGTGTCGCGAGC	CATTGCTGAACCGGGGTAGGACAGAGGTGCTTGCAGGaCGGTCAGGTGTCGCGAGCGCGtGATGGATAGGATTCCGCCaCTGGCCCTGTTCCGTGGTGATATGAAGCGGTGTTGTGAGAGCA
12	110	0.0252	SNP	22D,SNP	C->G,G->A	G->A,TTCCAAGGATCTGAGTACAGCA,G->A,G->A,C->T	GATGTGCCATCCGAGGACCTGCCAGTGCTgGAGGACAAGGTTGCTGCTGTGCTTGGCTGCATGCTGGCATTGCTGAACCGGGGTAGGACAGAGGTGCTTGCAGGaCGGTCAGGTGTCGCGAGC	CATTGCTGAACCGGGGTAGGACAGAGGTGCTTGCAGGaCGGTCAGGTGTCGCGAGCGCgCGATGGATAGGATTCCaCCaCTGGCCtTGTTCCGTGGTGATATGAAGCGGTGTTGTGAGAGCA
13	107	0.0245	SNP	22D,SNP	G->A,G->A,G->A	G->A,G->A,G->A,TTCCAAGGATCTGAGTACAGCA,G->A,G->A,C->T	gATGTGCCATCCGAGGACCTGCCAGTGCTCGAGGACAAGGTTGCTGCTGTGCTTGGCTGCATGCTGGCATTGCTGAACCaaGGTAGGACAGAGGTGCTTGCAGGaCGGTCAGGTGTCGCGAGC	cATTGCTGAACCaaGGTAGGACAGAGGTGCTTGCAGGaCGGTCAGGTGTCGCGAGCGCgCGATGGATAGGATTCCaCCaCTGGCCtTGTTCCGTGGTGATATGAAGCGGTGTTGTGAGAGCA
14	103	0.0236	SNP	WT	C->G,G->C,T->C,G->T,C->T,C->T,G->A	-	gATGTGCCATCCGAGGACCTGCCAGTGCTgGAcGACAAGGTTGCTGCcGTGCTTGGCTGCATGCTGttATTGCTGAAtCaGGGTAGGACAGAGGTGCTTGCAGGGCGGTCAGGTGTCGCGAGC	AGAGGTGCTTGCAGGGCGGTCAGGTGTCGCGAGCGCGTTCCAAGGATCTGAGTACAGCACGATGGATAGGATTCCGCCGCTGGCCCTGTTCCGTGGTGATATGAAGCGGTGTTGTGAGAGCA
15	97	0.0222	SNP	SNP	C->G,G->C,T->C,A->T,C->T	C->T,G->A,T->C	GATGTGCCATCCGAGGACCTGCCAGTGCTgGAcGACAAGGTTGCTGCcGTGCTTGGCTGCATGCTGGCATTGCTGAACCGGGGTAGGACtGAGGTGCTTGCAGGGCGGTCAGGTGTtGCGAGC	GAGGTGCTTGCAGGGCGGTCAGGTGTtGCGAGCGCaTTCCAAGGATCTGAGcACAGCACGATGGATAGGATTCCGCCGCTGGCCCTGTTCCGTGGTGATATGAAGCGGTGTTGTGAGAGCA
16	93	0.0213	SNP	SNP	C->G,G->C,T->C,G->A,G->A,C->T	C->T,G->A,T->C	gATGTGCCATCCGAGGACCTGCCAGTGCTgGAcGACAAGGTTGCTGCcGTGCTTGGCTGCATGCTGGCATTGCTGAACCaaGGTAGGACAGAGGTGCTTGCAGGGCGGTCAGGTGTtGCGAGC	AGAGGTGCTTGCAGGGCGGTCAGGTGTtGCGAGCGCaTTCCAAGGATCTGAGcACAGCACGATGGATAGGATTCCGCCGCTGGCCCTGTTCCGTGGTGATATGAAGCGGTGTTGTGAGAGCA
17	93	0.0213	SNP	22D,SNP	G->T,C->T,C->T,G->A,G->A	C->T,G->A,G->A,TCCAAGGATCTGAGTACAGCAC,G->A	gATGTGCCATCCGAGGACCTGCCAGTGCTCGAGGACAAGGTTGCTGCTGTGCTTGGCTGCATGCTGttATTGCTGAAtCaGGGTAGGACAGAGGTGCTTGCAGGaCGGTCAGGTGTCGCGAGC	ATTGCTGAAtCaGGGTAGGACAGAGGTGCTTGCAGGaCGGTCAGGTGTCGCGAGCGCGtGATGGATAGGATTCCGCCaCTGGCCCTGTTCCGTGGTGATATGAAGCGGTGTTGTGAGAGCA
18	75	0.0172	SNP	SNP	C->G,A->T,G->A	A->T,G->A	GATGTGCCATCCGAGGACCTGCCAGTGCTgGAGGACAAGGTTGCTGCTGTGCTTGGCTGCATGCTGGCATTGCTGAACCGGGGTAGGACAGAGGTGCTTGCtGGGCGGTCAGGTGTCaCGAGC	AGAGGTGCTTGCtGGGCGGTCAGGTGTCaCGAGCGCGTTCCAAGGATCTGAGTACAGCACGATGGATAGGATTCCGCCGCTGGCCCTGTTCCGTGGTGATATGAAGCGGTGTTGTGAGAGCA
19	71	0.0163	SNP	22D,SNP	C->G,G->A,G->A,G->A	G->A,G->A,G->A,TTCCAAGGATCTGAGTACAGCA,G->A,G->A,C->T	gATGTGCCATCCGAGGACCTGCCAGTGCTgGAGGACAAGGTTGCTGCTGTGCTTGGCTGCATGCTGGCATTGCTGAACCaaGGTAGGACAGAGGTGCTTGCAGGaCGGTCAGGTGTCGCGAGC	cATTGCTGAACCaaGGTAGGACAGAGGTGCTTGCAGGaCGGTCAGGTGTCGCGAGCGCgCGATGGATAGGATTCCaCCaCTGGCCtTGTTCCGTGGTGATATGAAGCGGTGTTGTGAGAGCA
20	71	0.0163	SNP	SNP	A->T,C->T	C->T	GATGTGCCATCCGAGGACCTGCCAGTGCTCGAGGACAAGGTTGCTGCTGTGCTTGGCTGCATGCTGGCATTGCTGAACCGGGGTAGGACtGAGGTGCTTGCAGGGCGGTCAGGTGTtGCGAGC	GAGGTGCTTGCAGGGCGGTCAGGTGTtGCGAGCGCGTTCCAAGGATCTGAGTACAGCACGATGGATAGGATTCCGCCGCTGGCCCTGTTCCGTGGTGATATGAAGCGGTGTTGTGAGAGCA
21	68	0.0156	SNP	SNP	C->G,A->T,G->A	A->T,G->A,T->C,G->A	GATGTGCCATCCGAGGACCTGCCAGTGCTgGAGGACAAGGTTGCTGCTGTGCTTGGCTGCATGCTGGCATTGCTGAACCGGGGTAGGACAGAGGTGCTTGCtGGGCGGTCAGGTGTCaCGAGC	AGAGGTGCTTGCtGGGCGGTCAGGTGTCaCGAGCGCGTTCCAAGGATCTGAGcACAGCACGATGGATAGGATTCCGCCaCTGGCCCTGTTCCGTGGTGATATGAAGCGGTGTTGTGAGAGCA
22	68	0.0156	SNP	22D,SNP	T->C,G->T,C->T,C->T,G->A,G->A	C->T,G->A,G->A,TCCAAGGATCTGAGTACAGCAC,G->A	gATGTGCCATCCGAGGACCTGCCAGTGCTCGAGGACAAGGTTGCTGCcGTGCTTGGCTGCATGCTGttATTGCTGAAtCaGGGTAGGACAGAGGTGCTTGCAGGaCGGTCAGGTGTCGCGAGC	ATTGCTGAAtCaGGGTAGGACAGAGGTGCTTGCAGGaCGGTCAGGTGTCGCGAGCGCGtGATGGATAGGATTCCGCCaCTGGCCCTGTTCCGTGGTGATATGAAGCGGTGTTGTGAGAGCA
23	68	0.0156	SNP	22D,SNP	C->G,G->T,C->T,C->T,G->A,G->A	C->T,G->A,G->A,TCCAAGGATCTGAGTACAGCAC,G->A	gATGTGCCATCCGAGGACCTGCCAGTGCTgGAGGACAAGGTTGCTGCTGTGCTTGGCTGCATGCTGttATTGCTGAAtCaGGGTAGGACAGAGGTGCTTGCAGGaCGGTCAGGTGTCGCGAGC	ATTGCTGAAtCaGGGTAGGACAGAGGTGCTTGCAGGaCGGTCAGGTGTCGCGAGCGCGtGATGGATAGGATTCCGCCaCTGGCCCTGTTCCGTGGTGATATGAAGCGGTGTTGTGAGAGCA
24	67	0.0154	SNP	22D,SNP	C->G,G->C,T->C,G->A	G->A,TCCAAGGATCTGAGTACAGCAC,G->A	GATGTGCCATCCGAGGACCTGCCAGTGCTgGAcGACAAGGTTGCTGCcGTGCTTGGCTGCATGCTGGCATTGCTGAACCGGGGTAGGACAGAGGTGCTTGCAGGaCGGTCAGGTGTCGCGAGC	CATTGCTGAACCGGGGTAGGACAGAGGTGCTTGCAGGaCGGTCAGGTGTCGCGAGCGCGtGATGGATAGGATTCCGCCaCTGGCCCTGTTCCGTGGTGATATGAAGCGGTGTTGTGAGAGCA
25	66	0.0151	SNP	22D,SNP	C->T,G->A,G->A	C->T,G->A,G->A,TCCAAGGATCTGAGTACAGCAC,G->A	GATGTGCCATCCGAGGACCTGCCAGTGCTCGAGGACAAGGTTGCTGCTGTGCTTGGCTGCATGCTGGCATTGCTGAAtCaGGGTAGGACAGAGGTGCTTGCAGGaCGGTCAGGTGTCGCGAGC	CATTGCTGAAtCaGGGTAGGACAGAGGTGCTTGCAGGaCGGTCAGGTGTCGCGAGCGCGtGATGGATAGGATTCCGCCaCTGGCCCTGTTCCGTGGTGATATGAAGCGGTGTTGTGAGAGCA
26	63	0.0144	SNP	22D,SNP	C->G,G->A	G->A,TCCAAGGATCTGAGTACAGCAC,G->A	GATGTGCCATCCGAGGACCTGCCAGTGCTgGAGGACAAGGTTGCTGCTGTGCTTGGCTGCATGCTGGCATTGCTGAACCGGGGTAGGACAGAGGTGCTTGCAGGaCGGTCAGGTGTCGCGAGC	CATTGCTGAACCGGGGTAGGACAGAGGTGCTTGCAGGaCGGTCAGGTGTCGCGAGCGCGtGATGGATAGGATTCCGCCaCTGGCCCTGTTCCGTGGTGATATGAAGCGGTGTTGTGAGAGCA
27	60	0.0138	SNP	22D,SNP	T->C,G->A,G->A,G->A	G->A,G->A,G->A,TTCCAAGGATCTGAGTACAGCA,G->A,G->A,C->T	gATGTGCCATCCGAGGACCTGCCAGTGCTCGAGGACAAGGTTGCTGCcGTGCTTGGCTGCATGCTGGCATTGCTGAACCaaGGTAGGACAGAGGTGCTTGCAGGaCGGTCAGGTGTCGCGAGC	cATTGCTGAACCaaGGTAGGACAGAGGTGCTTGCAGGaCGGTCAGGTGTCGCGAGCGCgCGATGGATAGGATTCCaCCaCTGGCCtTGTTCCGTGGTGATATGAAGCGGTGTTGTGAGAGCA
28	48	0.011	SNP	SNP	A->T,C->T	C->T,G->A	GATGTGCCATCCGAGGACCTGCCAGTGCTCGAGGACAAGGTTGCTGCTGTGCTTGGCTGCATGCTGGCATTGCTGAACCGGGGTAGGACtGAGGTGCTTGCAGGGCGGTCAGGTGTtGCGAGC	GAGGTGCTTGCAGGGCGGTCAGGTGTtGCGAGCGCaTTCCAAGGATCTGAGTACAGCACGATGGATAGGATTCCGCCGCTGGCCCTGTTCCGTGGTGATATGAAGCGGTGTTGTGAGAGCA
004-refcp3
1	708	0.1567	SNP	SNP	A->T,C->T	C->T,G->A,T->C	GATGTGCCATCCGAGGACCTGCCAGTGCTCGAGGACAAGGTTGCTGCTGTGCTTGGCTGCATGCTGGCATTGCTGAACCGGGGTAGGACtGAGGTGCTTGCAGGGCGGTCAGGTGTtGCGAGC	GAGGTGCTTGCAGGGCGGTCAGGTGTtGCGAGCGCaTTCCAAGGATCTGAGcACAGCACGATGGATAGGATTCCGCCGCTGGCCCTGTTCCGTGGTGATATGAAGCGGTGTTGTGAGAGCA
2	676	0.1497	WT	WT	-	-	GATGTGCCATCCGAGGACCTGCCAGTGCTCGAGGACAAGGTTGCTGCTGTGCTTGGCTGCATGCTGGCATTGCTGAACCGGGGTAGGACAGAGGTGCTTGCAGGGCGGTCAGGTGTCGCGAGC	AGAGGTGCTTGCAGGGCGGTCAGGTGTCGCGAGCGCGTTCCAAGGATCTGAGTACAGCACGATGGATAGGATTCCGCCGCTGGCCCTGTTCCGTGGTGATATGAAGCGGTGTTGTGAGAGCA
3	514	0.1138	SNP	SNP	C->G,A->T,G->A	A->T,G->A,T->C	GATGTGCCATCCGAGGACCTGCCAGTGCTgGAGGACAAGGTTGCTGCTGTGCTTGGCTGCATGCTGGCATTGCTGAACCGGGGTAGGACAGAGGTGCTTGCtGGGCGGTCAGGTGTCaCGAGC	AGAGGTGCTTGCtGGGCGGTCAGGTGTCaCGAGCGCGTTCCAAGGATCTGAGcACAGCACGATGGATAGGATTCCGCCGCTGGCCCTGTTCCGTGGTGATATGAAGCGGTGTTGTGAGAGCA
4	198	0.0438	SNP	SNP	C->T	C->T,G->A,T->C	GATGTGCCATCCGAGGACCTGCCAGTGCTCGAGGACAAGGTTGCTGCTGTGCTTGGCTGCATGCTGGCATTGCTGAACCGGGGTAGGACAGAGGTGCTTGCAGGGCGGTCAGGTGTtGCGAGC	AGAGGTGCTTGCAGGGCGGTCAGGTGTtGCGAGCGCaTTCCAAGGATCTGAGcACAGCACGATGGATAGGATTCCGCCGCTGGCCCTGTTCCGTGGTGATATGAAGCGGTGTTGTGAGAGCA
5	171	0.0379	WT	22D,SNP	-	TCCAAGGATCTGAGTACAGCAC,G->A	GATGTGCCATCCGAGGACCTGCCAGTGCTCGAGGACAAGGTTGCTGCTGTGCTTGGCTGCATGCTGGCATTGCTGAACCGGGGTAGGACAGAGGTGCTTGCAGGGCGGTCAGGTGTCGCGAGC	CATTGCTGAACCGGGGTAGGACAGAGGTGCTTGCAGGGCGGTCAGGTGTCGCGAGCGCGtGATGGATAGGATTCCGCCaCTGGCCCTGTTCCGTGGTGATATGAAGCGGTGTTGTGAGAGCA
6	170	0.0376	SNP	WT	C->G,G->C,T->C	-	GATGTGCCATCCGAGGACCTGCCAGTGCTgGAcGACAAGGTTGCTGCcGTGCTTGGCTGCATGCTGGCATTGCTGAACCGGGGTAGGACAGAGGTGCTTGCAGGGCGGTCAGGTGTCGCGAGC	AGAGGTGCTTGCAGGGCGGTCAGGTGTCGCGAGCGCGTTCCAAGGATCTGAGTACAGCACGATGGATAGGATTCCGCCGCTGGCCCTGTTCCGTGGTGATATGAAGCGGTGTTGTGAGAGCA
7	169	0.0374	SNP	22D,SNP	G->A,G->A,G->A	G->A,G->A,G->A,TTCCAAGGATCTGAGTACAGCA,G->A,G->A,C->T	gATGTGCCATCCGAGGACCTGCCAGTGCTCGAGGACAAGGTTGCTGCTGTGCTTGGCTGCATGCTGGCATTGCTGAACCaaGGTAGGACAGAGGTGCTTGCAGGaCGGTCAGGTGTCGCGAGC	cATTGCTGAACCaaGGTAGGACAGAGGTGCTTGCAGGaCGGTCAGGTGTCGCGAGCGCgCGATGGATAGGATTCCaCCaCTGGCCtTGTTCCGTGGTGATATGAAGCGGTGTTGTGAGAGCA
8	164	0.0363	SNP	SNP	C->G,A->T,C->T	C->T,G->A,T->C	GATGTGCCATCCGAGGACCTGCCAGTGCTgGAGGACAAGGTTGCTGCTGTGCTTGGCTGCATGCTGGCATTGCTGAACCGGGGTAGGACtGAGGTGCTTGCAGGGCGGTCAGGTGTtGCGAGC	GAGGTGCTTGCAGGGCGGTCAGGTGTtGCGAGCGCaTTCCAAGGATCTGAGcACAGCACGATGGATAGGATTCCGCCGCTGGCCCTGTTCCGTGGTGATATGAAGCGGTGTTGTGAGAGCA
9	164	0.0363	SNP	22D,SNP	C->G,G->A	G->A,TCCAAGGATCTGAGTACAGCAC,G->A	GATGTGCCATCCGAGGACCTGCCAGTGCTgGAGGACAAGGTTGCTGCTGTGCTTGGCTGCATGCTGGCATTGCTGAACCGGGGTAGGACAGAGGTGCTTGCAGGaCGGTCAGGTGTCGCGAGC	CATTGCTGAACCGGGGTAGGACAGAGGTGCTTGCAGGaCGGTCAGGTGTCGCGAGCGCGtGATGGATAGGATTCCGCCaCTGGCCCTGTTCCGTGGTGATATGAAGCGGTGTTGTGAGAGCA
10	161	0.0356	SNP	SNP	A->T,G->A	A->T,G->A,T->C	GATGTGCCATCCGAGGACCTGCCAGTGCTCGAGGACAAGGTTGCTGCTGTGCTTGGCTGCATGCTGGCATTGCTGAACCGGGGTAGGACAGAGGTGCTTGCtGGGCGGTCAGGTGTCaCGAGC	AGAGGTGCTTGCtGGGCGGTCAGGTGTCaCGAGCGCGTTCCAAGGATCTGAGcACAGCACGATGGATAGGATTCCGCCGCTGGCCCTGTTCCGTGGTGATATGAAGCGGTGTTGTGAGAGCA
11	136	0.0301	SNP	WT	C->G	-	GATGTGCCATCCGAGGACCTGCCAGTGCTgGAGGACAAGGTTGCTGCTGTGCTTGGCTGCATGCTGGCATTGCTGAACCGGGGTAGGACAGAGGTGCTTGCAGGGCGGTCAGGTGTCGCGAGC	AGAGGTGCTTGCAGGGCGGTCAGGTGTCGCGAGCGCGTTCCAAGGATCTGAGTACAGCACGATGGATAGGATTCCGCCGCTGGCCCTGTTCCGTGGTGATATGAAGCGGTGTTGTGAGAGCA
12	125	0.0277	WT	SNP	-	T->C	GATGTGCCATCCGAGGACCTGCCAGTGCTCGAGGACAAGGTTGCTGCTGTGCTTGGCTGCATGCTGGCATTGCTGAACCGGGGTAGGACAGAGGTGCTTGCAGGGCGGTCAGGTGTCGCGAGC	AGAGGTGCTTGCAGGGCGGTCAGGTGTCGCGAGCGCGTTCCAAGGATCTGAGcACAGCACGATGGATAGGATTCCGCCGCTGGCCCTGTTCCGTGGTGATATGAAGCGGTGTTGTGAGAGCA
13	117	0.0259	SNP	22D,SNP	G->A	G->A,TTCCAAGGATCTGAGTACAGCA,G->A,G->A,C->T	GATGTGCCATCCGAGGACCTGCCAGTGCTCGAGGACAAGGTTGCTGCTGTGCTTGGCTGCATGCTGGCATTGCTGAACCGGGGTAGGACAGAGGTGCTTGCAGGaCGGTCAGGTGTCGCGAGC	CATTGCTGAACCGGGGTAGGACAGAGGTGCTTGCAGGaCGGTCAGGTGTCGCGAGCGCgCGATGGATAGGATTCCaCCaCTGGCCtTGTTCCGTGGTGATATGAAGCGGTGTTGTGAGAGCA
14	116	0.0257	5D,SNP	SNP	CTGAA,A->T,C->T	C->T,G->A,T->C	GATGTGCCATCCGAGGACCTGCCAGTGCTCGAGGACAAGGTTGCTGCTGTGCTTGGCTGCATGCTGGCATTgCCGGGGTAGGACtGAGGTGCTTGCAGGGCGGTCAGGTGTtGCGAGCGC	GAGGTGCTTGCAGGGCGGTCAGGTGTtGCGAGCGCaTTCCAAGGATCTGAGcACAGCACGATGGATAGGATTCCGCCGCTGGCCCTGTTCCGTGGTGATATGAAGCGGTGTTGTGAGAGCA
15	101	0.0224	SNP	22D,SNP	G->T,C->T,C->T,G->A,G->A	C->T,G->A,G->A,TCCAAGGATCTGAGTACAGCAC,G->A	gATGTGCCATCCGAGGACCTGCCAGTGCTCGAGGACAAGGTTGCTGCTGTGCTTGGCTGCATGCTGttATTGCTGAAtCaGGGTAGGACAGAGGTGCTTGCAGGaCGGTCAGGTGTCGCGAGC	ATTGCTGAAtCaGGGTAGGACAGAGGTGCTTGCAGGaCGGTCAGGTGTCGCGAGCGCGtGATGGATAGGATTCCGCCaCTGGCCCTGTTCCGTGGTGATATGAAGCGGTGTTGTGAGAGCA
16	91	0.0201	SNP	WT	A->T	-	GATGTGCCATCCGAGGACCTGCCAGTGCTCGAGGACAAGGTTGCTGCTGTGCTTGGCTGCATGCTGGCATTGCTGAACCGGGGTAGGACtGAGGTGCTTGCAGGGCGGTCAGGTGTCGCGAGC	GAGGTGCTTGCAGGGCGGTCAGGTGTCGCGAGCGCGTTCCAAGGATCTGAGTACAGCACGATGGATAGGATTCCGCCGCTGGCCCTGTTCCGTGGTGATATGAAGCGGTGTTGTGAGAGCA
17	81	0.0179	SNP	SNP	C->G,A->T,G->A	A->T,G->A	GATGTGCCATCCGAGGACCTGCCAGTGCTgGAGGACAAGGTTGCTGCTGTGCTTGGCTGCATGCTGGCATTGCTGAACCGGGGTAGGACAGAGGTGCTTGCtGGGCGGTCAGGTGTCaCGAGC	AGAGGTGCTTGCtGGGCGGTCAGGTGTCaCGAGCGCGTTCCAAGGATCTGAGTACAGCACGATGGATAGGATTCCGCCGCTGGCCCTGTTCCGTGGTGATATGAAGCGGTGTTGTGAGAGCA
18	77	0.017	SNP	22D,SNP	C->G,G->T,C->T,C->T,G->A,G->A	C->T,G->A,G->A,TCCAAGGATCTGAGTACAGCAC,G->A	gATGTGCCATCCGAGGACCTGCCAGTGCTgGAGGACAAGGTTGCTGCTGTGCTTGGCTGCATGCTGttATTGCTGAAtCaGGGTAGGACAGAGGTGCTTGCAGGaCGGTCAGGTGTCGCGAGC	ATTGCTGAAtCaGGGTAGGACAGAGGTGCTTGCAGGaCGGTCAGGTGTCGCGAGCGCGtGATGGATAGGATTCCGCCaCTGGCCCTGTTCCGTGGTGATATGAAGCGGTGTTGTGAGAGCA
19	73	0.0162	SNP	22D,SNP	C->G,G->A	G->A,TTCCAAGGATCTGAGTACAGCA,G->A,G->A,C->T	GATGTGCCATCCGAGGACCTGCCAGTGCTgGAGGACAAGGTTGCTGCTGTGCTTGGCTGCATGCTGGCATTGCTGAACCGGGGTAGGACAGAGGTGCTTGCAGGaCGGTCAGGTGTCGCGAGC	CATTGCTGAACCGGGGTAGGACAGAGGTGCTTGCAGGaCGGTCAGGTGTCGCGAGCGCgCGATGGATAGGATTCCaCCaCTGGCCtTGTTCCGTGGTGATATGAAGCGGTGTTGTGAGAGCA
20	67	0.0148	SNP	WT	C->G,G->C	-	GATGTGCCATCCGAGGACCTGCCAGTGCTgGAcGACAAGGTTGCTGCTGTGCTTGGCTGCATGCTGGCATTGCTGAACCGGGGTAGGACAGAGGTGCTTGCAGGGCGGTCAGGTGTCGCGAGC	AGAGGTGCTTGCAGGGCGGTCAGGTGTCGCGAGCGCGTTCCAAGGATCTGAGTACAGCACGATGGATAGGATTCCGCCGCTGGCCCTGTTCCGTGGTGATATGAAGCGGTGTTGTGAGAGCA
21	62	0.0137	SNP	SNP	C->G,A->T,G->A	A->T,G->A,T->C,G->A	GATGTGCCATCCGAGGACCTGCCAGTGCTgGAGGACAAGGTTGCTGCTGTGCTTGGCTGCATGCTGGCATTGCTGAACCGGGGTAGGACAGAGGTGCTTGCtGGGCGGTCAGGTGTCaCGAGC	AGAGGTGCTTGCtGGGCGGTCAGGTGTCaCGAGCGCGTTCCAAGGATCTGAGcACAGCACGATGGATAGGATTCCGCCaCTGGCCCTGTTCCGTGGTGATATGAAGCGGTGTTGTGAGAGCA
22	62	0.0137	SNP	22D,SNP	T->C,G->A,G->A,G->A	G->A,G->A,G->A,TTCCAAGGATCTGAGTACAGCA,G->A,G->A,C->T	gATGTGCCATCCGAGGACCTGCCAGTGCTCGAGGACAAGGTTGCTGCcGTGCTTGGCTGCATGCTGGCATTGCTGAACCaaGGTAGGACAGAGGTGCTTGCAGGaCGGTCAGGTGTCGCGAGC	cATTGCTGAACCaaGGTAGGACAGAGGTGCTTGCAGGaCGGTCAGGTGTCGCGAGCGCgCGATGGATAGGATTCCaCCaCTGGCCtTGTTCCGTGGTGATATGAAGCGGTGTTGTGAGAGCA
23	60	0.0133	SNP	22D,SNP	T->C,G->T,C->T,C->T,G->A,G->A	C->T,G->A,G->A,TCCAAGGATCTGAGTACAGCAC,G->A	gATGTGCCATCCGAGGACCTGCCAGTGCTCGAGGACAAGGTTGCTGCcGTGCTTGGCTGCATGCTGttATTGCTGAAtCaGGGTAGGACAGAGGTGCTTGCAGGaCGGTCAGGTGTCGCGAGC	ATTGCTGAAtCaGGGTAGGACAGAGGTGCTTGCAGGaCGGTCAGGTGTCGCGAGCGCGtGATGGATAGGATTCCGCCaCTGGCCCTGTTCCGTGGTGATATGAAGCGGTGTTGTGAGAGCA
24	56	0.0124	SNP	22D,SNP	C->T,G->A,G->A	C->T,G->A,G->A,TCCAAGGATCTGAGTACAGCAC,G->A	GATGTGCCATCCGAGGACCTGCCAGTGCTCGAGGACAAGGTTGCTGCTGTGCTTGGCTGCATGCTGGCATTGCTGAAtCaGGGTAGGACAGAGGTGCTTGCAGGaCGGTCAGGTGTCGCGAGC	CATTGCTGAAtCaGGGTAGGACAGAGGTGCTTGCAGGaCGGTCAGGTGTCGCGAGCGCGtGATGGATAGGATTCCGCCaCTGGCCCTGTTCCGTGGTGATATGAAGCGGTGTTGTGAGAGCA
25	54	0.012	SNP	22D,SNP	C->G,G->C,T->C,G->A	G->A,TCCAAGGATCTGAGTACAGCAC,G->A	GATGTGCCATCCGAGGACCTGCCAGTGCTgGAcGACAAGGTTGCTGCcGTGCTTGGCTGCATGCTGGCATTGCTGAACCGGGGTAGGACAGAGGTGCTTGCAGGaCGGTCAGGTGTCGCGAGC	CATTGCTGAACCGGGGTAGGACAGAGGTGCTTGCAGGaCGGTCAGGTGTCGCGAGCGCGtGATGGATAGGATTCCGCCaCTGGCCCTGTTCCGTGGTGATATGAAGCGGTGTTGTGAGAGCA
26	51	0.0113	SNP	22D,SNP	C->G,G->C,G->A	G->A,TTCCAAGGATCTGAGTACAGCA,G->A,G->A,C->T	GATGTGCCATCCGAGGACCTGCCAGTGCTgGAcGACAAGGTTGCTGCTGTGCTTGGCTGCATGCTGGCATTGCTGAACCGGGGTAGGACAGAGGTGCTTGCAGGaCGGTCAGGTGTCGCGAGC	CATTGCTGAACCGGGGTAGGACAGAGGTGCTTGCAGGaCGGTCAGGTGTCGCGAGCGCgCGATGGATAGGATTCCaCCaCTGGCCtTGTTCCGTGGTGATATGAAGCGGTGTTGTGAGAGCA
27	47	0.0104	SNP	SNP	C->G,G->C,T->C,A->T,G->A	A->T,G->A,T->C	GATGTGCCATCCGAGGACCTGCCAGTGCTgGAcGACAAGGTTGCTGCcGTGCTTGGCTGCATGCTGGCATTGCTGAACCGGGGTAGGACAGAGGTGCTTGCtGGGCGGTCAGGTGTCaCGAGC	AGAGGTGCTTGCtGGGCGGTCAGGTGTCaCGAGCGCGTTCCAAGGATCTGAGcACAGCACGATGGATAGGATTCCGCCGCTGGCCCTGTTCCGTGGTGATATGAAGCGGTGTTGTGAGAGCA
28	46	0.0102	SNP	SNP	C->G,G->C,A->T,G->A	A->T,G->A,T->C	GATGTGCCATCCGAGGACCTGCCAGTGCTgGAcGACAAGGTTGCTGCTGTGCTTGGCTGCATGCTGGCATTGCTGAACCGGGGTAGGACAGAGGTGCTTGCtGGGCGGTCAGGTGTCaCGAGC	AGAGGTGCTTGCtGGGCGGTCAGGTGTCaCGAGCGCGTTCCAAGGATCTGAGcACAGCACGATGGATAGGATTCCGCCGCTGGCCCTGTTCCGTGGTGATATGAAGCGGTGTTGTGAGAGCA
005-refcp8
1	1456	0.2554	WT	WT	-	-	GCTAGAAATGAAGTGGAAACTTTGTTGCTTGCTTGATTGCATCCATAGCTCCAGATGATATTTTAGTGTGGCTTGGTAACTGATGGGGCACATTCTTTGCTGCAGAATTCTCACACAAGGGAC	TTGCTGCAGAATTCTCACACAAGGGACTTATCCCAGCTGTTGTGGGTGGGTCCAGTGCCCGGCGACATTGCAGAGATTGAGGCATACTGCCGCATATTCCGTGCCGCAGAGCAGCTCCAAAA
2	971	0.1703	3D,3I,SNP	SNP	C->T,C->G,G->T,T->G,G->T,G->C,GGG,CAT	C->T,C->T,T->C,T->C	GCTAGAAATGAAGTGGAAACTTTGTTGCTTGtTTGATTGCATCgATAGCTCCAtATGATATTgTAGTGTtGCTTcGTAACTGAtgCATCACATTCTTTGCTGCAGAATTCTCACACAAGGGAC	TTGCTGCAGAATTCTCACACAAGGGACTTATCCCAGCTGTTGTGGGTGGGTCCAGTGCCtGGtGACATcGCAGAGATcGAGGCATACTGCCGCATATTCCGTGCCGCAGAGCAGCTCCAAAA
3	422	0.074	WT	SNP	-	C->T,C->T,T->C,T->C	GCTAGAAATGAAGTGGAAACTTTGTTGCTTGCTTGATTGCATCCATAGCTCCAGATGATATTTTAGTGTGGCTTGGTAACTGATGGGGCACATTCTTTGCTGCAGAATTCTCACACAAGGGAC	TTGCTGCAGAATTCTCACACAAGGGACTTATCCCAGCTGTTGTGGGTGGGTCCAGTGCCtGGtGACATcGCAGAGATcGAGGCATACTGCCGCATATTCCGTGCCGCAGAGCAGCTCCAAAA
4	319	0.056	3D,3I,SNP	WT	C->T,C->G,G->T,T->G,G->T,G->C,GGG,CAT	-	GCTAGAAATGAAGTGGAAACTTTGTTGCTTGtTTGATTGCATCgATAGCTCCAtATGATATTgTAGTGTtGCTTcGTAACTGAtgCATCACATTCTTTGCTGCAGAATTCTCACACAAGGGAC	TTGCTGCAGAATTCTCACACAAGGGACTTATCCCAGCTGTTGTGGGTGGGTCCAGTGCCCGGCGACATTGCAGAGATTGAGGCATACTGCCGCATATTCCGTGCCGCAGAGCAGCTCCAAAA
5	311	0.0546	3D,3I,SNP	SNP	C->T,C->G,G->T,T->G,G->T,G->C,GGG,CAT	C->T,T->C,G->A	GCTAGAAATGAAGTGGAAACTTTGTTGCTTGtTTGATTGCATCgATAGCTCCAtATGATATTgTAGTGTtGCTTcGTAACTGAtgCATCACATTCTTTGCTGCAGAATTCTCACACAAGGGAC	CACATTCTTTGCTGCAGAATTCTCACACAAGGGACTTATCCCAGCTGTTGTGGGTGGGTCCAGTGCCtGGCGACATcGCAGAaATTGAGGCATACTGCCGCA
6	191	0.0335	1D,1I,3I,3D,SNP	SNP	C,G,C->G,T->G,G->T,TCC,GTA,G->T	C->T,C->T,T->C,T->C	GCTAGAAATGAAGTGGAAACTTTGTTGCTTgtGTGATTGCATCgATAGCTCCAGATGATATTgTAGTGTtGCtTCCTgACTGATGGGtCACATTCTTTGCTGCAGAATTCTCACACAAGGGAC	TTGCTGCAGAATTCTCACACAAGGGACTTATCCCAGCTGTTGTGGGTGGGTCCAGTGCCtGGtGACATcGCAGAGATcGAGGCATACTGCCGCATATTCCGTGCCGCAGAGCAGCTCCAAAA
7	190	0.0333	1D,1I,3I,3D,SNP	WT	C,G,C->G,T->G,G->T,TCC,GTA	-	GCTAGAAATGAAGTGGAAACTTTGTTGCTTgtGTGATTGCATCgATAGCTCCAGATGATATTgTAGTGTtGCtTCCTgACTGATGGGGCACATTCTTTGCTGCAGAATTCTCACACAAGGGAC	TTGCTGCAGAATTCTCACACAAGGGACTTATCCCAGCTGTTGTGGGTGGGTCCAGTGCCCGGCGACATTGCAGAGATTGAGGCATACTGCCGCATATTCCGTGCCGCAGAGCAGCTCCAAAA
8	183	0.0321	2D	2D	CA	CA	GCTAGAAATGAAGTGGAAACTTTGTTGCTTGCTTGATTGCATCCATAGCTCCAGATGATATTTTAGTGTGGCTTGGTAACTGATGGGGCACATTCTTTGCTGCAGAATTCtCACAAGGGACTT	CTTTGCTGCAGAATTCTCACaAGGGACTTATCCCAGCTGTTGTGGGTGGGTCCAGTGCCCGGCGACATTGCAGAGATTGAGGCATACTGCCGCATATTCCGTGCCGCAGAGCAGCTCCAAAA
9	182	0.0319	WT	SNP	-	C->T,T->C,C->T,T->C,G->A	GCTAGAAATGAAGTGGAAACTTTGTTGCTTGCTTGATTGCATCCATAGCTCCAGATGATATTTTAGTGTGGCTTGGTAACTGATGGGGCACATTCTTTGCTGCAGAATTCTCACACAAGGGAC	ATGGGGCACATTCTTTGCTGCAGAATTCTCACACAAGGGACTTATCCtAGCTGTTGTGGGcGGGTCCAGTGCCtGGCGACATcGCAGAaATTGAGGCATACTGCCGCA
10	170	0.0298	1D,1I,SNP	WT	C,G,C->G	-	GCTAGAAATGAAGTGGAAACTTTGTTGCTTgtGTGATTGCATCgATAGCTCCAGATGATATTTTAGTGTGGCTTGGTAACTGATGGGGCACATTCTTTGCTGCAGAATTCTCACACAAGGGAC	TTGCTGCAGAATTCTCACACAAGGGACTTATCCCAGCTGTTGTGGGTGGGTCCAGTGCCCGGCGACATTGCAGAGATTGAGGCATACTGCCGCATATTCCGTGCCGCAGAGCAGCTCCAAAA
11	149	0.0261	WT	SNP	-	C->T,T->C,G->A	GCTAGAAATGAAGTGGAAACTTTGTTGCTTGCTTGATTGCATCCATAGCTCCAGATGATATTTTAGTGTGGCTTGGTAACTGATGGGGCACATTCTTTGCTGCAGAATTCTCACACAAGGGAC	ATGGGGCACATTCTTTGCTGCAGAATTCTCACACAAGGGACTTATCCCAGCTGTTGTGGGTGGGTCCAGTGCCtGGCGACATcGCAGAaATTGAGGCATACTGCCGCA
12	139	0.0244	3D,3I,SNP	SNP	C->T,C->G,G->T,T->G,G->T,G->C,GGG,CAT	C->T,T->C,C->T,T->C,G->A	GCTAGAAATGAAGTGGAAACTTTGTTGCTTGtTTGATTGCATCgATAGCTCCAtATGATATTgTAGTGTtGCTTcGTAACTGAtgCATCACATTCTTTGCTGCAGAATTCTCACACAAGGGAC	CACATTCTTTGCTGCAGAATTCTCACACAAGGGACTTATCCtAGCTGTTGTGGGcGGGTCCAGTGCCtGGCGACATcGCAGAaATTGAGGCATACTGCCGCA
13	128	0.0225	1D,1I,SNP	SNP	C,G,C->G	C->T,C->T,T->C,T->C	GCTAGAAATGAAGTGGAAACTTTGTTGCTTgtGTGATTGCATCgATAGCTCCAGATGATATTTTAGTGTGGCTTGGTAACTGATGGGGCACATTCTTTGCTGCAGAATTCTCACACAAGGGAC	TTGCTGCAGAATTCTCACACAAGGGACTTATCCCAGCTGTTGTGGGTGGGTCCAGTGCCtGGtGACATcGCAGAGATcGAGGCATACTGCCGCATATTCCGTGCCGCAGAGCAGCTCCAAAA
14	126	0.0221	1D,1I,3D,3I,SNP	SNP	C,G,C->G,T->G,G->T,G->C,GGG,CAT	C->T,C->T,T->C,T->C	GCTAGAAATGAAGTGGAAACTTTGTTGCTTgtGTGATTGCATCgATAGCTCCAGATGATATTgTAGTGTtGCTTcGTAACTGAtgCATCACATTCTTTGCTGCAGAATTCTCACACAAGGGAC	TTGCTGCAGAATTCTCACACAAGGGACTTATCCCAGCTGTTGTGGGTGGGTCCAGTGCCtGGtGACATcGCAGAGATcGAGGCATACTGCCGCATATTCCGTGCCGCAGAGCAGCTCCAAAA
15	120	0.021	SNP	WT	C->T,C->G	-	GCTAGAAATGAAGTGGAAACTTTGTTGCTTGtTTGATTGCATCgATAGCTCCAGATGATATTTTAGTGTGGCTTGGTAACTGATGGGGCACATTCTTTGCTGCAGAATTCTCACACAAGGGAC	TTGCTGCAGAATTCTCACACAAGGGACTTATCCCAGCTGTTGTGGGTGGGTCCAGTGCCCGGCGACATTGCAGAGATTGAGGCATACTGCCGCATATTCCGTGCCGCAGAGCAGCTCCAAAA
16	120	0.021	1D,1I,3I,3D,SNP	SNP	C,G,C->G,T->G,G->T,TCC,GTA,G->T	G->T,C->T,T->C,G->A	GCTAGAAATGAAGTGGAAACTTTGTTGCTTgtGTGATTGCATCgATAGCTCCAGATGATATTgTAGTGTtGCtTCCTgACTGATGGGtCACATTCTTTGCTGCAGAATTCTCACACAAGGGAC	ATGGGtCACATTCTTTGCTGCAGAATTCTCACACAAGGGACTTATCCCAGCTGTTGTGGGTGGGTCCAGTGCCtGGCGACATcGCAGAaATTGAGGCATACTGCCGCA
17	115	0.0202	1I	1I	A	A	GCTAGAAATGAAGTGGAAACTTTGTTGCTTGCTTGATTGCATCCATAGCTCCAGATGATATTTTAGTGTGGCTTGGTAACTGATGGGGCACATTCTTTGCTGCAGAATTCTCAcAACAAGGGA	TGCTGCAGAATTCTCACaACAAGGGACTTATCCCAGCTGTTGTGGGTGGGTCCAGTGCCCGGCGACATTGCAGAGATTGAGGCATACTGCCGCATATTCCGTGCCGCAGAGCAGCTCCAAAA
18	99	0.0174	1D,1I,3D,3I,SNP	SNP	C,G,C->G,G->T,T->G,G->T,G->C,GGG,CAT	C->T,C->T,T->C,T->C	GCTAGAAATGAAGTGGAAACTTTGTTGCTTgtGTGATTGCATCgATAGCTCCAtATGATATTgTAGTGTtGCTTcGTAACTGAtgCATCACATTCTTTGCTGCAGAATTCTCACACAAGGGAC	TTGCTGCAGAATTCTCACACAAGGGACTTATCCCAGCTGTTGTGGGTGGGTCCAGTGCCtGGtGACATcGCAGAGATcGAGGCATACTGCCGCATATTCCGTGCCGCAGAGCAGCTCCAAAA
19	89	0.0156	1D,1I,3D,3I,SNP	WT	C,G,C->G,T->G,G->T,G->C,GGG,CAT	-	GCTAGAAATGAAGTGGAAACTTTGTTGCTTgtGTGATTGCATCgATAGCTCCAGATGATATTgTAGTGTtGCTTcGTAACTGAtgCATCACATTCTTTGCTGCAGAATTCTCACACAAGGGAC	TTGCTGCAGAATTCTCACACAAGGGACTTATCCCAGCTGTTGTGGGTGGGTCCAGTGCCCGGCGACATTGCAGAGATTGAGGCATACTGCCGCATATTCCGTGCCGCAGAGCAGCTCCAAAA
20	78	0.0137	3D,3I,SNP	SNP	T->G,G->T,G->C,GGG,CAT	C->T,C->T,T->C,T->C	GCTAGAAATGAAGTGGAAACTTTGTTGCTTGCTTGATTGCATCCATAGCTCCAGATGATATTgTAGTGTtGCTTcGTAACTGAtgCATCACATTCTTTGCTGCAGAATTCTCACACAAGGGAC	TTGCTGCAGAATTCTCACACAAGGGACTTATCCCAGCTGTTGTGGGTGGGTCCAGTGCCtGGtGACATcGCAGAGATcGAGGCATACTGCCGCATATTCCGTGCCGCAGAGCAGCTCCAAAA
21	75	0.0132	SNP	SNP	A->G	A->G,C->T,C->T,T->C,G->A	GCTAGAAATGAAGTGGAAACTTTGTTGCTTGCTTGATTGCATCCATAGCTCCAGATGATATTTTAGTGTGGCTTGGTAACTGATGGGGCACATTCTTTGCTGCAGAATTCTCACACgAGGGAC	ATGGGGCACATTCTTTGCTGCAGAATTCTCACACgAGGGACTTATCCtAGCTGTTGTGGGTGGGTCCAGTGCCtGGCGACATcGCAGAaATTGAGGCATACTGCCGCA
22	68	0.0119	WT	SNP	-	C->T,C->T,T->C,G->A	GCTAGAAATGAAGTGGAAACTTTGTTGCTTGCTTGATTGCATCCATAGCTCCAGATGATATTTTAGTGTGGCTTGGTAACTGATGGGGCACATTCTTTGCTGCAGAATTCTCACACAAGGGAC	ATGGGGCACATTCTTTGCTGCAGAATTCTCACACAAGGGACTTATCCtAGCTGTTGTGGGTGGGTCCAGTGCCtGGCGACATcGCAGAaATTGAGGCATACTGCCGCA
005-refwc3
1	15	1	WT	WT	-	-	AGCACTGAACAAGGTGAACTGCATGACAGCAGGACAGAACTTCTTTCAGATTTTAAACTGGAGACTAGTCCCCTTAAGGCACAGTTTCCTACTTGCAATGTTTTCTCTAGAAAGGAGATGACC	TAAACTGGAGACTAGTCCCCTTAAGGCACAGTTTCCTACTTGCAATGTTTTCTCTAGAAAGGAGATGACCAAATTTTTTAGAAGCAAAAGAGTTTATCCAAAATCTGTTCTGAACTCTCGAA
006-refcp8
1	1353	0.2317	WT	WT	-	-	GCTAGAAATGAAGTGGAAACTTTGTTGCTTGCTTGATTGCATCCATAGCTCCAGATGATATTTTAGTGTGGCTTGGTAACTGATGGGGCACATTCTTTGCTGCAGAATTCTCACACAAGGGAC	TTGCTGCAGAATTCTCACACAAGGGACTTATCCCAGCTGTTGTGGGTGGGTCCAGTGCCCGGCGACATTGCAGAGATTGAGGCATACTGCCGCATATTCCGTGCCGCAGAGCAGCTCCAAAA
2	1188	0.2034	3D,3I,SNP	SNP	C->T,C->G,G->T,T->G,G->T,G->C,GGG,CAT	C->T,C->T,T->C,T->C	GCTAGAAATGAAGTGGAAACTTTGTTGCTTGtTTGATTGCATCgATAGCTCCAtATGATATTgTAGTGTtGCTTcGTAACTGAtgCATCACATTCTTTGCTGCAGAATTCTCACACAAGGGAC	TTGCTGCAGAATTCTCACACAAGGGACTTATCCCAGCTGTTGTGGGTGGGTCCAGTGCCtGGtGACATcGCAGAGATcGAGGCATACTGCCGCATATTCCGTGCCGCAGAGCAGCTCCAAAA
3	500	0.0856	WT	SNP	-	C->T,C->T,T->C,T->C	GCTAGAAATGAAGTGGAAACTTTGTTGCTTGCTTGATTGCATCCATAGCTCCAGATGATATTTTAGTGTGGCTTGGTAACTGATGGGGCACATTCTTTGCTGCAGAATTCTCACACAAGGGAC	TTGCTGCAGAATTCTCACACAAGGGACTTATCCCAGCTGTTGTGGGTGGGTCCAGTGCCtGGtGACATcGCAGAGATcGAGGCATACTGCCGCATATTCCGTGCCGCAGAGCAGCTCCAAAA
4	319	0.0546	3D,3I,SNP	WT	C->T,C->G,G->T,T->G,G->T,G->C,GGG,CAT	-	GCTAGAAATGAAGTGGAAACTTTGTTGCTTGtTTGATTGCATCgATAGCTCCAtATGATATTgTAGTGTtGCTTcGTAACTGAtgCATCACATTCTTTGCTGCAGAATTCTCACACAAGGGAC	TTGCTGCAGAATTCTCACACAAGGGACTTATCCCAGCTGTTGTGGGTGGGTCCAGTGCCCGGCGACATTGCAGAGATTGAGGCATACTGCCGCATATTCCGTGCCGCAGAGCAGCTCCAAAA
5	258	0.0442	3D,3I,SNP	SNP	C->T,C->G,G->T,T->G,G->T,G->C,GGG,CAT	C->T,T->C,G->A	GCTAGAAATGAAGTGGAAACTTTGTTGCTTGtTTGATTGCATCgATAGCTCCAtATGATATTgTAGTGTtGCTTcGTAACTGAtgCATCACATTCTTTGCTGCAGAATTCTCACACAAGGGAC	CACATTCTTTGCTGCAGAATTCTCACACAAGGGACTTATCCCAGCTGTTGTGGGTGGGTCCAGTGCCtGGCGACATcGCAGAaATTGAGGCATACTGCCGCA
6	246	0.0421	WT	SNP	-	C->T,T->C,G->A	GCTAGAAATGAAGTGGAAACTTTGTTGCTTGCTTGATTGCATCCATAGCTCCAGATGATATTTTAGTGTGGCTTGGTAACTGATGGGGCACATTCTTTGCTGCAGAATTCTCACACAAGGGAC	ATGGGGCACATTCTTTGCTGCAGAATTCTCACACAAGGGACTTATCCCAGCTGTTGTGGGTGGGTCCAGTGCCtGGCGACATcGCAGAaATTGAGGCATACTGCCGCA
7	221	0.0378	1D,1I,3I,3D,SNP	SNP	C,G,C->G,T->G,G->T,TCC,GTA,G->T	C->T,C->T,T->C,T->C	GCTAGAAATGAAGTGGAAACTTTGTTGCTTgtGTGATTGCATCgATAGCTCCAGATGATATTgTAGTGTtGCtTCCTgACTGATGGGtCACATTCTTTGCTGCAGAATTCTCACACAAGGGAC	TTGCTGCAGAATTCTCACACAAGGGACTTATCCCAGCTGTTGTGGGTGGGTCCAGTGCCtGGtGACATcGCAGAGATcGAGGCATACTGCCGCATATTCCGTGCCGCAGAGCAGCTCCAAAA
8	215	0.0368	1D,1I,3D,3I,SNP	WT	C,G,C->G,T->G,G->T,G->C,GGG,CAT	-	GCTAGAAATGAAGTGGAAACTTTGTTGCTTgtGTGATTGCATCgATAGCTCCAGATGATATTgTAGTGTtGCTTcGTAACTGAtgCATCACATTCTTTGCTGCAGAATTCTCACACAAGGGAC	TTGCTGCAGAATTCTCACACAAGGGACTTATCCCAGCTGTTGTGGGTGGGTCCAGTGCCCGGCGACATTGCAGAGATTGAGGCATACTGCCGCATATTCCGTGCCGCAGAGCAGCTCCAAAA
9	194	0.0332	1D,1I,3D,3I,SNP	SNP	C,G,C->G,G->T,T->G,G->T,G->C,GGG,CAT	C->T,C->T,T->C,T->C	GCTAGAAATGAAGTGGAAACTTTGTTGCTTgtGTGATTGCATCgATAGCTCCAtATGATATTgTAGTGTtGCTTcGTAACTGAtgCATCACATTCTTTGCTGCAGAATTCTCACACAAGGGAC	TTGCTGCAGAATTCTCACACAAGGGACTTATCCCAGCTGTTGTGGGTGGGTCCAGTGCCtGGtGACATcGCAGAGATcGAGGCATACTGCCGCATATTCCGTGCCGCAGAGCAGCTCCAAAA
10	187	0.032	WT	SNP	-	C->T,T->C,C->T,T->C,G->A	GCTAGAAATGAAGTGGAAACTTTGTTGCTTGCTTGATTGCATCCATAGCTCCAGATGATATTTTAGTGTGGCTTGGTAACTGATGGGGCACATTCTTTGCTGCAGAATTCTCACACAAGGGAC	ATGGGGCACATTCTTTGCTGCAGAATTCTCACACAAGGGACTTATCCtAGCTGTTGTGGGcGGGTCCAGTGCCtGGCGACATcGCAGAaATTGAGGCATACTGCCGCA
11	148	0.0253	3D,3I,SNP	SNP	C->T,C->G,G->T,T->G,G->T,G->C,GGG,CAT	C->T,T->C,C->T,T->C,G->A	GCTAGAAATGAAGTGGAAACTTTGTTGCTTGtTTGATTGCATCgATAGCTCCAtATGATATTgTAGTGTtGCTTcGTAACTGAtgCATCACATTCTTTGCTGCAGAATTCTCACACAAGGGAC	CACATTCTTTGCTGCAGAATTCTCACACAAGGGACTTATCCtAGCTGTTGTGGGcGGGTCCAGTGCCtGGCGACATcGCAGAaATTGAGGCATACTGCCGCA
12	139	0.0238	1D,1I,3I,3D,SNP	SNP	C,G,C->G,T->G,G->T,TCC,GTA,G->T	G->T,C->T,T->C,G->A	GCTAGAAATGAAGTGGAAACTTTGTTGCTTgtGTGATTGCATCgATAGCTCCAGATGATATTgTAGTGTtGCtTCCTgACTGATGGGtCACATTCTTTGCTGCAGAATTCTCACACAAGGGAC	ATGGGtCACATTCTTTGCTGCAGAATTCTCACACAAGGGACTTATCCCAGCTGTTGTGGGTGGGTCCAGTGCCtGGCGACATcGCAGAaATTGAGGCATACTGCCGCA
13	128	0.0219	1D,1I,SNP	SNP	C,G,C->G	C->T,C->T,T->C,T->C	GCTAGAAATGAAGTGGAAACTTTGTTGCTTgtGTGATTGCATCgATAGCTCCAGATGATATTTTAGTGTGGCTTGGTAACTGATGGGGCACATTCTTTGCTGCAGAATTCTCACACAAGGGAC	TTGCTGCAGAATTCTCACACAAGGGACTTATCCCAGCTGTTGTGGGTGGGTCCAGTGCCtGGtGACATcGCAGAGATcGAGGCATACTGCCGCATATTCCGTGCCGCAGAGCAGCTCCAAAA
14	107	0.0183	3D,3I,SNP	SNP	T->G,G->T,G->C,GGG,CAT	C->T,C->T,T->C,T->C	GCTAGAAATGAAGTGGAAACTTTGTTGCTTGCTTGATTGCATCCATAGCTCCAGATGATATTgTAGTGTtGCTTcGTAACTGAtgCATCACATTCTTTGCTGCAGAATTCTCACACAAGGGAC	TTGCTGCAGAATTCTCACACAAGGGACTTATCCCAGCTGTTGTGGGTGGGTCCAGTGCCtGGtGACATcGCAGAGATcGAGGCATACTGCCGCATATTCCGTGCCGCAGAGCAGCTCCAAAA
15	105	0.018	1D,1I,SNP	WT	C,G,C->G	-	GCTAGAAATGAAGTGGAAACTTTGTTGCTTgtGTGATTGCATCgATAGCTCCAGATGATATTTTAGTGTGGCTTGGTAACTGATGGGGCACATTCTTTGCTGCAGAATTCTCACACAAGGGAC	TTGCTGCAGAATTCTCACACAAGGGACTTATCCCAGCTGTTGTGGGTGGGTCCAGTGCCCGGCGACATTGCAGAGATTGAGGCATACTGCCGCATATTCCGTGCCGCAGAGCAGCTCCAAAA
16	101	0.0173	WT	SNP	-	G->A	GCTAGAAATGAAGTGGAAACTTTGTTGCTTGCTTGATTGCATCCATAGCTCCAGATGATATTTTAGTGTGGCTTGGTAACTGATGGGGCACATTCTTTGCTGCAGAATTCTCACACAAGGGAC	ATGGGGCACATTCTTTGCTGCAGAATTCTCACACAAGGGACTTATCCCAGCTGTTGTGGGTGGGTCCAGTGCCCGGCGACATTGCAGAaATTGAGGCATACTGCCGCA
17	83	0.0142	SNP	WT	C->T,C->G	-	GCTAGAAATGAAGTGGAAACTTTGTTGCTTGtTTGATTGCATCgATAGCTCCAGATGATATTTTAGTGTGGCTTGGTAACTGATGGGGCACATTCTTTGCTGCAGAATTCTCACACAAGGGAC	TTGCTGCAGAATTCTCACACAAGGGACTTATCCCAGCTGTTGTGGGTGGGTCCAGTGCCCGGCGACATTGCAGAGATTGAGGCATACTGCCGCATATTCCGTGCCGCAGAGCAGCTCCAAAA
18	76	0.013	SNP	WT	G->A	-	GCTAGAAATGAAGTGGAAACTTTGTTGCTTGCTTGATTGCATCCATAGCTCCAGATGATATTTTAGTGTGGCTTGGTAACTGATGGGaCACATTCTTTGCTGCAGAATTCTCACACAAGGGAC	TTGCTGCAGAATTCTCACACAAGGGACTTATCCCAGCTGTTGTGGGTGGGTCCAGTGCCCGGCGACATTGCAGAGATTGAGGCATACTGCCGCATATTCCGTGCCGCAGAGCAGCTCCAAAA
19	73	0.0125	3D,3I,SNP	SNP	C->T,C->G,G->T,T->G,G->T,G->C,GGG,CAT	T->C,C->T,T->C,G->A	GCTAGAAATGAAGTGGAAACTTTGTTGCTTGtTTGATTGCATCgATAGCTCCAtATGATATTgTAGTGTtGCTTcGTAACTGAtgCATCACATTCTTTGCTGCAGAATTCTCACACAAGGGAC	CACATTCTTTGCTGCAGAATTCTCACACAAGGGACTTATCCCAGCTGTTGTGGGcGGGTCCAGTGCCtGGCGACATcGCAGAaATTGAGGCATACTGCCGCA
20	71	0.0122	WT	SNP	-	T->C,G->A	GCTAGAAATGAAGTGGAAACTTTGTTGCTTGCTTGATTGCATCCATAGCTCCAGATGATATTTTAGTGTGGCTTGGTAACTGATGGGGCACATTCTTTGCTGCAGAATTCTCACACAAGGGAC	ATGGGGCACATTCTTTGCTGCAGAATTCTCACACAAGGGACTTATCCCAGCTGTTGTGGGTGGGTCCAGTGCCCGGCGACATcGCAGAaATTGAGGCATACTGCCGCA
21	66	0.0113	SNP	SNP	A->G	A->G,C->T,C->T,T->C,G->A	GCTAGAAATGAAGTGGAAACTTTGTTGCTTGCTTGATTGCATCCATAGCTCCAGATGATATTTTAGTGTGGCTTGGTAACTGATGGGGCACATTCTTTGCTGCAGAATTCTCACACgAGGGAC	ATGGGGCACATTCTTTGCTGCAGAATTCTCACACgAGGGACTTATCCtAGCTGTTGTGGGTGGGTCCAGTGCCtGGCGACATcGCAGAaATTGAGGCATACTGCCGCA
22	62	0.0106	WT	SNP	-	T->C	GCTAGAAATGAAGTGGAAACTTTGTTGCTTGCTTGATTGCATCCATAGCTCCAGATGATATTTTAGTGTGGCTTGGTAACTGATGGGGCACATTCTTTGCTGCAGAATTCTCACACAAGGGAC	TTGCTGCAGAATTCTCACACAAGGGACTTATCCCAGCTGTTGTGGGTGGGTCCAGTGCCCGGCGACATTGCAGAGATcGAGGCATACTGCCGCATATTCCGTGCCGCAGAGCAGCTCCAAAA
007-refwc3
1	2671	0.3578	WT	WT	-	-	AGCACTGAACAAGGTGAACTGCATGACAGCAGGACAGAACTTCTTTCAGATTTTAAACTGGAGACTAGTCCCCTTAAGGCACAGTTTCCTACTTGCAATGTTTTCTCTAGAAAGGAGATGACC	TAAACTGGAGACTAGTCCCCTTAAGGCACAGTTTCCTACTTGCAATGTTTTCTCTAGAAAGGAGATGACCAAATTTTTTAGAAGCAAAAGAGTTTATCCAAAATCTGTTCTGAACTCTCGAA
2	1818	0.2435	SNP	SNP	C->T,T->C,T->C	C->T,T->C,T->C	AGCACTGAACAAGGTGAACTGCATGACAGCAGGACAGAACTTCTTTCAGATTTTAAACTGGAGACTAGTCCtCTcAAGGCACAGTTTCCTACTTGCAATGTcTTCTCTAGAAAGGAGATGACC	TAAACTGGAGACTAGTCCtCTcAAGGCACAGTTTCCTACTTGCAATGTcTTCTCTAGAAAGGAGATGACCAAATTTTTTAGAAGCAAAAGAGTTTATCCAAAATCTGTTCTGAACTCTCGAA
3	820	0.1098	SNP	SNP	T->C	T->C	AGCACTGAACAAGGTGAACTGCATGACAGCAGGACAGAACTTCTTTCAGATTTTAAACTGGAGACcAGTCCCCTTAAGGCACAGTTTCCTACTTGCAATGTTTTCTCTAGAAAGGAGATGACC	TAAACTGGAGACcAGTCCCCTTAAGGCACAGTTTCCTACTTGCAATGTTTTCTCTAGAAAGGAGATGACCAAATTTTTTAGAAGCAAAAGAGTTTATCCAAAATCTGTTCTGAACTCTCGAA
4	506	0.0678	SNP	SNP	C->A,C->T,T->C,T->C	C->T,T->C,T->C	AGCACTGAACAAGGTGAAaTGCATGACAGCAGGACAGAACTTCTTTCAGATTTTAAACTGGAGACTAGTCCtCTcAAGGCACAGTTTCCTACTTGCAATGTcTTCTCTAGAAAGGAGATGACC	TAAACTGGAGACTAGTCCtCTcAAGGCACAGTTTCCTACTTGCAATGTcTTCTCTAGAAAGGAGATGACCAAATTTTTTAGAAGCAAAAGAGTTTATCCAAAATCTGTTCTGAACTCTCGAA
5	349	0.0468	1D	1D	C	C	AGCACTGAACAAGGTGAACTGCATGACAGCAGGACAGAACTTCTTTCAGATTTTAAACTGGAGACTAGtCCCTTAAGGCACAGTTTCCTACTTGCAATGTTTTCTCTAGAAAGGAGATGACCA	TTAAACTGGAGACTAGTCCcTTAAGGCACAGTTTCCTACTTGCAATGTTTTCTCTAGAAAGGAGATGACCAAATTTTTTAGAAGCAAAAGAGTTTATCCAAAATCTGTTCTGAACTCTCGAA
6	263	0.0352	SNP	SNP	C->T,T->C	C->T,T->C	AGCACTGAACAAGGTGAACTGCATGACAGCAGGACAGAACTTCTTTCAGATTTTAAACTGGAGACTAGTCCtCTcAAGGCACAGTTTCCTACTTGCAATGTTTTCTCTAGAAAGGAGATGACC	TAAACTGGAGACTAGTCCtCTcAAGGCACAGTTTCCTACTTGCAATGTTTTCTCTAGAAAGGAGATGACCAAATTTTTTAGAAGCAAAAGAGTTTATCCAAAATCTGTTCTGAACTCTCGAA
7	243	0.0326	SNP	SNP	C->A,T->C	T->C	AGCACTGAACAAGGTGAAaTGCATGACAGCAGGACAGAACTTCTTTCAGATTTTAAACTGGAGACcAGTCCCCTTAAGGCACAGTTTCCTACTTGCAATGTTTTCTCTAGAAAGGAGATGACC	TAAACTGGAGACcAGTCCCCTTAAGGCACAGTTTCCTACTTGCAATGTTTTCTCTAGAAAGGAGATGACCAAATTTTTTAGAAGCAAAAGAGTTTATCCAAAATCTGTTCTGAACTCTCGAA
8	238	0.0319	large_V	WT	,large_V	-	AGCACTGAACAAGGTGAACTGCATGACAGCAGGACAGAACTTCTTTCAGATTTTAAACTGGAGACTAGTCCC	CCTTAAGGCACAGTTTCCTACTTGCAATGTTTTCTCTAGAAAGGAGATGACCAAATTTTTTAGAAGCAAAAGAGTTTATCCAAAATCTGTTCTGAACTCTCGAA
9	175	0.0234	SNP	WT	C->A	-	AGCACTGAACAAGGTGAAaTGCATGACAGCAGGACAGAACTTCTTTCAGATTTTAAACTGGAGACTAGTCCCCTTAAGGCACAGTTTCCTACTTGCAATGTTTTCTCTAGAAAGGAGATGACC	TAAACTGGAGACTAGTCCCCTTAAGGCACAGTTTCCTACTTGCAATGTTTTCTCTAGAAAGGAGATGACCAAATTTTTTAGAAGCAAAAGAGTTTATCCAAAATCTGTTCTGAACTCTCGAA
10	174	0.0233	2D	2D	CC	CC	AGCACTGAACAAGGTGAACTGCATGACAGCAGGACAGAACTTCTTTCAGATTTTAAACTGGAGACTAGtCCTTAAGGCACAGTTTCCTACTTGCAATGTTTTCTCTAGAAAGGAGATGACCAA	TTTAAACTGGAGACTAGTCcTTAAGGCACAGTTTCCTACTTGCAATGTTTTCTCTAGAAAGGAGATGACCAAATTTTTTAGAAGCAAAAGAGTTTATCCAAAATCTGTTCTGAACTCTCGAA
11	112	0.015	3D	3D	CCC	CCC	AGCACTGAACAAGGTGAACTGCATGACAGCAGGACAGAACTTCTTTCAGATTTTAAACTGGAGACTAGtCTTAAGGCACAGTTTCCTACTTGCAATGTTTTCTCTAGAAAGGAGATGACCAAA	TTTTAAACTGGAGACTAGTcTTAAGGCACAGTTTCCTACTTGCAATGTTTTCTCTAGAAAGGAGATGACCAAATTTTTTAGAAGCAAAAGAGTTTATCCAAAATCTGTTCTGAACTCTCGAA
12	96	0.0129	8D	8D	CTAGTCCC	AGTCCCCT	AGCACTGAACAAGGTGAACTGCATGACAGCAGGACAGAACTTCTTTCAGATTTTAAACTGGAGaCTTAAGGCACAGTTTCCTACTTGCAATGTTTTCTCTAGAAAGGAGATGACCAAATTTTT	TCAGATTTTAAACTGGAGACtTAAGGCACAGTTTCCTACTTGCAATGTTTTCTCTAGAAAGGAGATGACCAAATTTTTTAGAAGCAAAAGAGTTTATCCAAAATCTGTTCTGAACTCTCGAA
008-refwc3
1	2983	0.3964	WT	WT	-	-	AGCACTGAACAAGGTGAACTGCATGACAGCAGGACAGAACTTCTTTCAGATTTTAAACTGGAGACTAGTCCCCTTAAGGCACAGTTTCCTACTTGCAATGTTTTCTCTAGAAAGGAGATGACC	TAAACTGGAGACTAGTCCCCTTAAGGCACAGTTTCCTACTTGCAATGTTTTCTCTAGAAAGGAGATGACCAAATTTTTTAGAAGCAAAAGAGTTTATCCAAAATCTGTTCTGAACTCTCGAA
2	1770	0.2352	SNP	SNP	C->T,T->C,T->C	C->T,T->C,T->C	AGCACTGAACAAGGTGAACTGCATGACAGCAGGACAGAACTTCTTTCAGATTTTAAACTGGAGACTAGTCCtCTcAAGGCACAGTTTCCTACTTGCAATGTcTTCTCTAGAAAGGAGATGACC	TAAACTGGAGACTAGTCCtCTcAAGGCACAGTTTCCTACTTGCAATGTcTTCTCTAGAAAGGAGATGACCAAATTTTTTAGAAGCAAAAGAGTTTATCCAAAATCTGTTCTGAACTCTCGAA
3	712	0.0946	SNP	SNP	T->C	T->C	AGCACTGAACAAGGTGAACTGCATGACAGCAGGACAGAACTTCTTTCAGATTTTAAACTGGAGACcAGTCCCCTTAAGGCACAGTTTCCTACTTGCAATGTTTTCTCTAGAAAGGAGATGACC	TAAACTGGAGACcAGTCCCCTTAAGGCACAGTTTCCTACTTGCAATGTTTTCTCTAGAAAGGAGATGACCAAATTTTTTAGAAGCAAAAGAGTTTATCCAAAATCTGTTCTGAACTCTCGAA
4	633	0.0841	SNP	SNP	C->A,C->T,T->C,T->C	C->T,T->C,T->C	AGCACTGAACAAGGTGAAaTGCATGACAGCAGGACAGAACTTCTTTCAGATTTTAAACTGGAGACTAGTCCtCTcAAGGCACAGTTTCCTACTTGCAATGTcTTCTCTAGAAAGGAGATGACC	TAAACTGGAGACTAGTCCtCTcAAGGCACAGTTTCCTACTTGCAATGTcTTCTCTAGAAAGGAGATGACCAAATTTTTTAGAAGCAAAAGAGTTTATCCAAAATCTGTTCTGAACTCTCGAA
5	347	0.0461	1D	1D	C	C	AGCACTGAACAAGGTGAACTGCATGACAGCAGGACAGAACTTCTTTCAGATTTTAAACTGGAGACTAGtCCCTTAAGGCACAGTTTCCTACTTGCAATGTTTTCTCTAGAAAGGAGATGACCA	TTAAACTGGAGACTAGTCCcTTAAGGCACAGTTTCCTACTTGCAATGTTTTCTCTAGAAAGGAGATGACCAAATTTTTTAGAAGCAAAAGAGTTTATCCAAAATCTGTTCTGAACTCTCGAA
6	325	0.0432	SNP	SNP	C->T,T->C	C->T,T->C	AGCACTGAACAAGGTGAACTGCATGACAGCAGGACAGAACTTCTTTCAGATTTTAAACTGGAGACTAGTCCtCTcAAGGCACAGTTTCCTACTTGCAATGTTTTCTCTAGAAAGGAGATGACC	TAAACTGGAGACTAGTCCtCTcAAGGCACAGTTTCCTACTTGCAATGTTTTCTCTAGAAAGGAGATGACCAAATTTTTTAGAAGCAAAAGAGTTTATCCAAAATCTGTTCTGAACTCTCGAA
7	245	0.0326	2D	2D	CC	CC	AGCACTGAACAAGGTGAACTGCATGACAGCAGGACAGAACTTCTTTCAGATTTTAAACTGGAGACTAGtCCTTAAGGCACAGTTTCCTACTTGCAATGTTTTCTCTAGAAAGGAGATGACCAA	TTTAAACTGGAGACTAGTCcTTAAGGCACAGTTTCCTACTTGCAATGTTTTCTCTAGAAAGGAGATGACCAAATTTTTTAGAAGCAAAAGAGTTTATCCAAAATCTGTTCTGAACTCTCGAA
8	221	0.0294	SNP	WT	C->A	-	AGCACTGAACAAGGTGAAaTGCATGACAGCAGGACAGAACTTCTTTCAGATTTTAAACTGGAGACTAGTCCCCTTAAGGCACAGTTTCCTACTTGCAATGTTTTCTCTAGAAAGGAGATGACC	TAAACTGGAGACTAGTCCCCTTAAGGCACAGTTTCCTACTTGCAATGTTTTCTCTAGAAAGGAGATGACCAAATTTTTTAGAAGCAAAAGAGTTTATCCAAAATCTGTTCTGAACTCTCGAA
9	208	0.0276	SNP	SNP	C->A,T->C	T->C	AGCACTGAACAAGGTGAAaTGCATGACAGCAGGACAGAACTTCTTTCAGATTTTAAACTGGAGACcAGTCCCCTTAAGGCACAGTTTCCTACTTGCAATGTTTTCTCTAGAAAGGAGATGACC	TAAACTGGAGACcAGTCCCCTTAAGGCACAGTTTCCTACTTGCAATGTTTTCTCTAGAAAGGAGATGACCAAATTTTTTAGAAGCAAAAGAGTTTATCCAAAATCTGTTCTGAACTCTCGAA
10	81	0.0108	SNP	SNP	C->A,C->T,T->C	C->T,T->C	AGCACTGAACAAGGTGAAaTGCATGACAGCAGGACAGAACTTCTTTCAGATTTTAAACTGGAGACTAGTCCtCTcAAGGCACAGTTTCCTACTTGCAATGTTTTCTCTAGAAAGGAGATGACC	TAAACTGGAGACTAGTCCtCTcAAGGCACAGTTTCCTACTTGCAATGTTTTCTCTAGAAAGGAGATGACCAAATTTTTTAGAAGCAAAAGAGTTTATCCAAAATCTGTTCTGAACTCTCGAA
