# Supplementary material for: An Optimized Editing Approach for Wheat Genes by Improving sgRNA Design and Transformation Strategies
Source: Int J Mol Sci. 2025 Apr 17;26(8):3796. doi: 10.3390/ijms26083796 (PMC12028029; doi:10.3390/ijms26083796)
Supplement: Supplementary file 1 [file ijms-26-03796-s001.zip › Hi-TOM Supplementary Data/SY15247-USR-30805-result/all-SY15247-USR-30805-report.xlsx]

## Sheet: all-SY15247-USR-30805-report
Sample Name	Raw Read Count	Aligned Read Count	Matched Reads at Both Ends	Note 1	Note 2	Note 3	Note 4
1	>10000	>10000	>10000	Normal	Normal	Normal	Normal
2	>10000	>10000	>10000	Normal	Normal	Normal	Normal
3	>10000	2168	>10000	Normal	Normal
4	>10000	2296	>10000	Normal	Normal
5	>10000	>10000	>10000	Normal	Normal	Normal	Normal
6	>10000	9096	>10000	Normal	Normal	Normal	Normal
7	>10000	>10000	>10000	Normal	Normal	Normal	Normal
8	>10000	10714	>10000	Normal	Normal	Normal	Normal
Note: If all the above indicators are normal, the reason for the low number of supported reads is that a higher proportion of reads were filtered out.
