# Supplementary material for: An Optimized Editing Approach for Wheat Genes by Improving sgRNA Design and Transformation Strategies
Source: Int J Mol Sci. 2025 Apr 17;26(8):3796. doi: 10.3390/ijms26083796 (PMC12028029; doi:10.3390/ijms26083796)
Supplement: Supplementary file 1 [file ijms-26-03796-s001.zip › Hi-TOM Supplementary Data/SY15247-USR-30806-result/all-SY15247-USR-30806-Hi-TOM-sequencing-result.xlsx]

## Sheet: all-SY15247-USR-30806-Hi-TOM-se
Sort	Reads number	Ratio	Left variation type	Right variation type	Left variation	Right variation	Left reads seq	Right reads seq
001-refcp1
1	8213	0.5552	WT	WT	-	-	GCCCCGAGGATTGGATATCTGGATGAGGCTGCAAAGGTTGAAGAATGCCTGCTATGATGCGGGTTTCGCAAGGGTTGATGGTCATCCCTGTCCAACATTGTTTGCAAATTGGTTTCCGGTGTA	TGCAAAGGTTGAAGAATGCCTGCTATGATGCGGGTTTCGCAAGGGTTGATGGTCATCCCTGTCCAACATTGTTTGCAAATTGGTTTCCGGTGTACTT
2	2788	0.1885	SNP	SNP	C->T,G->C,T->A	C->T,G->C,T->A	GCCCCGAGGATTGGATATCTGGATGAGGCTGCAAAGGTTGAAGAATGCCTGtTATGATGCGGGTTTCGCAAGGGTTGATGGTCATCCCTGTCCAACATTcTTaGCAAATTGGTTTCCGGTGTA	TGCAAAGGTTGAAGAATGCCTGtTATGATGCGGGTTTCGCAAGGGTTGATGGTCATCCCTGTCCAACATTcTTaGCAAATTGGTTTCCGGTGTACTT
3	2473	0.1672	SNP	SNP	C->T,G->C	C->T,G->C	GCCCCGAGGATTGGATATCTGGATGAGGCTGCAAAGGTTGAAGAATGCCTGtTATGATGCGGGTTTCGCAAGGGTTGATGGTCATCCCTGTCCAACATTcTTTGCAAATTGGTTTCCGGTGTA	GGCTGCAAAGGTTGAAGAATGCCTGtTATGATGCGGGTTTCGCAAGGGTTGATGGTCATCCCTGTCCAACATTcTTTGCAAATTGGTTTCCGGTGTACT
4	565	0.0382	SNP	SNP	C->T	C->T	GCCCCGAGGATTGGATATCTGGATGAGGCTGCAAAGGTTGAAGAATGCCTGtTATGATGCGGGTTTCGCAAGGGTTGATGGTCATCCCTGTCCAACATTGTTTGCAAATTGGTTTCCGGTGTA	TGCAAAGGTTGAAGAATGCCTGtTATGATGCGGGTTTCGCAAGGGTTGATGGTCATCCCTGTCCAACATTGTTTGCAAATTGGTTTCCGGTGTACTT
5	340	0.023	SNP	SNP	G->C,T->A	G->C,T->A	GCCCCGAGGATTGGATATCTGGATGAGGCTGCAAAGGTTGAAGAATGCCTGCTATGATGCGGGTTTCGCAAGGGTTGATGGTCATCCCTGTCCAACATTcTTaGCAAATTGGTTTCCGGTGTA	TGCAAAGGTTGAAGAATGCCTGCTATGATGCGGGTTTCGCAAGGGTTGATGGTCATCCCTGTCCAACATTcTTaGCAAATTGGTTTCCGGTGTACTT
6	264	0.0178	SNP	SNP	G->C	G->C	GCCCCGAGGATTGGATATCTGGATGAGGCTGCAAAGGTTGAAGAATGCCTGCTATGATGCGGGTTTCGCAAGGGTTGATGGTCATCCCTGTCCAACATTcTTTGCAAATTGGTTTCCGGTGTA	GGCTGCAAAGGTTGAAGAATGCCTGCTATGATGCGGGTTTCGCAAGGGTTGATGGTCATCCCTGTCCAACATTcTTTGCAAATTGGTTTCCGGTGTACT
7	151	0.0102	SNP	SNP	T->C	T->C	GCCCCGAGGATTGGATATCTGGATGAGGCTGCAAAGGTTGAAGAATGCCTGCTATGATGCGGGTTTCGCAAGGGTTGATGGTCATCCCcGTCCAACATTGTTTGCAAATTGGTTTCCGGTGTA	TGCAAAGGTTGAAGAATGCCTGCTATGATGCGGGTTTCGCAAGGGTTGATGGTCATCCCcGTCCAACATTGTTTGCAAATTGGTTTCCGGTGTACTT
002-refcp1
1	8538	0.5935	WT	WT	-	-	GCCCCGAGGATTGGATATCTGGATGAGGCTGCAAAGGTTGAAGAATGCCTGCTATGATGCGGGTTTCGCAAGGGTTGATGGTCATCCCTGTCCAACATTGTTTGCAAATTGGTTTCCGGTGTA	TGCAAAGGTTGAAGAATGCCTGCTATGATGCGGGTTTCGCAAGGGTTGATGGTCATCCCTGTCCAACATTGTTTGCAAATTGGTTTCCGGTGTACTT
2	2432	0.1691	SNP	SNP	C->T,G->C,T->A	C->T,G->C,T->A	GCCCCGAGGATTGGATATCTGGATGAGGCTGCAAAGGTTGAAGAATGCCTGtTATGATGCGGGTTTCGCAAGGGTTGATGGTCATCCCTGTCCAACATTcTTaGCAAATTGGTTTCCGGTGTA	TGCAAAGGTTGAAGAATGCCTGtTATGATGCGGGTTTCGCAAGGGTTGATGGTCATCCCTGTCCAACATTcTTaGCAAATTGGTTTCCGGTGTACTT
3	2330	0.162	SNP	SNP	C->T,G->C	C->T,G->C	GCCCCGAGGATTGGATATCTGGATGAGGCTGCAAAGGTTGAAGAATGCCTGtTATGATGCGGGTTTCGCAAGGGTTGATGGTCATCCCTGTCCAACATTcTTTGCAAATTGGTTTCCGGTGTA	GGCTGCAAAGGTTGAAGAATGCCTGtTATGATGCGGGTTTCGCAAGGGTTGATGGTCATCCCTGTCCAACATTcTTTGCAAATTGGTTTCCGGTGTACT
4	520	0.0361	SNP	SNP	C->T	C->T	GCCCCGAGGATTGGATATCTGGATGAGGCTGCAAAGGTTGAAGAATGCCTGtTATGATGCGGGTTTCGCAAGGGTTGATGGTCATCCCTGTCCAACATTGTTTGCAAATTGGTTTCCGGTGTA	TGCAAAGGTTGAAGAATGCCTGtTATGATGCGGGTTTCGCAAGGGTTGATGGTCATCCCTGTCCAACATTGTTTGCAAATTGGTTTCCGGTGTACTT
5	286	0.0199	SNP	SNP	G->C,T->A	G->C,T->A	GCCCCGAGGATTGGATATCTGGATGAGGCTGCAAAGGTTGAAGAATGCCTGCTATGATGCGGGTTTCGCAAGGGTTGATGGTCATCCCTGTCCAACATTcTTaGCAAATTGGTTTCCGGTGTA	TGCAAAGGTTGAAGAATGCCTGCTATGATGCGGGTTTCGCAAGGGTTGATGGTCATCCCTGTCCAACATTcTTaGCAAATTGGTTTCCGGTGTACTT
6	280	0.0195	SNP	SNP	G->C	G->C	GCCCCGAGGATTGGATATCTGGATGAGGCTGCAAAGGTTGAAGAATGCCTGCTATGATGCGGGTTTCGCAAGGGTTGATGGTCATCCCTGTCCAACATTcTTTGCAAATTGGTTTCCGGTGTA	GGCTGCAAAGGTTGAAGAATGCCTGCTATGATGCGGGTTTCGCAAGGGTTGATGGTCATCCCTGTCCAACATTcTTTGCAAATTGGTTTCCGGTGTACT
003-refcp3
1	696	0.3233	SNP	SNP	A->T,C->T,G->A	A->T,C->T,G->A,T->C	GCCAGTGCTCGAGGACAAGGTTGCTGCTGTGCTTGGCTGCATGCTGGCATTGCTGAACCGGGGTAGGACtGAGGTGCTTGCAGGGCGGTCAGGTGTtGCGAGCGCaTTCCAAGGATCTGAG	TTGCTGAACCGGGGTAGGACtGAGGTGCTTGCAGGGCGGTCAGGTGTtGCGAGCGCaTTCCAAGGATCTGAGcACAGCACGATGGATAGGATTCCGCCGCTGGCCCTGTTCCGTGGTGATAT
2	577	0.268	WT	WT	-	-	GCCAGTGCTCGAGGACAAGGTTGCTGCTGTGCTTGGCTGCATGCTGGCATTGCTGAACCGGGGTAGGACAGAGGTGCTTGCAGGGCGGTCAGGTGTCGCGAGCGCGTTCCAAGGATCTGAGTACA	TTGCTGAACCGGGGTAGGACAGAGGTGCTTGCAGGGCGGTCAGGTGTCGCGAGCGCGTTCCAAGGATCTGAGTACAGCACGATGGATAGGATTCCGCCGCTGGCCCTGTTCCGTGGTGATAT
3	503	0.2336	SNP	SNP	A->T,G->A	A->T,G->A,T->C	GCCAGTGCTCGAGGACAAGGTTGCTGCTGTGCTTGGCTGCATGCTGGCATTGCTGAACCGGGGTAGGACAGAGGTGCTTGCtGGGCGGTCAGGTGTCaCGAGCGCGTTCCAAGGATCTGAG	TTGCTGAACCGGGGTAGGACAGAGGTGCTTGCtGGGCGGTCAGGTGTCaCGAGCGCGTTCCAAGGATCTGAGcACAGCACGATGGATAGGATTCCGCCGCTGGCCCTGTTCCGTGGTGATAT
4	104	0.0483	1D	1D	A	A	GCCAGTGCTCGAGGACAAGGTTGCTGCTGTGCTTGGCTGCATGCTGGCATTGCTGaCCGGGGTAGGACAGAGGTGCTTGCAGGGCGGTCAGGTGTCGCGAGCGCGTTCCAAGGATCTGAGTACAG	ATTGCTGaCCGGGGTAGGACAGAGGTGCTTGCAGGGCGGTCAGGTGTCGCGAGCGCGTTCCAAGGATCTGAGTACAGCACGATGGATAGGATTCCGCCGCTGGCCCTGTTCCGTGGTGATAT
5	94	0.0437	SNP	22D,SNP	G->A	G->A,TCCAAGGATCTGAGTACAGCAC,G->A	GCCAGTGCTCGAGGACAAGGTTGCTGCTGTGCTTGGCTGCATGCTGGCATTGCTGAACCGGGGTAGGACAGAGGTGCTTGCAGGaCGGTCAGGTGTCGCGAGCGCGT	TGTGCTTGGCTGCATGCTGGCATTGCTGAACCGGGGTAGGACAGAGGTGCTTGCAGGaCGGTCAGGTGTCGCGAGCGCGtGATGGATAGGATTCCGCCaCTGGCCCTGTTCCGTGGTGATAT
6	52	0.0242	SNP	22D,SNP	G->A,G->A,G->A	G->A,G->A,G->A,TTCCAAGGATCTGAGTACAGCA,G->A,G->A	gCCAGTGCTCGAGGACAAGGTTGCTGCTGTGCTTGGCTGCATGCTGGCATTGCTGAACCaaGGTAGGACAGAGGTGCTTGCAGGaCGGTCAGGTGTCGCGAGCGCG	tGTGCTTGGCTGCATGCTGGCATTGCTGAACCaaGGTAGGACAGAGGTGCTTGCAGGaCGGTCAGGTGTCGCGAGCGCgCGATGGATAGGATTCCaCCaCTGGCCCTGTTCCGTGGTGATAT
7	44	0.0204	WT	SNP	-	T->C	GCCAGTGCTCGAGGACAAGGTTGCTGCTGTGCTTGGCTGCATGCTGGCATTGCTGAACCGGGGTAGGACAGAGGTGCTTGCAGGGCGGTCAGGTGTCGCGAGCGCGTTCCAAGGATCTGAG	TTGCTGAACCGGGGTAGGACAGAGGTGCTTGCAGGGCGGTCAGGTGTCGCGAGCGCGTTCCAAGGATCTGAGcACAGCACGATGGATAGGATTCCGCCGCTGGCCCTGTTCCGTGGTGATAT
8	37	0.0172	SNP	22D,SNP	G->A	G->A,TTCCAAGGATCTGAGTACAGCA,G->A,G->A	GCCAGTGCTCGAGGACAAGGTTGCTGCTGTGCTTGGCTGCATGCTGGCATTGCTGAACCGGGGTAGGACAGAGGTGCTTGCAGGaCGGTCAGGTGTCGCGAGCGCG	TGTGCTTGGCTGCATGCTGGCATTGCTGAACCGGGGTAGGACAGAGGTGCTTGCAGGaCGGTCAGGTGTCGCGAGCGCgCGATGGATAGGATTCCaCCaCTGGCCCTGTTCCGTGGTGATAT
9	23	0.0107	3D,SNP	3D,SNP	GAA,A->T,G->A,T->C	GAA,A->T,G->A,T->C	GCCAGTGCTCGAGGACAAGGTTGCTGCTGTGCTTGGCTGCATGCTGGCATTGCtCCGGGGTAGGACAGAGGTGCTTGCtGGGCGGTCAGGTGTCaCGAGCGCGTTCCAAGGATCTGAGcACAGCA	GCATTGCtCCGGGGTAGGACAGAGGTGCTTGCtGGGCGGTCAGGTGTCaCGAGCGCGTTCCAAGGATCTGAGcACAGCACGATGGATAGGATTCCGCCGCTGGCCCTGTTCCGTGGTGATAT
10	23	0.0107	SNP	SNP	A->T	A->T	GCCAGTGCTCGAGGACAAGGTTGCTGCTGTGCTTGGCTGCATGCTGGCATTGCTGAACCGGGGTAGGACtGAGGTGCTTGCAGGGCGGTCAGGTGTCGCGAGCGCGTTCCAAGGATCTGAGTACA	TTGCTGAACCGGGGTAGGACtGAGGTGCTTGCAGGGCGGTCAGGTGTCGCGAGCGCGTTCCAAGGATCTGAGTACAGCACGATGGATAGGATTCCGCCGCTGGCCCTGTTCCGTGGTGATAT
003-refcp8
1	16	1	WT	WT	-	-	TGTTGCTTGCTTGATTGCATCCATAGCTCCAGATGATATTTTAGTGTGGCTTGGTAACTGATGGGGCACATTCTTTGCTGCAGAATTCTCACACAAGGGACTTATCCCAGCTGTTGTGGGTGG	TGTGGCTTGGTAACTGATGGGGCACATTCTTTGCTGCAGAATTCTCACACAAGGGACTTATCCCAGCTGTTGTGGGTGGGTCCAGTGCCCGGCGACATTGCAGAGATTGAGGCATACTGCCGC
004-refcp3
1	1038	0.3311	SNP	SNP	A->T,C->T,G->A	A->T,C->T,G->A,T->C	GCCAGTGCTCGAGGACAAGGTTGCTGCTGTGCTTGGCTGCATGCTGGCATTGCTGAACCGGGGTAGGACtGAGGTGCTTGCAGGGCGGTCAGGTGTtGCGAGCGCaTTCCAAGGATCTGAG	TTGCTGAACCGGGGTAGGACtGAGGTGCTTGCAGGGCGGTCAGGTGTtGCGAGCGCaTTCCAAGGATCTGAGcACAGCACGATGGATAGGATTCCGCCGCTGGCCCTGTTCCGTGGTGATAT
2	952	0.3037	SNP	SNP	A->T,G->A	A->T,G->A,T->C	GCCAGTGCTCGAGGACAAGGTTGCTGCTGTGCTTGGCTGCATGCTGGCATTGCTGAACCGGGGTAGGACAGAGGTGCTTGCtGGGCGGTCAGGTGTCaCGAGCGCGTTCCAAGGATCTGAG	TTGCTGAACCGGGGTAGGACAGAGGTGCTTGCtGGGCGGTCAGGTGTCaCGAGCGCGTTCCAAGGATCTGAGcACAGCACGATGGATAGGATTCCGCCGCTGGCCCTGTTCCGTGGTGATAT
3	699	0.223	WT	WT	-	-	GCCAGTGCTCGAGGACAAGGTTGCTGCTGTGCTTGGCTGCATGCTGGCATTGCTGAACCGGGGTAGGACAGAGGTGCTTGCAGGGCGGTCAGGTGTCGCGAGCGCGTTCCAAGGATCTGAGTACA	TTGCTGAACCGGGGTAGGACAGAGGTGCTTGCAGGGCGGTCAGGTGTCGCGAGCGCGTTCCAAGGATCTGAGTACAGCACGATGGATAGGATTCCGCCGCTGGCCCTGTTCCGTGGTGATAT
4	78	0.0249	SNP	SNP	T->C,A->T,C->T,G->A	A->T,C->T,G->A,T->C	GCCAGTGCTCGAGGACAAGGTTGCTGCcGTGCTTGGCTGCATGCTGGCATTGCTGAACCGGGGTAGGACtGAGGTGCTTGCAGGGCGGTCAGGTGTtGCGAGCGCaTTCCAAGGATCTGAG	TTGCTGAACCGGGGTAGGACtGAGGTGCTTGCAGGGCGGTCAGGTGTtGCGAGCGCaTTCCAAGGATCTGAGcACAGCACGATGGATAGGATTCCGCCGCTGGCCCTGTTCCGTGGTGATAT
5	72	0.023	SNP	22D,SNP	G->A	G->A,TCCAAGGATCTGAGTACAGCAC,G->A	GCCAGTGCTCGAGGACAAGGTTGCTGCTGTGCTTGGCTGCATGCTGGCATTGCTGAACCGGGGTAGGACAGAGGTGCTTGCAGGaCGGTCAGGTGTCGCGAGCGCGT	TGTGCTTGGCTGCATGCTGGCATTGCTGAACCGGGGTAGGACAGAGGTGCTTGCAGGaCGGTCAGGTGTCGCGAGCGCGtGATGGATAGGATTCCGCCaCTGGCCCTGTTCCGTGGTGATAT
6	68	0.0217	SNP	WT	T->C	-	GCCAGTGCTCGAGGACAAGGTTGCTGCcGTGCTTGGCTGCATGCTGGCATTGCTGAACCGGGGTAGGACAGAGGTGCTTGCAGGGCGGTCAGGTGTCGCGAGCGCGTTCCAAGGATCTGAGTACA	TTGCTGAACCGGGGTAGGACAGAGGTGCTTGCAGGGCGGTCAGGTGTCGCGAGCGCGTTCCAAGGATCTGAGTACAGCACGATGGATAGGATTCCGCCGCTGGCCCTGTTCCGTGGTGATAT
7	56	0.0179	SNP	22D,SNP	G->A,G->A,G->A	G->A,G->A,G->A,TTCCAAGGATCTGAGTACAGCA,G->A,G->A	gCCAGTGCTCGAGGACAAGGTTGCTGCTGTGCTTGGCTGCATGCTGGCATTGCTGAACCaaGGTAGGACAGAGGTGCTTGCAGGaCGGTCAGGTGTCGCGAGCGCG	tGTGCTTGGCTGCATGCTGGCATTGCTGAACCaaGGTAGGACAGAGGTGCTTGCAGGaCGGTCAGGTGTCGCGAGCGCgCGATGGATAGGATTCCaCCaCTGGCCCTGTTCCGTGGTGATAT
8	55	0.0175	SNP	SNP	G->A	G->A,T->C	GCCAGTGCTCGAGGACAAGGTTGCTGCTGTGCTTGGCTGCATGCTGGCATTGCTGAACCGGGGTAGGACAGAGGTGCTTGCAGGGCGGTCAGGTGTCaCGAGCGCGTTCCAAGGATCTGAG	TTGCTGAACCGGGGTAGGACAGAGGTGCTTGCAGGGCGGTCAGGTGTCaCGAGCGCGTTCCAAGGATCTGAGcACAGCACGATGGATAGGATTCCGCCGCTGGCCCTGTTCCGTGGTGATAT
9	48	0.0153	1I,SNP	1I,SNP	T,A->T,T->C,G->A	T,A->T,T->C,G->A,T->C	GCCAGTGCTCGAGGACAAGGTTGCTGCTGTGCTTGGCTGCATGCTGGCATTGCTGAaTCCGGGGTAGGACAGAGGTGCTTGCtGGGCGGTCAGGTGcCaCGAGCGCGTTCCAAGGATCTGAG	TGCTGAaTCCGGGGTAGGACAGAGGTGCTTGCtGGGCGGTCAGGTGcCaCGAGCGCGTTCCAAGGATCTGAGcACAGCACGATGGATAGGATTCCGCCGCTGGCCCTGTTCCGTGGTGATAT
10	36	0.0115	SNP	22D,SNP	G->A	G->A,TTCCAAGGATCTGAGTACAGCA,G->A,G->A	GCCAGTGCTCGAGGACAAGGTTGCTGCTGTGCTTGGCTGCATGCTGGCATTGCTGAACCGGGGTAGGACAGAGGTGCTTGCAGGaCGGTCAGGTGTCGCGAGCGCG	TGTGCTTGGCTGCATGCTGGCATTGCTGAACCGGGGTAGGACAGAGGTGCTTGCAGGaCGGTCAGGTGTCGCGAGCGCgCGATGGATAGGATTCCaCCaCTGGCCCTGTTCCGTGGTGATAT
11	33	0.0105	SNP	SNP	T->C,G->T,C->T,C->T,G->A	C->T,G->A	gCCAGTGCTCGAGGACAAGGTTGCTGCcGTGCTTGGCTGCATGCTGttATTGCTGAAtCaGGGTAGGACAGAGGTGCTTGCAGGGCGGTCAGGTGTCGCGAGCGCGTTCCAAGGATCTGAGTACA	TTGCTGAAtCaGGGTAGGACAGAGGTGCTTGCAGGGCGGTCAGGTGTCGCGAGCGCGTTCCAAGGATCTGAGTACAGCACGATGGATAGGATTCCGCCGCTGGCCCTGTTCCGTGGTGATAT
004-refcp8
1	25	1	WT	WT	-	-	TGTTGCTTGCTTGATTGCATCCATAGCTCCAGATGATATTTTAGTGTGGCTTGGTAACTGATGGGGCACATTCTTTGCTGCAGAATTCTCACACAAGGGACTTATCCCAGCTGTTGTGGGTGG	TGTGGCTTGGTAACTGATGGGGCACATTCTTTGCTGCAGAATTCTCACACAAGGGACTTATCCCAGCTGTTGTGGGTGGGTCCAGTGCCCGGCGACATTGCAGAGATTGAGGCATACTGCCGC
004-refwc3
1	17	0.5312	WT	WT	-	-	GCATGACAGCAGGACAGAACTTCTTTCAGATTTTAAACTGGAGACTAGTCCCCTTAAGGCACAGTTTCCTACTTGCAATGTTTTCTCTAGAAAGGAGATGACCAAATTTTTTAGAAGCAAAAG	ACTAGTCCCCTTAAGGCACAGTTTCCTACTTGCAATGTTTTCTCTAGAAAGGAGATGACCAAATTTTTTAGAAGCAAAAGAGTTTATCCAAAATCTGTTCTGAACTCTCGAA
2	15	0.4688	SNP	WT	T->C	-	GCATGACAGCAGGACAGAACTTCTTTCAGATTTTAAACTGGAGACcAGTCCCCTTAAGGCACAGTTTCCTACTTGCAATGTTTTCTCTAGAAAGGAGATGACCAAATTTTTTAGAAGCAAAAG	AGTCCCCTTAAGGCACAGTTTCCTACTTGCAATGTTTTCTCTAGAAAGGAGATGACCAAATTTTTTAGAAGCAAAAGAGTTTATCCAAAATCTGTTCTGAACTCTCGAA
005-refwc3
1	5425	0.3864	SNP	SNP	C->T,T->C,T->C	C->T,T->C,T->C	GCATGACAGCAGGACAGAACTTCTTTCAGATTTTAAACTGGAGACTAGTCCtCTcAAGGCACAGTTTCCTACTTGCAATGTcTTCTCTAGAAAGGAGATGACCAAATTTTTTAGAAGCAAAAG	ACTAGTCCtCTcAAGGCACAGTTTCCTACTTGCAATGTcTTCTCTAGAAAGGAGATGACCAAATTTTTTAGAAGCAAAAGAGTTTATCCAAAATCTGTTCTGAACTCTCGAA
2	3379	0.2407	SNP	WT	T->C	-	GCATGACAGCAGGACAGAACTTCTTTCAGATTTTAAACTGGAGACcAGTCCCCTTAAGGCACAGTTTCCTACTTGCAATGTTTTCTCTAGAAAGGAGATGACCAAATTTTTTAGAAGCAAAAG	AGTCCCCTTAAGGCACAGTTTCCTACTTGCAATGTTTTCTCTAGAAAGGAGATGACCAAATTTTTTAGAAGCAAAAGAGTTTATCCAAAATCTGTTCTGAACTCTCGAA
3	3067	0.2184	WT	WT	-	-	GCATGACAGCAGGACAGAACTTCTTTCAGATTTTAAACTGGAGACTAGTCCCCTTAAGGCACAGTTTCCTACTTGCAATGTTTTCTCTAGAAAGGAGATGACCAAATTTTTTAGAAGCAAAAG	ACTAGTCCCCTTAAGGCACAGTTTCCTACTTGCAATGTTTTCTCTAGAAAGGAGATGACCAAATTTTTTAGAAGCAAAAGAGTTTATCCAAAATCTGTTCTGAACTCTCGAA
4	848	0.0604	1I	1I,2I,1D,1D,SNP	T	T,AA,G->A,A,T	GCATGACAGCAGGACAGAACTTCTTTCAGATTTTAAACTGGAGACTAGTCCCCTTAAGGCACAGTTTCCTACTTGCAATGTTTTCTCTAGAAAGGAGATGACCAAaTTTTTTTAGAAGCAAAA	CTAGTCCCCTTAAGGCACAGTTTCCTACTTGCAATGTTTTCTCTAGAAAGGAGATGACCAAaTTTTTTTAGAAGcAAAAAAaAGTTTATCcAAATcGTTCTGAACTCTCGAA
5	393	0.028	2D	2D	CC	CC	GCATGACAGCAGGACAGAACTTCTTTCAGATTTTAAACTGGAGACTAGTCcTTAAGGCACAGTTTCCTACTTGCAATGTTTTCTCTAGAAAGGAGATGACCAAATTTTTTAGAAGCAAAAGAG	AGACTAGTCcTTAAGGCACAGTTTCCTACTTGCAATGTTTTCTCTAGAAAGGAGATGACCAAATTTTTTAGAAGCAAAAGAGTTTATCCAAAATCTGTTCTGAACTCTCGAA
6	206	0.0147	1I	1I,1I,1D,1D,SNP	T	T,A,G->A,A,T	GCATGACAGCAGGACAGAACTTCTTTCAGATTTTAAACTGGAGACTAGTCCCCTTAAGGCACAGTTTCCTACTTGCAATGTTTTCTCTAGAAAGGAGATGACCAAaTTTTTTTAGAAGCAAAA	ACTAGTCCCCTTAAGGCACAGTTTCCTACTTGCAATGTTTTCTCTAGAAAGGAGATGACCAAaTTTTTTTAGAAGcAAAAAaAGTTTATCcAAATcGTTCTGAACTCTCGAA
7	202	0.0144	SNP	SNP	C->T,T->C	C->T,T->C	GCATGACAGCAGGACAGAACTTCTTTCAGATTTTAAACTGGAGACTAGTCCtCTcAAGGCACAGTTTCCTACTTGCAATGTTTTCTCTAGAAAGGAGATGACCAAATTTTTTAGAAGCAAAAG	ACTAGTCCtCTcAAGGCACAGTTTCCTACTTGCAATGTTTTCTCTAGAAAGGAGATGACCAAATTTTTTAGAAGCAAAAGAGTTTATCCAAAATCTGTTCTGAACTCTCGAA
8	193	0.0137	SNP	SNP	T->C,T->C	T->C	GCATGACAGCAGGACAGAACTTCTTTCAGATTTTAAACTGGAGACcAGTCCCCTTAAGGCACAGTTTCCTACTTGCAATGTcTTCTCTAGAAAGGAGATGACCAAATTTTTTAGAAGCAAAAG	AGTCCCCTTAAGGCACAGTTTCCTACTTGCAATGTcTTCTCTAGAAAGGAGATGACCAAATTTTTTAGAAGCAAAAGAGTTTATCCAAAATCTGTTCTGAACTCTCGAA
9	171	0.0122	1I,SNP	1I	T->C,C	C	GCATGACAGCAGGACAGAACTTCTTTCAGATTTTAAACTGGAGACcAGTCCCcCTTAAGGCACAGTTTCCTACTTGCAATGTTTTCTCTAGAAAGGAGATGACCAAATTTTTTAGAAGCAAAA	AGTCCCcCTTAAGGCACAGTTTCCTACTTGCAATGTTTTCTCTAGAAAGGAGATGACCAAATTTTTTAGAAGCAAAAGAGTTTATCCAAAATCTGTTCTGAACTCTCGAA
10	156	0.0111	8D	WT	AGTCCCCT	-	GCATGACAGCAGGACAGAACTTCTTTCAGATTTTAAACTGGAGACtTAAGGCACAGTTTCCTACTTGCAATGTTTTCTCTAGAAAGGAGATGACCAAATTTTTTAGAAGCAAAAGAGTTTATC	CTTAAGGCACAGTTTCCTACTTGCAATGTTTTCTCTAGAAAGGAGATGACCAAATTTTTTAGAAGCAAAAGAGTTTATCCAAAATCTGTTCTGAACTCTCGAA
006-refwc3
1	4723	0.3793	SNP	SNP	C->T,T->C,T->C	C->T,T->C,T->C	GCATGACAGCAGGACAGAACTTCTTTCAGATTTTAAACTGGAGACTAGTCCtCTcAAGGCACAGTTTCCTACTTGCAATGTcTTCTCTAGAAAGGAGATGACCAAATTTTTTAGAAGCAAAAG	ACTAGTCCtCTcAAGGCACAGTTTCCTACTTGCAATGTcTTCTCTAGAAAGGAGATGACCAAATTTTTTAGAAGCAAAAGAGTTTATCCAAAATCTGTTCTGAACTCTCGAA
2	3337	0.268	SNP	WT	T->C	-	GCATGACAGCAGGACAGAACTTCTTTCAGATTTTAAACTGGAGACcAGTCCCCTTAAGGCACAGTTTCCTACTTGCAATGTTTTCTCTAGAAAGGAGATGACCAAATTTTTTAGAAGCAAAAG	AGTCCCCTTAAGGCACAGTTTCCTACTTGCAATGTTTTCTCTAGAAAGGAGATGACCAAATTTTTTAGAAGCAAAAGAGTTTATCCAAAATCTGTTCTGAACTCTCGAA
3	3077	0.2471	WT	WT	-	-	GCATGACAGCAGGACAGAACTTCTTTCAGATTTTAAACTGGAGACTAGTCCCCTTAAGGCACAGTTTCCTACTTGCAATGTTTTCTCTAGAAAGGAGATGACCAAATTTTTTAGAAGCAAAAG	ACTAGTCCCCTTAAGGCACAGTTTCCTACTTGCAATGTTTTCTCTAGAAAGGAGATGACCAAATTTTTTAGAAGCAAAAGAGTTTATCCAAAATCTGTTCTGAACTCTCGAA
4	673	0.0541	1I	1I,2I,1D,1D,SNP	T	T,AA,G->A,A,T	GCATGACAGCAGGACAGAACTTCTTTCAGATTTTAAACTGGAGACTAGTCCCCTTAAGGCACAGTTTCCTACTTGCAATGTTTTCTCTAGAAAGGAGATGACCAAaTTTTTTTAGAAGCAAAA	CTAGTCCCCTTAAGGCACAGTTTCCTACTTGCAATGTTTTCTCTAGAAAGGAGATGACCAAaTTTTTTTAGAAGcAAAAAAaAGTTTATCcAAATcGTTCTGAACTCTCGAA
5	283	0.0227	1D	1D	C	C	GCATGACAGCAGGACAGAACTTCTTTCAGATTTTAAACTGGAGACTAGTCCcTTAAGGCACAGTTTCCTACTTGCAATGTTTTCTCTAGAAAGGAGATGACCAAATTTTTTAGAAGCAAAAGA	GACTAGTCCcTTAAGGCACAGTTTCCTACTTGCAATGTTTTCTCTAGAAAGGAGATGACCAAATTTTTTAGAAGCAAAAGAGTTTATCCAAAATCTGTTCTGAACTCTCGAA
6	210	0.0169	1D,SNP	1D	T->C,C	C	GCATGACAGCAGGACAGAACTTCTTTCAGATTTTAAACTGGAGACcAGTCCcTTAAGGCACAGTTTCCTACTTGCAATGTTTTCTCTAGAAAGGAGATGACCAAATTTTTTAGAAGCAAAAGA	AGTCCcTTAAGGCACAGTTTCCTACTTGCAATGTTTTCTCTAGAAAGGAGATGACCAAATTTTTTAGAAGCAAAAGAGTTTATCCAAAATCTGTTCTGAACTCTCGAA
7	148	0.0119	1I,SNP	1I	T->C,C	C	GCATGACAGCAGGACAGAACTTCTTTCAGATTTTAAACTGGAGACcAGTCCCcCTTAAGGCACAGTTTCCTACTTGCAATGTTTTCTCTAGAAAGGAGATGACCAAATTTTTTAGAAGCAAAA	AGTCCCcCTTAAGGCACAGTTTCCTACTTGCAATGTTTTCTCTAGAAAGGAGATGACCAAATTTTTTAGAAGCAAAAGAGTTTATCCAAAATCTGTTCTGAACTCTCGAA
007-refcp8
1	11292	0.9171	WT	WT	-	-	TGTTGCTTGCTTGATTGCATCCATAGCTCCAGATGATATTTTAGTGTGGCTTGGTAACTGATGGGGCACATTCTTTGCTGCAGAATTCTCACACAAGGGACTTATCCCAGCTGTTGTGGGTGG	TGTGGCTTGGTAACTGATGGGGCACATTCTTTGCTGCAGAATTCTCACACAAGGGACTTATCCCAGCTGTTGTGGGTGGGTCCAGTGCCCGGCGACATTGCAGAGATTGAGGCATACTGCCGC
2	418	0.0339	SNP	SNP	T->C	T->C	TGTTGCTTGCTTGATTGCATCCATAGCTCCAGATGATATTTTAGTGTGGCTTGGTAACTGATGGGGCACATTCTTTGCcGCAGAATTCTCACACAAGGGACTTATCCCAGCTGTTGTGGGTGG	TGTGGCTTGGTAACTGATGGGGCACATTCTTTGCcGCAGAATTCTCACACAAGGGACTTATCCCAGCTGTTGTGGGTGGGTCCAGTGCCCGGCGACATTGCAGAGATTGAGGCATACTGCCGC
3	326	0.0265	SNP	SNP	A->G	A->G	TGTTGCTTGCTTGATTGCATCCATAGCTCCAGATGATATTTTAGTGTGGCTTGGTAACTGATGGGGCACATTCTTTGCTGCAGgATTCTCACACAAGGGACTTATCCCAGCTGTTGTGGGTGG	TGTGGCTTGGTAACTGATGGGGCACATTCTTTGCTGCAGgATTCTCACACAAGGGACTTATCCCAGCTGTTGTGGGTGGGTCCAGTGCCCGGCGACATTGCAGAGATTGAGGCATACTGCCGC
4	143	0.0116	WT	large_V	-	,large_V	TGTTGCTTGCTTGATTGCATCCATAGCTCCAGATGATATTTTAGTGTGGCTTGGTAACTGATGGGGCACATTCTTTGCTG	ACAAGGGACTTATCCCAGCTGTTGTGGGTGGGTCCAGTGCCCGGCGACATTGCAGAGATTGAGGCATACTGCCGC
5	134	0.0109	SNP	WT	T->C	-	TGTTGCTTGCTTGATTGCATCCATAGCcCCAGATGATATTTTAGTGTGGCTTGGTAACTGATGGGGCACATTCTTTGCTGCAGAATTCTCACACAAGGGACTTATCCCAGCTGTTGTGGGTGG	TGTGGCTTGGTAACTGATGGGGCACATTCTTTGCTGCAGAATTCTCACACAAGGGACTTATCCCAGCTGTTGTGGGTGGGTCCAGTGCCCGGCGACATTGCAGAGATTGAGGCATACTGCCGC
008-refcp8
1	8916	0.8749	WT	WT	-	-	TGTTGCTTGCTTGATTGCATCCATAGCTCCAGATGATATTTTAGTGTGGCTTGGTAACTGATGGGGCACATTCTTTGCTGCAGAATTCTCACACAAGGGACTTATCCCAGCTGTTGTGGGTGG	TGTGGCTTGGTAACTGATGGGGCACATTCTTTGCTGCAGAATTCTCACACAAGGGACTTATCCCAGCTGTTGTGGGTGGGTCCAGTGCCCGGCGACATTGCAGAGATTGAGGCATACTGCCGC
2	365	0.0358	SNP	SNP	T->C	T->C	TGTTGCTTGCTTGATTGCATCCATAGCTCCAGATGATATTTTAGTGTGGCTTGGTAACTGATGGGGCACATTCTTTGCcGCAGAATTCTCACACAAGGGACTTATCCCAGCTGTTGTGGGTGG	TGTGGCTTGGTAACTGATGGGGCACATTCTTTGCcGCAGAATTCTCACACAAGGGACTTATCCCAGCTGTTGTGGGTGGGTCCAGTGCCCGGCGACATTGCAGAGATTGAGGCATACTGCCGC
3	250	0.0245	1I	1I	A	A	TGTTGCTTGCTTGATTGCATCCATAGCTCCAGATGATATTTTAGTGTGGCTTGGTAACTGATGGGGCACATTCTTTGCTGCAGAATTCTCAcAACAAGGGACTTATCCCAGCTGTTGTGGGTG	GTGGCTTGGTAACTGATGGGGCACATTCTTTGCTGCAGAATTCTCACaACAAGGGACTTATCCCAGCTGTTGTGGGTGGGTCCAGTGCCCGGCGACATTGCAGAGATTGAGGCATACTGCCGC
4	248	0.0243	SNP	SNP	A->G	A->G	TGTTGCTTGCTTGATTGCATCCATAGCTCCAGATGATATTTTAGTGTGGCTTGGTAACTGATGGGGCACgTTCTTTGCTGCAGAATTCTCACACAAGGGACTTATCCCAGCTGTTGTGGGTGG	TGTGGCTTGGTAACTGATGGGGCACgTTCTTTGCTGCAGAATTCTCACACAAGGGACTTATCCCAGCTGTTGTGGGTGGGTCCAGTGCCCGGCGACATTGCAGAGATTGAGGCATACTGCCGC
5	186	0.0183	1D	1D	A	A	TGTTGCTTGCTTGATTGCATCCATAGCTCCAGATGATATTTTAGTGTGGCTTGGTAACTGATGGGGCACATTCTTTGCTGCAGAATTCTCAcCAAGGGACTTATCCCAGCTGTTGTGGGTGGG	GTGTGGCTTGGTAACTGATGGGGCACATTCTTTGCTGCAGAATTCTCAcCAAGGGACTTATCCCAGCTGTTGTGGGTGGGTCCAGTGCCCGGCGACATTGCAGAGATTGAGGCATACTGCCGC
6	115	0.0113	13D	13D	CAGAATTCTCACA	GAATTCTCACACA	TGTTGCTTGCTTGATTGCATCCATAGCTCCAGATGATATTTTAGTGTGGCTTGGTAACTGATGGGGCACATTCTTTGCTgCAAGGGACTTATCCCAGCTGTTGTGGGTGGGTCCAGTGCCCGG	GATGATATTTTAGTGTGGCTTGGTAACTGATGGGGCACATTCTTTGCTGCaAGGGACTTATCCCAGCTGTTGTGGGTGGGTCCAGTGCCCGGCGACATTGCAGAGATTGAGGCATACTGCCGC
7	111	0.0109	4D	4D	CACA	CACA	TGTTGCTTGCTTGATTGCATCCATAGCTCCAGATGATATTTTAGTGTGGCTTGGTAACTGATGGGGCACATTCTTTGCTGCAGAATTCtCAAGGGACTTATCCCAGCTGTTGTGGGTGGGTCC	TTAGTGTGGCTTGGTAACTGATGGGGCACATTCTTTGCTGCAGAATTCTCaAGGGACTTATCCCAGCTGTTGTGGGTGGGTCCAGTGCCCGGCGACATTGCAGAGATTGAGGCATACTGCCGC
008-refwc3
1	18	1	SNP	WT	T->C	-	GCATGACAGCAGGACAGAACTTCTTTCAGATTTTAAACTGGAGACcAGTCCCCTTAAGGCACAGTTTCCTACTTGCAATGTTTTCTCTAGAAAGGAGATGACCAAATTTTTTAGAAGCAAAAG	AGTCCCCTTAAGGCACAGTTTCCTACTTGCAATGTTTTCTCTAGAAAGGAGATGACCAAATTTTTTAGAAGCAAAAGAGTTTATCCAAAATCTGTTCTGAACTCTCGAA
