# Supplementary material for: An Optimized Editing Approach for Wheat Genes by Improving sgRNA Design and Transformation Strategies
Source: Int J Mol Sci. 2025 Apr 17;26(8):3796. doi: 10.3390/ijms26083796 (PMC12028029; doi:10.3390/ijms26083796)
Supplement: Supplementary file 1 [file ijms-26-03796-s001.zip › Hi-TOM Supplementary Data/SY15247-USR-30807-result/all-SY15247-USR-30807-Hi-TOM-sequencing-result.xlsx]

## Sheet: all-SY15247-USR-30807-Hi-TOM-se
Sort	Reads number	Ratio	Left variation type	Right variation type	Left variation	Right variation	Left reads seq	Right reads seq
001-refcp1
1	8245	0.5693	WT	WT	-	-	GCCCCGAGGATTGGATATCTGGATGAGGCTGCAAAGGTTGAAGAATGCCTGCTATGATGCGGGTTTCGCAAGGGTTGATGGTCATCCCTGTCCAACATTGTTTGCAAATTGGTTTCCGGTGTA	TGCAAAGGTTGAAGAATGCCTGCTATGATGCGGGTTTCGCAAGGGTTGATGGTCATCCCTGTCCAACATTGTTTGCAAATTGGTTTCCGGTGTACTT
2	2621	0.181	SNP	SNP	C->T,G->C	C->T,G->C	GCCCCGAGGATTGGATATCTGGATGAGGCTGCAAAGGTTGAAGAATGCCTGtTATGATGCGGGTTTCGCAAGGGTTGATGGTCATCCCTGTCCAACATTcTTTGCAAATTGGTTTCCGGTGTA	GGCTGCAAAGGTTGAAGAATGCCTGtTATGATGCGGGTTTCGCAAGGGTTGATGGTCATCCCTGTCCAACATTcTTTGCAAATTGGTTTCCGGTGTACT
3	2437	0.1683	SNP	SNP	C->T,G->C,T->A	C->T,G->C,T->A	GCCCCGAGGATTGGATATCTGGATGAGGCTGCAAAGGTTGAAGAATGCCTGtTATGATGCGGGTTTCGCAAGGGTTGATGGTCATCCCTGTCCAACATTcTTaGCAAATTGGTTTCCGGTGTA	TGCAAAGGTTGAAGAATGCCTGtTATGATGCGGGTTTCGCAAGGGTTGATGGTCATCCCTGTCCAACATTcTTaGCAAATTGGTTTCCGGTGTACTT
4	585	0.0404	SNP	SNP	C->T	C->T	GCCCCGAGGATTGGATATCTGGATGAGGCTGCAAAGGTTGAAGAATGCCTGtTATGATGCGGGTTTCGCAAGGGTTGATGGTCATCCCTGTCCAACATTGTTTGCAAATTGGTTTCCGGTGTA	TGCAAAGGTTGAAGAATGCCTGtTATGATGCGGGTTTCGCAAGGGTTGATGGTCATCCCTGTCCAACATTGTTTGCAAATTGGTTTCCGGTGTACTT
5	310	0.0214	SNP	SNP	G->C,T->A	G->C,T->A	GCCCCGAGGATTGGATATCTGGATGAGGCTGCAAAGGTTGAAGAATGCCTGCTATGATGCGGGTTTCGCAAGGGTTGATGGTCATCCCTGTCCAACATTcTTaGCAAATTGGTTTCCGGTGTA	TGCAAAGGTTGAAGAATGCCTGCTATGATGCGGGTTTCGCAAGGGTTGATGGTCATCCCTGTCCAACATTcTTaGCAAATTGGTTTCCGGTGTACTT
6	284	0.0196	SNP	SNP	G->C	G->C	GCCCCGAGGATTGGATATCTGGATGAGGCTGCAAAGGTTGAAGAATGCCTGCTATGATGCGGGTTTCGCAAGGGTTGATGGTCATCCCTGTCCAACATTcTTTGCAAATTGGTTTCCGGTGTA	GGCTGCAAAGGTTGAAGAATGCCTGCTATGATGCGGGTTTCGCAAGGGTTGATGGTCATCCCTGTCCAACATTcTTTGCAAATTGGTTTCCGGTGTACT
001-refwc3
1	20	0.5263	SNP	SNP	C->T,T->C,T->C	C->T,T->C,T->C	GCATGACAGCAGGACAGAACTTCTTTCAGATTTTAAACTGGAGACTAGTCCtCTcAAGGCACAGTTTCCTACTTGCAATGTcTTCTCTAGAAAGGAGATGACCAAATTTTTTAGAAGCAAAAG	ACTAGTCCtCTcAAGGCACAGTTTCCTACTTGCAATGTcTTCTCTAGAAAGGAGATGACCAAATTTTTTAGAAGCAAAAGAGTTTATCCAAAATCTGTTCTGAACTCTCGAA
2	18	0.4737	SNP	WT	T->C	-	GCATGACAGCAGGACAGAACTTCTTTCAGATTTTAAACTGGAGACcAGTCCCCTTAAGGCACAGTTTCCTACTTGCAATGTTTTCTCTAGAAAGGAGATGACCAAATTTTTTAGAAGCAAAAG	AGTCCCCTTAAGGCACAGTTTCCTACTTGCAATGTTTTCTCTAGAAAGGAGATGACCAAATTTTTTAGAAGCAAAAGAGTTTATCCAAAATCTGTTCTGAACTCTCGAA
002-refcp1
1	9128	0.6334	WT	WT	-	-	GCCCCGAGGATTGGATATCTGGATGAGGCTGCAAAGGTTGAAGAATGCCTGCTATGATGCGGGTTTCGCAAGGGTTGATGGTCATCCCTGTCCAACATTGTTTGCAAATTGGTTTCCGGTGTA	TGCAAAGGTTGAAGAATGCCTGCTATGATGCGGGTTTCGCAAGGGTTGATGGTCATCCCTGTCCAACATTGTTTGCAAATTGGTTTCCGGTGTACTT
2	2205	0.153	SNP	SNP	C->T,G->C	C->T,G->C	GCCCCGAGGATTGGATATCTGGATGAGGCTGCAAAGGTTGAAGAATGCCTGtTATGATGCGGGTTTCGCAAGGGTTGATGGTCATCCCTGTCCAACATTcTTTGCAAATTGGTTTCCGGTGTA	GGCTGCAAAGGTTGAAGAATGCCTGtTATGATGCGGGTTTCGCAAGGGTTGATGGTCATCCCTGTCCAACATTcTTTGCAAATTGGTTTCCGGTGTACT
3	2112	0.1466	SNP	SNP	C->T,G->C,T->A	C->T,G->C,T->A	GCCCCGAGGATTGGATATCTGGATGAGGCTGCAAAGGTTGAAGAATGCCTGtTATGATGCGGGTTTCGCAAGGGTTGATGGTCATCCCTGTCCAACATTcTTaGCAAATTGGTTTCCGGTGTA	TGCAAAGGTTGAAGAATGCCTGtTATGATGCGGGTTTCGCAAGGGTTGATGGTCATCCCTGTCCAACATTcTTaGCAAATTGGTTTCCGGTGTACTT
4	459	0.0319	SNP	SNP	C->T	C->T	GCCCCGAGGATTGGATATCTGGATGAGGCTGCAAAGGTTGAAGAATGCCTGtTATGATGCGGGTTTCGCAAGGGTTGATGGTCATCCCTGTCCAACATTGTTTGCAAATTGGTTTCCGGTGTA	TGCAAAGGTTGAAGAATGCCTGtTATGATGCGGGTTTCGCAAGGGTTGATGGTCATCCCTGTCCAACATTGTTTGCAAATTGGTTTCCGGTGTACTT
5	257	0.0178	SNP	SNP	G->C,T->A	G->C,T->A	GCCCCGAGGATTGGATATCTGGATGAGGCTGCAAAGGTTGAAGAATGCCTGCTATGATGCGGGTTTCGCAAGGGTTGATGGTCATCCCTGTCCAACATTcTTaGCAAATTGGTTTCCGGTGTA	TGCAAAGGTTGAAGAATGCCTGCTATGATGCGGGTTTCGCAAGGGTTGATGGTCATCCCTGTCCAACATTcTTaGCAAATTGGTTTCCGGTGTACTT
6	249	0.0173	SNP	SNP	G->C	G->C	GCCCCGAGGATTGGATATCTGGATGAGGCTGCAAAGGTTGAAGAATGCCTGCTATGATGCGGGTTTCGCAAGGGTTGATGGTCATCCCTGTCCAACATTcTTTGCAAATTGGTTTCCGGTGTA	GGCTGCAAAGGTTGAAGAATGCCTGCTATGATGCGGGTTTCGCAAGGGTTGATGGTCATCCCTGTCCAACATTcTTTGCAAATTGGTTTCCGGTGTACT
003-refcp3
1	826	0.2895	SNP	SNP	A->T,C->T,G->A	A->T,C->T,G->A,T->C	GCCAGTGCTCGAGGACAAGGTTGCTGCTGTGCTTGGCTGCATGCTGGCATTGCTGAACCGGGGTAGGACtGAGGTGCTTGCAGGGCGGTCAGGTGTtGCGAGCGCaTTCCAAGGATCTGAG	TTGCTGAACCGGGGTAGGACtGAGGTGCTTGCAGGGCGGTCAGGTGTtGCGAGCGCaTTCCAAGGATCTGAGcACAGCACGATGGATAGGATTCCGCCGCTGGCCCTGTTCCGTGGTGATAT
2	764	0.2678	SNP	SNP	A->T,G->A	A->T,G->A,T->C,G->A	GCCAGTGCTCGAGGACAAGGTTGCTGCTGTGCTTGGCTGCATGCTGGCATTGCTGAACCGGGGTAGGACAGAGGTGCTTGCtGGGCGGTCAGGTGTCaCGAGCGCGTTCCAAGGATCTGAG	TTGCTGAACCGGGGTAGGACAGAGGTGCTTGCtGGGCGGTCAGGTGTCaCGAGCGCGTTCCAAGGATCTGAGcACAGCACGATGGATAGGATTCCGCCaCTGGCCCTGTTCCGTGGTGATAT
3	688	0.2411	WT	WT	-	-	GCCAGTGCTCGAGGACAAGGTTGCTGCTGTGCTTGGCTGCATGCTGGCATTGCTGAACCGGGGTAGGACAGAGGTGCTTGCAGGGCGGTCAGGTGTCGCGAGCGCGTTCCAAGGATCTGAGTACA	TTGCTGAACCGGGGTAGGACAGAGGTGCTTGCAGGGCGGTCAGGTGTCGCGAGCGCGTTCCAAGGATCTGAGTACAGCACGATGGATAGGATTCCGCCGCTGGCCCTGTTCCGTGGTGATAT
4	131	0.0459	1D	1D	A	A	GCCAGTGCTCGAGGACAAGGTTGCTGCTGTGCTTGGCTGCATGCTGGCATTGCTGaCCGGGGTAGGACAGAGGTGCTTGCAGGGCGGTCAGGTGTCGCGAGCGCGTTCCAAGGATCTGAGTACAG	ATTGCTGaCCGGGGTAGGACAGAGGTGCTTGCAGGGCGGTCAGGTGTCGCGAGCGCGTTCCAAGGATCTGAGTACAGCACGATGGATAGGATTCCGCCGCTGGCCCTGTTCCGTGGTGATAT
5	115	0.0403	SNP	22D,SNP	G->A	G->A,TCCAAGGATCTGAGTACAGCAC,G->A	GCCAGTGCTCGAGGACAAGGTTGCTGCTGTGCTTGGCTGCATGCTGGCATTGCTGAACCGGGGTAGGACAGAGGTGCTTGCAGGaCGGTCAGGTGTCGCGAGCGCGT	TGTGCTTGGCTGCATGCTGGCATTGCTGAACCGGGGTAGGACAGAGGTGCTTGCAGGaCGGTCAGGTGTCGCGAGCGCGtGATGGATAGGATTCCGCCaCTGGCCCTGTTCCGTGGTGATAT
6	63	0.0221	SNP	SNP	T->C,G->A,G->A	G->A,G->A	gCCAGTGCTCGAGGACAAGGTTGCTGCcGTGCTTGGCTGCATGCTGGCATTGCTGAACCaaGGTAGGACAGAGGTGCTTGCAGGGCGGTCAGGTGTCGCGAGCGCGTTCCAAGGATCTGAGTACA	tTGCTGAACCaaGGTAGGACAGAGGTGCTTGCAGGGCGGTCAGGTGTCGCGAGCGCGTTCCAAGGATCTGAGTACAGCACGATGGATAGGATTCCGCCGCTGGCCCTGTTCCGTGGTGATAT
7	54	0.0189	SNP	1D,SNP	A->T,C->T,G->A	A->T,C->T,G->A,T->C,A	GCCAGTGCTCGAGGACAAGGTTGCTGCTGTGCTTGGCTGCATGCTGGCATTGCTGAACCGGGGTAGGACtGAGGTGCTTGCAGGGCGGTCAGGTGTtGCGAGCGCaTTCCAAGGATCTGAG	ATTGCTGAACCGGGGTAGGACtGAGGTGCTTGCAGGGCGGTCAGGTGTtGCGAGCGCaTTCCAAGGATCTGAGcACAGCACGATGGATAGGATTCCGCCGCTGGCCCTGTTCCGTGGTgTAT
8	50	0.0175	13D,2D,SNP	2D,SNP	ATGCTGGCATTGC,AA,A->T,C->T,G->A,T->C	AA,A->T,C->T,G->A,T->C	GCCAGTGCTCGAGGACAAGGTTGCTGCTGTGCTTGGCTGcTgCCGGGGTAGGACtGAGGTGCTTGCAGGGCGGTCAGGTGTtGCGAGCGCaTTCCAAGGATCTGAGcACAGCACGATGGATAGGA	TGCTgCCGGGGTAGGACtGAGGTGCTTGCAGGGCGGTCAGGTGTtGCGAGCGCaTTCCAAGGATCTGAGcACAGCACGATGGATAGGATTCCGCCGCTGGCCCTGTTCCGTGGTGATAT
9	39	0.0137	SNP	22D,SNP	G->A,G->A,G->A	G->A,G->A,G->A,TTCCAAGGATCTGAGTACAGCA,G->A,G->A	gCCAGTGCTCGAGGACAAGGTTGCTGCTGTGCTTGGCTGCATGCTGGCATTGCTGAACCaaGGTAGGACAGAGGTGCTTGCAGGaCGGTCAGGTGTCGCGAGCGCG	tGTGCTTGGCTGCATGCTGGCATTGCTGAACCaaGGTAGGACAGAGGTGCTTGCAGGaCGGTCAGGTGTCGCGAGCGCgCGATGGATAGGATTCCaCCaCTGGCCCTGTTCCGTGGTGATAT
10	33	0.0116	SNP	SNP	G->A,G->A	G->A,G->A,T->C	GCCAGTGCTCGAGGACAAGGTTGCTGCTGTGCTTGGCTGCATGCTGGCATTGCTGAACCGGGGTAGGACAGAGGTGCTTGCAGGaCGGTCAGGTGTCaCGAGCGCGTTCCAAGGATCTGAG	TTGCTGAACCGGGGTAGGACAGAGGTGCTTGCAGGaCGGTCAGGTGTCaCGAGCGCGTTCCAAGGATCTGAGcACAGCACGATGGATAGGATTCCGCCGCTGGCCCTGTTCCGTGGTGATAT
11	30	0.0105	SNP	SNP	T->C,A->T,G->A	A->T,G->A,T->C	GCCAGTGCTCGAGGACAAGGTTGCTGCcGTGCTTGGCTGCATGCTGGCATTGCTGAACCGGGGTAGGACAGAGGTGCTTGCtGGGCGGTCAGGTGTCaCGAGCGCGTTCCAAGGATCTGAG	TTGCTGAACCGGGGTAGGACAGAGGTGCTTGCtGGGCGGTCAGGTGTCaCGAGCGCGTTCCAAGGATCTGAGcACAGCACGATGGATAGGATTCCGCCGCTGGCCCTGTTCCGTGGTGATAT
12	30	0.0105	3D,SNP	SNP	G->A,TGA,A->T,G->A,T->C	A->T,G->A,T->C	GCCAGTGCTCGAGGACAAGGTTGCTGCTGTGCTTGGCTGCATGCTGGCATTacACCGGGGTAGGACAGAGGTGCTTGCtGGGCGGTCAGGTGTCaCGAGCGCGTTCCAAGGATCTGAGcACAGCA	ACCGGGGTAGGACAGAGGTGCTTGCtGGGCGGTCAGGTGTCaCGAGCGCGTTCCAAGGATCTGAGcACAGCACGATGGATAGGATTCCGCCGCTGGCCCTGTTCCGTGGTGATAT
13	30	0.0105	2D,SNP	2D,SNP	GA,A->T,G->A,T->C	GA,A->T,G->A,T->C	GCCAGTGCTCGAGGACAAGGTTGCTGCTGTGCTTGGCTGCATGCTGGCATTGCtACCGGGGTAGGACAGAGGTGCTTGCtGGGCGGTCAGGTGTCaCGAGCGCGTTCCAAGGATCTGAGcACAGC	CATTGCtACCGGGGTAGGACAGAGGTGCTTGCtGGGCGGTCAGGTGTCaCGAGCGCGTTCCAAGGATCTGAGcACAGCACGATGGATAGGATTCCGCCGCTGGCCCTGTTCCGTGGTGATAT
003-refcp8
1	20	1	WT	WT	-	-	TGTTGCTTGCTTGATTGCATCCATAGCTCCAGATGATATTTTAGTGTGGCTTGGTAACTGATGGGGCACATTCTTTGCTGCAGAATTCTCACACAAGGGACTTATCCCAGCTGTTGTGGGTGG	TGTGGCTTGGTAACTGATGGGGCACATTCTTTGCTGCAGAATTCTCACACAAGGGACTTATCCCAGCTGTTGTGGGTGGGTCCAGTGCCCGGCGACATTGCAGAGATTGAGGCATACTGCCGC
004-refcp3
1	763	0.2753	SNP	SNP	A->T,G->A	A->T,G->A,T->C	GCCAGTGCTCGAGGACAAGGTTGCTGCTGTGCTTGGCTGCATGCTGGCATTGCTGAACCGGGGTAGGACAGAGGTGCTTGCtGGGCGGTCAGGTGTCaCGAGCGCGTTCCAAGGATCTGAG	TTGCTGAACCGGGGTAGGACAGAGGTGCTTGCtGGGCGGTCAGGTGTCaCGAGCGCGTTCCAAGGATCTGAGcACAGCACGATGGATAGGATTCCGCCGCTGGCCCTGTTCCGTGGTGATAT
2	761	0.2745	WT	WT	-	-	GCCAGTGCTCGAGGACAAGGTTGCTGCTGTGCTTGGCTGCATGCTGGCATTGCTGAACCGGGGTAGGACAGAGGTGCTTGCAGGGCGGTCAGGTGTCGCGAGCGCGTTCCAAGGATCTGAGTACA	TTGCTGAACCGGGGTAGGACAGAGGTGCTTGCAGGGCGGTCAGGTGTCGCGAGCGCGTTCCAAGGATCTGAGTACAGCACGATGGATAGGATTCCGCCGCTGGCCCTGTTCCGTGGTGATAT
3	750	0.2706	SNP	SNP	A->T,C->T,G->A	A->T,C->T,G->A,T->C	GCCAGTGCTCGAGGACAAGGTTGCTGCTGTGCTTGGCTGCATGCTGGCATTGCTGAACCGGGGTAGGACtGAGGTGCTTGCAGGGCGGTCAGGTGTtGCGAGCGCaTTCCAAGGATCTGAG	TTGCTGAACCGGGGTAGGACtGAGGTGCTTGCAGGGCGGTCAGGTGTtGCGAGCGCaTTCCAAGGATCTGAGcACAGCACGATGGATAGGATTCCGCCGCTGGCCCTGTTCCGTGGTGATAT
4	90	0.0325	SNP	22D,SNP	G->A	G->A,TCCAAGGATCTGAGTACAGCAC,G->A	GCCAGTGCTCGAGGACAAGGTTGCTGCTGTGCTTGGCTGCATGCTGGCATTGCTGAACCGGGGTAGGACAGAGGTGCTTGCAGGaCGGTCAGGTGTCGCGAGCGCGT	TGTGCTTGGCTGCATGCTGGCATTGCTGAACCGGGGTAGGACAGAGGTGCTTGCAGGaCGGTCAGGTGTCGCGAGCGCGtGATGGATAGGATTCCGCCaCTGGCCCTGTTCCGTGGTGATAT
5	87	0.0314	1D,SNP	1D,SNP	A,A->T,G->A,T->C	A,A->T,G->A,T->C	GCCAGTGCTCGAGGACAAGGTTGCTGCTGTGCTTGGCTGCATGCTGGCATTGCTGaCCGGGGTAGGACAGAGGTGCTTGCtGGGCGGTCAGGTGTCaCGAGCGCGTTCCAAGGATCTGAGcACAG	ATTGCTGaCCGGGGTAGGACAGAGGTGCTTGCtGGGCGGTCAGGTGTCaCGAGCGCGTTCCAAGGATCTGAGcACAGCACGATGGATAGGATTCCGCCGCTGGCCCTGTTCCGTGGTGATAT
6	67	0.0242	SNP	22D,SNP	G->A,G->A,G->A	G->A,G->A,G->A,TTCCAAGGATCTGAGTACAGCA,G->A,G->A	gCCAGTGCTCGAGGACAAGGTTGCTGCTGTGCTTGGCTGCATGCTGGCATTGCTGAACCaaGGTAGGACAGAGGTGCTTGCAGGaCGGTCAGGTGTCGCGAGCGCG	tGTGCTTGGCTGCATGCTGGCATTGCTGAACCaaGGTAGGACAGAGGTGCTTGCAGGaCGGTCAGGTGTCGCGAGCGCgCGATGGATAGGATTCCaCCaCTGGCCCTGTTCCGTGGTGATAT
7	50	0.018	SNP	22D,SNP	G->A	G->A,TTCCAAGGATCTGAGTACAGCA,G->A,G->A	GCCAGTGCTCGAGGACAAGGTTGCTGCTGTGCTTGGCTGCATGCTGGCATTGCTGAACCGGGGTAGGACAGAGGTGCTTGCAGGaCGGTCAGGTGTCGCGAGCGCG	TGTGCTTGGCTGCATGCTGGCATTGCTGAACCGGGGTAGGACAGAGGTGCTTGCAGGaCGGTCAGGTGTCGCGAGCGCgCGATGGATAGGATTCCaCCaCTGGCCCTGTTCCGTGGTGATAT
8	49	0.0177	WT	SNP	-	T->C	GCCAGTGCTCGAGGACAAGGTTGCTGCTGTGCTTGGCTGCATGCTGGCATTGCTGAACCGGGGTAGGACAGAGGTGCTTGCAGGGCGGTCAGGTGTCGCGAGCGCGTTCCAAGGATCTGAG	TTGCTGAACCGGGGTAGGACAGAGGTGCTTGCAGGGCGGTCAGGTGTCGCGAGCGCGTTCCAAGGATCTGAGcACAGCACGATGGATAGGATTCCGCCGCTGGCCCTGTTCCGTGGTGATAT
9	48	0.0173	1D,SNP	1D,SNP	A,A->T,C->T,G->A,T->C	A,A->T,C->T,G->A,T->C	GCCAGTGCTCGAGGACAAGGTTGCTGCTGTGCTTGGCTGCATGCTGGCATTGCTgACCGGGGTAGGACtGAGGTGCTTGCAGGGCGGTCAGGTGTtGCGAGCGCaTTCCAAGGATCTGAGcACAG	ATTGCTGaCCGGGGTAGGACtGAGGTGCTTGCAGGGCGGTCAGGTGTtGCGAGCGCaTTCCAAGGATCTGAGcACAGCACGATGGATAGGATTCCGCCGCTGGCCCTGTTCCGTGGTGATAT
10	43	0.0155	SNP	SNP	G->A	G->A,T->C	GCCAGTGCTCGAGGACAAGGTTGCTGCTGTGCTTGGCTGCATGCTGGCATTGCTGAACCGGGGTAGGACAGAGGTGCTTGCAGGGCGGTCAGGTGTCGCGAGCGCaTTCCAAGGATCTGAG	TTGCTGAACCGGGGTAGGACAGAGGTGCTTGCAGGGCGGTCAGGTGTCGCGAGCGCaTTCCAAGGATCTGAGcACAGCACGATGGATAGGATTCCGCCGCTGGCCCTGTTCCGTGGTGATAT
11	34	0.0123	SNP	SNP	T->C,G->T,C->T,C->T,G->A	C->T,G->A	gCCAGTGCTCGAGGACAAGGTTGCTGCcGTGCTTGGCTGCATGCTGttATTGCTGAAtCaGGGTAGGACAGAGGTGCTTGCAGGGCGGTCAGGTGTCGCGAGCGCGTTCCAAGGATCTGAGTACA	TTGCTGAAtCaGGGTAGGACAGAGGTGCTTGCAGGGCGGTCAGGTGTCGCGAGCGCGTTCCAAGGATCTGAGTACAGCACGATGGATAGGATTCCGCCGCTGGCCCTGTTCCGTGGTGATAT
12	30	0.0108	WT	SNP	-	G->C	GCCAGTGCTCGAGGACAAGGTTGCTGCTGTGCTTGGCTGCATGCTGGCATTGCTGAACCGGGGTAGGACAGAGGTGCTTGCAGGGCGGTCAGGTGTCGCGAGCGCGTTCCAAGGATCTGAGTACA	TTGCTGAACCGGGGTAGGACAGAGGTGCTTGCAGGGCGGTCAGGTGTCGCGAGCGCGTTCCAAGGATCTGAGTACAGCACGATGGATAGGATTCCGCCGCTGGCCCTGTTCCGTGGTcATAT
004-refwc3
1	16	1	SNP	WT	T->C	-	GCATGACAGCAGGACAGAACTTCTTTCAGATTTTAAACTGGAGACcAGTCCCCTTAAGGCACAGTTTCCTACTTGCAATGTTTTCTCTAGAAAGGAGATGACCAAATTTTTTAGAAGCAAAAG	AGTCCCCTTAAGGCACAGTTTCCTACTTGCAATGTTTTCTCTAGAAAGGAGATGACCAAATTTTTTAGAAGCAAAAGAGTTTATCCAAAATCTGTTCTGAACTCTCGAA
005-refwc3
1	4783	0.342	WT	WT	-	-	GCATGACAGCAGGACAGAACTTCTTTCAGATTTTAAACTGGAGACTAGTCCCCTTAAGGCACAGTTTCCTACTTGCAATGTTTTCTCTAGAAAGGAGATGACCAAATTTTTTAGAAGCAAAAG	ACTAGTCCCCTTAAGGCACAGTTTCCTACTTGCAATGTTTTCTCTAGAAAGGAGATGACCAAATTTTTTAGAAGCAAAAGAGTTTATCCAAAATCTGTTCTGAACTCTCGAA
2	4218	0.3016	SNP	SNP	C->T,T->C,T->C	C->T,T->C,T->C	GCATGACAGCAGGACAGAACTTCTTTCAGATTTTAAACTGGAGACTAGTCCtCTcAAGGCACAGTTTCCTACTTGCAATGTcTTCTCTAGAAAGGAGATGACCAAATTTTTTAGAAGCAAAAG	ACTAGTCCtCTcAAGGCACAGTTTCCTACTTGCAATGTcTTCTCTAGAAAGGAGATGACCAAATTTTTTAGAAGCAAAAGAGTTTATCCAAAATCTGTTCTGAACTCTCGAA
3	2995	0.2141	SNP	WT	T->C	-	GCATGACAGCAGGACAGAACTTCTTTCAGATTTTAAACTGGAGACcAGTCCCCTTAAGGCACAGTTTCCTACTTGCAATGTTTTCTCTAGAAAGGAGATGACCAAATTTTTTAGAAGCAAAAG	AGTCCCCTTAAGGCACAGTTTCCTACTTGCAATGTTTTCTCTAGAAAGGAGATGACCAAATTTTTTAGAAGCAAAAGAGTTTATCCAAAATCTGTTCTGAACTCTCGAA
4	469	0.0335	1I	1I,2I,1D,1D,SNP	T	T,AA,G->A,A,T	GCATGACAGCAGGACAGAACTTCTTTCAGATTTTAAACTGGAGACTAGTCCCCTTAAGGCACAGTTTCCTACTTGCAATGTTTTCTCTAGAAAGGAGATGACCAAaTTTTTTTAGAAGCAAAA	CTAGTCCCCTTAAGGCACAGTTTCCTACTTGCAATGTTTTCTCTAGAAAGGAGATGACCAAaTTTTTTTAGAAGcAAAAAAaAGTTTATCcAAATcGTTCTGAACTCTCGAA
5	416	0.0297	SNP	SNP	C->T,T->C	C->T,T->C	GCATGACAGCAGGACAGAACTTCTTTCAGATTTTAAACTGGAGACTAGTCCtCTcAAGGCACAGTTTCCTACTTGCAATGTTTTCTCTAGAAAGGAGATGACCAAATTTTTTAGAAGCAAAAG	ACTAGTCCtCTcAAGGCACAGTTTCCTACTTGCAATGTTTTCTCTAGAAAGGAGATGACCAAATTTTTTAGAAGCAAAAGAGTTTATCCAAAATCTGTTCTGAACTCTCGAA
6	342	0.0245	SNP	SNP	T->C	T->C	GCATGACAGCAGGACAGAACTTCTTTCAGATTTTAAACTGGAGACTAGTCCCCTTAAGGCACAGTTTCCTACTTGCAATGTcTTCTCTAGAAAGGAGATGACCAAATTTTTTAGAAGCAAAAG	ACTAGTCCCCTTAAGGCACAGTTTCCTACTTGCAATGTcTTCTCTAGAAAGGAGATGACCAAATTTTTTAGAAGCAAAAGAGTTTATCCAAAATCTGTTCTGAACTCTCGAA
7	341	0.0244	1D	1D	C	C	GCATGACAGCAGGACAGAACTTCTTTCAGATTTTAAACTGGAGACTAGTCCcTTAAGGCACAGTTTCCTACTTGCAATGTTTTCTCTAGAAAGGAGATGACCAAATTTTTTAGAAGCAAAAGA	GACTAGTCCcTTAAGGCACAGTTTCCTACTTGCAATGTTTTCTCTAGAAAGGAGATGACCAAATTTTTTAGAAGCAAAAGAGTTTATCCAAAATCTGTTCTGAACTCTCGAA
8	219	0.0157	1I,SNP	1I	T->C,C	C	GCATGACAGCAGGACAGAACTTCTTTCAGATTTTAAACTGGAGACcAGTCCCcCTTAAGGCACAGTTTCCTACTTGCAATGTTTTCTCTAGAAAGGAGATGACCAAATTTTTTAGAAGCAAAA	AGTCCCcCTTAAGGCACAGTTTCCTACTTGCAATGTTTTCTCTAGAAAGGAGATGACCAAATTTTTTAGAAGCAAAAGAGTTTATCCAAAATCTGTTCTGAACTCTCGAA
9	204	0.0146	2D	2D	CC	CC	GCATGACAGCAGGACAGAACTTCTTTCAGATTTTAAACTGGAGACTAGTCcTTAAGGCACAGTTTCCTACTTGCAATGTTTTCTCTAGAAAGGAGATGACCAAATTTTTTAGAAGCAAAAGAG	AGACTAGTCcTTAAGGCACAGTTTCCTACTTGCAATGTTTTCTCTAGAAAGGAGATGACCAAATTTTTTAGAAGCAAAAGAGTTTATCCAAAATCTGTTCTGAACTCTCGAA
006-refcp1
1	19	1	WT	WT	-	-	GCCCCGAGGATTGGATATCTGGATGAGGCTGCAAAGGTTGAAGAATGCCTGCTATGATGCGGGTTTCGCAAGGGTTGATGGTCATCCCTGTCCAACATTGTTTGCAAATTGGTTTCCGGTGTA	TGCAAAGGTTGAAGAATGCCTGCTATGATGCGGGTTTCGCAAGGGTTGATGGTCATCCCTGTCCAACATTGTTTGCAAATTGGTTTCCGGTGTACTT
006-refwc3
1	4486	0.3239	SNP	SNP	C->T,T->C,T->C	C->T,T->C,T->C	GCATGACAGCAGGACAGAACTTCTTTCAGATTTTAAACTGGAGACTAGTCCtCTcAAGGCACAGTTTCCTACTTGCAATGTcTTCTCTAGAAAGGAGATGACCAAATTTTTTAGAAGCAAAAG	ACTAGTCCtCTcAAGGCACAGTTTCCTACTTGCAATGTcTTCTCTAGAAAGGAGATGACCAAATTTTTTAGAAGCAAAAGAGTTTATCCAAAATCTGTTCTGAACTCTCGAA
2	3793	0.2739	SNP	WT	T->C	-	GCATGACAGCAGGACAGAACTTCTTTCAGATTTTAAACTGGAGACcAGTCCCCTTAAGGCACAGTTTCCTACTTGCAATGTTTTCTCTAGAAAGGAGATGACCAAATTTTTTAGAAGCAAAAG	AGTCCCCTTAAGGCACAGTTTCCTACTTGCAATGTTTTCTCTAGAAAGGAGATGACCAAATTTTTTAGAAGCAAAAGAGTTTATCCAAAATCTGTTCTGAACTCTCGAA
3	3477	0.2511	WT	WT	-	-	GCATGACAGCAGGACAGAACTTCTTTCAGATTTTAAACTGGAGACTAGTCCCCTTAAGGCACAGTTTCCTACTTGCAATGTTTTCTCTAGAAAGGAGATGACCAAATTTTTTAGAAGCAAAAG	ACTAGTCCCCTTAAGGCACAGTTTCCTACTTGCAATGTTTTCTCTAGAAAGGAGATGACCAAATTTTTTAGAAGCAAAAGAGTTTATCCAAAATCTGTTCTGAACTCTCGAA
4	1104	0.0797	1I	1I,2I,1D,1D,SNP	T	T,AA,G->A,A,T	GCATGACAGCAGGACAGAACTTCTTTCAGATTTTAAACTGGAGACTAGTCCCCTTAAGGCACAGTTTCCTACTTGCAATGTTTTCTCTAGAAAGGAGATGACCAAaTTTTTTTAGAAGCAAAA	CTAGTCCCCTTAAGGCACAGTTTCCTACTTGCAATGTTTTCTCTAGAAAGGAGATGACCAAaTTTTTTTAGAAGcAAAAAAaAGTTTATCcAAATcGTTCTGAACTCTCGAA
5	325	0.0235	1D	1D	C	C	GCATGACAGCAGGACAGAACTTCTTTCAGATTTTAAACTGGAGACTAGTCCcTTAAGGCACAGTTTCCTACTTGCAATGTTTTCTCTAGAAAGGAGATGACCAAATTTTTTAGAAGCAAAAGA	GACTAGTCCcTTAAGGCACAGTTTCCTACTTGCAATGTTTTCTCTAGAAAGGAGATGACCAAATTTTTTAGAAGCAAAAGAGTTTATCCAAAATCTGTTCTGAACTCTCGAA
6	249	0.018	SNP	SNP	T->C	T->C	GCATGACAGCAGGACAGAACTTCTTTCAGATTTTAAACTGGAGACTAGTCCCCTTAAGGCACAGTTTCCTACTTGCAATGTcTTCTCTAGAAAGGAGATGACCAAATTTTTTAGAAGCAAAAG	ACTAGTCCCCTTAAGGCACAGTTTCCTACTTGCAATGTcTTCTCTAGAAAGGAGATGACCAAATTTTTTAGAAGCAAAAGAGTTTATCCAAAATCTGTTCTGAACTCTCGAA
7	246	0.0178	2D	2D	CC	CC	GCATGACAGCAGGACAGAACTTCTTTCAGATTTTAAACTGGAGACTAGTCcTTAAGGCACAGTTTCCTACTTGCAATGTTTTCTCTAGAAAGGAGATGACCAAATTTTTTAGAAGCAAAAGAG	AGACTAGTCcTTAAGGCACAGTTTCCTACTTGCAATGTTTTCTCTAGAAAGGAGATGACCAAATTTTTTAGAAGCAAAAGAGTTTATCCAAAATCTGTTCTGAACTCTCGAA
8	169	0.0122	1I	1I,1I,1D,1D,SNP	T	T,A,G->A,A,T	GCATGACAGCAGGACAGAACTTCTTTCAGATTTTAAACTGGAGACTAGTCCCCTTAAGGCACAGTTTCCTACTTGCAATGTTTTCTCTAGAAAGGAGATGACCAAaTTTTTTTAGAAGCAAAA	ACTAGTCCCCTTAAGGCACAGTTTCCTACTTGCAATGTTTTCTCTAGAAAGGAGATGACCAAaTTTTTTTAGAAGcAAAAAaAGTTTATCcAAATcGTTCTGAACTCTCGAA
007-refcp8
1	10312	0.9405	WT	WT	-	-	TGTTGCTTGCTTGATTGCATCCATAGCTCCAGATGATATTTTAGTGTGGCTTGGTAACTGATGGGGCACATTCTTTGCTGCAGAATTCTCACACAAGGGACTTATCCCAGCTGTTGTGGGTGG	TGTGGCTTGGTAACTGATGGGGCACATTCTTTGCTGCAGAATTCTCACACAAGGGACTTATCCCAGCTGTTGTGGGTGGGTCCAGTGCCCGGCGACATTGCAGAGATTGAGGCATACTGCCGC
2	474	0.0432	SNP	SNP	T->C	T->C	TGTTGCTTGCTTGATTGCATCCATAGCTCCAGATGATATTTTAGTGTGGCTTGGTAACTGATGGGGCACATTCTTTGCTGCAGAATTCTCACACAAGGGACcTATCCCAGCTGTTGTGGGTGG	TGTGGCTTGGTAACTGATGGGGCACATTCTTTGCTGCAGAATTCTCACACAAGGGACcTATCCCAGCTGTTGTGGGTGGGTCCAGTGCCCGGCGACATTGCAGAGATTGAGGCATACTGCCGC
3	178	0.0162	SNP	SNP	A->G	A->G	TGTTGCTTGCTTGATTGCATCCATAGCTCCAGATGATATTTTAGTGTGGCTTGGTAACTGATGGGGCgCATTCTTTGCTGCAGAATTCTCACACAAGGGACTTATCCCAGCTGTTGTGGGTGG	TGTGGCTTGGTAACTGATGGGGCgCATTCTTTGCTGCAGAATTCTCACACAAGGGACTTATCCCAGCTGTTGTGGGTGGGTCCAGTGCCCGGCGACATTGCAGAGATTGAGGCATACTGCCGC
008-refcp8
1	11927	0.824	WT	WT	-	-	TGTTGCTTGCTTGATTGCATCCATAGCTCCAGATGATATTTTAGTGTGGCTTGGTAACTGATGGGGCACATTCTTTGCTGCAGAATTCTCACACAAGGGACTTATCCCAGCTGTTGTGGGTGG	TGTGGCTTGGTAACTGATGGGGCACATTCTTTGCTGCAGAATTCTCACACAAGGGACTTATCCCAGCTGTTGTGGGTGGGTCCAGTGCCCGGCGACATTGCAGAGATTGAGGCATACTGCCGC
2	554	0.0383	SNP	SNP	A->G	A->G	TGTTGCTTGCTTGATTGCATCCATAGCTCCAGATGATATTTTAGTGTGGCTTGGTAACTGATGGGGCACATTCTTTGCTGCAGAgTTCTCACACAAGGGACTTATCCCAGCTGTTGTGGGTGG	TGTGGCTTGGTAACTGATGGGGCACATTCTTTGCTGCAGAgTTCTCACACAAGGGACTTATCCCAGCTGTTGTGGGTGGGTCCAGTGCCCGGCGACATTGCAGAGATTGAGGCATACTGCCGC
3	529	0.0365	SNP	SNP	T->C	T->C	TGTTGCTTGCTTGATTGCATCCATAGCTCCAGATGATATTTTAGTGTGGCTTGGTAACTGATGGGGCACATTCTTTGCTGCAGAATTCTCACACAAGGGACcTATCCCAGCTGTTGTGGGTGG	TGTGGCTTGGTAACTGATGGGGCACATTCTTTGCTGCAGAATTCTCACACAAGGGACcTATCCCAGCTGTTGTGGGTGGGTCCAGTGCCCGGCGACATTGCAGAGATTGAGGCATACTGCCGC
4	515	0.0356	3D	3D	CAC	CAC	TGTTGCTTGCTTGATTGCATCCATAGCTCCAGATGATATTTTAGTGTGGCTTGGTAACTGATGGGGCACATTCTTTGCTGCAGAATTCtACAAGGGACTTATCCCAGCTGTTGTGGGTGGGTC	TAGTGTGGCTTGGTAACTGATGGGGCACATTCTTTGCTGCAGAATTCtACAAGGGACTTATCCCAGCTGTTGTGGGTGGGTCCAGTGCCCGGCGACATTGCAGAGATTGAGGCATACTGCCGC
5	296	0.0204	2D	2D	CA	CA	TGTTGCTTGCTTGATTGCATCCATAGCTCCAGATGATATTTTAGTGTGGCTTGGTAACTGATGGGGCACATTCTTTGCTGCAGAATTCtCACAAGGGACTTATCCCAGCTGTTGTGGGTGGGT	AGTGTGGCTTGGTAACTGATGGGGCACATTCTTTGCTGCAGAATTCTCACaAGGGACTTATCCCAGCTGTTGTGGGTGGGTCCAGTGCCCGGCGACATTGCAGAGATTGAGGCATACTGCCGC
6	258	0.0178	11D	11D	CAGAATTCTCA	GAATTCTCACA	TGTTGCTTGCTTGATTGCATCCATAGCTCCAGATGATATTTTAGTGTGGCTTGGTAACTGATGGGGCACATTCTTTGCTgCACAAGGGACTTATCCCAGCTGTTGTGGGTGGGTCCAGTGCCC	TGATATTTTAGTGTGGCTTGGTAACTGATGGGGCACATTCTTTGCTGCaCAAGGGACTTATCCCAGCTGTTGTGGGTGGGTCCAGTGCCCGGCGACATTGCAGAGATTGAGGCATACTGCCGC
7	224	0.0155	SNP	WT	T->C	-	TGTTGCTTGCTTGATTGCATCCATAGCTCCAGATGATATTcTAGTGTGGCTTGGTAACTGATGGGGCACATTCTTTGCTGCAGAATTCTCACACAAGGGACTTATCCCAGCTGTTGTGGGTGG	TGTGGCTTGGTAACTGATGGGGCACATTCTTTGCTGCAGAATTCTCACACAAGGGACTTATCCCAGCTGTTGTGGGTGGGTCCAGTGCCCGGCGACATTGCAGAGATTGAGGCATACTGCCGC
8	172	0.0119	WT	large_V	-	,large_V	TGTTGCTTGCTTGATTGCATCCATAGCTCCAGATGATATTTTAGTGTGGCTTGGTAACTGATGGGGCACATTCTTTGCTGCAGAATTCTCACA	CAAGGGACTTATCCCAGCTGTTGTGGGTGGGTCCAGTGCCCGGCGACATTGCAGAGATTGAGGCATACTGCCGC
