# Supplementary material for: An Optimized Editing Approach for Wheat Genes by Improving sgRNA Design and Transformation Strategies
Source: Int J Mol Sci. 2025 Apr 17;26(8):3796. doi: 10.3390/ijms26083796 (PMC12028029; doi:10.3390/ijms26083796)
Supplement: Supplementary file 1 [file ijms-26-03796-s001.zip › Hi-TOM Supplementary Data/SY4495-USR-9053-result/all-SY4495-USR-9053-Hi-TOM-sequencing-result.xlsx]

## Sheet: all-SY4495-USR-9053-Hi-TOM-sequ
Sort	Reads number	Ratio	Left variation type	Right variation type	Left variation	Right variation	Left reads seq	Right reads seq
001-refPDS
1	13510	0.9141	WT	WT	-	-	CCAGGAGAAGCATGGCTCGAAAATGGCATTCTTGGATGGTAATCCTCCTGAAAGGCTATGCATGCCTATTGTTAACCACATTCAGTCTTTGGGTGGTGAGGTCCGGCTGAATTCTCGTATTCAG	GTAATCCTCCTGAAAGGCTATGCATGCCTATTGTTAACCACATTCAGTCTTTGGGTGGTGAGGTCCGGCTGAATTCTCGTATTCAGAAAATTGAACTGAACCCTGACGGAACT
2	373	0.0252	WT	SNP	-	A->G	CCAGGAGAAGCATGGCTCGAAAATGGCATTCTTGGATGGTAATCCTCCTGAAAGGCTATGCATGCCTATTGTTAACCACATTCAGTCTTTGGGTGGTGAGGTCCGGCTGAATTCTCGTATTCAG	GTAATCCTCCTGAAAGGCTATGCATGCCTATTGTTAACCACATTCAGTCTTTGGGTGGTGAGGTCCGGCTGAATTCTCGTATTCAGAAAATTGAACTGAACCCTGgCGGAACT
3	324	0.0219	SNP	WT	A->G	-	CCAGGgGAAGCATGGCTCGAAAATGGCATTCTTGGATGGTAATCCTCCTGAAAGGCTATGCATGCCTATTGTTAACCACATTCAGTCTTTGGGTGGTGAGGTCCGGCTGAATTCTCGTATTCAG	GTAATCCTCCTGAAAGGCTATGCATGCCTATTGTTAACCACATTCAGTCTTTGGGTGGTGAGGTCCGGCTGAATTCTCGTATTCAGAAAATTGAACTGAACCCTGACGGAACT
4	216	0.0146	SNP	SNP	T->C	T->C	CCAGGAGAAGCATGGCTCGAAAATGGCATTCTTGGATGGTAATCCcCCTGAAAGGCTATGCATGCCTATTGTTAACCACATTCAGTCTTTGGGTGGTGAGGTCCGGCTGAATTCTCGTATTCAG	GTAATCCcCCTGAAAGGCTATGCATGCCTATTGTTAACCACATTCAGTCTTTGGGTGGTGAGGTCCGGCTGAATTCTCGTATTCAGAAAATTGAACTGAACCCTGACGGAACT
5	188	0.0127	WT	SNP	-	G->A	CCAGGAGAAGCATGGCTCGAAAATGGCATTCTTGGATGGTAATCCTCCTGAAAGGCTATGCATGCCTATTGTTAACCACATTCAGTCTTTGGGTGGTGAGGTCCGGCTGAATTCTCGTATTCAG	GTAATCCTCCTGAAAGGCTATGCATGCCTATTGTTAACCACATTCAGTCTTTGGGTGGTGAGGTCCGGCTGAATTCTCGTATTCAGAAAATTGAACTGAACCCTGACaGAACT
6	168	0.0114	SNP	SNP	A->G	A->G	CCAGGAGAAGCATGGCTCGAAAATGGCATTCTTGGATGGTAATCCTCCTGgAAGGCTATGCATGCCTATTGTTAACCACATTCAGTCTTTGGGTGGTGAGGTCCGGCTGAATTCTCGTATTCAG	GTAATCCTCCTGgAAGGCTATGCATGCCTATTGTTAACCACATTCAGTCTTTGGGTGGTGAGGTCCGGCTGAATTCTCGTATTCAGAAAATTGAACTGAACCCTGACGGAACT
002-refPDS
1	12607	0.8594	WT	WT	-	-	CCAGGAGAAGCATGGCTCGAAAATGGCATTCTTGGATGGTAATCCTCCTGAAAGGCTATGCATGCCTATTGTTAACCACATTCAGTCTTTGGGTGGTGAGGTCCGGCTGAATTCTCGTATTCAG	GTAATCCTCCTGAAAGGCTATGCATGCCTATTGTTAACCACATTCAGTCTTTGGGTGGTGAGGTCCGGCTGAATTCTCGTATTCAGAAAATTGAACTGAACCCTGACGGAACT
2	668	0.0455	SNP	WT	A->G	-	CCAGGgGAAGCATGGCTCGAAAATGGCATTCTTGGATGGTAATCCTCCTGAAAGGCTATGCATGCCTATTGTTAACCACATTCAGTCTTTGGGTGGTGAGGTCCGGCTGAATTCTCGTATTCAG	GTAATCCTCCTGAAAGGCTATGCATGCCTATTGTTAACCACATTCAGTCTTTGGGTGGTGAGGTCCGGCTGAATTCTCGTATTCAGAAAATTGAACTGAACCCTGACGGAACT
3	421	0.0287	WT	SNP	-	A->G	CCAGGAGAAGCATGGCTCGAAAATGGCATTCTTGGATGGTAATCCTCCTGAAAGGCTATGCATGCCTATTGTTAACCACATTCAGTCTTTGGGTGGTGAGGTCCGGCTGAATTCTCGTATTCAG	GTAATCCTCCTGAAAGGCTATGCATGCCTATTGTTAACCACATTCAGTCTTTGGGTGGTGAGGTCCGGCTGAATTCTCGTATTCAGAAAATTGAACTGAgCCCTGACGGAACT
4	327	0.0223	SNP	SNP	T->C	T->C	CCAGGAGAAGCATGGCTCGAAAATGGCATTCTTGGATGGTAATCCcCCTGAAAGGCTATGCATGCCTATTGTTAACCACATTCAGTCTTTGGGTGGTGAGGTCCGGCTGAATTCTCGTATTCAG	GTAATCCcCCTGAAAGGCTATGCATGCCTATTGTTAACCACATTCAGTCTTTGGGTGGTGAGGTCCGGCTGAATTCTCGTATTCAGAAAATTGAACTGAACCCTGACGGAACT
5	243	0.0166	SNP	WT	G->A	-	CCAGGAGAAGCATGGCTCaAAAATGGCATTCTTGGATGGTAATCCTCCTGAAAGGCTATGCATGCCTATTGTTAACCACATTCAGTCTTTGGGTGGTGAGGTCCGGCTGAATTCTCGTATTCAG	GTAATCCTCCTGAAAGGCTATGCATGCCTATTGTTAACCACATTCAGTCTTTGGGTGGTGAGGTCCGGCTGAATTCTCGTATTCAGAAAATTGAACTGAACCCTGACGGAACT
6	240	0.0164	SNP	SNP	A->G	A->G	CCAGGAGAAGCATGGCTCGAAAATGGCATTCTTGGATGGTAATCCTCCTGAAAGGCTATGCATGCCTATTGTTAACCACATTCAGTCTTTGGGTGGTGgGGTCCGGCTGAATTCTCGTATTCAG	GTAATCCTCCTGAAAGGCTATGCATGCCTATTGTTAACCACATTCAGTCTTTGGGTGGTGgGGTCCGGCTGAATTCTCGTATTCAGAAAATTGAACTGAACCCTGACGGAACT
7	164	0.0112	SNP	WT	G->T	-	CCAGGAGAAGCATtGCTCGAAAATGGCATTCTTGGATGGTAATCCTCCTGAAAGGCTATGCATGCCTATTGTTAACCACATTCAGTCTTTGGGTGGTGAGGTCCGGCTGAATTCTCGTATTCAG	GTAATCCTCCTGAAAGGCTATGCATGCCTATTGTTAACCACATTCAGTCTTTGGGTGGTGAGGTCCGGCTGAATTCTCGTATTCAGAAAATTGAACTGAACCCTGACGGAACT
003-refPDS
1	13818	0.9485	WT	WT	-	-	CCAGGAGAAGCATGGCTCGAAAATGGCATTCTTGGATGGTAATCCTCCTGAAAGGCTATGCATGCCTATTGTTAACCACATTCAGTCTTTGGGTGGTGAGGTCCGGCTGAATTCTCGTATTCAG	GTAATCCTCCTGAAAGGCTATGCATGCCTATTGTTAACCACATTCAGTCTTTGGGTGGTGAGGTCCGGCTGAATTCTCGTATTCAGAAAATTGAACTGAACCCTGACGGAACT
2	349	0.024	WT	SNP	-	A->G	CCAGGAGAAGCATGGCTCGAAAATGGCATTCTTGGATGGTAATCCTCCTGAAAGGCTATGCATGCCTATTGTTAACCACATTCAGTCTTTGGGTGGTGAGGTCCGGCTGAATTCTCGTATTCAG	GTAATCCTCCTGAAAGGCTATGCATGCCTATTGTTAACCACATTCAGTCTTTGGGTGGTGAGGTCCGGCTGAATTCTCGTATTCAGAAAATTGAACTGAACCCTGgCGGAACT
3	239	0.0164	SNP	SNP	A->G	A->G	CCAGGAGAAGCATGGCTCGAAAATGGCATTCTTGGATGGTAATCCTCCTGAAAGGCTATGCATGCCTATTGTTAACCACATTCAGTCTTTGGGTGGTGgGGTCCGGCTGAATTCTCGTATTCAG	GTAATCCTCCTGAAAGGCTATGCATGCCTATTGTTAACCACATTCAGTCTTTGGGTGGTGgGGTCCGGCTGAATTCTCGTATTCAGAAAATTGAACTGAACCCTGACGGAACT
4	163	0.0112	SNP	WT	G->T	-	CCAGGAGAAGCATtGCTCGAAAATGGCATTCTTGGATGGTAATCCTCCTGAAAGGCTATGCATGCCTATTGTTAACCACATTCAGTCTTTGGGTGGTGAGGTCCGGCTGAATTCTCGTATTCAG	GTAATCCTCCTGAAAGGCTATGCATGCCTATTGTTAACCACATTCAGTCTTTGGGTGGTGAGGTCCGGCTGAATTCTCGTATTCAGAAAATTGAACTGAACCCTGACGGAACT
