# Supplementary material for: An Optimized Editing Approach for Wheat Genes by Improving sgRNA Design and Transformation Strategies
Source: Int J Mol Sci. 2025 Apr 17;26(8):3796. doi: 10.3390/ijms26083796 (PMC12028029; doi:10.3390/ijms26083796)
Supplement: Supplementary file 1 [file ijms-26-03796-s001.zip › Hi-TOM Supplementary Data/SY4635-USR-9345-result/all-SY4635-USR-9345-Hi-TOM-sequencing-result.xlsx]

## Sheet: all-SY4635-USR-9345-Hi-TOM-sequ
Sort	Reads number	Ratio	Left variation type	Right variation type	Left variation	Right variation	Left reads seq	Right reads seq
001-refCP112
1	5514	0.3734	WT	WT	-	-	GCCCCGAGGATTGGATATCTGGATGAGGCTGCAAAGGTTGAAGAATGCCTGCTATGATGCGGGTTTCGCAAGGGTTGATGGTCATCCCTGTCCAACATTGTTTGCAAATTGGTTTCCGGTGTA	TGAAGAATGCCTGCTATGATGCGGGTTTCGCAAGGGTTGATGGTCATCCCTGTCCAACATTGTTTGCAAATTGGTTTCCGGTGTACTTCTCAACTGTGCCAGATGATTCGGAG
2	2673	0.181	WT	SNP	-	C->T	GCCCCGAGGATTGGATATCTGGATGAGGCTGCAAAGGTTGAAGAATGCCTGCTATGATGCGGGTTTCGCAAGGGTTGATGGTCATCCCTGTCCAACATTGTTTGCAAATTGGTTTCCGGTGTA	TGAAGAATGCCTGCTATGATGCGGGTTTCGCAAGGGTTGATGGTCATCCCTGTCCAACATTGTTTGCAAATTGGTTTCCGGTGTACTTtTCAACTGTGCCAGATGATTCGGAG
3	2416	0.1636	SNP	3D,SNP	C->T,G->C	C->T,G->C,CTT	GCCCCGAGGATTGGATATCTGGATGAGGCTGCAAAGGTTGAAGAATGCCTGCTATGATGCGGGTTTCGCAAGGGTTGATGGTCATCCCTGTCCAACATTGTTTGCAAATTGGTTTCCGGTGTA	GGTTGAAGAATGCCTGtTATGATGCGGGTTTCGCAAGGGTTGATGGTCATCCCTGTCCAACATTcTTTGCAAATTGGTTTCCGGTGTaCTCAACTGTGCCAGATGATTCGGAG
4	2069	0.1401	SNP	SNP	C->T,G->C,T->A	C->T,G->C,T->A	GCCCCGAGGATTGGATATCTGGATGAGGCTGCAAAGGTTGAAGAATGCCTGtTATGATGCGGGTTTCGCAAGGGTTGATGGTCATCCCTGTCCAACATTcTTaGCAAATTGGTTTCCGGTGTA	TGAAGAATGCCTGtTATGATGCGGGTTTCGCAAGGGTTGATGGTCATCCCTGTCCAACATTcTTaGCAAATTGGTTTCCGGTGTACTTCTCAACTGTGCCAGATGATTCGGAG
5	474	0.0321	SNP	SNP	C->T	C->T	GCCCCGAGGATTGGATATCTGGATGAGGCTGCAAAGGTTGAAGAATGCCTGtTATGATGCGGGTTTCGCAAGGGTTGATGGTCATCCCTGTCCAACATTGTTTGCAAATTGGTTTCCGGTGTA	TGAAGAATGCCTGtTATGATGCGGGTTTCGCAAGGGTTGATGGTCATCCCTGTCCAACATTGTTTGCAAATTGGTTTCCGGTGTACTTCTCAACTGTGCCAGATGATTCGGAG
6	404	0.0274	SNP	3D,SNP	G->C	G->C,CTT	GCCCCGAGGATTGGATATCTGGATGAGGCTGCAAAGGTTGAAGAATGCCTGCTATGATGCGGGTTTCGCAAGGGTTGATGGTCATCCCTGTCCAACATTcTTTGCAAATTGGTTTCCGGTGTA	GGTTGAAGAATGCCTGCTATGATGCGGGTTTCGCAAGGGTTGATGGTCATCCCTGTCCAACATTcTTTGCAAATTGGTTTCCGGTGTaCTCAACTGTGCCAGATGATTCGGAG
7	343	0.0232	SNP	SNP	G->C,T->A	G->C,T->A	GCCCCGAGGATTGGATATCTGGATGAGGCTGCAAAGGTTGAAGAATGCCTGCTATGATGCGGGTTTCGCAAGGGTTGATGGTCATCCCTGTCCAACATTcTTaGCAAATTGGTTTCCGGTGTA	TGAAGAATGCCTGCTATGATGCGGGTTTCGCAAGGGTTGATGGTCATCCCTGTCCAACATTcTTaGCAAATTGGTTTCCGGTGTACTTCTCAACTGTGCCAGATGATTCGGAG
8	301	0.0204	SNP	SNP	C->T	C->T,C->T	GCCCCGAGGATTGGATATCTGGATGAGGCTGCAAAGGTTGAAGAATGCCTGtTATGATGCGGGTTTCGCAAGGGTTGATGGTCATCCCTGTCCAACATTGTTTGCAAATTGGTTTCCGGTGTA	TGAAGAATGCCTGtTATGATGCGGGTTTCGCAAGGGTTGATGGTCATCCCTGTCCAACATTGTTTGCAAATTGGTTTCCGGTGTACTTtTCAACTGTGCCAGATGATTCGGAG
9	221	0.015	WT	3D	-	CTT	GCCCCGAGGATTGGATATCTGGATGAGGCTGCAAAGGTTGAAGAATGCCTGCTATGATGCGGGTTTCGCAAGGGTTGATGGTCATCCCTGTCCAACATTGTTTGCAAATTGGTTTCCGGTGTA	GGTTGAAGAATGCCTGCTATGATGCGGGTTTCGCAAGGGTTGATGGTCATCCCTGTCCAACATTGTTTGCAAATTGGTTTCCGGTGTaCTCAACTGTGCCAGATGATTCGGAG
10	186	0.0126	SNP	SNP	C->T,G->C	C->T,G->C	GCCCCGAGGATTGGATATCTGGATGAGGCTGCAAAGGTTGAAGAATGCCTGCTATGATGCGGGTTTCGCAAGGGTTGATGGTCATCCCTGTCCAACATTGTTTGCAAATTGGTTTCCGGTGTA	TGAAGAATGCCTGtTATGATGCGGGTTTCGCAAGGGTTGATGGTCATCCCTGTCCAACATTcTTTGCAAATTGGTTTCCGGTGTACTTCTCAACTGTGCCAGATGATTCGGAG
11	166	0.0112	SNP	SNP	C->T,G->C	C->T,G->C,C->T	GCCCCGAGGATTGGATATCTGGATGAGGCTGCAAAGGTTGAAGAATGCCTGCTATGATGCGGGTTTCGCAAGGGTTGATGGTCATCCCTGTCCAACATTGTTTGCAAATTGGTTTCCGGTGTA	TGAAGAATGCCTGtTATGATGCGGGTTTCGCAAGGGTTGATGGTCATCCCTGTCCAACATTcTTTGCAAATTGGTTTCCGGTGTACTTtTCAACTGTGCCAGATGATTCGGAG
002-refCP112
1	6317	0.431	WT	WT	-	-	GCCCCGAGGATTGGATATCTGGATGAGGCTGCAAAGGTTGAAGAATGCCTGCTATGATGCGGGTTTCGCAAGGGTTGATGGTCATCCCTGTCCAACATTGTTTGCAAATTGGTTTCCGGTGTA	TGAAGAATGCCTGCTATGATGCGGGTTTCGCAAGGGTTGATGGTCATCCCTGTCCAACATTGTTTGCAAATTGGTTTCCGGTGTACTTCTCAACTGTGCCAGATGATTCGGAG
2	2699	0.1841	WT	SNP	-	C->T	GCCCCGAGGATTGGATATCTGGATGAGGCTGCAAAGGTTGAAGAATGCCTGCTATGATGCGGGTTTCGCAAGGGTTGATGGTCATCCCTGTCCAACATTGTTTGCAAATTGGTTTCCGGTGTA	TGAAGAATGCCTGCTATGATGCGGGTTTCGCAAGGGTTGATGGTCATCCCTGTCCAACATTGTTTGCAAATTGGTTTCCGGTGTACTTtTCAACTGTGCCAGATGATTCGGAG
3	2397	0.1635	SNP	3D,SNP	C->T,G->C	C->T,G->C,CTT	GCCCCGAGGATTGGATATCTGGATGAGGCTGCAAAGGTTGAAGAATGCCTGCTATGATGCGGGTTTCGCAAGGGTTGATGGTCATCCCTGTCCAACATTGTTTGCAAATTGGTTTCCGGTGTA	GGTTGAAGAATGCCTGtTATGATGCGGGTTTCGCAAGGGTTGATGGTCATCCCTGTCCAACATTcTTTGCAAATTGGTTTCCGGTGTaCTCAACTGTGCCAGATGATTCGGAG
4	1542	0.1052	SNP	SNP	C->T,G->C,T->A	C->T,G->C,T->A	GCCCCGAGGATTGGATATCTGGATGAGGCTGCAAAGGTTGAAGAATGCCTGtTATGATGCGGGTTTCGCAAGGGTTGATGGTCATCCCTGTCCAACATTcTTaGCAAATTGGTTTCCGGTGTA	TGAAGAATGCCTGtTATGATGCGGGTTTCGCAAGGGTTGATGGTCATCCCTGTCCAACATTcTTaGCAAATTGGTTTCCGGTGTACTTCTCAACTGTGCCAGATGATTCGGAG
5	460	0.0314	SNP	SNP	C->T	C->T	GCCCCGAGGATTGGATATCTGGATGAGGCTGCAAAGGTTGAAGAATGCCTGtTATGATGCGGGTTTCGCAAGGGTTGATGGTCATCCCTGTCCAACATTGTTTGCAAATTGGTTTCCGGTGTA	TGAAGAATGCCTGtTATGATGCGGGTTTCGCAAGGGTTGATGGTCATCCCTGTCCAACATTGTTTGCAAATTGGTTTCCGGTGTACTTCTCAACTGTGCCAGATGATTCGGAG
6	315	0.0215	SNP	3D,SNP	G->C	G->C,CTT	GCCCCGAGGATTGGATATCTGGATGAGGCTGCAAAGGTTGAAGAATGCCTGCTATGATGCGGGTTTCGCAAGGGTTGATGGTCATCCCTGTCCAACATTcTTTGCAAATTGGTTTCCGGTGTA	GGTTGAAGAATGCCTGCTATGATGCGGGTTTCGCAAGGGTTGATGGTCATCCCTGTCCAACATTcTTTGCAAATTGGTTTCCGGTGTaCTCAACTGTGCCAGATGATTCGGAG
7	304	0.0207	SNP	SNP	T->C	T->C	GCCCCGAGGATTGGATATCTGGATGAGGCTGCAAAGGTTGAAGAATGCCTGCTATGATGCGGGTTTCGCAAGGGTTGATGGTCATCCCTGTCCAACATTGTTTGCAAATcGGTTTCCGGTGTA	TGAAGAATGCCTGCTATGATGCGGGTTTCGCAAGGGTTGATGGTCATCCCTGTCCAACATTGTTTGCAAATcGGTTTCCGGTGTACTTCTCAACTGTGCCAGATGATTCGGAG
8	222	0.0151	WT	3D	-	CTT	GCCCCGAGGATTGGATATCTGGATGAGGCTGCAAAGGTTGAAGAATGCCTGCTATGATGCGGGTTTCGCAAGGGTTGATGGTCATCCCTGTCCAACATTGTTTGCAAATTGGTTTCCGGTGTA	GGTTGAAGAATGCCTGCTATGATGCGGGTTTCGCAAGGGTTGATGGTCATCCCTGTCCAACATTGTTTGCAAATTGGTTTCCGGTGTaCTCAACTGTGCCAGATGATTCGGAG
9A	215	0.0147	SNP	SNP	C->T,G->C	C->T,G->C	GCCCCGAGGATTGGATATCTGGATGAGGCTGCAAAGGTTGAAGAATGCCTGCTATGATGCGGGTTTCGCAAGGGTTGATGGTCATCCCTGTCCAACATTGTTTGCAAATTGGTTTCCGGTGTA	TGAAGAATGCCTGtTATGATGCGGGTTTCGCAAGGGTTGATGGTCATCCCTGTCCAACATTcTTTGCAAATTGGTTTCCGGTGTACTTCTCAACTGTGCCAGATGATTCGGAG
10	186	0.0127	SNP	SNP	G->C,T->A	G->C,T->A	GCCCCGAGGATTGGATATCTGGATGAGGCTGCAAAGGTTGAAGAATGCCTGCTATGATGCGGGTTTCGCAAGGGTTGATGGTCATCCCTGTCCAACATTcTTaGCAAATTGGTTTCCGGTGTA	TGAAGAATGCCTGCTATGATGCGGGTTTCGCAAGGGTTGATGGTCATCCCTGTCCAACATTcTTaGCAAATTGGTTTCCGGTGTACTTCTCAACTGTGCCAGATGATTCGGAG
003-refspeI34
1D	4170	0.2836	SNP	WT	T->C	-	GCATGACAGCAGGACAGAACTTCTTTCAGATTTTAAACTGGAGACcAGTCCCCTTAAGGCACAGTTTCCTACTTGCAATGTTTTCTCTAGAAAGGAGATGACCAAATTTTTTAGAAGCAAAAG	CTTAAGGCACAGTTTCCTACTTGCAATGTTTTCTCTAGAAAGGAGATGACCAAATTTTTTAGAAGCAAAAGAGTTTATCCAAAATCTGTTCTGAACTCTCGAAGACGATCGAG
2B	3893	0.2648	SNP	SNP	C->T,T->C,T->C	T->C	GCATGACAGCAGGACAGAACTTCTTTCAGATTTTAAACTGGAGACTAGTCCtCTcAAGGCACAGTTTCCTACTTGCAATGTcTTCTCTAGAAAGGAGATGACCAAATTTTTTAGAAGCAAAAG	AAGGCACAGTTTCCTACTTGCAATGTcTTCTCTAGAAAGGAGATGACCAAATTTTTTAGAAGCAAAAGAGTTTATCCAAAATCTGTTCTGAACTCTCGAAGACGATCGAG
3	3839	0.2611	WT	WT	-	-	GCATGACAGCAGGACAGAACTTCTTTCAGATTTTAAGCCCCGAGGATTGGATATCTGGATGAGGCTGCGCCCCGAGGATTGGATATCTGGATGAGGCTGCAAAGGTTGAAGAATGCCTGCTATGATGCGGGTTTCGCAAGGGTTGATGGTCATCCCTGTCCAACATTGTTTGCAAATTGGTTTCCGGTGTACACAGTTTCCTACTTGCAATGTTTTCTCTAGAAAGGAGATGACCAAATTTTTTAGAAGCAAAAG	CTTAAGGCACAGTTTCCTACTTGCAATGTTTTCTCTAGAAAGGAGATGACCAAATTTTTTAGAAGCAAAAGAGTTTATCCAAAATCTGTTCTGAACTCTCGAAGACGATCGAG
4	1312	0.0892	1I	1I,2I,1D,1D,SNP	T	T,AA,G->A,A,T	GCATGACAGCAGGACAGAACTTCTTTCAGATTTTAAGCCCCGAGGATTGGATATCTGGATGAGGCTGCGCCCCGAGGATTGGATATCTGGATGAGGCTGCAAAGGTTGAAGAATGCCTGCTATGATGCGGGTTTCGCAAGGGTTGATGGTCATCCCTGTCCAACATTGTTTGCAAATTGGTTTCCGGTGTACACAGTTTCCTACTTGCAATGTTTTCTCTAGAAAGGAGATGACCAAaTTTTTTTAGAAGCAAAA	TTAAGGCACAGTTTCCTACTTGCAATGTTTTCTCTAGAAAGGAGATGACCAAaTTTTTTTAGAAGcAAAAAAaAGTTTATCcAAATcGTTCTGAACTCTCGAAGACGATCGAG
5	260	0.0177	1I	1I	T	T	GCATGACAGCAGGACAGAACTTCTTTCAGATTTTAAGCCCCGAGGATTGGATATCTGGATGAGGCTGCGCCCCGAGGATTGGATATCTGGATGAGGCTGCAAAGGTTGAAGAATGCCTGCTATGATGCGGGTTTCGCAAGGGTTGATGGTCATCCCTGTCCAACATTGTTTGCAAATTGGTTTCCGGTGTACACAGTTTCCTACTTGCAATGTTTTCTCTAGAAAGGAGATGACCAAaTTTTTTTAGAAGCAAAA	TTAAGGCACAGTTTCCTACTTGCAATGTTTTCTCTAGAAAGGAGATGACCAAaTTTTTTTAGAAGCAAAAGAGTTTATCCAAAATCTGTTCTGAACTCTCGAAGACGATCGAG
6B	250	0.017	SNP	WT	C->T,T->C	-	GCATGACAGCAGGACAGAACTTCTTTCAGATTTTAAACTGGAGACTAGTCCtCTcAAGGCACAGTTTCCTACTTGCAATGTTTTCTCTAGAAAGGAGATGACCAAATTTTTTAGAAGCAAAAG	AAGGCACAGTTTCCTACTTGCAATGTTTTCTCTAGAAAGGAGATGACCAAATTTTTTAGAAGCAAAAGAGTTTATCCAAAATCTGTTCTGAACTCTCGAAGACGATCGAG
7	246	0.0167	SNP	SNP	T->C,T->C	T->C	GCATGACAGCAGGACAGAACTTCTTTCAGATTTTAAACTGGAGACcAGTCCCCTTAAGGCACAGTTTCCTACTTGCAATGTcTTCTCTAGAAAGGAGATGACCAAATTTTTTAGAAGCAAAAG	CTTAAGGCACAGTTTCCTACTTGCAATGTcTTCTCTAGAAAGGAGATGACCAAATTTTTTAGAAGCAAAAGAGTTTATCCAAAATCTGTTCTGAACTCTCGAAGACGATCGAG
8	208	0.0141	SNP	SNP	T->C	T->C	GCATGACAGCAGGACAGAACTTCTTTCAGATTTTAAGCCCCGAGGATTGGATATCTGGATGAGGCTGCGCCCCGAGGATTGGATATCTGGATGAGGCTGCAAAGGTTGAAGAATGCCTGCTATGATGCGGGTTTCGCAAGGGTTGATGGTCATCCCTGTCCAACATTGTTTGCAAATTGGTTTCCGGTGTACACAGTTTCCTACTTGCAATGTcTTCTCTAGAAAGGAGATGACCAAATTTTTTAGAAGCAAAAG	CTTAAGGCACAGTTTCCTACTTGCAATGTcTTCTCTAGAAAGGAGATGACCAAATTTTTTAGAAGCAAAAGAGTTTATCCAAAATCTGTTCTGAACTCTCGAAGACGATCGAG
9	197	0.0134	WT	2I,1D,1D,SNP	-	AA,G->A,A,T	GCATGACAGCAGGACAGAACTTCTTTCAGATTTTAAGCCCCGAGGATTGGATATCTGGATGAGGCTGCGCCCCGAGGATTGGATATCTGGATGAGGCTGCAAAGGTTGAAGAATGCCTGCTATGATGCGGGTTTCGCAAGGGTTGATGGTCATCCCTGTCCAACATTGTTTGCAAATTGGTTTCCGGTGTACACAGTTTCCTACTTGCAATGTTTTCTCTAGAAAGGAGATGACCAAATTTTTTAGAAGCAAAA	CTTAAGGCACAGTTTCCTACTTGCAATGTTTTCTCTAGAAAGGAGATGACCAAATTTTTTAGAAGcAAAAAAaAGTTTATCcAAATcGTTCTGAACTCTCGAAGACGATCGAG
10A	168	0.0114	1I,SNP	1I,2I,1D,1D,SNP	T->C,T	T,AA,G->A,A,T	GCATGACAGCAGGACAGAACTTCTTTCAGATTTTAAACTGGAGACcAGTCCCCTTAAGGCACAGTTTCCTACTTGCAATGTTTTCTCTAGAAAGGAGATGACCAAaTTTTTTTAGAAGCAAAA	TTAAGGCACAGTTTCCTACTTGCAATGTTTTCTCTAGAAAGGAGATGACCAAaTTTTTTTAGAAGcAAAAAAaAGTTTATCcAAATcGTTCTGAACTCTCGAAGACGATCGAG
11	160	0.0109	1I	1I,1I,1D,1D,SNP	T	T,A,G->A,A,T	GCATGACAGCAGGACAGAACTTCTTTCAGATTTTAAGCCCCGAGGATTGGATATCTGGATGAGGCTGCGCCCCGAGGATTGGATATCTGGATGAGGCTGCAAAGGTTGAAGAATGCCTGCTATGATGCGGGTTTCGCAAGGGTTGATGGTCATCCCTGTCCAACATTGTTTGCAAATTGGTTTCCGGTGTACACAGTTTCCTACTTGCAATGTTTTCTCTAGAAAGGAGATGACCAAaTTTTTTTAGAAGCAAAA	CTTAAGGCACAGTTTCCTACTTGCAATGTTTTCTCTAGAAAGGAGATGACCAAaTTTTTTTAGAAGcAAAAAaAGTTTATCcAAATcGTTCTGAACTCTCGAAGACGATCGAG
004-refspeI34
1	4261	0.3088	SNP	WT	T->C	-	GCATGACAGCAGGACAGAACTTCTTTCAGATTTTAAACTGGAGACcAGTCCCCTTAAGGCACAGTTTCCTACTTGCAATGTTTTCTCTAGAAAGGAGATGACCAAATTTTTTAGAAGCAAAAG	CTTAAGGCACAGTTTCCTACTTGCAATGTTTTCTCTAGAAAGGAGATGACCAAATTTTTTAGAAGCAAAAGAGTTTATCCAAAATCTGTTCTGAACTCTCGAAGACGATCGAG
2	4090	0.2964	SNP	SNP	C->T,T->C,T->C	T->C	GCATGACAGCAGGACAGAACTTCTTTCAGATTTTAAACTGGAGACTAGTCCtCTcAAGGCACAGTTTCCTACTTGCAATGTcTTCTCTAGAAAGGAGATGACCAAATTTTTTAGAAGCAAAAG	AAGGCACAGTTTCCTACTTGCAATGTcTTCTCTAGAAAGGAGATGACCAAATTTTTTAGAAGCAAAAGAGTTTATCCAAAATCTGTTCTGAACTCTCGAAGACGATCGAG
3	3042	0.2205	WT	WT	-	-	GCATGACAGCAGGACAGAACTTCTTTCAGATTTTAAGCCCCGAGGATTGGATATCTGGATGAGGCTGCGCCCCGAGGATTGGATATCTGGATGAGGCTGCAAAGGTTGAAGAATGCCTGCTATGATGCGGGTTTCGCAAGGGTTGATGGTCATCCCTGTCCAACATTGTTTGCAAATTGGTTTCCGGTGTACACAGTTTCCTACTTGCAATGTTTTCTCTAGAAAGGAGATGACCAAATTTTTTAGAAGCAAAAG	CTTAAGGCACAGTTTCCTACTTGCAATGTTTTCTCTAGAAAGGAGATGACCAAATTTTTTAGAAGCAAAAGAGTTTATCCAAAATCTGTTCTGAACTCTCGAAGACGATCGAG
4	1428	0.1035	1I	1I,2I,1D,1D,SNP	T	T,AA,G->A,A,T	GCATGACAGCAGGACAGAACTTCTTTCAGATTTTAAGCCCCGAGGATTGGATATCTGGATGAGGCTGCGCCCCGAGGATTGGATATCTGGATGAGGCTGCAAAGGTTGAAGAATGCCTGCTATGATGCGGGTTTCGCAAGGGTTGATGGTCATCCCTGTCCAACATTGTTTGCAAATTGGTTTCCGGTGTACACAGTTTCCTACTTGCAATGTTTTCTCTAGAAAGGAGATGACCAAaTTTTTTTAGAAGCAAAA	TTAAGGCACAGTTTCCTACTTGCAATGTTTTCTCTAGAAAGGAGATGACCAAaTTTTTTTAGAAGcAAAAAAaAGTTTATCcAAATcGTTCTGAACTCTCGAAGACGATCGAG
5	256	0.0186	1I	1I,1I,1D,1D,SNP	T	T,A,G->A,A,T	GCATGACAGCAGGACAGAACTTCTTTCAGATTTTAAGCCCCGAGGATTGGATATCTGGATGAGGCTGCGCCCCGAGGATTGGATATCTGGATGAGGCTGCAAAGGTTGAAGAATGCCTGCTATGATGCGGGTTTCGCAAGGGTTGATGGTCATCCCTGTCCAACATTGTTTGCAAATTGGTTTCCGGTGTACACAGTTTCCTACTTGCAATGTTTTCTCTAGAAAGGAGATGACCAAaTTTTTTTAGAAGCAAAA	CTTAAGGCACAGTTTCCTACTTGCAATGTTTTCTCTAGAAAGGAGATGACCAAaTTTTTTTAGAAGcAAAAAaAGTTTATCcAAATcGTTCTGAACTCTCGAAGACGATCGAG
6	228	0.0165	1I,SNP	WT	T->C,C	-	GCATGACAGCAGGACAGAACTTCTTTCAGATTTTAAACTGGAGACcAGTCCCcCTTAAGGCACAGTTTCCTACTTGCAATGTTTTCTCTAGAAAGGAGATGACCAAATTTTTTAGAAGCAAAA	CTTAAGGCACAGTTTCCTACTTGCAATGTTTTCTCTAGAAAGGAGATGACCAAATTTTTTAGAAGCAAAAGAGTTTATCCAAAATCTGTTCTGAACTCTCGAAGACGATCGAG
7	184	0.0133	SNP	SNP	T->C,T->C	T->C	GCATGACAGCAGGACAGAACTTCTTTCAGATTTTAAACTGGAGACcAGTCCCCTTAAGGCACAGTTTCCTACTTGCAATGTTTcCTCTAGAAAGGAGATGACCAAATTTTTTAGAAGCAAAAG	CTTAAGGCACAGTTTCCTACTTGCAATGTTTcCTCTAGAAAGGAGATGACCAAATTTTTTAGAAGCAAAAGAGTTTATCCAAAATCTGTTCTGAACTCTCGAAGACGATCGAG
8	160	0.0116	1I,SNP	1I,2I,1D,1D,SNP	T->C,T	T,AA,G->A,A,T	GCATGACAGCAGGACAGAACTTCTTTCAGATTTTAAACTGGAGACcAGTCCCCTTAAGGCACAGTTTCCTACTTGCAATGTTTTCTCTAGAAAGGAGATGACCAAaTTTTTTTAGAAGCAAAA	TTAAGGCACAGTTTCCTACTTGCAATGTTTTCTCTAGAAAGGAGATGACCAAaTTTTTTTAGAAGcAAAAAAaAGTTTATCcAAATcGTTCTGAACTCTCGAAGACGATCGAG
9	148	0.0107	5D	WT	CCTTA	-	GCATGACAGCAGGACAGAACTTCTTTCAGATTTTAAACTGGAGACTAGTCcAGGCACAGTTTCCTACTTGCAATGTTTTCTCTAGAAAGGAGATGACCAAATTTTTTAGAAGCAAAAGAGTTT	AGGCACAGTTTCCTACTTGCAATGTTTTCTCTAGAAAGGAGATGACCAAATTTTTTAGAAGCAAAAGAGTTTATCCAAAATCTGTTCTGAACTCTCGAAGACGATCGAG
