# Supplementary material for: An Optimized Editing Approach for Wheat Genes by Improving sgRNA Design and Transformation Strategies
Source: Int J Mol Sci. 2025 Apr 17;26(8):3796. doi: 10.3390/ijms26083796 (PMC12028029; doi:10.3390/ijms26083796)
Supplement: Supplementary file 1 [file ijms-26-03796-s001.zip › Hi-TOM Supplementary Data/SY5243-USR-10473-result/all-SY5243-USR-10473-Hi-TOM-sequencing-result.xlsx]

## Sheet: all-SY5243-USR-10473-Hi-TOM-seq
Sort	Reads number	Ratio	Left variation type	Right variation type	Left variation	Right variation	Left reads seq	Right reads seq
001-refCMLCP3
1	611	0.6656	WT	WT	-	-	CAACATGTTGTCTTCCGTTCGCACGCGTATATATATACCCGGCCACACGCGCCATATTATCATCAACTGCTTTCAAGGCATACACCTACAAATCAAGCTCCCAGCTCCCAATCAGCTAGTCAGC	ACTGCTTTCAAGGCATACACCTACAAATCAAGCTCCCAGCTCCCAATCAGCTAGTCAGCAGCAACACTACCGCCTCTCAAAAAAGAAGATCGATGAATAGTCACTCGATCATG
2	77	0.0839	2I,4D	WT	AT,CGTA	-	CAACATGTTGTCTTCCGTTCGCAcATgTATATATACCCGGCCACACGCGCCATATTATCATCAACTGCTTTCAAGGCATACACCTACAAATCAAGCTCCCAGCTCCCAATCAGCTAGTCAGCAG	ACTGCTTTCAAGGCATACACCTACAAATCAAGCTCCCAGCTCCCAATCAGCTAGTCAGCAGCAACACTACCGCCTCTCAAAAAAGAAGATCGATGAATAGTCACTCGATCATG
3	56	0.061	WT	17D	-	ACCGCCTCTCAAAAAAG	CAACATGTTGTCTTCCGTTCGCACGCGTATATATATACCCGGCCACACGCGCCATATTATCATCAACTGCTTTCAAGGCATACACCTACAAATCAAGCTCCCAGCTCCCAATCAGCTAGTCAGC	GCGCCATATTATCATCAACTGCTTTCAAGGCATACACCTACAAATCAAGCTCCCAGCTCCCAATCAGCTAGTCAGCAGCAACACtAAGATCGATGAATAGTCACTCGATCATG
4	52	0.0566	WT	1I,1I,5D,1D,3I,1I,2I,1I	-	A,T,CCGCC,C,TAG,G,GG,C	CAACATGTTGTCTTCCGTTCGCACGCGTATATATATACCCGGCCACACGCGCCATATTATCATCAACTGCTTTCAAGGCATACACCTACAAATCAAGCTCCCAGCTCCCAATCAGCTAGTCAGC	GCTTTCAAGGCATACACCTACAAATCAAGCTCCCAGCTCCCAATCAGCTAGTCAGCAGcAAACaTCTattTAGcGAAAaGGAAgCAAGATCGATGAATAGTCACTCGATCATG
5	49	0.0534	1D	WT	T	-	CAACATGTTgCTTCCGTTCGCACGCGTATATATATACCCGGCCACACGCGCCATATTATCATCAACTGCTTTCAAGGCATACACCTACAAATCAAGCTCCCAGCTCCCAATCAGCTAGTCAGCA	ACTGCTTTCAAGGCATACACCTACAAATCAAGCTCCCAGCTCCCAATCAGCTAGTCAGCAGCAACACTACCGCCTCTCAAAAAAGAAGATCGATGAATAGTCACTCGATCATG
6	42	0.0458	SNP	WT	G->C	-	CAACATGTTGTCTTCCGTTCGCACGCGTATATATATACCCGGCCACACGCGCCATATTATCATCAACTcCTTTCAAGGCATACACCTACAAATCAAGCTCCCAGCTCCCAATCAGCTAGTCAGC	CTTTCAAGGCATACACCTACAAATCAAGCTCCCAGCTCCCAATCAGCTAGTCAGCAGCAACACTACCGCCTCTCAAAAAAGAAGATCGATGAATAGTCACTCGATCATG
7	31	0.0338	4I	WT	GTAT	-	CAACATGTTGTCTTCCGTTCGCACGCGTAtGTATATATATACCCGGCCACACGCGCCATATTATCATCAACTGCTTTCAAGGCATACACCTACAAATCAAGCTCCCAGCTCCCAATCAGCTAGT	ACTGCTTTCAAGGCATACACCTACAAATCAAGCTCCCAGCTCCCAATCAGCTAGTCAGCAGCAACACTACCGCCTCTCAAAAAAGAAGATCGATGAATAGTCACTCGATCATG
002-refCMLCP3
1	776	0.4093	WT	17D	-	ACCGCCTCTCAAAAAAG	CAACATGTTGTCTTCCGTTCGCACGCGTATATATATACCCGGCCACACGCGCCATATTATCATCAACTGCTTTCAAGGCATACACCTACAAATCAAGCTCCCAGCTCCCAATCAGCTAGTCAGC	GCGCCATATTATCATCAACTGCTTTCAAGGCATACACCTACAAATCAAGCTCCCAGCTCCCAATCAGCTAGTCAGCAGCAACACtAAGATCGATGAATAGTCACTCGATCATG
2	685	0.3613	WT	2D	-	CT	CAACATGTTGTCTTCCGTTCGCACGCGTATATATATACCCGGCCACACGCGCCATATTATCATCAACTGCTTTCAAGGCATACACCTACAAATCAAGCTCCCAGCTCCCAATCAGCTAGTCAGC	CAACTGCTTTCAAGGCATACACCTACAAATCAAGCTCCCAGCTCCCAATCAGCTAGTCAGCAGCAACACTACCGcCTCAAAAAAGAAGATCGATGAATAGTCACTCGATCATG
3	173	0.0912	2D	2D	TA	CT	CAACATGTTGTCTTCCGTTCGCACGCGTATaTATACCCGGCCACACGCGCCATATTATCATCAACTGCTTTCAAGGCATACACCTACAAATCAAGCTCCCAGCTCCCAATCAGCTAGTCAGCAG	CAACTGCTTTCAAGGCATACACCTACAAATCAAGCTCCCAGCTCCCAATCAGCTAGTCAGCAGCAACACTACCGcCTCAAAAAAGAAGATCGATGAATAGTCACTCGATCATG
4	103	0.0543	WT	WT	-	-	CAACATGTTGTCTTCCGTTCGCACGCGTATATATATACCCGGCCACACGCGCCATATTATCATCAACTGCTTTCAAGGCATACACCTACAAATCAAGCTCCCAGCTCCCAATCAGCTAGTCAGC	ACTGCTTTCAAGGCATACACCTACAAATCAAGCTCCCAGCTCCCAATCAGCTAGTCAGCAGCAACACTACCGCCTCTCAAAAAAGAAGATCGATGAATAGTCACTCGATCATG
5	74	0.039	SNP	WT	G->C	-	CAACATGTTGTCTTCCGTTCGCACGCGTATATATATACCCGGCCACACGCGCCATATTATCATCAACTcCTTTCAAGGCATACACCTACAAATCAAGCTCCCAGCTCCCAATCAGCTAGTCAGC	CTTTCAAGGCATACACCTACAAATCAAGCTCCCAGCTCCCAATCAGCTAGTCAGCAGCAACACTACCGCCTCTCAAAAAAGAAGATCGATGAATAGTCACTCGATCATG
6	58	0.0306	SNP	17D,SNP	T->C	T->C,ACCGCCTCTCAAAAAAG	CAACATGTTGTCTTCCGTTCGCACGCGTATATATATACCCGGCCACACGCGCCAcATTATCATCAACTGCTTTCAAGGCATACACCTACAAATCAAGCTCCCAGCTCCCAATCAGCTAGTCAGC	GCGCCAcATTATCATCAACTGCTTTCAAGGCATACACCTACAAATCAAGCTCCCAGCTCCCAATCAGCTAGTCAGCAGCAACACtAAGATCGATGAATAGTCACTCGATCATG
7	27	0.0142	1D,1D,3D,SNP	3D,2D,SNP	T,T,G->C,A->G,T->C,T->C,ACA,C->T,C->A	ACA,C->T,C->A,CT	CAACATGTTGTCTTCCGTTCGCACGCGTATATaaACCCcGCCACACGCGCCATgTcATCAcCAACTGCTTTCAAGGCAtCCTACAAATCAAGtTaCCAGCTCCCAATCAGCTAGTCAGCAGCAA	CAACTGCTTTCAAGGCAtCCTACAAATCAAGtTaCCAGCTCCCAATCAGCTAGTCAGCAGCAACACTACCGcCTCAAAAAAGAAGATCGATGAATAGTCACTCGATCATG
003-refCMLCP3
1	1345	0.7531	WT	WT	-	-	CAACATGTTGTCTTCCGTTCGCACGCGTATATATATACCCGGCCACACGCGCCATATTATCATCAACTGCTTTCAAGGCATACACCTACAAATCAAGCTCCCAGCTCCCAATCAGCTAGTCAGC	ACTGCTTTCAAGGCATACACCTACAAATCAAGCTCCCAGCTCCCAATCAGCTAGTCAGCAGCAACACTACCGCCTCTCAAAAAAGAAGATCGATGAATAGTCACTCGATCATG
2	97	0.0543	1D	WT	T	-	CAACATGTTgCTTCCGTTCGCACGCGTATATATATACCCGGCCACACGCGCCATATTATCATCAACTGCTTTCAAGGCATACACCTACAAATCAAGCTCCCAGCTCCCAATCAGCTAGTCAGCA	ACTGCTTTCAAGGCATACACCTACAAATCAAGCTCCCAGCTCCCAATCAGCTAGTCAGCAGCAACACTACCGCCTCTCAAAAAAGAAGATCGATGAATAGTCACTCGATCATG
3	78	0.0437	2I,SNP	WT	GT,G->C,A->G,T->C	-	CAACATGTTGTCTTCCGTTCGCACGCGTAtGTATATATACCCcGCCACACGCGCCATgTTATCAcCAACTGCTTTCAAGGCATACACCTACAAATCAAGCTCCCAGCTCCCAATCAGCTAGTCA	ACTGCTTTCAAGGCATACACCTACAAATCAAGCTCCCAGCTCCCAATCAGCTAGTCAGCAGCAACACTACCGCCTCTCAAAAAAGAAGATCGATGAATAGTCACTCGATCATG
4	51	0.0286	SNP	SNP	T->C	T->C	CAACATGTTGTCTTCCGTTCGCACGCGTATATATATACCCGGCCACACGCGCCATATTATCATCAACTGCTTTCAAGGCATACACCTACAAATCAAGCTCCCAGCTCCCAATCAGCTAGcCAGC	ACTGCTTTCAAGGCATACACCTACAAATCAAGCTCCCAGCTCCCAATCAGCTAGcCAGCAGCAACACTACCGCCTCTCAAAAAAGAAGATCGATGAATAGTCACTCGATCATG
5	43	0.0241	2D	WT	TA	-	CAACATGTTGTCTTCCGTTCGCACGCGTATaTATACCCGGCCACACGCGCCATATTATCATCAACTGCTTTCAAGGCATACACCTACAAATCAAGCTCCCAGCTCCCAATCAGCTAGTCAGCAG	ACTGCTTTCAAGGCATACACCTACAAATCAAGCTCCCAGCTCCCAATCAGCTAGTCAGCAGCAACACTACCGCCTCTCAAAAAAGAAGATCGATGAATAGTCACTCGATCATG
6	40	0.0224	2I,4D	WT	AT,CGTA	-	CAACATGTTGTCTTCCGTTCGCAcATgTATATATACCCGGCCACACGCGCCATATTATCATCAACTGCTTTCAAGGCATACACCTACAAATCAAGCTCCCAGCTCCCAATCAGCTAGTCAGCAG	ACTGCTTTCAAGGCATACACCTACAAATCAAGCTCCCAGCTCCCAATCAGCTAGTCAGCAGCAACACTACCGCCTCTCAAAAAAGAAGATCGATGAATAGTCACTCGATCATG
7	39	0.0218	1D,1D,SNP	WT	C->T,T->A,A,G->A,G,A->G	-	cAACATGTTGTCTTCCGTTCGCAtGCGTATATAaAtCCCaCCACgCGCGCCATATTATCATCAACTGCTTTCAAGGCATACACCTACAAATCAAGCTCCCAGCTCCCAATCAGCTAGTCAGCAG	ACTGCTTTCAAGGCATACACCTACAAATCAAGCTCCCAGCTCCCAATCAGCTAGTCAGCAGCAACACTACCGCCTCTCAAAAAAGAAGATCGATGAATAGTCACTCGATCATG
8	29	0.0162	2I,4D,SNP	WT	AT,CGTA,A->G	-	CAACATGTTGTCTTCCGTTCGCAcATgTATATATACCCGGCCACgCGCGCCATATTATCATCAACTGCTTTCAAGGCATACACCTACAAATCAAGCTCCCAGCTCCCAATCAGCTAGTCAGCAG	ACTGCTTTCAAGGCATACACCTACAAATCAAGCTCCCAGCTCCCAATCAGCTAGTCAGCAGCAACACTACCGCCTCTCAAAAAAGAAGATCGATGAATAGTCACTCGATCATG
9	26	0.0146	SNP	SNP	A->G	A->G	CAACATGTTGTCTTCCGTTCGCACGCGTATATATATACCCGGCCACACGCGCCATATTATCATCAACTGCTTTCgAGGCATACACCTACAAATCAAGCTCCCAGCTCCCAATCAGCTAGTCAGC	ACTGCTTTCgAGGCATACACCTACAAATCAAGCTCCCAGCTCCCAATCAGCTAGTCAGCAGCAACACTACCGCCTCTCAAAAAAGAAGATCGATGAATAGTCACTCGATCATG
10	21	0.0118	SNP	WT	G->A,C->T	-	cAACATGTTGTCTTCCGTTCGCACatGTATATATATACCCGGCCACACGCGCCATATTATCATCAACTGCTTTCAAGGCATACACCTACAAATCAAGCTCCCAGCTCCCAATCAGCTAGTCAGC	ACTGCTTTCAAGGCATACACCTACAAATCAAGCTCCCAGCTCCCAATCAGCTAGTCAGCAGCAACACTACCGCCTCTCAAAAAAGAAGATCGATGAATAGTCACTCGATCATG
11	17	0.0095	SNP	WT	C->T	-	CAACATGTTGTCTTCCGTTCGCAtGCGTATATATATACCCGGCCACACGCGCCATATTATCATCAACTGCTTTCAAGGCATACACCTACAAATCAAGCTCCCAGCTCCCAATCAGCTAGTCAGC	ACTGCTTTCAAGGCATACACCTACAAATCAAGCTCCCAGCTCCCAATCAGCTAGTCAGCAGCAACACTACCGCCTCTCAAAAAAGAAGATCGATGAATAGTCACTCGATCATG
004-refCMLCP3
1	1196	0.7019	WT	WT	-	-	CAACATGTTGTCTTCCGTTCGCACGCGTATATATATACCCGGCCACACGCGCCATATTATCATCAACTGCTTTCAAGGCATACACCTACAAATCAAGCTCCCAGCTCCCAATCAGCTAGTCAGC	ACTGCTTTCAAGGCATACACCTACAAATCAAGCTCCCAGCTCCCAATCAGCTAGTCAGCAGCAACACTACCGCCTCTCAAAAAAGAAGATCGATGAATAGTCACTCGATCATG
2	117	0.0687	2I	WT	GT	-	CAACATGTTGTCTTCCGTTCGCACGCGTAtGTATATATACCCGGCCACACGCGCCATATTATCATCAACTGCTTTCAAGGCATACACCTACAAATCAAGCTCCCAGCTCCCAATCAGCTAGTCA	ACTGCTTTCAAGGCATACACCTACAAATCAAGCTCCCAGCTCCCAATCAGCTAGTCAGCAGCAACACTACCGCCTCTCAAAAAAGAAGATCGATGAATAGTCACTCGATCATG
3	110	0.0646	SNP	1D,1I,2D,4D,2I,1I,SNP	T->C	T->C,C,A->T,T,CC,CCTC,C->G,GG,C	CAACATGTTGTCTTCCGTTCGCACGCGTATATATATACCCGGCCACACGCGCCATATTATCATCAACTGCTTTCAAGGCATACACCTACAAATCAAGCTCCCAGCTCCCAATCAGCTAGcCAGC	TCAACTGCTTTCAAGGCATACACCTACAAATCAAGCTCCCAGCTCCCAATCAGCTAGcCAGCAgAtCaTCTagTgAAAaGGAAgCAAGATCGATGAATAGTCACTCGATCATG
4	83	0.0487	SNP	SNP	T->C	T->C	CAACATGTTGTCTTCCGTTCGCACGCGTATATATATACCCGGCCACACGCGCCATATTATCATCAACTGCTTTCAAGGCATACACCTACAAATCAAGCcCCCAGCTCCCAATCAGCTAGTCAGC	ACTGCTTTCAAGGCATACACCTACAAATCAAGCcCCCAGCTCCCAATCAGCTAGTCAGCAGCAACACTACCGCCTCTCAAAAAAGAAGATCGATGAATAGTCACTCGATCATG
5	70	0.0411	2D	WT	TA	-	CAACATGTTGTCTTCCGTTCGCACGCGTATaTATACCCGGCCACACGCGCCATATTATCATCAACTGCTTTCAAGGCATACACCTACAAATCAAGCTCCCAGCTCCCAATCAGCTAGTCAGCAG	ACTGCTTTCAAGGCATACACCTACAAATCAAGCTCCCAGCTCCCAATCAGCTAGTCAGCAGCAACACTACCGCCTCTCAAAAAAGAAGATCGATGAATAGTCACTCGATCATG
6	52	0.0305	SNP	WT	C->T	-	CAACATGTTGTCTTCCGTTCGCACGCGTATATATATAtCCGGCCACACGCGCCATATTATCATCAACTGCTTTCAAGGCATACACCTACAAATCAAGCTCCCAGCTCCCAATCAGCTAGTCAGC	ACTGCTTTCAAGGCATACACCTACAAATCAAGCTCCCAGCTCCCAATCAGCTAGTCAGCAGCAACACTACCGCCTCTCAAAAAAGAAGATCGATGAATAGTCACTCGATCATG
7	45	0.0264	2I,4D,SNP	WT	AT,CGTA,A->G	-	CAACATGTTGTCTTCCGTTCGCAcATgTATATATACCCGGCCACgCGCGCCATATTATCATCAACTGCTTTCAAGGCATACACCTACAAATCAAGCTCCCAGCTCCCAATCAGCTAGTCAGCAG	ACTGCTTTCAAGGCATACACCTACAAATCAAGCTCCCAGCTCCCAATCAGCTAGTCAGCAGCAACACTACCGCCTCTCAAAAAAGAAGATCGATGAATAGTCACTCGATCATG
8	31	0.0182	2I,4D	WT	AT,CGTA	-	CAACATGTTGTCTTCCGTTCGCAcATgTATATATACCCGGCCACACGCGCCATATTATCATCAACTGCTTTCAAGGCATACACCTACAAATCAAGCTCCCAGCTCCCAATCAGCTAGTCAGCAG	ACTGCTTTCAAGGCATACACCTACAAATCAAGCTCCCAGCTCCCAATCAGCTAGTCAGCAGCAACACTACCGCCTCTCAAAAAAGAAGATCGATGAATAGTCACTCGATCATG
005-refCMLCP3
1	881	0.4539	WT	WT	-	-	CAACATGTTGTCTTCCGTTCGCACGCGTATATATATACCCGGCCACACGCGCCATATTATCATCAACTGCTTTCAAGGCATACACCTACAAATCAAGCTCCCAGCTCCCAATCAGCTAGTCAGC	ACTGCTTTCAAGGCATACACCTACAAATCAAGCTCCCAGCTCCCAATCAGCTAGTCAGCAGCAACACTACCGCCTCTCAAAAAAGAAGATCGATGAATAGTCACTCGATCATG
2	539	0.2777	SNP	WT	G->C	-	CAACATGTTGTCTTCCGTTCGCACGCGTATATATATACCCGGCCACACGCGCCATATTATCATCAACTcCTTTCAAGGCATACACCTACAAATCAAGCTCCCAGCTCCCAATCAGCTAGTCAGC	CTTTCAAGGCATACACCTACAAATCAAGCTCCCAGCTCCCAATCAGCTAGTCAGCAGCAACACTACCGCCTCTCAAAAAAGAAGATCGATGAATAGTCACTCGATCATG
3	173	0.0891	WT	5D	-	TCACT	CAACATGTTGTCTTCCGTTCGCACGCGTATATATATACCCGGCCACACGCGCCATATTATCATCAACTGCTTTCAAGGCATACACCTACAAATCAAGCTCCCAGCTCCCAATCAGCTAGTCAGC	CATCAACTGCTTTCAAGGCATACACCTACAAATCAAGCTCCCAGCTCCCAATCAGCTAGTCAGCAGCAACACTACCGCCTCTCAAAAAAGAAGATCGATGAATAgCGATCATG
4	158	0.0814	2D,SNP	WT	TA,G->C	-	CAACATGTTGTCTTCCGTTCGCACGCGTATaTATACCCGGCCACACGCGCCATATTATCATCAACTcCTTTCAAGGCATACACCTACAAATCAAGCTCCCAGCTCCCAATCAGCTAGTCAGCAG	CTTTCAAGGCATACACCTACAAATCAAGCTCCCAGCTCCCAATCAGCTAGTCAGCAGCAACACTACCGCCTCTCAAAAAAGAAGATCGATGAATAGTCACTCGATCATG
5	127	0.0654	2I	WT	GT	-	CAACATGTTGTCTTCCGTTCGCACGCGTAtGTATATATACCCGGCCACACGCGCCATATTATCATCAACTGCTTTCAAGGCATACACCTACAAATCAAGCTCCCAGCTCCCAATCAGCTAGTCA	ACTGCTTTCAAGGCATACACCTACAAATCAAGCTCCCAGCTCCCAATCAGCTAGTCAGCAGCAACACTACCGCCTCTCAAAAAAGAAGATCGATGAATAGTCACTCGATCATG
6	34	0.0175	6D,4I,SNP	6D,4I,2D,1I,1I,6D,2I,1I,SNP	TACACC,TTAA,C->T,C->A,T->C	CCTACA,C->T,C->A,ATTA,T->C,CA,T,T,C->G,C->A,CCTCTC,GG,C	cAACATGTTGTCTTCCGTTCGCACGCGTATATATATACCCGGCCACACGCGCCATATTATCATCAACTGCTTTCAAGGCaTACAAATCAAgTTAAtTaCCAGCTCCCAATCAGCTAGcCAGCAG	cATCAACTGCTTTCAAGGCATACaAATCAAGtTaATTACCAGCTCCCAATCAGCTAGcCAGCAgaTCaTCTAgagAAAaGGAAgCAAGATCGATGAATAGTCACTCGATCATG
7	29	0.0149	SNP	WT	A->G	-	CAACATGTTGTCTTCCGTTCGCACGCGTATATATATACCCGGCCACgCGCGCCATATTATCATCAACTGCTTTCAAGGCATACACCTACAAATCAAGCTCCCAGCTCCCAATCAGCTAGTCAGC	ACTGCTTTCAAGGCATACACCTACAAATCAAGCTCCCAGCTCCCAATCAGCTAGTCAGCAGCAACACTACCGCCTCTCAAAAAAGAAGATCGATGAATAGTCACTCGATCATG
006-refCMLCP3
1	1307	0.7725	WT	WT	-	-	CAACATGTTGTCTTCCGTTCGCACGCGTATATATATACCCGGCCACACGCGCCATATTATCATCAACTGCTTTCAAGGCATACACCTACAAATCAAGCTCCCAGCTCCCAATCAGCTAGTCAGC	ACTGCTTTCAAGGCATACACCTACAAATCAAGCTCCCAGCTCCCAATCAGCTAGTCAGCAGCAACACTACCGCCTCTCAAAAAAGAAGATCGATGAATAGTCACTCGATCATG
2	90	0.0532	2I,SNP	WT	GT,G->C	-	CAACATGTTGTCTTCCGTTCGCACGCGTAtGTATATATACCCcGCCACACGCGCCATATTATCATCAACTGCTTTCAAGGCATACACCTACAAATCAAGCTCCCAGCTCCCAATCAGCTAGTCA	ACTGCTTTCAAGGCATACACCTACAAATCAAGCTCCCAGCTCCCAATCAGCTAGTCAGCAGCAACACTACCGCCTCTCAAAAAAGAAGATCGATGAATAGTCACTCGATCATG
3	83	0.0491	2D	WT	TA	-	CAACATGTTGTCTTCCGTTCGCACGCGTATaTATACCCGGCCACACGCGCCATATTATCATCAACTGCTTTCAAGGCATACACCTACAAATCAAGCTCCCAGCTCCCAATCAGCTAGTCAGCAG	ACTGCTTTCAAGGCATACACCTACAAATCAAGCTCCCAGCTCCCAATCAGCTAGTCAGCAGCAACACTACCGCCTCTCAAAAAAGAAGATCGATGAATAGTCACTCGATCATG
4	64	0.0378	WT	SNP	-	A->G	CAACATGTTGTCTTCCGTTCGCACGCGTATATATATACCCGGCCACACGCGCCATATTATCATCAACTGCTTTCAAGGCATACACCTACAAATCAAGCTCCCAGCTCCCAATCAGCTAGTC	ACTGCTTTCAAGGCATACACCTACAAATCAAGCTCCCAGCTCCCAATCAGCTAGTCgGCAGCAACACTACCGCCTCTCAAAAAAGAAGATCGATGAATAGTCACTCGATCATG
5	49	0.029	SNP	SNP	A->G	A->G	CAACATGTTGTCTTCCGTTCGCACGCGTATATATATACCCGGCCACACGCGCCATATTATCATCAACTGCTTTCgAGGCATACACCTACAAATCAAGCTCCCAGCTCCCAATCAGCTAGTCAGC	ACTGCTTTCgAGGCATACACCTACAAATCAAGCTCCCAGCTCCCAATCAGCTAGTCAGCAGCAACACTACCGCCTCTCAAAAAAGAAGATCGATGAATAGTCACTCGATCATG
6	47	0.0278	6D,4I,SNP	6D,4I,2D,1I,1I,2D,4D,2I,1I,SNP	A->G,TACACC,C->G,TTAA,C->T,C->A,T->C	CCTACA,C->G,C->T,C->A,ATTA,T->C,CA,T,T,CC,CCTC,C->G,GG,C	cAACATGTTGTCTTCCGTTCGCACGCGTATATATATACCCGGCCACgCGCGCCATATTATCATCAACTGCTTTCAAGGCaTACAAATgAAgTTAAtTaCCAGCTCCCAATCAGCTAGcCAGCAG	cATCAACTGCTTTCAAGGCATACaAATgAAGtTaATTACCAGCTCCCAATCAGCTAGcCAGCAgaTCaTCTagTgAAAaGGAAgCAAGATCGATGAATAGTCACTCGATCATG
7	31	0.0183	1D,1D,SNP	WT	C->T,T->A,A,G->A,G,A->G	-	cAACATGTTGTCTTCCGTTCGCAtGCGTATATAaAtCCCaCCACgCGCGCCATATTATCATCAACTGCTTTCAAGGCATACACCTACAAATCAAGCTCCCAGCTCCCAATCAGCTAGTCAGCAG	ACTGCTTTCAAGGCATACACCTACAAATCAAGCTCCCAGCTCCCAATCAGCTAGTCAGCAGCAACACTACCGCCTCTCAAAAAAGAAGATCGATGAATAGTCACTCGATCATG
8	21	0.0124	2I	WT	GT	-	CAACATGTTGTCTTCCGTTCGCACGCGTAtGTATATATACCCGGCCACACGCGCCATATTATCATCAACTGCTTTCAAGGCATACACCTACAAATCAAGCTCCCAGCTCCCAATCAGCTAGTCA	ACTGCTTTCAAGGCATACACCTACAAATCAAGCTCCCAGCTCCCAATCAGCTAGTCAGCAGCAACACTACCGCCTCTCAAAAAAGAAGATCGATGAATAGTCACTCGATCATG
007-refCMLCP3
1	1199	0.7053	WT	WT	-	-	CAACATGTTGTCTTCCGTTCGCACGCGTATATATATACCCGGCCACACGCGCCATATTATCATCAACTGCTTTCAAGGCATACACCTACAAATCAAGCTCCCAGCTCCCAATCAGCTAGTCAGC	ACTGCTTTCAAGGCATACACCTACAAATCAAGCTCCCAGCTCCCAATCAGCTAGTCAGCAGCAACACTACCGCCTCTCAAAAAAGAAGATCGATGAATAGTCACTCGATCATG
2	173	0.1018	2I,4D,SNP	WT	AT,CGTA,A->G	-	CAACATGTTGTCTTCCGTTCGCAcATgTATATATACCCGGCCACgCGCGCCATATTATCATCAACTGCTTTCAAGGCATACACCTACAAATCAAGCTCCCAGCTCCCAATCAGCTAGTCAGCAG	ACTGCTTTCAAGGCATACACCTACAAATCAAGCTCCCAGCTCCCAATCAGCTAGTCAGCAGCAACACTACCGCCTCTCAAAAAAGAAGATCGATGAATAGTCACTCGATCATG
3	112	0.0659	2I	WT	GT	-	CAACATGTTGTCTTCCGTTCGCACGCGTAtGTATATATACCCGGCCACACGCGCCATATTATCATCAACTGCTTTCAAGGCATACACCTACAAATCAAGCTCCCAGCTCCCAATCAGCTAGTCA	ACTGCTTTCAAGGCATACACCTACAAATCAAGCTCCCAGCTCCCAATCAGCTAGTCAGCAGCAACACTACCGCCTCTCAAAAAAGAAGATCGATGAATAGTCACTCGATCATG
4	73	0.0429	WT	SNP	-	C->T	CAACATGTTGTCTTCCGTTCGCACGCGTATATATATACCCGGCCACACGCGCCATATTATCATCAACTGCTTTCAAGGCATACACCTACAAATCAAGCTCCCAGCTCCCAATCAGCTAGTCAGC	ACTGCTTTCAAGGCATACACCTACAAATCAAGCTCCCAGCTCCCAATCAGCTAGTCAGCAGCAACACTACCGCtTCTCAAAAAAGAAGATCGATGAATAGTCACTCGATCATG
5	39	0.0229	SNP	WT	G->C	-	CAACATGTTGTCTTCCGTTCGCACGCGTATATATATACCCGGCCACACGCGCCATATTATCATCAACTcCTTTCAAGGCATACACCTACAAATCAAGCTCCCAGCTCCCAATCAGCTAGTCAGC	CTTTCAAGGCATACACCTACAAATCAAGCTCCCAGCTCCCAATCAGCTAGTCAGCAGCAACACTACCGCCTCTCAAAAAAGAAGATCGATGAATAGTCACTCGATCATG
6	32	0.0188	WT	SNP	-	A->G	CAACATGTTGTCTTCCGTTCGCACGCGTATATATATACCCGGCCACACGCGCCATATTATCATCAACTGCTTTCAAGGCATACACCTACAAATCAAGCTCCCAGCTCCCAATCAGCTAGTCAGC	ACTGCTTTCAAGGCATACACCTACAAATCAAGCTCCCAGCTCCCAATCAGCTAGTCAGCAGCAACACTACCGCCTCTCAAAAAAGAgGATCGATGAATAGTCACTCGATCATG
7	29	0.0171	SNP	WT	G->T	-	CAACATGTTGTCTTCCGTTCGCACtCGTATATATATACCCGGCCACACGCGCCATATTATCATCAACTGCTTTCAAGGCATACACCTACAAATCAAGCTCCCAGCTCCCAATCAGCTAGTCAGC	ACTGCTTTCAAGGCATACACCTACAAATCAAGCTCCCAGCTCCCAATCAGCTAGTCAGCAGCAACACTACCGCCTCTCAAAAAAGAAGATCGATGAATAGTCACTCGATCATG
8	22	0.0129	SNP	WT	C->T	-	CAACATGTTGTCTTCCGTTCGCACGCGTATATATATAtCCGGCCACACGCGCCATATTATCATCAACTGCTTTCAAGGCATACACCTACAAATCAAGCTCCCAGCTCCCAATCAGCTAGTCAGC	ACTGCTTTCAAGGCATACACCTACAAATCAAGCTCCCAGCTCCCAATCAGCTAGTCAGCAGCAACACTACCGCCTCTCAAAAAAGAAGATCGATGAATAGTCACTCGATCATG
9	21	0.0124	SNP	SNP	A->G	A->G	CAACATGTTGTCTTCCGTTCGCACGCGTATATATATACCCGGCCACACGCGCCATATTATCATCAACTGCTTTCgAGGCATACACCTACAAATCAAGCTCCCAGCTCCCAATCAGCTAGTCAGC	ACTGCTTTCgAGGCATACACCTACAAATCAAGCTCCCAGCTCCCAATCAGCTAGTCAGCAGCAACACTACCGCCTCTCAAAAAAGAAGATCGATGAATAGTCACTCGATCATG
008-refCMLCP3
1	856	0.7121	WT	WT	-	-	CAACATGTTGTCTTCCGTTCGCACGCGTATATATATACCCGGCCACACGCGCCATATTATCATCAACTGCTTTCAAGGCATACACCTACAAATCAAGCTCCCAGCTCCCAATCAGCTAGTCAGC	ACTGCTTTCAAGGCATACACCTACAAATCAAGCTCCCAGCTCCCAATCAGCTAGTCAGCAGCAACACTACCGCCTCTCAAAAAAGAAGATCGATGAATAGTCACTCGATCATG
2	127	0.1057	1D,1D,SNP	WT	C->T,T->A,A,G->A,G,A->G	-	cAACATGTTGTCTTCCGTTCGCAtGCGTATATAaAtCCCaCCACgCGCGCCATATTATCATCAACTGCTTTCAAGGCATACACCTACAAATCAAGCTCCCAGCTCCCAATCAGCTAGTCAGCAG	ACTGCTTTCAAGGCATACACCTACAAATCAAGCTCCCAGCTCCCAATCAGCTAGTCAGCAGCAACACTACCGCCTCTCAAAAAAGAAGATCGATGAATAGTCACTCGATCATG
3	94	0.0782	2I,4D,SNP	WT	AT,CGTA,A->G	-	CAACATGTTGTCTTCCGTTCGCAcATgTATATATACCCGGCCACgCGCGCCATATTATCATCAACTGCTTTCAAGGCATACACCTACAAATCAAGCTCCCAGCTCCCAATCAGCTAGTCAGCAG	ACTGCTTTCAAGGCATACACCTACAAATCAAGCTCCCAGCTCCCAATCAGCTAGTCAGCAGCAACACTACCGCCTCTCAAAAAAGAAGATCGATGAATAGTCACTCGATCATG
4	64	0.0532	WT	1I,1I,5D,1D,3I,1I,2I,1I,2D	-	A,T,CCGCC,C,TAG,G,GG,C,CT	CAACATGTTGTCTTCCGTTCGCACGCGTATATATATACCCGGCCACACGCGCCATATTATCATCAACTGCTTTCAAGGCATACACCTACAAATCAAGCTCCCAGCTCCCAATCAGCTAGTCAGC	CTGCTTTCAAGGCATACACCTACAAATCAAGCTCCCAGCTCCCAATCAGCTAGTCAGCAGcAAACaTCTattTAGcGAAAaGGAAgCAAGATCGATGAATAGTCaCGATCATG
5	38	0.0316	WT	SNP	-	C->T	CAACATGTTGTCTTCCGTTCGCACGCGTATATATATACCCGGCCACACGCGCCATATTATCATCAACTGCTTTCAAGGCATACACCTACAAATCAAGCTCCCAGCTCCCAATCAGCTAGTCAGC	ACTGCTTTCAAGGCATACACCTACAAATCAAGCTCCCAGCTCCCAATCAGCTAGTCAGCAGCAACACTACCGCtTCTCAAAAAAGAAGATCGATGAATAGTCACTCGATCATG
6	23	0.0191	SNP	WT	C->T	-	CAACATGTTGTCTTCCGTTCGCACGCGTATATATATAtCCGGCCACACGCGCCATATTATCATCAACTGCTTTCAAGGCATACACCTACAAATCAAGCTCCCAGCTCCCAATCAGCTAGTCAGC	ACTGCTTTCAAGGCATACACCTACAAATCAAGCTCCCAGCTCCCAATCAGCTAGTCAGCAGCAACACTACCGCCTCTCAAAAAAGAAGATCGATGAATAGTCACTCGATCATG
009-refCMLCP3
1	850	0.6735	WT	WT	-	-	CAACATGTTGTCTTCCGTTCGCACGCGTATATATATACCCGGCCACACGCGCCATATTATCATCAACTGCTTTCAAGGCATACACCTACAAATCAAGCTCCCAGCTCCCAATCAGCTAGTCAGC	ACTGCTTTCAAGGCATACACCTACAAATCAAGCTCCCAGCTCCCAATCAGCTAGTCAGCAGCAACACTACCGCCTCTCAAAAAAGAAGATCGATGAATAGTCACTCGATCATG
2	89	0.0705	2I,SNP	SNP	GT,A->G	A->G	CAACATGTTGTCTTCCGTTCGCACGCGTAtGTATATATACCCGGCCACACGCGCCATATTATCATCAACTGCTTTCAgGGCATACACCTACAAATCAAGCTCCCAGCTCCCAATCAGCTAGTCA	ACTGCTTTCAgGGCATACACCTACAAATCAAGCTCCCAGCTCCCAATCAGCTAGTCAGCAGCAACACTACCGCCTCTCAAAAAAGAAGATCGATGAATAGTCACTCGATCATG
3	77	0.061	WT	SNP	-	T->C	CAACATGTTGTCTTCCGTTCGCACGCGTATATATATACCCGGCCACACGCGCCATATTATCATCAACTGCTTTCAAGGCATACACCTACAAATCAAGCTCCCAGCTCCCAATCAGCTAGTCAGC	ACTGCTTTCAAGGCATACACCTACAAATCAAGCTCCCAGCTCCCAATCAGCTAGTCAGCAGCAACACcACCGCCTCTCAAAAAAGAAGATCGATGAATAGTCACTCGATCATG
4	74	0.0586	WT	SNP	-	A->G	CAACATGTTGTCTTCCGTTCGCACGCGTATATATATACCCGGCCACACGCGCCATATTATCATCAACTGCTTTCAAGGCATACACCTACAAATCAAGCTCCCAGCTCCCAATCAGCTAGTCAGC	ACTGCTTTCAAGGCATACACCTACAAATCAAGCTCCCAGCTCCCAATCAGCTAGTCAGCAGCAACACTgCCGCCTCTCAAAAAAGAAGATCGATGAATAGTCACTCGATCATG
5	54	0.0428	2D	WT	TA	-	CAACATGTTGTCTTCCGTTCGCACGCGTATaTATACCCGGCCACACGCGCCATATTATCATCAACTGCTTTCAAGGCATACACCTACAAATCAAGCTCCCAGCTCCCAATCAGCTAGTCAGCAG	ACTGCTTTCAAGGCATACACCTACAAATCAAGCTCCCAGCTCCCAATCAGCTAGTCAGCAGCAACACTACCGCCTCTCAAAAAAGAAGATCGATGAATAGTCACTCGATCATG
6	49	0.0388	SNP	WT	G->C	-	CAACATGTTGTCTTCCGTTCGCACGCGTATATATATACCCGGCCACACGCGCCATATTATCATCAACTcCTTTCAAGGCATACACCTACAAATCAAGCTCCCAGCTCCCAATCAGCTAGTCAGC	CTTTCAAGGCATACACCTACAAATCAAGCTCCCAGCTCCCAATCAGCTAGTCAGCAGCAACACTACCGCCTCTCAAAAAAGAAGATCGATGAATAGTCACTCGATCATG
7	28	0.0222	2I,4D,SNP	WT	AT,CGTA,A->G	-	CAACATGTTGTCTTCCGTTCGCAcATgTATATATACCCGGCCACgCGCGCCATATTATCATCAACTGCTTTCAAGGCATACACCTACAAATCAAGCTCCCAGCTCCCAATCAGCTAGTCAGCAG	ACTGCTTTCAAGGCATACACCTACAAATCAAGCTCCCAGCTCCCAATCAGCTAGTCAGCAGCAACACTACCGCCTCTCAAAAAAGAAGATCGATGAATAGTCACTCGATCATG
8	22	0.0174	2I,4D	WT	AT,CGTA	-	CAACATGTTGTCTTCCGTTCGCAcATgTATATATACCCGGCCACACGCGCCATATTATCATCAACTGCTTTCAAGGCATACACCTACAAATCAAGCTCCCAGCTCCCAATCAGCTAGTCAGCAG	ACTGCTTTCAAGGCATACACCTACAAATCAAGCTCCCAGCTCCCAATCAGCTAGTCAGCAGCAACACTACCGCCTCTCAAAAAAGAAGATCGATGAATAGTCACTCGATCATG
9	19	0.0151	SNP	SNP	A->G	A->G	CAACATGTTGTCTTCCGTTCGCACGCGTATATATATACCCGGCCACACGCGCCATATTATCATCAACTGCTTTCgAGGCATACACCTACAAATCAAGCTCCCAGCTCCCAATCAGCTAGTCAGC	ACTGCTTTCgAGGCATACACCTACAAATCAAGCTCCCAGCTCCCAATCAGCTAGTCAGCAGCAACACTACCGCCTCTCAAAAAAGAAGATCGATGAATAGTCACTCGATCATG
010-refCMLCP3
1	33	0.66	2D,1I,1D,6D,4I,SNP	6D,4I,2D,1I,1I,2D,4D,2I,1I,SNP	C->T,T->A,AC,T,G->A,G,A->G,TACACC,TTAA,C->T,C->A,T->C	CCTACA,C->T,C->A,ATTA,T->C,CA,T,T,A->G,CC,CCTC,C->G,GG,C	cAACATGTTGTCTTCCGTTCGCAtGCGTATATAaAtcTCaCCACgCGCGCCATATTATCATCAACTGCTTTCAAGGCaTACAAATCAAgTTAAtTaCCAGCTCCCAATCAGCTAGcCAGCAG	cATCAACTGCTTTCAAGGCATACaAATCAAGtTaATTACCAGCTCCCAATCAGCTAGcCAGCAgaTCaTCTggTgAAAaGGAAgCAAGATCGATGAATAGTCACTCGATCATG
2	17	0.34	2I,4D,6D,4I,SNP	6D,4I,2D,1I,1I,2D,4D,2I,1I,SNP	AT,CGTA,A->G,TACACC,C->G,TTAA,C->T,C->A,T->C	CCTACA,C->G,C->T,C->A,ATTA,T->C,CA,T,T,CC,CCTC,C->G,GG,C	cAACATGTTGTCTTCCGTTCGCAcATgTATATATACCCGGCCACgCGCGCCATATTATCATCAACTGCTTTCAAGGCaTACAAATgAAgTTAAtTaCCAGCTCCCAATCAGCTAGcCAGCAG	cATCAACTGCTTTCAAGGCATACaAATgAAGtTaATTACCAGCTCCCAATCAGCTAGcCAGCAgaTCaTCTagTgAAAaGGAAgCAAGATCGATGAATAGTCACTCGATCATG
011-refCMLCP3
1	1370	0.7249	WT	WT	-	-	CAACATGTTGTCTTCCGTTCGCACGCGTATATATATACCCGGCCACACGCGCCATATTATCATCAACTGCTTTCAAGGCATACACCTACAAATCAAGCTCCCAGCTCCCAATCAGCTAGTCAGC	ACTGCTTTCAAGGCATACACCTACAAATCAAGCTCCCAGCTCCCAATCAGCTAGTCAGCAGCAACACTACCGCCTCTCAAAAAAGAAGATCGATGAATAGTCACTCGATCATG
2	130	0.0688	2I	WT	GT	-	CAACATGTTGTCTTCCGTTCGCACGCGTAtGTATATATACCCGGCCACACGCGCCATATTATCATCAACTGCTTTCAAGGCATACACCTACAAATCAAGCTCCCAGCTCCCAATCAGCTAGTCA	ACTGCTTTCAAGGCATACACCTACAAATCAAGCTCCCAGCTCCCAATCAGCTAGTCAGCAGCAACACTACCGCCTCTCAAAAAAGAAGATCGATGAATAGTCACTCGATCATG
3	126	0.0667	2D	WT	TA	-	CAACATGTTGTCTTCCGTTCGCACGCGTATaTATACCCGGCCACACGCGCCATATTATCATCAACTGCTTTCAAGGCATACACCTACAAATCAAGCTCCCAGCTCCCAATCAGCTAGTCAGCAG	ACTGCTTTCAAGGCATACACCTACAAATCAAGCTCCCAGCTCCCAATCAGCTAGTCAGCAGCAACACTACCGCCTCTCAAAAAAGAAGATCGATGAATAGTCACTCGATCATG
4	89	0.0471	SNP	SNP	C->G	C->G	CAACATGTTGTCTTCCGTTCGCACGCGTATATATATACCCGGCCACACGCGCCATATTATCATCAACTGCTTTCAAGGCATACACCTACAAATCAAGCTCCCAGCTgCCAATCAGCTAGTCAGC	CAACTGCTTTCAAGGCATACACCTACAAATCAAGCTCCCAGCTgCCAATCAGCTAGTCAGCAGCAACACTACCGCCTCTCAAAAAAGAAGATCGATGAATAGTCACTCGATCATG
5	72	0.0381	WT	17D	-	ACCGCCTCTCAAAAAAG	CAACATGTTGTCTTCCGTTCGCACGCGTATATATATACCCGGCCACACGCGCCATATTATCATCAACTGCTTTCAAGGCATACACCTACAAATCAAGCTCCCAGCTCCCAATCAGCTAGTCAGC	GCGCCATATTATCATCAACTGCTTTCAAGGCATACACCTACAAATCAAGCTCCCAGCTCCCAATCAGCTAGTCAGCAGCAACACtAAGATCGATGAATAGTCACTCGATCATG
6	52	0.0275	1D,1D,SNP	WT	C->T,T->A,A,G->A,G,A->G	-	cAACATGTTGTCTTCCGTTCGCAtGCGTATATAaAtCCCaCCACgCGCGCCATATTATCATCAACTGCTTTCAAGGCATACACCTACAAATCAAGCTCCCAGCTCCCAATCAGCTAGTCAGCAG	ACTGCTTTCAAGGCATACACCTACAAATCAAGCTCCCAGCTCCCAATCAGCTAGTCAGCAGCAACACTACCGCCTCTCAAAAAAGAAGATCGATGAATAGTCACTCGATCATG
7	33	0.0175	SNP	SNP	T->C	T->C	CAACATGTTGTCTTCCGTTCGCACGCGTATATATATACCCGGCCACACGCGCCATATTATCATCAACTGCTTTCAAGGCATACACCTACAAATCAAGCcCCCAGCTCCCAATCAGCTAGTCAGC	ACTGCTTTCAAGGCATACACCTACAAATCAAGCcCCCAGCTCCCAATCAGCTAGTCAGCAGCAACACTACCGCCTCTCAAAAAAGAAGATCGATGAATAGTCACTCGATCATG
8	18	0.0095	SNP	SNP	A->G	A->G	CAACATGTTGTCTTCCGTTCGCACGCGTATATATATACCCGGCCACACGCGCCATATTATCATCAACTGCTTTCgAGGCATACACCTACAAATCAAGCTCCCAGCTCCCAATCAGCTAGTCAGC	ACTGCTTTCgAGGCATACACCTACAAATCAAGCTCCCAGCTCCCAATCAGCTAGTCAGCAGCAACACTACCGCCTCTCAAAAAAGAAGATCGATGAATAGTCACTCGATCATG
012-refCMLCP3
1	1156	0.7298	WT	WT	-	-	CAACATGTTGTCTTCCGTTCGCACGCGTATATATATACCCGGCCACACGCGCCATATTATCATCAACTGCTTTCAAGGCATACACCTACAAATCAAGCTCCCAGCTCCCAATCAGCTAGTCAGC	ACTGCTTTCAAGGCATACACCTACAAATCAAGCTCCCAGCTCCCAATCAGCTAGTCAGCAGCAACACTACCGCCTCTCAAAAAAGAAGATCGATGAATAGTCACTCGATCATG
2	104	0.0657	2I,4D,SNP	WT	AT,CGTA,A->G	-	CAACATGTTGTCTTCCGTTCGCAcATgTATATATACCCGGCCACgCGCGCCATATTATCATCAACTGCTTTCAAGGCATACACCTACAAATCAAGCTCCCAGCTCCCAATCAGCTAGTCAGCAG	ACTGCTTTCAAGGCATACACCTACAAATCAAGCTCCCAGCTCCCAATCAGCTAGTCAGCAGCAACACTACCGCCTCTCAAAAAAGAAGATCGATGAATAGTCACTCGATCATG
3	96	0.0606	2I,SNP	WT	GT,G->C	-	CAACATGTTGTCTTCCGTTCGCACGCGTAtGTATATATACCCcGCCACACGCGCCATATTATCATCAACTGCTTTCAAGGCATACACCTACAAATCAAGCTCCCAGCTCCCAATCAGCTAGTCA	ACTGCTTTCAAGGCATACACCTACAAATCAAGCTCCCAGCTCCCAATCAGCTAGTCAGCAGCAACACTACCGCCTCTCAAAAAAGAAGATCGATGAATAGTCACTCGATCATG
4	80	0.0505	WT	17D	-	ACCGCCTCTCAAAAAAG	CAACATGTTGTCTTCCGTTCGCACGCGTATATATATACCCGGCCACACGCGCCATATTATCATCAACTGCTTTCAAGGCATACACCTACAAATCAAGCTCCCAGCTCCCAATCAGCTAGTCAGC	GCGCCATATTATCATCAACTGCTTTCAAGGCATACACCTACAAATCAAGCTCCCAGCTCCCAATCAGCTAGTCAGCAGCAACACtAAGATCGATGAATAGTCACTCGATCATG
5	37	0.0234	2D	SNP	TA	T->C	CAACATGTTGTCTTCCGTTCGCACGCGTATaTATACCCGGCCACACGCGCCATATTATCATCAACTGCTTTCAAGGCATACACCTACAAATCAAGCTCCCAGCTCCCAATCAGCTAGTCAGCAG	ACTGCTTTCAAGGCATACACCTACAAATCAAGCTCCCAGCTCCCAATCAGCTAGTCAGCAGCAACACTACCGCCTCTCAAAAAAGAAGAcCGATGAATAGTCACTCGATCATG
6	34	0.0215	SNP	WT	G->C	-	CAACATGTTGTCTTCCGTTCGCACGCGTATATATATACCCGGCCACACGCGCCATATTATCATCAACTcCTTTCAAGGCATACACCTACAAATCAAGCTCCCAGCTCCCAATCAGCTAGTCAGC	CTTTCAAGGCATACACCTACAAATCAAGCTCCCAGCTCCCAATCAGCTAGTCAGCAGCAACACTACCGCCTCTCAAAAAAGAAGATCGATGAATAGTCACTCGATCATG
7	30	0.0189	2I	WT	GT	-	CAACATGTTGTCTTCCGTTCGCACGCGTAtGTATATATACCCGGCCACACGCGCCATATTATCATCAACTGCTTTCAAGGCATACACCTACAAATCAAGCTCCCAGCTCCCAATCAGCTAGTCA	ACTGCTTTCAAGGCATACACCTACAAATCAAGCTCCCAGCTCCCAATCAGCTAGTCAGCAGCAACACTACCGCCTCTCAAAAAAGAAGATCGATGAATAGTCACTCGATCATG
8	30	0.0189	SNP	SNP	T->C	T->C	CAACATGTTGTCTTCCGTTCGCACGCGTATATATATACCCGGCCACACGCGCCATATTATCATCAACTGCTTTCAAGGCATACACCTACAAATCAAGCcCCCAGCTCCCAATCAGCTAGTCAGC	ACTGCTTTCAAGGCATACACCTACAAATCAAGCcCCCAGCTCCCAATCAGCTAGTCAGCAGCAACACTACCGCCTCTCAAAAAAGAAGATCGATGAATAGTCACTCGATCATG
9	17	0.0107	SNP	WT	T->C	-	CAACATGTTGTCTTCCGTTCGCACGCGTATATATATACCCGGCCACACGCGCCATATcATCATCAACTGCTTTCAAGGCATACACCTACAAATCAAGCTCCCAGCTCCCAATCAGCTAGTCAGC	ACTGCTTTCAAGGCATACACCTACAAATCAAGCTCCCAGCTCCCAATCAGCTAGTCAGCAGCAACACTACCGCCTCTCAAAAAAGAAGATCGATGAATAGTCACTCGATCATG
013-refCMLCP3
1	1451	0.7407	WT	WT	-	-	CAACATGTTGTCTTCCGTTCGCACGCGTATATATATACCCGGCCACACGCGCCATATTATCATCAACTGCTTTCAAGGCATACACCTACAAATCAAGCTCCCAGCTCCCAATCAGCTAGTCAGC	ACTGCTTTCAAGGCATACACCTACAAATCAAGCTCCCAGCTCCCAATCAGCTAGTCAGCAGCAACACTACCGCCTCTCAAAAAAGAAGATCGATGAATAGTCACTCGATCATG
2	181	0.0924	2D	WT	TA	-	CAACATGTTGTCTTCCGTTCGCACGCGTATaTATACCCGGCCACACGCGCCATATTATCATCAACTGCTTTCAAGGCATACACCTACAAATCAAGCTCCCAGCTCCCAATCAGCTAGTCAGCAG	ACTGCTTTCAAGGCATACACCTACAAATCAAGCTCCCAGCTCCCAATCAGCTAGTCAGCAGCAACACTACCGCCTCTCAAAAAAGAAGATCGATGAATAGTCACTCGATCATG
3	133	0.0679	WT	SNP	-	A->G	CAACATGTTGTCTTCCGTTCGCACGCGTATATATATACCCGGCCACACGCGCCATATTATCATCAACTGCTTTCAAGGCATACACCTACAAATCAAGCTCCCAGCTCCCAATCAGCTAGTCAGC	ACTGCTTTCAAGGCATACACCTACAAATCAAGCTCCCAGCTCCCAATCAGCTAGTCAGCAGCAACACTACCGCCTCTCAAAAAAGAAGgTCGATGAATAGTCACTCGATCATG
4	77	0.0393	2I,4D,SNP	WT	AT,CGTA,A->G	-	CAACATGTTGTCTTCCGTTCGCAcATgTATATATACCCGGCCACgCGCGCCATATTATCATCAACTGCTTTCAAGGCATACACCTACAAATCAAGCTCCCAGCTCCCAATCAGCTAGTCAGCAG	ACTGCTTTCAAGGCATACACCTACAAATCAAGCTCCCAGCTCCCAATCAGCTAGTCAGCAGCAACACTACCGCCTCTCAAAAAAGAAGATCGATGAATAGTCACTCGATCATG
5	56	0.0286	WT	SNP	-	C->T	AACATGTTGTCTTCCGTTCGCACGCGTATATATATACCCGGCCACACGCGCCATATTATCATCAACTGCTTTCAAGGCATACACCTACAAATCAAGCTCCCAGCTCCCAATCAGCTAGTCAGC	ACTGCTTTCAAGGCATACACCTACAAATCAAGCTCCCAGCTCCCAATCAGCTAGTCAGCAGCAACACTAtCGCCTCTCAAAAAAGAAGATCGATGAATAGTCACTCGATCATG
6	43	0.0219	SNP	WT	C->T	-	CAACATGTTGTCTTCCGTTCGCACGCGTATATATATAtCCGGCCACACGCGCCATATTATCATCAACTGCTTTCAAGGCATACACCTACAAATCAAGCTCCCAGCTCCCAATCAGCTAGTCAGC	ACTGCTTTCAAGGCATACACCTACAAATCAAGCTCCCAGCTCCCAATCAGCTAGTCAGCAGCAACACTACCGCCTCTCAAAAAAGAAGATCGATGAATAGTCACTCGATCATG
7	18	0.0092	SNP	WT	T->A	-	CAACATGTTGTCTTCCGTTCGCACGCGTATATAaATACCCGGCCACACGCGCCATATTATCATCAACTGCTTTCAAGGCATACACCTACAAATCAAGCTCCCAGCTCCCAATCAGCTAGTCAGC	ACTGCTTTCAAGGCATACACCTACAAATCAAGCTCCCAGCTCCCAATCAGCTAGTCAGCAGCAACACTACCGCCTCTCAAAAAAGAAGATCGATGAATAGTCACTCGATCATG
014-refCMLCP3
1	1394	0.7325	WT	WT	-	-	CAACATGTTGTCTTCCGTTCGCACGCGTATATATATACCCGGCCACACGCGCCATATTATCATCAACTGCTTTCAAGGCATACACCTACAAATCAAGCTCCCAGCTCCCAATCAGCTAGTCAGC	ACTGCTTTCAAGGCATACACCTACAAATCAAGCTCCCAGCTCCCAATCAGCTAGTCAGCAGCAACACTACCGCCTCTCAAAAAAGAAGATCGATGAATAGTCACTCGATCATG
2	177	0.093	2I	WT	GT	-	CAACATGTTGTCTTCCGTTCGCACGCGTAtGTATATATACCCGGCCACACGCGCCATATTATCATCAACTGCTTTCAAGGCATACACCTACAAATCAAGCTCCCAGCTCCCAATCAGCTAGTCA	ACTGCTTTCAAGGCATACACCTACAAATCAAGCTCCCAGCTCCCAATCAGCTAGTCAGCAGCAACACTACCGCCTCTCAAAAAAGAAGATCGATGAATAGTCACTCGATCATG
3	85	0.0447	2D	WT	TA	-	CAACATGTTGTCTTCCGTTCGCACGCGTATaTATACCCGGCCACACGCGCCATATTATCATCAACTGCTTTCAAGGCATACACCTACAAATCAAGCTCCCAGCTCCCAATCAGCTAGTCAGCAG	ACTGCTTTCAAGGCATACACCTACAAATCAAGCTCCCAGCTCCCAATCAGCTAGTCAGCAGCAACACTACCGCCTCTCAAAAAAGAAGATCGATGAATAGTCACTCGATCATG
4	82	0.0431	2I,4D	WT	AT,CGTA	-	CAACATGTTGTCTTCCGTTCGCAcATgTATATATACCCGGCCACACGCGCCATATTATCATCAACTGCTTTCAAGGCATACACCTACAAATCAAGCTCCCAGCTCCCAATCAGCTAGTCAGCAG	ACTGCTTTCAAGGCATACACCTACAAATCAAGCTCCCAGCTCCCAATCAGCTAGTCAGCAGCAACACTACCGCCTCTCAAAAAAGAAGATCGATGAATAGTCACTCGATCATG
5	67	0.0352	SNP	WT	A->G,G->C	-	CAACATGTTGTCTTCCGTTCGCACGCGTATATgTATACCCGGCCACACGCGCCATATTATCATCAACTcCTTTCAAGGCATACACCTACAAATCAAGCTCCCAGCTCCCAATCAGCTAGTCAGC	CTTTCAAGGCATACACCTACAAATCAAGCTCCCAGCTCCCAATCAGCTAGTCAGCAGCAACACTACCGCCTCTCAAAAAAGAAGATCGATGAATAGTCACTCGATCATG
6	43	0.0226	SNP	WT	A->G	-	CAACATGTTGTCTTCCGTTCGCACGCGTATgTATATACCCGGCCACACGCGCCATATTATCATCAACTGCTTTCAAGGCATACACCTACAAATCAAGCTCCCAGCTCCCAATCAGCTAGTCAGC	ACTGCTTTCAAGGCATACACCTACAAATCAAGCTCCCAGCTCCCAATCAGCTAGTCAGCAGCAACACTACCGCCTCTCAAAAAAGAAGATCGATGAATAGTCACTCGATCATG
7	32	0.0168	WT	SNP	-	C->A	CAACATGTTGTCTTCCGTTCGCACGCGTATATATATACCCGGCCACACGCGCCATATTATCATCAACTGCTTTCAAGGCATACACCTACAAATCAAGCTCCCAGCTCCCAATCAGCTAGTCAGC	ACTGCTTTaAAGGCATACACCTACAAATCAAGCTCCCAGCTCCCAATCAGCTAGTCAGCAGCAACACTACCGCCTCTCAAAAAAGAAGATCGATGAATAGTCACTCGATCATG
8	23	0.0121	SNP	WT	C->T	-	CAACATGTTGTCTTCCGTTCGCAtGCGTATATATATACCCGGCCACACGCGCCATATTATCATCAACTGCTTTCAAGGCATACACCTACAAATCAAGCTCCCAGCTCCCAATCAGCTAGTCAGC	ACTGCTTTCAAGGCATACACCTACAAATCAAGCTCCCAGCTCCCAATCAGCTAGTCAGCAGCAACACTACCGCCTCTCAAAAAAGAAGATCGATGAATAGTCACTCGATCATG
015-refCMLCP3
1	779	0.8106	WT	2D	-	CT	CAACATGTTGTCTTCCGTTCGCACGCGTATATATATACCCGGCCACACGCGCCATATTATCATCAACTGCTTTCAAGGCATACACCTACAAATCAAGCTCCCAGCTCCCAATCAGCTAGTCAGC	CAACTGCTTTCAAGGCATACACCTACAAATCAAGCTCCCAGCTCCCAATCAGCTAGTCAGCAGCAACACTACCGcCTCAAAAAAGAAGATCGATGAATAGTCACTCGATCATG
2	83	0.0864	2D	2D	TA	CT	CAACATGTTGTCTTCCGTTCGCACGCGTATaTATACCCGGCCACACGCGCCATATTATCATCAACTGCTTTCAAGGCATACACCTACAAATCAAGCTCCCAGCTCCCAATCAGCTAGTCAGCAG	CAACTGCTTTCAAGGCATACACCTACAAATCAAGCTCCCAGCTCCCAATCAGCTAGTCAGCAGCAACACTACCGcCTCAAAAAAGAAGATCGATGAATAGTCACTCGATCATG
3	51	0.0531	2I,4D,6D,4I,SNP	6D,4I,2D,1I,1I,2D,4D,2I,1I,SNP	AT,CGTA,A->G,TACACC,TTAA,C->T,C->A,T->C	CCTACA,C->T,C->A,ATTA,T->C,CA,T,T,CC,CCTC,C->G,GG,C	cAACATGTTGTCTTCCGTTCGCAcATgTATATATACCCGGCCACgCGCGCCATATTATCATCAACTGCTTTCAAGGCaTACAAATCAAgTTAAtTaCCAGCTCCCAATCAGCTAGcCAGCAG	cATCAACTGCTTTCAAGGCATACaAATCAAGtTaATTACCAGCTCCCAATCAGCTAGcCAGCAgaTCaTCTagTgAAAaGGAAgCAAGATCGATGAATAGTCACTCGATCATG
4	26	0.0271	WT	2D,SNP	-	A->G,CT	CAACATGTTGTCTTCCGTTCGCACGCGTATATATATACCCGGCCACACGCGCCATATTATCATCAACTGCTTTCAAGGCATACACCTACAAATCAAGCTCCCAGCTCCCAATCAGCTAGTC	CAACTGCTTTCAAGGCATACACCTACAAATCAAGCTCCCAGCTCCCAATCAGCTAGTCgGCAGCAACACTACCGcCTCAAAAAAGAAGATCGATGAATAGTCACTCGATCATG
5	22	0.0229	2I	2D	GT	CT	CAACATGTTGTCTTCCGTTCGCACGCGTAtGTATATATACCCGGCCACACGCGCCATATTATCATCAACTGCTTTCAAGGCATACACCTACAAATCAAGCTCCCAGCTCCCAATCAGCTAGTCA	CAACTGCTTTCAAGGCATACACCTACAAATCAAGCTCCCAGCTCCCAATCAGCTAGTCAGCAGCAACACTACCGcCTCAAAAAAGAAGATCGATGAATAGTCACTCGATCATG
016-refCMLCP3
1	1272	0.7667	WT	WT	-	-	CAACATGTTGTCTTCCGTTCGCACGCGTATATATATACCCGGCCACACGCGCCATATTATCATCAACTGCTTTCAAGGCATACACCTACAAATCAAGCTCCCAGCTCCCAATCAGCTAGTCAGC	ACTGCTTTCAAGGCATACACCTACAAATCAAGCTCCCAGCTCCCAATCAGCTAGTCAGCAGCAACACTACCGCCTCTCAAAAAAGAAGATCGATGAATAGTCACTCGATCATG
2	160	0.0964	2D	WT	TA	-	CAACATGTTGTCTTCCGTTCGCACGCGTATaTATACCCGGCCACACGCGCCATATTATCATCAACTGCTTTCAAGGCATACACCTACAAATCAAGCTCCCAGCTCCCAATCAGCTAGTCAGCAG	ACTGCTTTCAAGGCATACACCTACAAATCAAGCTCCCAGCTCCCAATCAGCTAGTCAGCAGCAACACTACCGCCTCTCAAAAAAGAAGATCGATGAATAGTCACTCGATCATG
3	73	0.044	1D	SNP	T	A->G	CAACATGtGTCTTCCGTTCGCACGCGTATATATATACCCGGCCACACGCGCCATATTATCATCAACTGCTTTCAAGGCATACACCTACAAATCAAGCTCCCAGCTCCCAATCAGCTAGTCAGCA	ACTGCTTTCAAGGCATACACCTACAAATCAAGCTCCCAGCTCCCAATCAGCTAGTCAGCAGCAACACTgCCGCCTCTCAAAAAAGAAGATCGATGAATAGTCACTCGATCATG
4	73	0.044	WT	SNP	-	C->T	CAACATGTTGTCTTCCGTTCGCACGCGTATATATATACCCGGCCACACGCGCCATATTATCATCAACTGCTTTCAAGGCATACACCTACAAATCAAGCTCCCAGCTCCCAATCAGCTAGTCAGC	ACTGCTTTCAAGGCATACACCTACAAATCAAGCTCCCAGCTCCCAATCAGCTAGTCAGCAGCAACACTACCGCtTCTCAAAAAAGAAGATCGATGAATAGTCACTCGATCATG
5	43	0.0259	1D,1D,SNP	WT	C->T,T->A,A,G->A,G,A->G	-	cAACATGTTGTCTTCCGTTCGCAtGCGTATATAaAtCCCaCCACgCGCGCCATATTATCATCAACTGCTTTCAAGGCATACACCTACAAATCAAGCTCCCAGCTCCCAATCAGCTAGTCAGCAG	ACTGCTTTCAAGGCATACACCTACAAATCAAGCTCCCAGCTCCCAATCAGCTAGTCAGCAGCAACACTACCGCCTCTCAAAAAAGAAGATCGATGAATAGTCACTCGATCATG
6	19	0.0115	5D,SNP	SNP	GTCTT,A->G	A->G,A->G	CAACATGTtCCGTTCGCACGCGTATATATATACCCGGCCACACGCGCCATATTATCATCAACTGCTTTCAAGGCATACACCTACAAATCgAGCTCCCAGCTCCCAATCAGCTAGTCAGCAGCAA	ACTGCTTTCAAGGCATACACCTACAAATCgAGCTCCCAGCTCCCAATCAGCTAGTCAGCAGCAACACTgCCGCCTCTCAAAAAAGAAGATCGATGAATAGTCACTCGATCATG
7	19	0.0115	SNP	WT	C->T	-	CAACATGTTGTCTTCCGTTCGCAtGCGTATATATATACCCGGCCACACGCGCCATATTATCATCAACTGCTTTCAAGGCATACACCTACAAATCAAGCTCCCAGCTCCCAATCAGCTAGTCAGC	ACTGCTTTCAAGGCATACACCTACAAATCAAGCTCCCAGCTCCCAATCAGCTAGTCAGCAGCAACACTACCGCCTCTCAAAAAAGAAGATCGATGAATAGTCACTCGATCATG
017-refCMLCP3
1	1152	0.7564	WT	WT	-	-	CAACATGTTGTCTTCCGTTCGCACGCGTATATATATACCCGGCCACACGCGCCATATTATCATCAACTGCTTTCAAGGCATACACCTACAAATCAAGCTCCCAGCTCCCAATCAGCTAGTCAGC	ACTGCTTTCAAGGCATACACCTACAAATCAAGCTCCCAGCTCCCAATCAGCTAGTCAGCAGCAACACTACCGCCTCTCAAAAAAGAAGATCGATGAATAGTCACTCGATCATG
2	80	0.0525	2I	WT	GT	-	CAACATGTTGTCTTCCGTTCGCACGCGTAtGTATATATACCCGGCCACACGCGCCATATTATCATCAACTGCTTTCAAGGCATACACCTACAAATCAAGCTCCCAGCTCCCAATCAGCTAGTCA	ACTGCTTTCAAGGCATACACCTACAAATCAAGCTCCCAGCTCCCAATCAGCTAGTCAGCAGCAACACTACCGCCTCTCAAAAAAGAAGATCGATGAATAGTCACTCGATCATG
3	79	0.0519	2D	WT	TA	-	CAACATGTTGTCTTCCGTTCGCACGCGTATaTATACCCGGCCACACGCGCCATATTATCATCAACTGCTTTCAAGGCATACACCTACAAATCAAGCTCCCAGCTCCCAATCAGCTAGTCAGCAG	ACTGCTTTCAAGGCATACACCTACAAATCAAGCTCCCAGCTCCCAATCAGCTAGTCAGCAGCAACACTACCGCCTCTCAAAAAAGAAGATCGATGAATAGTCACTCGATCATG
4	78	0.0512	WT	SNP	-	A->G	CAACATGTTGTCTTCCGTTCGCACGCGTATATATATACCCGGCCACACGCGCCATATTATCATCAACTGCTTTCAAGGCATACACCTACAAATCAAGCTCCCAGCTCCCAATCAGCTAGTCAGC	ACTGCTTTCAAGGCATACACCTACAAATCAAGCTCCCAGCTCCCAATCAGCTAGTCAGCgGCAACACTACCGCCTCTCAAAAAAGAAGATCGATGAATAGTCACTCGATCATG
5	73	0.0479	2I,4D,SNP	WT	AT,CGTA,A->G	-	CAACATGTTGTCTTCCGTTCGCAcATgTATATATACCCGGCCACgCGCGCCATATTATCATCAACTGCTTTCAAGGCATACACCTACAAATCAAGCTCCCAGCTCCCAATCAGCTAGTCAGCAG	ACTGCTTTCAAGGCATACACCTACAAATCAAGCTCCCAGCTCCCAATCAGCTAGTCAGCAGCAACACTACCGCCTCTCAAAAAAGAAGATCGATGAATAGTCACTCGATCATG
6	28	0.0184	SNP	WT	A->G	-	CAACATGTTGTCTTCCGTTCGCACGCGTATgTATATACCCGGCCACACGCGCCATATTATCATCAACTGCTTTCAAGGCATACACCTACAAATCAAGCTCCCAGCTCCCAATCAGCTAGTCAGC	ACTGCTTTCAAGGCATACACCTACAAATCAAGCTCCCAGCTCCCAATCAGCTAGTCAGCAGCAACACTACCGCCTCTCAAAAAAGAAGATCGATGAATAGTCACTCGATCATG
7	17	0.0112	SNP	WT	G->A,C->T	-	cAACATGTTGTCTTCCGTTCGCACatGTATATATATACCCGGCCACACGCGCCATATTATCATCAACTGCTTTCAAGGCATACACCTACAAATCAAGCTCCCAGCTCCCAATCAGCTAGTCAGC	ACTGCTTTCAAGGCATACACCTACAAATCAAGCTCCCAGCTCCCAATCAGCTAGTCAGCAGCAACACTACCGCCTCTCAAAAAAGAAGATCGATGAATAGTCACTCGATCATG
8	16	0.0105	SNP	WT	C->T	-	CAACATGTTGTCTTCCGTTCGCAtGCGTATATATATACCCGGCCACACGCGCCATATTATCATCAACTGCTTTCAAGGCATACACCTACAAATCAAGCTCCCAGCTCCCAATCAGCTAGTCAGC	ACTGCTTTCAAGGCATACACCTACAAATCAAGCTCCCAGCTCCCAATCAGCTAGTCAGCAGCAACACTACCGCCTCTCAAAAAAGAAGATCGATGAATAGTCACTCGATCATG
018-refCMLCP3
1	1535	0.7856	WT	WT	-	-	CAACATGTTGTCTTCCGTTCGCACGCGTATATATATACCCGGCCACACGCGCCATATTATCATCAACTGCTTTCAAGGCATACACCTACAAATCAAGCTCCCAGCTCCCAATCAGCTAGTCAGC	ACTGCTTTCAAGGCATACACCTACAAATCAAGCTCCCAGCTCCCAATCAGCTAGTCAGCAGCAACACTACCGCCTCTCAAAAAAGAAGATCGATGAATAGTCACTCGATCATG
2	120	0.0614	2D	WT	TA	-	CAACATGTTGTCTTCCGTTCGCACGCGTATaTATACCCGGCCACACGCGCCATATTATCATCAACTGCTTTCAAGGCATACACCTACAAATCAAGCTCCCAGCTCCCAATCAGCTAGTCAGCAG	ACTGCTTTCAAGGCATACACCTACAAATCAAGCTCCCAGCTCCCAATCAGCTAGTCAGCAGCAACACTACCGCCTCTCAAAAAAGAAGATCGATGAATAGTCACTCGATCATG
3	99	0.0507	2I	WT	GT	-	CAACATGTTGTCTTCCGTTCGCACGCGTAtGTATATATACCCGGCCACACGCGCCATATTATCATCAACTGCTTTCAAGGCATACACCTACAAATCAAGCTCCCAGCTCCCAATCAGCTAGTCA	ACTGCTTTCAAGGCATACACCTACAAATCAAGCTCCCAGCTCCCAATCAGCTAGTCAGCAGCAACACTACCGCCTCTCAAAAAAGAAGATCGATGAATAGTCACTCGATCATG
4	79	0.0404	SNP	SNP	T->C	T->C	CAACATGTTGTCTTCCGTTCGCACGCGTATATATATACCCGGCCACACGCGCCATATTATCATCAACTGCTTTCAAGGCATACACCTACAAATCAAGCTCCCAGCcCCCAATCAGCTAGTCAGC	ACTGCTTTCAAGGCATACACCTACAAATCAAGCTCCCAGCcCCCAATCAGCTAGTCAGCAGCAACACTACCGCCTCTCAAAAAAGAAGATCGATGAATAGTCACTCGATCATG
5	50	0.0256	6D,4I,SNP	6D,4I,2D,1I,1I,2D,4D,2I,1I,SNP	TACACC,C->G,TTAA,C->T,C->A,T->C	CCTACA,C->G,C->T,C->A,ATTA,T->C,CA,T,T,CC,CCTC,C->G,GG,C	cAACATGTTGTCTTCCGTTCGCACGCGTATATATATACCCGGCCACACGCGCCATATTATCATCAACTGCTTTCAAGGCaTACAAATgAAgTTAAtTaCCAGCTCCCAATCAGCTAGcCAGCAG	cATCAACTGCTTTCAAGGCATACaAATgAAGtTaATTACCAGCTCCCAATCAGCTAGcCAGCAgaTCaTCTagTgAAAaGGAAgCAAGATCGATGAATAGTCACTCGATCATG
6	26	0.0133	SNP	WT	C->T	-	CAACATGTTGTCTTCCGTTCGCAtGCGTATATATATACCCGGCCACACGCGCCATATTATCATCAACTGCTTTCAAGGCATACACCTACAAATCAAGCTCCCAGCTCCCAATCAGCTAGTCAGC	ACTGCTTTCAAGGCATACACCTACAAATCAAGCTCCCAGCTCCCAATCAGCTAGTCAGCAGCAACACTACCGCCTCTCAAAAAAGAAGATCGATGAATAGTCACTCGATCATG
7	24	0.0123	SNP	WT	A->G	-	CAACATGTTGTCTTCCGTTCGCACGCGTATgTATATACCCGGCCACACGCGCCATATTATCATCAACTGCTTTCAAGGCATACACCTACAAATCAAGCTCCCAGCTCCCAATCAGCTAGTCAGC	ACTGCTTTCAAGGCATACACCTACAAATCAAGCTCCCAGCTCCCAATCAGCTAGTCAGCAGCAACACTACCGCCTCTCAAAAAAGAAGATCGATGAATAGTCACTCGATCATG
8	21	0.0107	SNP	SNP	A->G	A->G,C->T,A->G	CAACATGTTGTCTTCCGTTCGCACGCGTATATATATACCCGGCCACACGCGCCATATTATCATCAACTGCTTTCAAGGCATACACCTACAAATCAAGCTCCCgGCTCCCAATCAGCTAGTCAGC	ACTGCTTTCAAGGCATACACCTACAAATCAAGCTCCCgGCTCCCAATCAGCTAGTCAGCAGCAACACTACCGCCTCTtAAAAgAGAAGATCGATGAATAGTCACTCGATCATG
019-refCMLCP3
1	589	0.6755	WT	WT	-	-	CAACATGTTGTCTTCCGTTCGCACGCGTATATATATACCCGGCCACACGCGCCATATTATCATCAACTGCTTTCAAGGCATACACCTACAAATCAAGCTCCCAGCTCCCAATCAGCTAGTCAGC	ACTGCTTTCAAGGCATACACCTACAAATCAAGCTCCCAGCTCCCAATCAGCTAGTCAGCAGCAACACTACCGCCTCTCAAAAAAGAAGATCGATGAATAGTCACTCGATCATG
2	50	0.0573	2I,SNP	WT	GT,G->C	-	CAACATGTTGTCTTCCGTTCGCACGCGTAtGTATATATACCCcGCCACACGCGCCATATTATCATCAACTGCTTTCAAGGCATACACCTACAAATCAAGCTCCCAGCTCCCAATCAGCTAGTCA	ACTGCTTTCAAGGCATACACCTACAAATCAAGCTCCCAGCTCCCAATCAGCTAGTCAGCAGCAACACTACCGCCTCTCAAAAAAGAAGATCGATGAATAGTCACTCGATCATG
3	50	0.0573	SNP	WT	G->C	-	CAACATGTTGTCTTCCGTTCGCACGCGTATATATATACCCGGCCACACGCGCCATATTATCATCAACTcCTTTCAAGGCATACACCTACAAATCAAGCTCCCAGCTCCCAATCAGCTAGTCAGC	CTTTCAAGGCATACACCTACAAATCAAGCTCCCAGCTCCCAATCAGCTAGTCAGCAGCAACACTACCGCCTCTCAAAAAAGAAGATCGATGAATAGTCACTCGATCATG
4	45	0.0516	2D	WT	TA	-	CAACATGTTGTCTTCCGTTCGCACGCGTATaTATACCCGGCCACACGCGCCATATTATCATCAACTGCTTTCAAGGCATACACCTACAAATCAAGCTCCCAGCTCCCAATCAGCTAGTCAGCAG	ACTGCTTTCAAGGCATACACCTACAAATCAAGCTCCCAGCTCCCAATCAGCTAGTCAGCAGCAACACTACCGCCTCTCAAAAAAGAAGATCGATGAATAGTCACTCGATCATG
5	44	0.0505	2I,4D,SNP	1D,SNP	AT,CGTA,A->G	T->C,T	CAACATGTTGTCTTCCGTTCGCAcATgTATATATACCCGGCCACgCGCGCCATATTATCATCAACTGCTTTCAAGGCATACACCTACAAATCAAGCTCCCAGCTCCCAATCAGCTAGTCAGCAG	AACTGCTTTCAAGGCATACACCTACAAATCAAGCTCCCAGCTCCCAATCAGCTAGTCAGCAGCAACACTACCGCCTCTCAAAAAAGAAGAcCGATGAATAGTCAcCGATCATG
6	32	0.0367	2I,4D,SNP	WT	AT,CGTA,A->G	-	CAACATGTTGTCTTCCGTTCGCAcATgTATATATACCCGGCCACgCGCGCCATATTATCATCAACTGCTTTCAAGGCATACACCTACAAATCAAGCTCCCAGCTCCCAATCAGCTAGTCAGCAG	ACTGCTTTCAAGGCATACACCTACAAATCAAGCTCCCAGCTCCCAATCAGCTAGTCAGCAGCAACACTACCGCCTCTCAAAAAAGAAGATCGATGAATAGTCACTCGATCATG
7	25	0.0287	SNP	SNP	T->C	T->C	CAACATGTTGTCTTCCGTTCGCACGCGTATATATATACCCGGCCACACGCGCCATATTATCATCAACTGCTTcCAAGGCATACACCTACAAATCAAGCTCCCAGCTCCCAATCAGCTAGTCAGC	ACTGCTTcCAAGGCATACACCTACAAATCAAGCTCCCAGCTCCCAATCAGCTAGTCAGCAGCAACACTACCGCCTCTCAAAAAAGAAGATCGATGAATAGTCACTCGATCATG
8	20	0.0229	2I,4D	WT	AT,CGTA	-	CAACATGTTGTCTTCCGTTCGCAcATgTATATATACCCGGCCACACGCGCCATATTATCATCAACTGCTTTCAAGGCATACACCTACAAATCAAGCTCCCAGCTCCCAATCAGCTAGTCAGCAG	ACTGCTTTCAAGGCATACACCTACAAATCAAGCTCCCAGCTCCCAATCAGCTAGTCAGCAGCAACACTACCGCCTCTCAAAAAAGAAGATCGATGAATAGTCACTCGATCATG
9	17	0.0195	SNP	WT	C->T	-	CAACATGTTGTCTTCCGTTCGCAtGCGTATATATATACCCGGCCACACGCGCCATATTATCATCAACTGCTTTCAAGGCATACACCTACAAATCAAGCTCCCAGCTCCCAATCAGCTAGTCAGC	ACTGCTTTCAAGGCATACACCTACAAATCAAGCTCCCAGCTCCCAATCAGCTAGTCAGCAGCAACACTACCGCCTCTCAAAAAAGAAGATCGATGAATAGTCACTCGATCATG
020-refCMLCP3
1	1473	0.7531	WT	WT	-	-	CAACATGTTGTCTTCCGTTCGCACGCGTATATATATACCCGGCCACACGCGCCATATTATCATCAACTGCTTTCAAGGCATACACCTACAAATCAAGCTCCCAGCTCCCAATCAGCTAGTCAGC	ACTGCTTTCAAGGCATACACCTACAAATCAAGCTCCCAGCTCCCAATCAGCTAGTCAGCAGCAACACTACCGCCTCTCAAAAAAGAAGATCGATGAATAGTCACTCGATCATG
2	147	0.0752	2D	WT	TA	-	CAACATGTTGTCTTCCGTTCGCACGCGTATaTATACCCGGCCACACGCGCCATATTATCATCAACTGCTTTCAAGGCATACACCTACAAATCAAGCTCCCAGCTCCCAATCAGCTAGTCAGCAG	ACTGCTTTCAAGGCATACACCTACAAATCAAGCTCCCAGCTCCCAATCAGCTAGTCAGCAGCAACACTACCGCCTCTCAAAAAAGAAGATCGATGAATAGTCACTCGATCATG
3	121	0.0619	2I	WT	GT	-	CAACATGTTGTCTTCCGTTCGCACGCGTAtGTATATATACCCGGCCACACGCGCCATATTATCATCAACTGCTTTCAAGGCATACACCTACAAATCAAGCTCCCAGCTCCCAATCAGCTAGTCA	ACTGCTTTCAAGGCATACACCTACAAATCAAGCTCCCAGCTCCCAATCAGCTAGTCAGCAGCAACACTACCGCCTCTCAAAAAAGAAGATCGATGAATAGTCACTCGATCATG
4	66	0.0337	SNP	WT	G->T	-	CAACATGTTGTCTTCCGTTCGCACtCGTATATATATACCCGGCCACACGCGCCATATTATCATCAACTGCTTTCAAGGCATACACCTACAAATCAAGCTCCCAGCTCCCAATCAGCTAGTCAGC	CATCAACTGCTTTCAAGGCATACACCTACAAATCAAGCTCCCAGCTCCCAATCAGCTAGTCAGCAGCAACACTACCGCCTCTCAAAAAAGAAGATCGATGAATAGTCACTCGATCATG
5	66	0.0337	WT	SNP	-	A->G	CAACATGTTGTCTTCCGTTCGCACGCGTATATATATACCCGGCCACACGCGCCATATTATCATCAACTGCTTTCAAGGCATACACCTACAAATCAAGCTCCCAGCTCCCAATCAGCTAGTCAGC	ACTGCTTTCAAGGCATACACCTACAAATCAAGCTCCCAGCTCCCAATCAGCTAGTCAGCAGCAACACTACCGCCTCTCAAAAAgGAAGATCGATGAATAGTCACTCGATCATG
6	42	0.0215	SNP	WT	C->T	-	CAACATGTTGTCTTCCGTTCGCAtGCGTATATATATACCCGGCCACACGCGCCATATTATCATCAACTGCTTTCAAGGCATACACCTACAAATCAAGCTCCCAGCTCCCAATCAGCTAGTCAGC	ACTGCTTTCAAGGCATACACCTACAAATCAAGCTCCCAGCTCCCAATCAGCTAGTCAGCAGCAACACTACCGCCTCTCAAAAAAGAAGATCGATGAATAGTCACTCGATCATG
7	41	0.021	SNP	WT	A->G	-	CAACATGTTGTCTTCCGTTCGCACGCGTATgTATATACCCGGCCACACGCGCCATATTATCATCAACTGCTTTCAAGGCATACACCTACAAATCAAGCTCCCAGCTCCCAATCAGCTAGTCAGC	ACTGCTTTCAAGGCATACACCTACAAATCAAGCTCCCAGCTCCCAATCAGCTAGTCAGCAGCAACACTACCGCCTCTCAAAAAAGAAGATCGATGAATAGTCACTCGATCATG
021-refCMLCP3
1	1356	0.7107	WT	WT	-	-	CAACATGTTGTCTTCCGTTCGCACGCGTATATATATACCCGGCCACACGCGCCATATTATCATCAACTGCTTTCAAGGCATACACCTACAAATCAAGCTCCCAGCTCCCAATCAGCTAGTCAGC	ACTGCTTTCAAGGCATACACCTACAAATCAAGCTCCCAGCTCCCAATCAGCTAGTCAGCAGCAACACTACCGCCTCTCAAAAAAGAAGATCGATGAATAGTCACTCGATCATG
2	125	0.0655	WT	1D	-	A	CAACATGTTGTCTTCCGTTCGCACGCGTATATATATACCCGGCCACACGCGCCATATTATCATCAACTGCTTTCAAGGCATACACCTACAAATCAAGCTCCCAGCTCCCAATCAGCTAGTCAGC	AACTGCTTTCAAGGCATACACCTACAAATCAAGCTCCCAGCTCCCAATCAGCTAGTCAGCAGCAACACTACCGCCTCTcAAAAAGAAGATCGATGAATAGTCACTCGATCATG
3	92	0.0482	2D	WT	TA	-	CAACATGTTGTCTTCCGTTCGCACGCGTATaTATACCCGGCCACACGCGCCATATTATCATCAACTGCTTTCAAGGCATACACCTACAAATCAAGCTCCCAGCTCCCAATCAGCTAGTCAGCAG	ACTGCTTTCAAGGCATACACCTACAAATCAAGCTCCCAGCTCCCAATCAGCTAGTCAGCAGCAACACTACCGCCTCTCAAAAAAGAAGATCGATGAATAGTCACTCGATCATG
4	82	0.043	2I,4D,SNP	WT	AT,CGTA,A->G	-	CAACATGTTGTCTTCCGTTCGCAcATgTATATATACCCGGCCACgCGCGCCATATTATCATCAACTGCTTTCAAGGCATACACCTACAAATCAAGCTCCCAGCTCCCAATCAGCTAGTCAGCAG	ACTGCTTTCAAGGCATACACCTACAAATCAAGCTCCCAGCTCCCAATCAGCTAGTCAGCAGCAACACTACCGCCTCTCAAAAAAGAAGATCGATGAATAGTCACTCGATCATG
5	79	0.0414	SNP	WT	G->C	-	CAACATGTTGTCTTCCGTTCGCACGCGTATATATATACCCGGCCACACGCGCCATATTATCATCAACTcCTTTCAAGGCATACACCTACAAATCAAGCTCCCAGCTCCCAATCAGCTAGTCAGC	CTTTCAAGGCATACACCTACAAATCAAGCTCCCAGCTCCCAATCAGCTAGTCAGCAGCAACACTACCGCCTCTCAAAAAAGAAGATCGATGAATAGTCACTCGATCATG
6	76	0.0398	2I	WT	GT	-	CAACATGTTGTCTTCCGTTCGCACGCGTAtGTATATATACCCGGCCACACGCGCCATATTATCATCAACTGCTTTCAAGGCATACACCTACAAATCAAGCTCCCAGCTCCCAATCAGCTAGTCA	ACTGCTTTCAAGGCATACACCTACAAATCAAGCTCCCAGCTCCCAATCAGCTAGTCAGCAGCAACACTACCGCCTCTCAAAAAAGAAGATCGATGAATAGTCACTCGATCATG
7	39	0.0204	SNP	WT	C->T	-	CAACATGTTGTCTTCCGTTCGCAtGCGTATATATATACCCGGCCACACGCGCCATATTATCATCAACTGCTTTCAAGGCATACACCTACAAATCAAGCTCCCAGCTCCCAATCAGCTAGTCAGC	ACTGCTTTCAAGGCATACACCTACAAATCAAGCTCCCAGCTCCCAATCAGCTAGTCAGCAGCAACACTACCGCCTCTCAAAAAAGAAGATCGATGAATAGTCACTCGATCATG
8	34	0.0178	SNP	WT	A->G	-	CAACATGTTGTCTTCCGTTCGCACGCGTATgTATATACCCGGCCACACGCGCCATATTATCATCAACTGCTTTCAAGGCATACACCTACAAATCAAGCTCCCAGCTCCCAATCAGCTAGTCAGC	ACTGCTTTCAAGGCATACACCTACAAATCAAGCTCCCAGCTCCCAATCAGCTAGTCAGCAGCAACACTACCGCCTCTCAAAAAAGAAGATCGATGAATAGTCACTCGATCATG
9	25	0.0131	SNP	2D	T->C,A->G,A->G	CT	cAACATGTTGTCTTCCGTTCGCACGCGcgTATATATACCCGGCCACACGCGCCATATTATCATCAgCTGCTTTCAAGGCATACACCTACAAATCAAGCTCCCAGCTCCCAATCAGCTAGTCAGC	CTGCTTTCAAGGCATACACCTACAAATCAAGCTCCCAGCTCCCAATCAGCTAGTCAGCAGCAACACTACCGcCTCAAAAAAGAAGATCGATGAATAGTCACTCGATCATG
022-refCMLCP3
1	1365	0.7734	WT	WT	-	-	CAACATGTTGTCTTCCGTTCGCACGCGTATATATATACCCGGCCACACGCGCCATATTATCATCAACTGCTTTCAAGGCATACACCTACAAATCAAGCTCCCAGCTCCCAATCAGCTAGTCAGC	ACTGCTTTCAAGGCATACACCTACAAATCAAGCTCCCAGCTCCCAATCAGCTAGTCAGCAGCAACACTACCGCCTCTCAAAAAAGAAGATCGATGAATAGTCACTCGATCATG
2	156	0.0884	2I	WT	GT	-	CAACATGTTGTCTTCCGTTCGCACGCGTAtGTATATATACCCGGCCACACGCGCCATATTATCATCAACTGCTTTCAAGGCATACACCTACAAATCAAGCTCCCAGCTCCCAATCAGCTAGTCA	ACTGCTTTCAAGGCATACACCTACAAATCAAGCTCCCAGCTCCCAATCAGCTAGTCAGCAGCAACACTACCGCCTCTCAAAAAAGAAGATCGATGAATAGTCACTCGATCATG
3	148	0.0839	SNP	WT	G->C	-	CAACATGTTGTCTTCCGTTCGCACGCGTATATATATACCCGGCCACACGCGCCATATTATCATCAACTcCTTTCAAGGCATACACCTACAAATCAAGCTCCCAGCTCCCAATCAGCTAGTCAGC	CTTTCAAGGCATACACCTACAAATCAAGCTCCCAGCTCCCAATCAGCTAGTCAGCAGCAACACTACCGCCTCTCAAAAAAGAAGATCGATGAATAGTCACTCGATCATG
4	44	0.0249	1D,1D,6D,4I,SNP	6D,4I,2D,1I,1I,6D,2I,1I,SNP	C->T,T->A,A,G->A,G,A->G,TACACC,TTAA,C->T,C->A,T->C	CCTACA,C->T,C->A,ATTA,T->C,CA,T,T,ACCGCC,C->G,C->G,A->G,GG,C	cAACATGTTGTCTTCCGTTCGCAtGCGTATATAaAtCCCaCCACgCGCGCCATATTATCATCAACTGCTTTCAAGGCaTACAAATCAAgTTAAtTaCCAGCTCCCAATCAGCTAGcCAGCAG	cATCAACTGCTTTCAAGGCATACaAATCAAGtTaATTACCAGCTCCCAATCAGCTAGcCAGCAgaTCaTCtTgTgAgAaGGAAgCAAGATCGATGAATAGTCACTCGATCATG
5	19	0.0108	SNP	WT	T->C	-	CAACATGTTGTCTTCCGTTCGCACGCGTATATATATACCCGGCCACACGCGCCATATcATCATCAACTGCTTTCAAGGCATACACCTACAAATCAAGCTCCCAGCTCCCAATCAGCTAGTCAGC	ACTGCTTTCAAGGCATACACCTACAAATCAAGCTCCCAGCTCCCAATCAGCTAGTCAGCAGCAACACTACCGCCTCTCAAAAAAGAAGATCGATGAATAGTCACTCGATCATG
6	18	0.0102	SNP	WT	C->T	-	CAACATGTTGTCTTCCGTTCGCAtGCGTATATATATACCCGGCCACACGCGCCATATTATCATCAACTGCTTTCAAGGCATACACCTACAAATCAAGCTCCCAGCTCCCAATCAGCTAGTCAGC	ACTGCTTTCAAGGCATACACCTACAAATCAAGCTCCCAGCTCCCAATCAGCTAGTCAGCAGCAACACTACCGCCTCTCAAAAAAGAAGATCGATGAATAGTCACTCGATCATG
7	15	0.0085	SNP	WT	A->G	-	CAACATGTTGTCTTCCGTTCGCACGCGTATgTATATACCCGGCCACACGCGCCATATTATCATCAACTGCTTTCAAGGCATACACCTACAAATCAAGCTCCCAGCTCCCAATCAGCTAGTCAGC	ACTGCTTTCAAGGCATACACCTACAAATCAAGCTCCCAGCTCCCAATCAGCTAGTCAGCAGCAACACTACCGCCTCTCAAAAAAGAAGATCGATGAATAGTCACTCGATCATG
023-refCMLCP3
1	1316	0.6801	WT	WT	-	-	CAACATGTTGTCTTCCGTTCGCACGCGTATATATATACCCGGCCACACGCGCCATATTATCATCAACTGCTTTCAAGGCATACACCTACAAATCAAGCTCCCAGCTCCCAATCAGCTAGTCAGC	ACTGCTTTCAAGGCATACACCTACAAATCAAGCTCCCAGCTCCCAATCAGCTAGTCAGCAGCAACACTACCGCCTCTCAAAAAAGAAGATCGATGAATAGTCACTCGATCATG
2	152	0.0786	2D	WT	TA	-	CAACATGTTGTCTTCCGTTCGCACGCGTATaTATACCCGGCCACACGCGCCATATTATCATCAACTGCTTTCAAGGCATACACCTACAAATCAAGCTCCCAGCTCCCAATCAGCTAGTCAGCAG	ACTGCTTTCAAGGCATACACCTACAAATCAAGCTCCCAGCTCCCAATCAGCTAGTCAGCAGCAACACTACCGCCTCTCAAAAAAGAAGATCGATGAATAGTCACTCGATCATG
3	123	0.0636	SNP	1D,SNP	C->T	A->G,A->G,G	CAACATGTTGTCTTCCGTTCGCAtGCGTATATATATACCCGGCCACACGCGCCATATTATCATCAACTGCTTTCAAGGCATACACCTACAAATCAAGCTCCCAGCTCCCAATCAGCTAGTCAGC	AACTGCTTTCAAGGCATACACCTACAAATCAAGCTCCCAGCTCCCAATCAGCTAGTCAGCAGCAACACTACCGCCTCTCAAAAgAGgAGATCGAtAATAGTCACTCGATCATG
4	75	0.0388	6D,4I,SNP	6D,4I,2D,1I,1I,2D,4D,2I,1I,SNP	TACACC,C->G,TTAA,C->T,C->A,T->C	CCTACA,C->G,C->T,C->A,ATTA,T->C,CA,T,T,CC,CCTC,C->G,GG,C	cAACATGTTGTCTTCCGTTCGCACGCGTATATATATACCCGGCCACACGCGCCATATTATCATCAACTGCTTTCAAGGCaTACAAATgAAgTTAAtTaCCAGCTCCCAATCAGCTAGcCAGCAG	cATCAACTGCTTTCAAGGCATACaAATgAAGtTaATTACCAGCTCCCAATCAGCTAGcCAGCAgaTCaTCTagTgAAAaGGAAgCAAGATCGATGAATAGTCACTCGATCATG
5	67	0.0346	SNP	WT	A->G	-	TGTCTTCCGTTCGCACGCGTATATgTATACCCGGCCACACGCGCCATATTATCATCAACTGCTTTCAAGGCATACACCTACAAATCAAGCTCCCAGCTCCCAATCAGCTAGTCAGCAGCAACA	ACTGCTTTCAAGGCATACACCTACAAATCAAGCTCCCAGCTCCCAATCAGCTAGTCAGCAGCAACACTACCGCCTCTCAAAAAAGAAGATCGATGAATAGTCACTCGATCATG
6	62	0.032	WT	1I	-	G	CAACATGTTGTCTTCCGTTCGCACGCGTATATATATACCCGGCCACACGCGCCATATTATCATCAACTGCTTTCAAGGCATACACCTACAAATCAAGCTCCCAGCTCCCAATCAGCTAGTCAGC	CTGCTTTCAAGGCATACACCTACAAATCAAGCTCCCAGCTCCCAATCAGCTAGTCAGCAGCAACACTACCGCCTCTCAAAAAAGAAGATCGATGAATAGTCACTcGGATCATG
7	51	0.0264	2I,4D,SNP	WT	AT,CGTA,A->G	-	CAACATGTTGTCTTCCGTTCGCAcATgTATATATACCCGGCCACgCGCGCCATATTATCATCAACTGCTTTCAAGGCATACACCTACAAATCAAGCTCCCAGCTCCCAATCAGCTAGTCAGCAG	ACTGCTTTCAAGGCATACACCTACAAATCAAGCTCCCAGCTCCCAATCAGCTAGTCAGCAGCAACACTACCGCCTCTCAAAAAAGAAGATCGATGAATAGTCACTCGATCATG
8	41	0.0212	2I,4D	WT	AT,CGTA	-	CAACATGTTGTCTTCCGTTCGCAcATgTATATATACCCGGCCACACGCGCCATATTATCATCAACTGCTTTCAAGGCATACACCTACAAATCAAGCTCCCAGCTCCCAATCAGCTAGTCAGCAG	ACTGCTTTCAAGGCATACACCTACAAATCAAGCTCCCAGCTCCCAATCAGCTAGTCAGCAGCAACACTACCGCCTCTCAAAAAAGAAGATCGATGAATAGTCACTCGATCATG
9	31	0.016	SNP	SNP	A->G	A->G	CAACATGTTGTCTTCCGTTCGCACGCGTATATATATACCCGGCCACACGCGCCATATTATCATCAACTGCTTTCAgGGCATACACCTACAAATCAAGCTCCCAGCTCCCAATCAGCTAGTCAGC	ACTGCTTTCAgGGCATACACCTACAAATCAAGCTCCCAGCTCCCAATCAGCTAGTCAGCAGCAACACTACCGCCTCTCAAAAAAGAAGATCGATGAATAGTCACTCGATCATG
10	17	0.0088	SNP	WT	C->T	-	CAACATGTTGTCTTCCGTTCGCAtGCGTATATATATACCCGGCCACACGCGCCATATTATCATCAACTGCTTTCAAGGCATACACCTACAAATCAAGCTCCCAGCTCCCAATCAGCTAGTCAGC	ACTGCTTTCAAGGCATACACCTACAAATCAAGCTCCCAGCTCCCAATCAGCTAGTCAGCAGCAACACTACCGCCTCTCAAAAAAGAAGATCGATGAATAGTCACTCGATCATG
024-refCMLCP3
1	1217	0.7261	WT	WT	-	-	CAACATGTTGTCTTCCGTTCGCACGCGTATATATATACCCGGCCACACGCGCCATATTATCATCAACTGCTTTCAAGGCATACACCTACAAATCAAGCTCCCAGCTCCCAATCAGCTAGTCAGC	ACTGCTTTCAAGGCATACACCTACAAATCAAGCTCCCAGCTCCCAATCAGCTAGTCAGCAGCAACACTACCGCCTCTCAAAAAAGAAGATCGATGAATAGTCACTCGATCATG
2	141	0.0841	WT	SNP	-	T->C	CAACATGTTGTCTTCCGTTCGCACGCGTATATATATACCCGGCCACACGCGCCATATTATCATCAACTGCTTTCAAGGCATACACCTACAAATCAAGCTCCCAGCTCCCAATCAGCTAGTCAGC	ACTGCTTTCAAGGCATACACCTACAAATCAAGCTCCCAGCTCCCAATCAGCTAGTCAGCAGCAACACTACCGCCcCTCAAAAAAGAAGATCGATGAATAGTCACTCGATCATG
3	117	0.0698	2D	WT	TA	-	CAACATGTTGTCTTCCGTTCGCACGCGTATaTATACCCGGCCACACGCGCCATATTATCATCAACTGCTTTCAAGGCATACACCTACAAATCAAGCTCCCAGCTCCCAATCAGCTAGTCAGCAG	ACTGCTTTCAAGGCATACACCTACAAATCAAGCTCCCAGCTCCCAATCAGCTAGTCAGCAGCAACACTACCGCCTCTCAAAAAAGAAGATCGATGAATAGTCACTCGATCATG
4	58	0.0346	6D,4I,SNP	6D,4I,2D,1I,1I,2D,4D,2I,1I,SNP	TACACC,C->G,TTAA,C->T,C->A,T->C	CCTACA,C->G,C->T,C->A,ATTA,T->C,CA,T,T,CC,CCTC,C->G,GG,C	cAACATGTTGTCTTCCGTTCGCACGCGTATATATATACCCGGCCACACGCGCCATATTATCATCAACTGCTTTCAAGGCaTACAAATgAAgTTAAtTaCCAGCTCCCAATCAGCTAGcCAGCAG	cATCAACTGCTTTCAAGGCATACaAATgAAGtTaATTACCAGCTCCCAATCAGCTAGcCAGCAgaTCaTCTagTgAAAaGGAAgCAAGATCGATGAATAGTCACTCGATCATG
5	51	0.0304	2I	SNP	GT	A->G	CAACATGTTGTCTTCCGTTCGCACGCGTAtGTATATATACCCGGCCACACGCGCCATATTATCATCAACTGCTTTCAAGGCATACACCTACAAATCAAGCTCCCAGCTCCCAATCAGCTAGTCA	ACTGCTTTCAAGGCATACACCTACAAATCAAGCTCCCAGCTCCCAATCAGCTAGTCAGCAGCAACACTACCGCCTCTCAAgAAAGAAGATCGATGAATAGTCACTCGATCATG
6	36	0.0215	2I,SNP	WT	GT,G->C,A->G,T->C	-	CAACATGTTGTCTTCCGTTCGCACGCGTAtGTATATATACCCcGCCACACGCGCCATgTTATCAcCAACTGCTTTCAAGGCATACACCTACAAATCAAGCTCCCAGCTCCCAATCAGCTAGTCA	ACTGCTTTCAAGGCATACACCTACAAATCAAGCTCCCAGCTCCCAATCAGCTAGTCAGCAGCAACACTACCGCCTCTCAAAAAAGAAGATCGATGAATAGTCACTCGATCATG
7	29	0.0173	3I	WT	CGC	-	CAACATGTTGTCTTCCGTTCGCACGcCGCGTATATATATACCCGGCCACACGCGCCATATTATCATCAACTGCTTTCAAGGCATACACCTACAAATCAAGCTCCCAGCTCCCAATCAGCTAGTC	ACTGCTTTCAAGGCATACACCTACAAATCAAGCTCCCAGCTCCCAATCAGCTAGTCAGCAGCAACACTACCGCCTCTCAAAAAAGAAGATCGATGAATAGTCACTCGATCATG
8	27	0.0161	1D,1D,SNP	WT	C->T,T->A,A,G->A,G,A->G	-	cAACATGTTGTCTTCCGTTCGCAtGCGTATATAaAtCCCaCCACgCGCGCCATATTATCATCAACTGCTTTCAAGGCATACACCTACAAATCAAGCTCCCAGCTCCCAATCAGCTAGTCAGCAG	ACTGCTTTCAAGGCATACACCTACAAATCAAGCTCCCAGCTCCCAATCAGCTAGTCAGCAGCAACACTACCGCCTCTCAAAAAAGAAGATCGATGAATAGTCACTCGATCATG
025-refCMLCP3
1	1263	0.6637	WT	WT	-	-	CAACATGTTGTCTTCCGTTCGCACGCGTATATATATACCCGGCCACACGCGCCATATTATCATCAACTGCTTTCAAGGCATACACCTACAAATCAAGCTCCCAGCTCCCAATCAGCTAGTCAGC	ACTGCTTTCAAGGCATACACCTACAAATCAAGCTCCCAGCTCCCAATCAGCTAGTCAGCAGCAACACTACCGCCTCTCAAAAAAGAAGATCGATGAATAGTCACTCGATCATG
2	195	0.1025	WT	SNP	-	T->C	CAACATGTTGTCTTCCGTTCGCACGCGTATATATATACCCGGCCACACGCGCCATATTATCATCAACTGCTTTCAAGGCATACACCTACAAATCAAGCTCCCAGCTCCCAATCAGCTAGTCAGC	ACTGCTTTCAAGGCATACACCTACAAATCAAGCTCCCAGCTCCCAATCAGCTAGTCAGCAGCAACACTACCGCCTCcCAAAAAAGAAGATCGATGAATAGTCACTCGATCATG
3	77	0.0405	4I,SNP	4I,1D,1I,2D,4D,2I,1I,SNP	TTAA,C->T,C->A	TTAA,C->T,C->A,T->C,C,A->T,T,CC,CCTC,C->G,GG,C	cAACATGTTGTCTTCCGTTCGCACGCGTATATATATACCCGGCCACACGCGCCATATTATCATCAACTGCTTTCAAGGCATACACCTACAAATCAAgTTAAtTaCCAGCTCCCAATCAGCTAG	cTGCTTTCAAGGCATACACCTACAAATCAAgTTAAtTaCCAGCTCCCAATCAGCTAGcCAGCAgAtCaTCTagTgAAAaGGAAgCAAGATCGATGAATAGTCACTCGATCATG
4	77	0.0405	2I,4D	WT	AT,CGTA	-	CAACATGTTGTCTTCCGTTCGCAcATgTATATATACCCGGCCACACGCGCCATATTATCATCAACTGCTTTCAAGGCATACACCTACAAATCAAGCTCCCAGCTCCCAATCAGCTAGTCAGCAG	ACTGCTTTCAAGGCATACACCTACAAATCAAGCTCCCAGCTCCCAATCAGCTAGTCAGCAGCAACACTACCGCCTCTCAAAAAAGAAGATCGATGAATAGTCACTCGATCATG
5	62	0.0326	2I,SNP	WT	GT,G->C	-	CAACATGTTGTCTTCCGTTCGCACGCGTAtGTATATATACCCcGCCACACGCGCCATATTATCATCAACTGCTTTCAAGGCATACACCTACAAATCAAGCTCCCAGCTCCCAATCAGCTAGTCA	ACTGCTTTCAAGGCATACACCTACAAATCAAGCTCCCAGCTCCCAATCAGCTAGTCAGCAGCAACACTACCGCCTCTCAAAAAAGAAGATCGATGAATAGTCACTCGATCATG
6	59	0.031	2D	WT	TA	-	CAACATGTTGTCTTCCGTTCGCACGCGTATaTATACCCGGCCACACGCGCCATATTATCATCAACTGCTTTCAAGGCATACACCTACAAATCAAGCTCCCAGCTCCCAATCAGCTAGTCAGCAG	ACTGCTTTCAAGGCATACACCTACAAATCAAGCTCCCAGCTCCCAATCAGCTAGTCAGCAGCAACACTACCGCCTCTCAAAAAAGAAGATCGATGAATAGTCACTCGATCATG
7	59	0.031	WT	SNP	-	A->C	CAACATGTTGTCTTCCGTTCGCACGCGTATATATATACCCGGCCACACGCGCCATATTATCATCAACTGCTTTCAAGGCATACACCTACAAATCAAGCTCCCAGCTCCCAATCAGCTAGTCAGC	ACTGCTTTCAAGGCATACACCTACAAATCAAGCTCCCAGCTCCCAATCAGCTAGTCAGCAGCAACACTcCCGCCTCTCAAAAAAGAAGATCGATGAATAGTCACTCGATCATG
8	54	0.0284	1D,1D,SNP	WT	C->T,T->A,A,G->A,G,A->G	-	cAACATGTTGTCTTCCGTTCGCAtGCGTATATAaAtCCCaCCACgCGCGCCATATTATCATCAACTGCTTTCAAGGCATACACCTACAAATCAAGCTCCCAGCTCCCAATCAGCTAGTCAGCAG	ACTGCTTTCAAGGCATACACCTACAAATCAAGCTCCCAGCTCCCAATCAGCTAGTCAGCAGCAACACTACCGCCTCTCAAAAAAGAAGATCGATGAATAGTCACTCGATCATG
9	36	0.0189	2I	WT	GT	-	CAACATGTTGTCTTCCGTTCGCACGCGTAtGTATATATACCCGGCCACACGCGCCATATTATCATCAACTGCTTTCAAGGCATACACCTACAAATCAAGCTCCCAGCTCCCAATCAGCTAGTCA	ACTGCTTTCAAGGCATACACCTACAAATCAAGCTCCCAGCTCCCAATCAGCTAGTCAGCAGCAACACTACCGCCTCTCAAAAAAGAAGATCGATGAATAGTCACTCGATCATG
10	21	0.011	SNP	WT	A->G	-	CAACATGTTGTCTTCCGTTCGCACGCGTATgTATATACCCGGCCACACGCGCCATATTATCATCAACTGCTTTCAAGGCATACACCTACAAATCAAGCTCCCAGCTCCCAATCAGCTAGTCAGC	ACTGCTTTCAAGGCATACACCTACAAATCAAGCTCCCAGCTCCCAATCAGCTAGTCAGCAGCAACACTACCGCCTCTCAAAAAAGAAGATCGATGAATAGTCACTCGATCATG
026-refCMLCP3
1	1263	0.675	WT	WT	-	-	CAACATGTTGTCTTCCGTTCGCACGCGTATATATATACCCGGCCACACGCGCCATATTATCATCAACTGCTTTCAAGGCATACACCTACAAATCAAGCTCCCAGCTCCCAATCAGCTAGTCAGC	ACTGCTTTCAAGGCATACACCTACAAATCAAGCTCCCAGCTCCCAATCAGCTAGTCAGCAGCAACACTACCGCCTCTCAAAAAAGAAGATCGATGAATAGTCACTCGATCATG
2	133	0.0711	2I,SNP	WT	GT,G->C	-	CAACATGTTGTCTTCCGTTCGCACGCGTAtGTATATATACCCcGCCACACGCGCCATATTATCATCAACTGCTTTCAAGGCATACACCTACAAATCAAGCTCCCAGCTCCCAATCAGCTAGTCA	ACTGCTTTCAAGGCATACACCTACAAATCAAGCTCCCAGCTCCCAATCAGCTAGTCAGCAGCAACACTACCGCCTCTCAAAAAAGAAGATCGATGAATAGTCACTCGATCATG
3	101	0.054	WT	SNP	-	T->C	CAACATGTTGTCTTCCGTTCGCACGCGTATATATATACCCGGCCACACGCGCCATATTATCATCAACTGCTTTCAAGGCATACACCTACAAATCAAGCTCCCAGCTCCCAATCAGCTAGTCAGC	ACTGCTTTCAAGGCATACACCTACAAATCAAGCTCCCAGCTCCCAATCAGCTAGTCAGCAGCAACACTACCGCCTCcCAAAAAAGAAGATCGATGAATAGTCACTCGATCATG
4	90	0.0481	WT	1D	-	C	CAACATGTTGTCTTCCGTTCGCACGCGTATATATATACCCGGCCACACGCGCCATATTATCATCAACTGCTTTCAAGGCATACACCTACAAATCAAGCTCCCAGCTCCCAATCAGCTAGTCAGC	AACTGCTTTCAAGGCATACACCTACAAATCAAGCTCCCAGCTCCCAATCAGCTAGTCAGCAGCAACACTACCGCCTCTCAAAAAAGAAGATCGATGAATAGTCACTCGAtATG
5	63	0.0337	2I,4D	WT	AT,CGTA	-	CAACATGTTGTCTTCCGTTCGCAcATgTATATATACCCGGCCACACGCGCCATATTATCATCAACTGCTTTCAAGGCATACACCTACAAATCAAGCTCCCAGCTCCCAATCAGCTAGTCAGCAG	ACTGCTTTCAAGGCATACACCTACAAATCAAGCTCCCAGCTCCCAATCAGCTAGTCAGCAGCAACACTACCGCCTCTCAAAAAAGAAGATCGATGAATAGTCACTCGATCATG
6	54	0.0289	6D,4I,SNP	6D,4I,2D,1I,1I,2D,4D,2I,1I,SNP	TACACC,C->G,TTAA,C->T,C->A,T->C	CCTACA,C->G,C->T,C->A,ATTA,T->C,CA,T,T,CC,CCTC,C->G,GG,C	cAACATGTTGTCTTCCGTTCGCACGCGTATATATATACCCGGCCACACGCGCCATATTATCATCAACTGCTTTCAAGGCaTACAAATgAAgTTAAtTaCCAGCTCCCAATCAGCTAGcCAGCAG	cATCAACTGCTTTCAAGGCATACaAATgAAGtTaATTACCAGCTCCCAATCAGCTAGcCAGCAgaTCaTCTagTgAAAaGGAAgCAAGATCGATGAATAGTCACTCGATCATG
7	52	0.0278	2D	WT	TA	-	CAACATGTTGTCTTCCGTTCGCACGCGTATaTATACCCGGCCACACGCGCCATATTATCATCAACTGCTTTCAAGGCATACACCTACAAATCAAGCTCCCAGCTCCCAATCAGCTAGTCAGCAG	ACTGCTTTCAAGGCATACACCTACAAATCAAGCTCCCAGCTCCCAATCAGCTAGTCAGCAGCAACACTACCGCCTCTCAAAAAAGAAGATCGATGAATAGTCACTCGATCATG
8	45	0.0241	1D,1D,SNP	WT	C->T,T->A,A,G->A,G,A->G	-	cAACATGTTGTCTTCCGTTCGCAtGCGTATATAaAtCCCaCCACgCGCGCCATATTATCATCAACTGCTTTCAAGGCATACACCTACAAATCAAGCTCCCAGCTCCCAATCAGCTAGTCAGCAG	ACTGCTTTCAAGGCATACACCTACAAATCAAGCTCCCAGCTCCCAATCAGCTAGTCAGCAGCAACACTACCGCCTCTCAAAAAAGAAGATCGATGAATAGTCACTCGATCATG
9	40	0.0214	SNP	WT	G->C	-	CAACATGTTGTCTTCCGTTCGCACGCGTATATATATACCCGGCCACACGCGCCATATTATCATCAACTcCTTTCAAGGCATACACCTACAAATCAAGCTCCCAGCTCCCAATCAGCTAGTCAGC	CTTTCAAGGCATACACCTACAAATCAAGCTCCCAGCTCCCAATCAGCTAGTCAGCAGCAACACTACCGCCTCTCAAAAAAGAAGATCGATGAATAGTCACTCGATCATG
10	30	0.016	WT	SNP	-	A->G	CAACATGTTGTCTTCCGTTCGCACGCGTATATATATACCCGGCCACACGCGCCATATTATCATCAACTGCTTTCAAGGCATACACCTACAAATCAAGCTCCCAGCTCCCAATCAGCTAGTCAGC	ACTGCTTTCAAGGCATACACCTACAAATCAAGCTCCCAGCTCCCAATCAGCTAGTCAGCgGCAACACTACCGCCTCTCAAAAAAGAAGATCGATGAATAGTCACTCGATCATG
027-refCMLCP3
1	979	0.6454	WT	WT	-	-	CAACATGTTGTCTTCCGTTCGCACGCGTATATATATACCCGGCCACACGCGCCATATTATCATCAACTGCTTTCAAGGCATACACCTACAAATCAAGCTCCCAGCTCCCAATCAGCTAGTCAGC	ACTGCTTTCAAGGCATACACCTACAAATCAAGCTCCCAGCTCCCAATCAGCTAGTCAGCAGCAACACTACCGCCTCTCAAAAAAGAAGATCGATGAATAGTCACTCGATCATG
2	90	0.0593	SNP	SNP	T->C	T->C	CAACATGTTGTCTTCCGTTCGCACGCGTATATATATACCCGGCCACACGCGCCATATTATCATCAACTGCcTTCAAGGCATACACCTACAAATCAAGCTCCCAGCTCCCAATCAGCTAGTCAGC	ACTGCcTTCAAGGCATACACCTACAAATCAAGCTCCCAGCTCCCAATCAGCTAGTCAGCAGCAACACTACCGCCTCTCAAAAAAGAAGATCGATGAATAGTCACTCGATCATG
3	83	0.0547	WT	SNP	-	A->G	CAACATGTTGTCTTCCGTTCGCACGCGTATATATATACCCGGCCACACGCGCCATATTATCATCAACTGCTTTCAAGGCATACACCTACAAATCAAGCTCCCAGCTCCCAATCAGCTAGTCAGC	ACTGCTTTCAAGGCATACACCTACAAATCAAGCTCCCAGCTCCCAATCAGCTAGTCAGCAGCAACACTACCGCCTCTCAAAAAgGAAGATCGATGAATAGTCACTCGATCATG
4	74	0.0488	1D,2I,SNP	WT	G,GT,G->C,C->T,A->G,T->C	-	CAACATGTtTCTTCCGTTCGCACGCGTAtGTATATATACCCcGCCACAtGCGCCATgTTATCAcCAACTGCTTTCAAGGCATACACCTACAAATCAAGCTCCCAGCTCCCAATCAGCTAGTCAG	ACTGCTTTCAAGGCATACACCTACAAATCAAGCTCCCAGCTCCCAATCAGCTAGTCAGCAGCAACACTACCGCCTCTCAAAAAAGAAGATCGATGAATAGTCACTCGATCATG
5	73	0.0481	2I,SNP	SNP	GT,G->C,A->G,T->C,T->C	T->C	CAACATGTTGTCTTCCGTTCGCACGCGTAtGTATATATACCCcGCCACACGCGCCATgTTATCAcCAACTGCTTTCAAGGCATACACCTACAAATCAAGCcCCCAGCTCCCAATCAGCTAGTCA	ACTGCTTTCAAGGCATACACCTACAAATCAAGCcCCCAGCTCCCAATCAGCTAGTCAGCAGCAACACTACCGCCTCTCAAAAAAGAAGATCGATGAATAGTCACTCGATCATG
6	52	0.0343	1D,1D,SNP	WT	C->T,T->A,A,G->A,G,A->G	-	cAACATGTTGTCTTCCGTTCGCAtGCGTATATAaAtCCCaCCACgCGCGCCATATTATCATCAACTGCTTTCAAGGCATACACCTACAAATCAAGCTCCCAGCTCCCAATCAGCTAGTCAGCAG	ACTGCTTTCAAGGCATACACCTACAAATCAAGCTCCCAGCTCCCAATCAGCTAGTCAGCAGCAACACTACCGCCTCTCAAAAAAGAAGATCGATGAATAGTCACTCGATCATG
7	49	0.0323	2I,4D,SNP	WT	AT,CGTA,A->G	-	CAACATGTTGTCTTCCGTTCGCAcATgTATATATACCCGGCCACgCGCGCCATATTATCATCAACTGCTTTCAAGGCATACACCTACAAATCAAGCTCCCAGCTCCCAATCAGCTAGTCAGCAG	ACTGCTTTCAAGGCATACACCTACAAATCAAGCTCCCAGCTCCCAATCAGCTAGTCAGCAGCAACACTACCGCCTCTCAAAAAAGAAGATCGATGAATAGTCACTCGATCATG
8	45	0.0297	SNP	WT	G->C	-	CAACATGTTGTCTTCCGTTCGCACGCGTATATATATACCCGGCCACACGCGCCATATTATCATCAACTcCTTTCAAGGCATACACCTACAAATCAAGCTCCCAGCTCCCAATCAGCTAGTCAGC	CTTTCAAGGCATACACCTACAAATCAAGCTCCCAGCTCCCAATCAGCTAGTCAGCAGCAACACTACCGCCTCTCAAAAAAGAAGATCGATGAATAGTCACTCGATCATG
9	43	0.0283	2D	WT	TA	-	CAACATGTTGTCTTCCGTTCGCACGCGTATaTATACCCGGCCACACGCGCCATATTATCATCAACTGCTTTCAAGGCATACACCTACAAATCAAGCTCCCAGCTCCCAATCAGCTAGTCAGCAG	ACTGCTTTCAAGGCATACACCTACAAATCAAGCTCCCAGCTCCCAATCAGCTAGTCAGCAGCAACACTACCGCCTCTCAAAAAAGAAGATCGATGAATAGTCACTCGATCATG
10	29	0.0191	2I,4D	WT	AT,CGTA	-	CAACATGTTGTCTTCCGTTCGCAcATgTATATATACCCGGCCACACGCGCCATATTATCATCAACTGCTTTCAAGGCATACACCTACAAATCAAGCTCCCAGCTCCCAATCAGCTAGTCAGCAG	ACTGCTTTCAAGGCATACACCTACAAATCAAGCTCCCAGCTCCCAATCAGCTAGTCAGCAGCAACACTACCGCCTCTCAAAAAAGAAGATCGATGAATAGTCACTCGATCATG
028-refCMLCP3
1	1204	0.6685	WT	WT	-	-	CAACATGTTGTCTTCCGTTCGCACGCGTATATATATACCCGGCCACACGCGCCATATTATCATCAACTGCTTTCAAGGCATACACCTACAAATCAAGCTCCCAGCTCCCAATCAGCTAGTCAGC	ACTGCTTTCAAGGCATACACCTACAAATCAAGCTCCCAGCTCCCAATCAGCTAGTCAGCAGCAACACTACCGCCTCTCAAAAAAGAAGATCGATGAATAGTCACTCGATCATG
2	118	0.0655	2I,SNP	WT	GT,G->C	-	CAACATGTTGTCTTCCGTTCGCACGCGTAtGTATATATACCCcGCCACACGCGCCATATTATCATCAACTGCTTTCAAGGCATACACCTACAAATCAAGCTCCCAGCTCCCAATCAGCTAGTCA	ACTGCTTTCAAGGCATACACCTACAAATCAAGCTCCCAGCTCCCAATCAGCTAGTCAGCAGCAACACTACCGCCTCTCAAAAAAGAAGATCGATGAATAGTCACTCGATCATG
3	113	0.0627	WT	1D	-	T	CAACATGTTGTCTTCCGTTCGCACGCGTATATATATACCCGGCCACACGCGCCATATTATCATCAACTGCTTTCAAGGCATACACCTACAAATCAAGCTCCCAGCTCCCAATCAGCTAGTCAGC	AACTGCTTTCAAGGCATACACCTACAAATCAAGCTCCCAGCTCCCAATCAGCTAGTCAGCAGCAACACTACCGCCTCTCAAAAAAGAAGATCGATGAATAgCACTCGATCATG
4	107	0.0594	2D	WT	TA	-	CAACATGTTGTCTTCCGTTCGCACGCGTATaTATACCCGGCCACACGCGCCATATTATCATCAACTGCTTTCAAGGCATACACCTACAAATCAAGCTCCCAGCTCCCAATCAGCTAGTCAGCAG	ACTGCTTTCAAGGCATACACCTACAAATCAAGCTCCCAGCTCCCAATCAGCTAGTCAGCAGCAACACTACCGCCTCTCAAAAAAGAAGATCGATGAATAGTCACTCGATCATG
5	78	0.0433	WT	SNP	-	T->C	CAACATGTTGTCTTCCGTTCGCACGCGTATATATATACCCGGCCACACGCGCCATATTATCATCAACTGCTTTCAAGGCATACACCTACAAATCAAGCTCCCAGCTCCCAATCAGCTAGTCAGC	ACTGCTTTCAAGGCATACACCTACAAATCAAGCTCCCAGCTCCCAATCAGCTAGTCAGCAGCAACACTACCGCCTCcCAAAAAAGAAGATCGATGAATAGTCACTCGATCATG
6	51	0.0283	1D,1D,SNP	WT	C->T,T->A,A,G->A,G,A->G	-	cAACATGTTGTCTTCCGTTCGCAtGCGTATATAaAtCCCaCCACgCGCGCCATATTATCATCAACTGCTTTCAAGGCATACACCTACAAATCAAGCTCCCAGCTCCCAATCAGCTAGTCAGCAG	ACTGCTTTCAAGGCATACACCTACAAATCAAGCTCCCAGCTCCCAATCAGCTAGTCAGCAGCAACACTACCGCCTCTCAAAAAAGAAGATCGATGAATAGTCACTCGATCATG
7	36	0.02	2I,SNP	WT	GT,G->C,A->G,T->C	-	CAACATGTTGTCTTCCGTTCGCACGCGTAtGTATATATACCCcGCCACACGCGCCATgTTATCAcCAACTGCTTTCAAGGCATACACCTACAAATCAAGCTCCCAGCTCCCAATCAGCTAGTCA	ACTGCTTTCAAGGCATACACCTACAAATCAAGCTCCCAGCTCCCAATCAGCTAGTCAGCAGCAACACTACCGCCTCTCAAAAAAGAAGATCGATGAATAGTCACTCGATCATG
8	28	0.0155	SNP	WT	G->C	-	CAACATGTTGTCTTCCGTTCGCACGCGTATATATATACCCGGCCACACGCGCCATATTATCATCAACTcCTTTCAAGGCATACACCTACAAATCAAGCTCCCAGCTCCCAATCAGCTAGTCAGC	CTTTCAAGGCATACACCTACAAATCAAGCTCCCAGCTCCCAATCAGCTAGTCAGCAGCAACACTACCGCCTCTCAAAAAAGAAGATCGATGAATAGTCACTCGATCATG
9	25	0.0139	WT	SNP	-	G->A	CAACATGTTGTCTTCCGTTCGCACGCGTATATATATACCCGGCCACACGCGCCATATTATCATCAACTGCTTTCAAGGCATACACCTACAAATCAAGCTCCCAGCTCCCAATCAGCTAGTCAGC	ACTGCTTTCAAGGCATACACCTACAAATCAAGCTCCCAGCTCCCAATCAGCTAGTCAGCAaCAACACTACCGCCTCTCAAAAAAGAAGATCGATGAATAGTCACTCGATCATG
10	24	0.0133	SNP	SNP	A->G	A->G	CAACATGTTGTCTTCCGTTCGCACGCGTATATATATACCCGGCCACACGCGCCATATTATCATCAACTGCTTTCAAGGCATgCACCTACAAATCAAGCTCCCAGCTCCCAATCAGCTAGTCAGC	ACTGCTTTCAAGGCATgCACCTACAAATCAAGCTCCCAGCTCCCAATCAGCTAGTCAGCAGCAACACTACCGCCTCTCAAAAAAGAAGATCGATGAATAGTCACTCGATCATG
11	17	0.0094	2D,SNP	5I,1I,16I,7I,1D,SNP	GT,A->G,C->A,C->G	C->G,TATTT,G,GAAAAGGAAGGAAGGT,AGCCCCC,T	CAACATGTTGTCTTCCGTTCGCACGcATATATATACCCGGCCACACGCGCCATATTATCATCAgCTGCTTTCAAGGCATACACaTACAAATCAAGCTCCCAGCTCCCAATCAGCTAGTgAGCAG	CAAGCTCCCAGCTCCCAATCAGCTAGTgAGCAGCAACACtTATTTaGcGAAAAGGAAGGAAGGTCgAGCCCCCCcCTCAAAAAAGAAGATCGATGAATAGTCACTCGATCATG
029-refCMLCP3
1	1215	0.7114	WT	WT	-	-	CAACATGTTGTCTTCCGTTCGCACGCGTATATATATACCCGGCCACACGCGCCATATTATCATCAACTGCTTTCAAGGCATACACCTACAAATCAAGCTCCCAGCTCCCAATCAGCTAGTCAGC	ACTGCTTTCAAGGCATACACCTACAAATCAAGCTCCCAGCTCCCAATCAGCTAGTCAGCAGCAACACTACCGCCTCTCAAAAAAGAAGATCGATGAATAGTCACTCGATCATG
2	174	0.1019	2I	WT	GT	-	CAACATGTTGTCTTCCGTTCGCACGCGTAtGTATATATACCCGGCCACACGCGCCATATTATCATCAACTGCTTTCAAGGCATACACCTACAAATCAAGCTCCCAGCTCCCAATCAGCTAGTCA	ACTGCTTTCAAGGCATACACCTACAAATCAAGCTCCCAGCTCCCAATCAGCTAGTCAGCAGCAACACTACCGCCTCTCAAAAAAGAAGATCGATGAATAGTCACTCGATCATG
3	62	0.0363	SNP	1D,SNP	A->G,T->C	A->G,T->C,A	CAACATGTTGTCTTCCGTTCGCACGCGTATATATATACCCGGCCACACGCGCCATATTATCATCAACTGCTTTCAAGGCATACACCTACAgATCAAGCcCCCAGCTCCCAATCAGCTAGTCAGC	AACTGCTTTCAAGGCATACACCTACAgATCAAGCcCCCAGCTCCCAATCAGCTAGTCAGCAGCAACACTACCGCCTCTcAAAAAGAAGATCGATGAATAGTCACTCGATCATG
4	60	0.0351	1D,1D,SNP	WT	C->T,T->A,A,G->A,G,A->G	-	cAACATGTTGTCTTCCGTTCGCAtGCGTATATAaAtCCCaCCACgCGCGCCATATTATCATCAACTGCTTTCAAGGCATACACCTACAAATCAAGCTCCCAGCTCCCAATCAGCTAGTCAGCAG	ACTGCTTTCAAGGCATACACCTACAAATCAAGCTCCCAGCTCCCAATCAGCTAGTCAGCAGCAACACTACCGCCTCTCAAAAAAGAAGATCGATGAATAGTCACTCGATCATG
5	55	0.0322	2I,4D,SNP	WT	AT,CGTA,A->G	-	CAACATGTTGTCTTCCGTTCGCAcATgTATATATACCCGGCCACgCGCGCCATATTATCATCAACTGCTTTCAAGGCATACACCTACAAATCAAGCTCCCAGCTCCCAATCAGCTAGTCAGCAG	ACTGCTTTCAAGGCATACACCTACAAATCAAGCTCCCAGCTCCCAATCAGCTAGTCAGCAGCAACACTACCGCCTCTCAAAAAAGAAGATCGATGAATAGTCACTCGATCATG
6	37	0.0217	SNP	WT	A->T	-	CAACATGTTGTCTTCCGTTCGCACGCGTATATATATACCCGGCCtCACGCGCCATATTATCATCAACTGCTTTCAAGGCATACACCTACAAATCAAGCTCCCAGCTCCCAATCAGCTAGTCAGC	ACTGCTTTCAAGGCATACACCTACAAATCAAGCTCCCAGCTCCCAATCAGCTAGTCAGCAGCAACACTACCGCCTCTCAAAAAAGAAGATCGATGAATAGTCACTCGATCATG
7	36	0.0211	SNP	SNP	A->G	A->G	CAACATGTTGTCTTCCGTTCGCACGCGTATATATATACCCGGCCACACGCGCCATATTATCATCAACTGCTTTCAAGGCATgCACCTACAAATCAAGCTCCCAGCTCCCAATCAGCTAGTCAGC	ACTGCTTTCAAGGCATgCACCTACAAATCAAGCTCCCAGCTCCCAATCAGCTAGTCAGCAGCAACACTACCGCCTCTCAAAAAAGAAGATCGATGAATAGTCACTCGATCATG
8	35	0.0205	2D	WT	TA	-	CAACATGTTGTCTTCCGTTCGCACGCGTATaTATACCCGGCCACACGCGCCATATTATCATCAACTGCTTTCAAGGCATACACCTACAAATCAAGCTCCCAGCTCCCAATCAGCTAGTCAGCAG	ACTGCTTTCAAGGCATACACCTACAAATCAAGCTCCCAGCTCCCAATCAGCTAGTCAGCAGCAACACTACCGCCTCTCAAAAAAGAAGATCGATGAATAGTCACTCGATCATG
9	34	0.0199	2I,4D	WT	AT,CGTA	-	CAACATGTTGTCTTCCGTTCGCAcATgTATATATACCCGGCCACACGCGCCATATTATCATCAACTGCTTTCAAGGCATACACCTACAAATCAAGCTCCCAGCTCCCAATCAGCTAGTCAGCAG	ACTGCTTTCAAGGCATACACCTACAAATCAAGCTCCCAGCTCCCAATCAGCTAGTCAGCAGCAACACTACCGCCTCTCAAAAAAGAAGATCGATGAATAGTCACTCGATCATG
030-refCMLCP3
1	1144	0.6946	WT	WT	-	-	CAACATGTTGTCTTCCGTTCGCACGCGTATATATATACCCGGCCACACGCGCCATATTATCATCAACTGCTTTCAAGGCATACACCTACAAATCAAGCTCCCAGCTCCCAATCAGCTAGTCAGC	ACTGCTTTCAAGGCATACACCTACAAATCAAGCTCCCAGCTCCCAATCAGCTAGTCAGCAGCAACACTACCGCCTCTCAAAAAAGAAGATCGATGAATAGTCACTCGATCATG
2	163	0.099	WT	SNP	-	T->C	CAACATGTTGTCTTCCGTTCGCACGCGTATATATATACCCGGCCACACGCGCCATATTATCATCAACTGCTTTCAAGGCATACACCTACAAATCAAGCTCCCAGCTCCCAATCAGCTAGTCAGC	ACTGCTTTCAAGGCATACACCTACAAATCAAGCTCCCAGCTCCCAATCAGCTAGTCAGCAGCAACACTACCGCCTCcCAAAAAAGAAGATCGATGAATAGTCACTCGATCATG
3	119	0.0723	2D	WT	TA	-	CAACATGTTGTCTTCCGTTCGCACGCGTATaTATACCCGGCCACACGCGCCATATTATCATCAACTGCTTTCAAGGCATACACCTACAAATCAAGCTCCCAGCTCCCAATCAGCTAGTCAGCAG	ACTGCTTTCAAGGCATACACCTACAAATCAAGCTCCCAGCTCCCAATCAGCTAGTCAGCAGCAACACTACCGCCTCTCAAAAAAGAAGATCGATGAATAGTCACTCGATCATG
4	92	0.0559	2I,SNP	WT	GT,G->C	-	CAACATGTTGTCTTCCGTTCGCACGCGTAtGTATATATACCCcGCCACACGCGCCATATTATCATCAACTGCTTTCAAGGCATACACCTACAAATCAAGCTCCCAGCTCCCAATCAGCTAGTCA	ACTGCTTTCAAGGCATACACCTACAAATCAAGCTCCCAGCTCCCAATCAGCTAGTCAGCAGCAACACTACCGCCTCTCAAAAAAGAAGATCGATGAATAGTCACTCGATCATG
5	51	0.031	SNP	WT	G->C	-	CAACATGTTGTCTTCCGTTCGCACGCGTATATATATACCCGGCCACACGCGCCATATTATCATCAACTcCTTTCAAGGCATACACCTACAAATCAAGCTCCCAGCTCCCAATCAGCTAGTCAGC	CTTTCAAGGCATACACCTACAAATCAAGCTCCCAGCTCCCAATCAGCTAGTCAGCAGCAACACTACCGCCTCTCAAAAAAGAAGATCGATGAATAGTCACTCGATCATG
6	25	0.0152	2I,6D,SNP	6D	GT,G->C,T->C,T->C,TACACC	CCTACA	CAACATGTTGTCTTCCGTTCGCACGCGTAtGTATATATACCCcGCCACACGCGCCATAcTATCAcCAACTGCTTTCAAGGCaTACAAATCAAGCTCCCAGCTCCCAATCAGCTAGTCAGCAGCA	CAACTGCTTTCAAGGCATACaAATCAAGCTCCCAGCTCCCAATCAGCTAGTCAGCAGCAACACTACCGCCTCTCAAAAAAGAAGATCGATGAATAGTCACTCGATCATG
7	21	0.0128	SNP	SNP	T->C	T->C	CAACATGTTGTCTTCCGTTCGCACGCGTATATATATACCCGGCCACACGCGCCATATTATCATCAACTGCcTTCAAGGCATACACCTACAAATCAAGCTCCCAGCTCCCAATCAGCTAGTCAGC	ACTGCcTTCAAGGCATACACCTACAAATCAAGCTCCCAGCTCCCAATCAGCTAGTCAGCAGCAACACTACCGCCTCTCAAAAAAGAAGATCGATGAATAGTCACTCGATCATG
8	16	0.0097	2I	WT	GT	-	CAACATGTTGTCTTCCGTTCGCACGCGTAtGTATATATACCCGGCCACACGCGCCATATTATCATCAACTGCTTTCAAGGCATACACCTACAAATCAAGCTCCCAGCTCCCAATCAGCTAGTCA	ACTGCTTTCAAGGCATACACCTACAAATCAAGCTCCCAGCTCCCAATCAGCTAGTCAGCAGCAACACTACCGCCTCTCAAAAAAGAAGATCGATGAATAGTCACTCGATCATG
9	16	0.0097	SNP	WT	C->T	-	CAACATGTTGTCTTCCGTTCGCAtGCGTATATATATACCCGGCCACACGCGCCATATTATCATCAACTGCTTTCAAGGCATACACCTACAAATCAAGCTCCCAGCTCCCAATCAGCTAGTCAGC	ACTGCTTTCAAGGCATACACCTACAAATCAAGCTCCCAGCTCCCAATCAGCTAGTCAGCAGCAACACTACCGCCTCTCAAAAAAGAAGATCGATGAATAGTCACTCGATCATG
031-refCMLCP3
1	1182	0.6375	WT	WT	-	-	CAACATGTTGTCTTCCGTTCGCACGCGTATATATATACCCGGCCACACGCGCCATATTATCATCAACTGCTTTCAAGGCATACACCTACAAATCAAGCTCCCAGCTCCCAATCAGCTAGTCAGC	ACTGCTTTCAAGGCATACACCTACAAATCAAGCTCCCAGCTCCCAATCAGCTAGTCAGCAGCAACACTACCGCCTCTCAAAAAAGAAGATCGATGAATAGTCACTCGATCATG
2	150	0.0809	2I,SNP	WT	GT,G->C	-	CAACATGTTGTCTTCCGTTCGCACGCGTAtGTATATATACCCcGCCACACGCGCCATATTATCATCAACTGCTTTCAAGGCATACACCTACAAATCAAGCTCCCAGCTCCCAATCAGCTAGTCA	ACTGCTTTCAAGGCATACACCTACAAATCAAGCTCCCAGCTCCCAATCAGCTAGTCAGCAGCAACACTACCGCCTCTCAAAAAAGAAGATCGATGAATAGTCACTCGATCATG
3	125	0.0674	WT	1D,1I,2D,4D,2I,1I,SNP	-	C,A->T,T,CC,CCTC,C->G,GG,C	CAACATGTTGTCTTCCGTTCGCACGCGTATATATATACCCGGCCACACGCGCCATATTATCATCAACTGCTTTCAAGGCATACACCTACAAATCAAGCTCCCAGCTCCCAATCAGCTAGTCAGC	TCAACTGCTTTCAAGGCATACACCTACAAATCAAGCTCCCAGCTCCCAATCAGCTAGTCAGCAgAtCaTCTagTgAAAaGGAAgCAAGATCGATGAATAGTCACTCGATCATG
4	86	0.0464	SNP	WT	G->C	-	CAACATGTTGTCTTCCGTTCGCACGCGTATATATATACCCGGCCACACGCGCCATATTATCATCAACTcCTTTCAAGGCATACACCTACAAATCAAGCTCCCAGCTCCCAATCAGCTAGTCAGC	CTTTCAAGGCATACACCTACAAATCAAGCTCCCAGCTCCCAATCAGCTAGTCAGCAGCAACACTACCGCCTCTCAAAAAAGAAGATCGATGAATAGTCACTCGATCATG
5	82	0.0442	WT	SNP	-	A->C	CAACATGTTGTCTTCCGTTCGCACGCGTATATATATACCCGGCCACACGCGCCATATTATCATCAACTGCTTTCAAGGCATACACCTACAAATCAAGCTCCCAGCTCCCAATCAGCTAGTCAGC	ACTGCTTTCAAGGCATACACCTACAAATCAAGCTCCCAGCTCCCAATCAGCTAGTCAGCAGCAACACTcCCGCCTCTCAAAAAAGAAGATCGATGAATAGTCACTCGATCATG
6	47	0.0254	2D	WT	TA	-	CAACATGTTGTCTTCCGTTCGCACGCGTATaTATACCCGGCCACACGCGCCATATTATCATCAACTGCTTTCAAGGCATACACCTACAAATCAAGCTCCCAGCTCCCAATCAGCTAGTCAGCAG	ACTGCTTTCAAGGCATACACCTACAAATCAAGCTCCCAGCTCCCAATCAGCTAGTCAGCAGCAACACTACCGCCTCTCAAAAAAGAAGATCGATGAATAGTCACTCGATCATG
7	41	0.0221	2I,4D	WT	AT,CGTA	-	CAACATGTTGTCTTCCGTTCGCAcATgTATATATACCCGGCCACACGCGCCATATTATCATCAACTGCTTTCAAGGCATACACCTACAAATCAAGCTCCCAGCTCCCAATCAGCTAGTCAGCAG	ACTGCTTTCAAGGCATACACCTACAAATCAAGCTCCCAGCTCCCAATCAGCTAGTCAGCAGCAACACTACCGCCTCTCAAAAAAGAAGATCGATGAATAGTCACTCGATCATG
8	36	0.0194	1D,1D,SNP	WT	C->T,T->A,A,G->A,G,A->G	-	cAACATGTTGTCTTCCGTTCGCAtGCGTATATAaAtCCCaCCACgCGCGCCATATTATCATCAACTGCTTTCAAGGCATACACCTACAAATCAAGCTCCCAGCTCCCAATCAGCTAGTCAGCAG	ACTGCTTTCAAGGCATACACCTACAAATCAAGCTCCCAGCTCCCAATCAGCTAGTCAGCAGCAACACTACCGCCTCTCAAAAAAGAAGATCGATGAATAGTCACTCGATCATG
9	34	0.0183	SNP	WT	C->T	-	CAACATGTTGTCTTCCGTTCGCACGCGTATATATATAtCCGGCCACACGCGCCATATTATCATCAACTGCTTTCAAGGCATACACCTACAAATCAAGCTCCCAGCTCCCAATCAGCTAGTCAGC	ACTGCTTTCAAGGCATACACCTACAAATCAAGCTCCCAGCTCCCAATCAGCTAGTCAGCAGCAACACTACCGCCTCTCAAAAAAGAAGATCGATGAATAGTCACTCGATCATG
10	29	0.0156	SNP	SNP	A->G	A->G	CAACATGTTGTCTTCCGTTCGCACGCGTATATATATACCCGGCCACACGCGCCATATTATCATCAACTGCTTTCAAGGCATgCACCTACAAATCAAGCTCCCAGCTCCCAATCAGCTAGTCAGC	ACTGCTTTCAAGGCATgCACCTACAAATCAAGCTCCCAGCTCCCAATCAGCTAGTCAGCAGCAACACTACCGCCTCTCAAAAAAGAAGATCGATGAATAGTCACTCGATCATG
11	24	0.0129	2I,4D,SNP	WT	AT,CGTA,A->G	-	CAACATGTTGTCTTCCGTTCGCAcATgTATATATACCCGGCCACgCGCGCCATATTATCATCAACTGCTTTCAAGGCATACACCTACAAATCAAGCTCCCAGCTCCCAATCAGCTAGTCAGCAG	ACTGCTTTCAAGGCATACACCTACAAATCAAGCTCCCAGCTCCCAATCAGCTAGTCAGCAGCAACACTACCGCCTCTCAAAAAAGAAGATCGATGAATAGTCACTCGATCATG
12	18	0.0097	WT	SNP	-	A->G	CAACATGTTGTCTTCCGTTCGCACGCGTATATATATACCCGGCCACACGCGCCATATTATCATCAACTGCTTTCAAGGCATACACCTACAAATCAAGCTCCCAGCTCCCAATCAGCTAGTCAGC	ACTGCTTTCAAGGCATACACCTACAAATCAAGCTCCCAGCTCCCAATCAGCTAGTCAGCAGCAACACTACCGCCTCTCAAAAAgGAAGATCGATGAATAGTCACTCGATCATG
032-refCMLCP3
1	1184	0.6328	WT	WT	-	-	CAACATGTTGTCTTCCGTTCGCACGCGTATATATATACCCGGCCACACGCGCCATATTATCATCAACTGCTTTCAAGGCATACACCTACAAATCAAGCTCCCAGCTCCCAATCAGCTAGTCAGC	ACTGCTTTCAAGGCATACACCTACAAATCAAGCTCCCAGCTCCCAATCAGCTAGTCAGCAGCAACACTACCGCCTCTCAAAAAAGAAGATCGATGAATAGTCACTCGATCATG
2	153	0.0818	2D	WT	TA	-	CAACATGTTGTCTTCCGTTCGCACGCGTATaTATACCCGGCCACACGCGCCATATTATCATCAACTGCTTTCAAGGCATACACCTACAAATCAAGCTCCCAGCTCCCAATCAGCTAGTCAGCAG	ACTGCTTTCAAGGCATACACCTACAAATCAAGCTCCCAGCTCCCAATCAGCTAGTCAGCAGCAACACTACCGCCTCTCAAAAAAGAAGATCGATGAATAGTCACTCGATCATG
3	102	0.0545	WT	1D,1I,2D,4D,2I,1I,SNP	-	C,A->T,T,CC,CCTC,C->G,GG,C	CAACATGTTGTCTTCCGTTCGCACGCGTATATATATACCCGGCCACACGCGCCATATTATCATCAACTGCTTTCAAGGCATACACCTACAAATCAAGCTCCCAGCTCCCAATCAGCTAGTCAGC	TCAACTGCTTTCAAGGCATACACCTACAAATCAAGCTCCCAGCTCCCAATCAGCTAGTCAGCAgAtCaTCTagTgAAAaGGAAgCAAGATCGATGAATAGTCACTCGATCATG
4	98	0.0524	2I,SNP	WT	GT,G->C,T->C,T->C	-	CAACATGTTGTCTTCCGTTCGCACGCGTAtGTATATATACCCcGCCACACGCGCCATAcTATCAcCAACTGCTTTCAAGGCATACACCTACAAATCAAGCTCCCAGCTCCCAATCAGCTAGTCA	ACTGCTTTCAAGGCATACACCTACAAATCAAGCTCCCAGCTCCCAATCAGCTAGTCAGCAGCAACACTACCGCCTCTCAAAAAAGAAGATCGATGAATAGTCACTCGATCATG
5	81	0.0433	WT	17D	-	ACCGCCTCTCAAAAAAG	CAACATGTTGTCTTCCGTTCGCACGCGTATATATATACCCGGCCACACGCGCCATATTATCATCAACTGCTTTCAAGGCATACACCTACAAATCAAGCTCCCAGCTCCCAATCAGCTAGTCAGC	GCGCCATATTATCATCAACTGCTTTCAAGGCATACACCTACAAATCAAGCTCCCAGCTCCCAATCAGCTAGTCAGCAGCAACACtAAGATCGATGAATAGTCACTCGATCATG
6	67	0.0358	2I	WT	GT	-	CAACATGTTGTCTTCCGTTCGCACGCGTAtGTATATATACCCGGCCACACGCGCCATATTATCATCAACTGCTTTCAAGGCATACACCTACAAATCAAGCTCCCAGCTCCCAATCAGCTAGTCA	ACTGCTTTCAAGGCATACACCTACAAATCAAGCTCCCAGCTCCCAATCAGCTAGTCAGCAGCAACACTACCGCCTCTCAAAAAAGAAGATCGATGAATAGTCACTCGATCATG
7	60	0.0321	WT	SNP	-	A->C	CAACATGTTGTCTTCCGTTCGCACGCGTATATATATACCCGGCCACACGCGCCATATTATCATCAACTGCTTTCAAGGCATACACCTACAAATCAAGCTCCCAGCTCCCAATCAGCTAGTCAGC	AACTGCTTTCAAGGCATACACCTACAAATCAAGCTCCCAGCTCCCAATCAGCTAGTCAGCAGCAACACTcCCGCCTCTCAAAAAAGAAGATCGATGAATAGTCACTCGATCATG
8	45	0.0241	SNP	WT	G->A,C->T	-	cAACATGTTGTCTTCCGTTCGCACatGTATATATATACCCGGCCACACGCGCCATATTATCATCAACTGCTTTCAAGGCATACACCTACAAATCAAGCTCCCAGCTCCCAATCAGCTAGTCAGC	ACTGCTTTCAAGGCATACACCTACAAATCAAGCTCCCAGCTCCCAATCAGCTAGTCAGCAGCAACACTACCGCCTCTCAAAAAAGAAGATCGATGAATAGTCACTCGATCATG
9	41	0.0219	SNP	WT	G->C	-	CAACATGTTGTCTTCCGTTCGCACGCGTATATATATACCCGGCCACACGCGCCATATTATCATCAACTcCTTTCAAGGCATACACCTACAAATCAAGCTCCCAGCTCCCAATCAGCTAGTCAGC	CTTTCAAGGCATACACCTACAAATCAAGCTCCCAGCTCCCAATCAGCTAGTCAGCAGCAACACTACCGCCTCTCAAAAAAGAAGATCGATGAATAGTCACTCGATCATG
10	40	0.0214	WT	SNP	-	T->C	CAACATGTTGTCTTCCGTTCGCACGCGTATATATATACCCGGCCACACGCGCCATATTATCATCAACTGCTTTCAAGGCATACACCTACAAATCAAGCTCCCAGCTCCCAATCAGCTAGTCAGC	ACTGCTTTCAAGGCATACACCTACAAATCAAGCTCCCAGCTCCCAATCAGCTAGTCAGCAGCAACACTACCGCCTCcCAAAAAAGAAGATCGATGAATAGTCACTCGATCATG
033-refCMLCP3
1	842	0.6084	WT	WT	-	-	CAACATGTTGTCTTCCGTTCGCACGCGTATATATATACCCGGCCACACGCGCCATATTATCATCAACTGCTTTCAAGGCATACACCTACAAATCAAGCTCCCAGCTCCCAATCAGCTAGTCAGC	ACTGCTTTCAAGGCATACACCTACAAATCAAGCTCCCAGCTCCCAATCAGCTAGTCAGCAGCAACACTACCGCCTCTCAAAAAAGAAGATCGATGAATAGTCACTCGATCATG
2	250	0.1806	SNP	WT	G->C	-	CAACATGTTGTCTTCCGTTCGCACGCGTATATATATACCCGGCCACACGCGCCATATTATCATCAACTcCTTTCAAGGCATACACCTACAAATCAAGCTCCCAGCTCCCAATCAGCTAGTCAGC	CTTTCAAGGCATACACCTACAAATCAAGCTCCCAGCTCCCAATCAGCTAGTCAGCAGCAACACTACCGCCTCTCAAAAAAGAAGATCGATGAATAGTCACTCGATCATG
3	114	0.0824	2I,SNP	WT	GT,G->C	-	CAACATGTTGTCTTCCGTTCGCACGCGTAtGTATATATACCCcGCCACACGCGCCATATTATCATCAACTGCTTTCAAGGCATACACCTACAAATCAAGCTCCCAGCTCCCAATCAGCTAGTCA	ACTGCTTTCAAGGCATACACCTACAAATCAAGCTCCCAGCTCCCAATCAGCTAGTCAGCAGCAACACTACCGCCTCTCAAAAAAGAAGATCGATGAATAGTCACTCGATCATG
4	80	0.0578	2D	WT	TA	-	CAACATGTTGTCTTCCGTTCGCACGCGTATaTATACCCGGCCACACGCGCCATATTATCATCAACTGCTTTCAAGGCATACACCTACAAATCAAGCTCCCAGCTCCCAATCAGCTAGTCAGCAG	ACTGCTTTCAAGGCATACACCTACAAATCAAGCTCCCAGCTCCCAATCAGCTAGTCAGCAGCAACACTACCGCCTCTCAAAAAAGAAGATCGATGAATAGTCACTCGATCATG
5	53	0.0383	2I,4D,SNP	WT	AT,CGTA,A->G	-	CAACATGTTGTCTTCCGTTCGCAcATgTATATATACCCGGCCACgCGCGCCATATTATCATCAACTGCTTTCAAGGCATACACCTACAAATCAAGCTCCCAGCTCCCAATCAGCTAGTCAGCAG	ACTGCTTTCAAGGCATACACCTACAAATCAAGCTCCCAGCTCCCAATCAGCTAGTCAGCAGCAACACTACCGCCTCTCAAAAAAGAAGATCGATGAATAGTCACTCGATCATG
6	45	0.0325	1D,1D,6D,4I,SNP	6D,4I,2D,1I,1I,6D,2I,1I,SNP	C->T,T->A,A,G->A,G,A->G,TACACC,TTAA,C->T,C->A,T->C	CCTACA,C->T,C->A,ATTA,T->C,CA,T,T,ACCGCC,C->G,C->G,A->G,GG,C	cAACATGTTGTCTTCCGTTCGCAtGCGTATATAaAtCCCaCCACgCGCGCCATATTATCATCAACTGCTTTCAAGGCaTACAAATCAAgTTAAtTaCCAGCTCCCAATCAGCTAGcCAGCAG	cATCAACTGCTTTCAAGGCATACaAATCAAGtTaATTACCAGCTCCCAATCAGCTAGcCAGCAgaTCaTCtTgTgAgAaGGAAgCAAGATCGATGAATAGTCACTCGATCATG
034-refCMLCP3
1	625	0.5852	WT	WT	-	-	CAACATGTTGTCTTCCGTTCGCACGCGTATATATATACCCGGCCACACGCGCCATATTATCATCAACTGCTTTCAAGGCATACACCTACAAATCAAGCTCCCAGCTCCCAATCAGCTAGTCAGC	ACTGCTTTCAAGGCATACACCTACAAATCAAGCTCCCAGCTCCCAATCAGCTAGTCAGCAGCAACACTACCGCCTCTCAAAAAAGAAGATCGATGAATAGTCACTCGATCATG
2	123	0.1152	WT	SNP	-	A->G	CAACATGTTGTCTTCCGTTCGCACGCGTATATATATACCCGGCCACACGCGCCATATTATCATCAACTGCTTTCAAGGCATACACCTACAAATCAAGCTCCCAGCTCCCAATCAGCTAGTCAGC	ACTGCTTTCAAGGCATACACCTACAAATCAAGCTCCCAGCTCCCAATCAGCTAGTCAGCAGCAACACTACCGCCTCTCAAAAAAGAAGATCGATGgATAGTCACTCGATCATG
3	115	0.1077	SNP	WT	G->C	-	CAACATGTTGTCTTCCGTTCGCACGCGTATATATATACCCGGCCACACGCGCCATATTATCATCAACTcCTTTCAAGGCATACACCTACAAATCAAGCTCCCAGCTCCCAATCAGCTAGTCAGC	CTTTCAAGGCATACACCTACAAATCAAGCTCCCAGCTCCCAATCAGCTAGTCAGCAGCAACACTACCGCCTCTCAAAAAAGAAGATCGATGAATAGTCACTCGATCATG
4	83	0.0777	2I,SNP	WT	GT,G->C,A->G,T->C	-	CAACATGTTGTCTTCCGTTCGCACGCGTAtGTATATATACCCcGCCACACGCGCCATgTTATCAcCAACTGCTTTCAAGGCATACACCTACAAATCAAGCTCCCAGCTCCCAATCAGCTAGTCA	ACTGCTTTCAAGGCATACACCTACAAATCAAGCTCCCAGCTCCCAATCAGCTAGTCAGCAGCAACACTACCGCCTCTCAAAAAAGAAGATCGATGAATAGTCACTCGATCATG
5	71	0.0665	2I	WT	GT	-	CAACATGTTGTCTTCCGTTCGCACGCGTAtGTATATATACCCGGCCACACGCGCCATATTATCATCAACTGCTTTCAAGGCATACACCTACAAATCAAGCTCCCAGCTCCCAATCAGCTAGTCA	ACTGCTTTCAAGGCATACACCTACAAATCAAGCTCCCAGCTCCCAATCAGCTAGTCAGCAGCAACACTACCGCCTCTCAAAAAAGAAGATCGATGAATAGTCACTCGATCATG
6	32	0.03	WT	SNP	-	T->C	CAACATGTTGTCTTCCGTTCGCACGCGTATATATATACCCGGCCACACGCGCCATATTATCATCAACTGCTTTCAAGGCATACACCTACAAATCAAGCTCCCAGCTCCCAATCAGCTAGTCAGC	ACTGCTTTCAAGGCATACACCTACAAATCAAGCTCCCAGCTCCCAATCAGCTAGTCAGCAGCAACACTACCGCCTCcCAAAAAAGAAGATCGATGAATAGTCACTCGATCATG
7	19	0.0178	SNP	WT	C->T	-	CAACATGTTGTCTTCCGTTCGCAtGCGTATATATATACCCGGCCACACGCGCCATATTATCATCAACTGCTTTCAAGGCATACACCTACAAATCAAGCTCCCAGCTCCCAATCAGCTAGTCAGC	ACTGCTTTCAAGGCATACACCTACAAATCAAGCTCCCAGCTCCCAATCAGCTAGTCAGCAGCAACACTACCGCCTCTCAAAAAAGAAGATCGATGAATAGTCACTCGATCATG
035-refCMLCP3
1	1396	0.7174	WT	WT	-	-	CAACATGTTGTCTTCCGTTCGCACGCGTATATATATACCCGGCCACACGCGCCATATTATCATCAACTGCTTTCAAGGCATACACCTACAAATCAAGCTCCCAGCTCCCAATCAGCTAGTCAGC	ACTGCTTTCAAGGCATACACCTACAAATCAAGCTCCCAGCTCCCAATCAGCTAGTCAGCAGCAACACTACCGCCTCTCAAAAAAGAAGATCGATGAATAGTCACTCGATCATG
2	147	0.0755	2I,SNP	WT	GT,G->C,T->C	-	CAACATGTTGTCTTCCGTTCGCACGCGTAtGTATATATACCCcGCCACACGCGCCATAcTATCATCAACTGCTTTCAAGGCATACACCTACAAATCAAGCTCCCAGCTCCCAATCAGCTAGTCA	ACTGCTTTCAAGGCATACACCTACAAATCAAGCTCCCAGCTCCCAATCAGCTAGTCAGCAGCAACACTACCGCCTCTCAAAAAAGAAGATCGATGAATAGTCACTCGATCATG
3	111	0.057	WT	SNP	-	T->C	CAACATGTTGTCTTCCGTTCGCACGCGTATATATATACCCGGCCACACGCGCCATATTATCATCAACTGCTTTCAAGGCATACACCTACAAATCAAGCTCCCAGCTCCCAATCAGCTAGTCAGC	ACTGCTTTCAAGGCATACACCTACAAATCAAGCTCCCAGCTCCCAATCAGCTAGTCAGCAGCAACACTACCGCCTCcCAAAAAAGAAGATCGATGAATAGTCACTCGATCATG
4	63	0.0324	1D,1D,SNP	WT	C->T,T->A,A,G->A,G,A->G	-	cAACATGTTGTCTTCCGTTCGCAtGCGTATATAaAtCCCaCCACgCGCGCCATATTATCATCAACTGCTTTCAAGGCATACACCTACAAATCAAGCTCCCAGCTCCCAATCAGCTAGTCAGCAG	ACTGCTTTCAAGGCATACACCTACAAATCAAGCTCCCAGCTCCCAATCAGCTAGTCAGCAGCAACACTACCGCCTCTCAAAAAAGAAGATCGATGAATAGTCACTCGATCATG
5	60	0.0308	2I,4D,SNP	WT	AT,CGTA,A->G	-	CAACATGTTGTCTTCCGTTCGCAcATgTATATATACCCGGCCACgCGCGCCATATTATCATCAACTGCTTTCAAGGCATACACCTACAAATCAAGCTCCCAGCTCCCAATCAGCTAGTCAGCAG	ACTGCTTTCAAGGCATACACCTACAAATCAAGCTCCCAGCTCCCAATCAGCTAGTCAGCAGCAACACTACCGCCTCTCAAAAAAGAAGATCGATGAATAGTCACTCGATCATG
6	57	0.0293	2D	WT	TA	-	CAACATGTTGTCTTCCGTTCGCACGCGTATaTATACCCGGCCACACGCGCCATATTATCATCAACTGCTTTCAAGGCATACACCTACAAATCAAGCTCCCAGCTCCCAATCAGCTAGTCAGCAG	ACTGCTTTCAAGGCATACACCTACAAATCAAGCTCCCAGCTCCCAATCAGCTAGTCAGCAGCAACACTACCGCCTCTCAAAAAAGAAGATCGATGAATAGTCACTCGATCATG
7	56	0.0288	SNP	SNP	T->C,T->C	T->C,T->C,T->C	CAACATGTTGTCTTCCGTTCGCACGCGTATATATATACCCGGCCACACGCGCCATATTATCATCAACTGCTcTCAAGGCATACACCTACAAATCAAGCTCCCAGCTCCCAATCAGCcAGTCAGC	CAACTGCTcTCAAGGCATACACCTACAAATCAAGCTCCCAGCTCCCAATCAGCcAGTCAGCAGCAACACTACCGCCcCTCAAAAAAGAAGATCGATGAATAGTCACTCGATCATG
8	28	0.0144	SNP	WT	G->C	-	CAACATGTTGTCTTCCGTTCGCACGCGTATATATATACCCGGCCACACGCGCCATATTATCATCAACTcCTTTCAAGGCATACACCTACAAATCAAGCTCCCAGCTCCCAATCAGCTAGTCAGC	CTTTCAAGGCATACACCTACAAATCAAGCTCCCAGCTCCCAATCAGCTAGTCAGCAGCAACACTACCGCCTCTCAAAAAAGAAGATCGATGAATAGTCACTCGATCATG
9	28	0.0144	SNP	WT	A->G	-	CAACATGTTGTCTTCCGTTCGCACGCGTATATgTATACCCGGCCACACGCGCCATATTATCATCAACTGCTTTCAAGGCATACACCTACAAATCAAGCTCCCAGCTCCCAATCAGCTAGTCAGC	ACTGCTTTCAAGGCATACACCTACAAATCAAGCTCCCAGCTCCCAATCAGCTAGTCAGCAGCAACACTACCGCCTCTCAAAAAAGAAGATCGATGAATAGTCACTCGATCATG
036-refCMLCP3
1	337	0.8822	WT	WT	-	-	CAACATGTTGTCTTCCGTTCGCACGCGTATATATATACCCGGCCACACGCGCCATATTATCATCAACTGCTTTCAAGGCATACACCTACAAATCAAGCTCCCAGCTCCCAATCAGCTAGTCAGC	ACTGCTTTCAAGGCATACACCTACAAATCAAGCTCCCAGCTCCCAATCAGCTAGTCAGCAGCAACACTACCGCCTCTCAAAAAAGAAGATCGATGAATAGTCACTCGATCATG
2	25	0.0654	2I	WT	GT	-	CAACATGTTGTCTTCCGTTCGCACGCGTAtGTATATATACCCGGCCACACGCGCCATATTATCATCAACTGCTTTCAAGGCATACACCTACAAATCAAGCTCCCAGCTCCCAATCAGCTAGTCA	ACTGCTTTCAAGGCATACACCTACAAATCAAGCTCCCAGCTCCCAATCAGCTAGTCAGCAGCAACACTACCGCCTCTCAAAAAAGAAGATCGATGAATAGTCACTCGATCATG
3	20	0.0524	1D,SNP	SNP	G,C->T	C->T	CAACATGTtTCTTCCGTTCGCACGCGTATATATATACCCGGCCACACGCGCCATATTATCATCAACTGCTTTCAAGGtATACACCTACAAATCAAGCTCCCAGCTCCCAATCAGCTAGTCAGCA	ACTGCTTTCAAGGtATACACCTACAAATCAAGCTCCCAGCTCCCAATCAGCTAGTCAGCAGCAACACTACCGCCTCTCAAAAAAGAAGATCGATGAATAGTCACTCGATCATG
037-refCMLCP3
1	442	0.727	WT	WT	-	-	CAACATGTTGTCTTCCGTTCGCACGCGTATATATATACCCGGCCACACGCGCCATATTATCATCAACTGCTTTCAAGGCATACACCTACAAATCAAGCTCCCAGCTCCCAATCAGCTAGTCAGC	ACTGCTTTCAAGGCATACACCTACAAATCAAGCTCCCAGCTCCCAATCAGCTAGTCAGCAGCAACACTACCGCCTCTCAAAAAAGAAGATCGATGAATAGTCACTCGATCATG
2	60	0.0987	WT	5D	-	CACTC	CAACATGTTGTCTTCCGTTCGCACGCGTATATATATACCCGGCCACACGCGCCATATTATCATCAACTGCTTTCAAGGCATACACCTACAAATCAAGCTCCCAGCTCCCAATCAGCTAGTCAGC	CATCAACTGCTTTCAAGGCATACACCTACAAATCAAGCTCCCAGCTCCCAATCAGCTAGTCAGCAGCAACACTACCGCCTCTCAAAAAAGAAGATCGATGAATAGtGATCATG
3	54	0.0888	SNP	WT	G->C	-	CAACATGTTGTCTTCCGTTCGCACGCGTATATATATACCCGGCCACACGCGCCATATTATCATCAACTcCTTTCAAGGCATACACCTACAAATCAAGCTCCCAGCTCCCAATCAGCTAGTCAGC	CTTTCAAGGCATACACCTACAAATCAAGCTCCCAGCTCCCAATCAGCTAGTCAGCAGCAACACTACCGCCTCTCAAAAAAGAAGATCGATGAATAGTCACTCGATCATG
4	34	0.0559	1D,1D,SNP	WT	C->T,T->A,A,G->A,G,A->G	-	cAACATGTTGTCTTCCGTTCGCAtGCGTATATAaAtCCCaCCACgCGCGCCATATTATCATCAACTGCTTTCAAGGCATACACCTACAAATCAAGCTCCCAGCTCCCAATCAGCTAGTCAGCAG	ACTGCTTTCAAGGCATACACCTACAAATCAAGCTCCCAGCTCCCAATCAGCTAGTCAGCAGCAACACTACCGCCTCTCAAAAAAGAAGATCGATGAATAGTCACTCGATCATG
5	18	0.0296	WT	SNP	-	A->C	CAACATGTTGTCTTCCGTTCGCACGCGTATATATATACCCGGCCACACGCGCCATATTATCATCAACTGCTTTCAAGGCATACACCTACAAATCAAGCTCCCAGCTCCCAATCAGCTAGTCAGC	ACTGCTTTCAAGGCATACACCTACAAATCAAGCTCCCAGCTCCCAATCAGCTAGTCAGCAGCAACACTACCGCCTCTCAAAAAAGAAGATCGATGAcTAGTCACTCGATCATG
038-refCMLCP3
1	888	0.6737	WT	WT	-	-	CAACATGTTGTCTTCCGTTCGCACGCGTATATATATACCCGGCCACACGCGCCATATTATCATCAACTGCTTTCAAGGCATACACCTACAAATCAAGCTCCCAGCTCCCAATCAGCTAGTCAGC	ACTGCTTTCAAGGCATACACCTACAAATCAAGCTCCCAGCTCCCAATCAGCTAGTCAGCAGCAACACTACCGCCTCTCAAAAAAGAAGATCGATGAATAGTCACTCGATCATG
2	138	0.1047	2D	WT	TA	-	CAACATGTTGTCTTCCGTTCGCACGCGTATaTATACCCGGCCACACGCGCCATATTATCATCAACTGCTTTCAAGGCATACACCTACAAATCAAGCTCCCAGCTCCCAATCAGCTAGTCAGCAG	ACTGCTTTCAAGGCATACACCTACAAATCAAGCTCCCAGCTCCCAATCAGCTAGTCAGCAGCAACACTACCGCCTCTCAAAAAAGAAGATCGATGAATAGTCACTCGATCATG
3	125	0.0948	SNP	1I,1I,5D,1D,3I,1I,2I,1I,SNP	C->T,C->A,C->A	C->T,C->A,C->A,A,T,CCGCC,C,TAG,G,GG,C	CAACATGTTGTCTTCCGTTCGCACGCGTATATATATACCCGGCCACACGCGCCATATTATCATCAACTGCTTTCAAGGCATACACCTACAAATCAAGtTaCCAGaTCCCAATCAGCTAGTCAGC	GCTTTCAAGGCATACACCTACAAATCAAGtTaCCAGaTCCCAATCAGCTAGTCAGCAGcAAACaTCTattTAGcGAAAaGGAAgCAAGATCGATGAATAGTCACTCGATCATG
4	70	0.0531	2I,SNP	WT	GT,G->C	-	CAACATGTTGTCTTCCGTTCGCACGCGTAtGTATATATACCCcGCCACACGCGCCATATTATCATCAACTGCTTTCAAGGCATACACCTACAAATCAAGCTCCCAGCTCCCAATCAGCTAGTCA	ACTGCTTTCAAGGCATACACCTACAAATCAAGCTCCCAGCTCCCAATCAGCTAGTCAGCAGCAACACTACCGCCTCTCAAAAAAGAAGATCGATGAATAGTCACTCGATCATG
5	27	0.0205	SNP	WT	A->G	-	CAACATGTTGTCTTCCGTTCGCACGCGTATATATATACCCGGCCACgCGCGCCATATTATCATCAACTGCTTTCAAGGCATACACCTACAAATCAAGCTCCCAGCTCCCAATCAGCTAGTCAGC	ACTGCTTTCAAGGCATACACCTACAAATCAAGCTCCCAGCTCCCAATCAGCTAGTCAGCAGCAACACTACCGCCTCTCAAAAAAGAAGATCGATGAATAGTCACTCGATCATG
6	26	0.0197	SNP	SNP	T->G	T->G	CAACATGTTGTCTTCCGTTCGCACGCGTATATATATACCCGGCCACACGCGCCATATTATCATCAACTGCgTTCAAGGCATACACCTACAAATCAAGCTCCCAGCTCCCAATCAGCTAGTCAGC	ACTGCgTTCAAGGCATACACCTACAAATCAAGCTCCCAGCTCCCAATCAGCTAGTCAGCAGCAACACTACCGCCTCTCAAAAAAGAAGATCGATGAATAGTCACTCGATCATG
7	24	0.0182	2I	WT	GT	-	CAACATGTTGTCTTCCGTTCGCACGCGTAtGTATATATACCCGGCCACACGCGCCATATTATCATCAACTGCTTTCAAGGCATACACCTACAAATCAAGCTCCCAGCTCCCAATCAGCTAGTCA	ACTGCTTTCAAGGCATACACCTACAAATCAAGCTCCCAGCTCCCAATCAGCTAGTCAGCAGCAACACTACCGCCTCTCAAAAAAGAAGATCGATGAATAGTCACTCGATCATG
8	20	0.0152	SNP	SNP	A->G	A->G	CAACATGTTGTCTTCCGTTCGCACGCGTATATATATgCCCGGCCACACGCGCCATATTATCATCAACTGCTTTCAAGGCATACACCTACAAATCAAGCTCCCAGCTCCCAATCAGCTAGTCAGC	ACTGCTTTCAAGGCATACACCTACAAATCAAGCTCCCAGCTCCCAATCAGCTAGTCAGCAGCAACACTACCGCCTCTCAAAAAgGAAGATCGATGAATAGTCACTCGATCATG
039-refCMLCP3
1	1098	0.7007	WT	WT	-	-	CAACATGTTGTCTTCCGTTCGCACGCGTATATATATACCCGGCCACACGCGCCATATTATCATCAACTGCTTTCAAGGCATACACCTACAAATCAAGCTCCCAGCTCCCAATCAGCTAGTCAGC	ACTGCTTTCAAGGCATACACCTACAAATCAAGCTCCCAGCTCCCAATCAGCTAGTCAGCAGCAACACTACCGCCTCTCAAAAAAGAAGATCGATGAATAGTCACTCGATCATG
2	138	0.0881	2D	WT	TA	-	CAACATGTTGTCTTCCGTTCGCACGCGTATaTATACCCGGCCACACGCGCCATATTATCATCAACTGCTTTCAAGGCATACACCTACAAATCAAGCTCCCAGCTCCCAATCAGCTAGTCAGCAG	ACTGCTTTCAAGGCATACACCTACAAATCAAGCTCCCAGCTCCCAATCAGCTAGTCAGCAGCAACACTACCGCCTCTCAAAAAAGAAGATCGATGAATAGTCACTCGATCATG
3	129	0.0823	SNP	WT	G->C	-	CAACATGTTGTCTTCCGTTCGCACGCGTATATATATACCCGGCCACACGCGCCATATTATCATCAACTcCTTTCAAGGCATACACCTACAAATCAAGCTCCCAGCTCCCAATCAGCTAGTCAGC	CTTTCAAGGCATACACCTACAAATCAAGCTCCCAGCTCCCAATCAGCTAGTCAGCAGCAACACTACCGCCTCTCAAAAAAGAAGATCGATGAATAGTCACTCGATCATG
4	99	0.0632	2I,SNP	WT	GT,G->C	-	CAACATGTTGTCTTCCGTTCGCACGCGTAtGTATATATACCCcGCCACACGCGCCATATTATCATCAACTGCTTTCAAGGCATACACCTACAAATCAAGCTCCCAGCTCCCAATCAGCTAGTCA	ACTGCTTTCAAGGCATACACCTACAAATCAAGCTCCCAGCTCCCAATCAGCTAGTCAGCAGCAACACTACCGCCTCTCAAAAAAGAAGATCGATGAATAGTCACTCGATCATG
5	59	0.0377	SNP	WT	A->G	-	CAACATGTTGTCTTCCGTTCGCACGCGTgTATATATACCCGGCCACACGCGCCATATTATCATCAACTGCTTTCAAGGCATACACCTACAAATCAAGCTCCCAGCTCCCAATCAGCTAGTCAGC	ATCATCAACTGCTTTCAAGGCATACACCTACAAATCAAGCTCCCAGCTCCCAATCAGCTAGTCAGCAGCAACACTACCGCCTCTCAAAAAAGAAGATCGATGAATAGTCACTCGATCAT
6	29	0.0185	SNP	SNP	A->G	A->G	CAACATGTTGTCTTCCGTTCGCACGCGTATATATATACCCGGCCACACGCGCCATATTATCATCAACTGCTTTCgAGGCATACACCTACAAATCAAGCTCCCAGCTCCCAATCAGCTAGTCAGC	ACTGCTTTCgAGGCATACACCTACAAATCAAGCTCCCAGCTCCCAATCAGCTAGTCAGCAGCAACACTACCGCCTCTCAAAAAAGAAGATCGATGAATAGTCACTCGATCATG
7	15	0.0096	2I,SNP	WT	GT,G->C,A->G,T->C	-	CAACATGTTGTCTTCCGTTCGCACGCGTAtGTATATATACCCcGCCACACGCGCCATgTTATCAcCAACTGCTTTCAAGGCATACACCTACAAATCAAGCTCCCAGCTCCCAATCAGCTAGTCA	ACTGCTTTCAAGGCATACACCTACAAATCAAGCTCCCAGCTCCCAATCAGCTAGTCAGCAGCAACACTACCGCCTCTCAAAAAAGAAGATCGATGAATAGTCACTCGATCATG
040-refCMLCP3
1	1126	0.6837	WT	WT	-	-	CAACATGTTGTCTTCCGTTCGCACGCGTATATATATACCCGGCCACACGCGCCATATTATCATCAACTGCTTTCAAGGCATACACCTACAAATCAAGCTCCCAGCTCCCAATCAGCTAGTCAGC	ACTGCTTTCAAGGCATACACCTACAAATCAAGCTCCCAGCTCCCAATCAGCTAGTCAGCAGCAACACTACCGCCTCTCAAAAAAGAAGATCGATGAATAGTCACTCGATCATG
2	127	0.0771	WT	SNP	-	A->G	CAACATGTTGTCTTCCGTTCGCACGCGTATATATATACCCGGCCACACGCGCCATATTATCATCAACTGCTTTCAAGGCATACACCTACAAATCAAGCTCCCAGCTCCCAATCAGCTAGTCAGC	ACTGCTTTCAAGGCATACACCTACAAATCAAGCTCCCAGCTCCCAATCAGCTAGTCAGCAGCAACACTACCGCCTCTCAAAAAAGAAGATCGATGAATAGTCgCTCGATCATG
3	124	0.0753	2I,4D,SNP	WT	AT,CGTA,A->G	-	CAACATGTTGTCTTCCGTTCGCAcATgTATATATACCCGGCCACgCGCGCCATATTATCATCAACTGCTTTCAAGGCATACACCTACAAATCAAGCTCCCAGCTCCCAATCAGCTAGTCAGCAG	ACTGCTTTCAAGGCATACACCTACAAATCAAGCTCCCAGCTCCCAATCAGCTAGTCAGCAGCAACACTACCGCCTCTCAAAAAAGAAGATCGATGAATAGTCACTCGATCATG
4	112	0.068	2I,SNP	WT	GT,G->C	-	CAACATGTTGTCTTCCGTTCGCACGCGTAtGTATATATACCCcGCCACACGCGCCATATTATCATCAACTGCTTTCAAGGCATACACCTACAAATCAAGCTCCCAGCTCCCAATCAGCTAGTCA	ACTGCTTTCAAGGCATACACCTACAAATCAAGCTCCCAGCTCCCAATCAGCTAGTCAGCAGCAACACTACCGCCTCTCAAAAAAGAAGATCGATGAATAGTCACTCGATCATG
5	71	0.0431	WT	2D	-	CT	CAACATGTTGTCTTCCGTTCGCACGCGTATATATATACCCGGCCACACGCGCCATATTATCATCAACTGCTTTCAAGGCATACACCTACAAATCAAGCTCCCAGCTCCCAATCAGCTAGTCAGC	CAACTGCTTTCAAGGCATACACCTACAAATCAAGCTCCCAGCTCCCAATCAGCTAGTCAGCAGCAACACTACCGcCTCAAAAAAGAAGATCGATGAATAGTCACTCGATCATG
6	27	0.0164	SNP	SNP	A->G	A->G	CAACATGTTGTCTTCCGTTCGCACGCGTATATATATACCCGGCCACACGCGCCATATTATCATCAACTGCTTTCgAGGCATACACCTACAAATCAAGCTCCCAGCTCCCAATCAGCTAGTCAGC	ACTGCTTTCgAGGCATACACCTACAAATCAAGCTCCCAGCTCCCAATCAGCTAGTCAGCAGCAACACTACCGCCTCTCAAAAAAGAAGATCGATGAATAGTCACTCGATCATG
7	25	0.0152	2D	WT	TA	-	CAACATGTTGTCTTCCGTTCGCACGCGTATaTATACCCGGCCACACGCGCCATATTATCATCAACTGCTTTCAAGGCATACACCTACAAATCAAGCTCCCAGCTCCCAATCAGCTAGTCAGCAG	CATCAACTGCTTTCAAGGCATACACCTACAAATCAAGCTCCCAGCTCCCAATCAGCTAGTCAGCAGCAACACTACCGCCTCTCAAAAAAGAAGATCGATGAATAGTCACTCGATCATG
8	18	0.0109	WT	SNP	-	T->C	CAACATGTTGTCTTCCGTTCGCACGCGTATATATATACCCGGCCACACGCGCCATATTATCATCAACTGCTTTCAAGGCATACACCTACAAATCAAGCTCCCAGCTCCCAATCAGCTAGTCAGC	ACTGCTTTCAAGGCATACACCTACAAATCAAGCTCCCAGCTCCCAATCAGCTAGTCAGCAGCAACACTACCGCCTCTCAAAAAAGAAGAcCGATGAATAGTCACTCGATCATG
9	17	0.0103	SNP	WT	C->T	-	CAACATGTTGTCTTCCGTTCGCACGCGTATATATATAtCCGGCCACACGCGCCATATTATCATCAACTGCTTTCAAGGCATACACCTACAAATCAAGCTCCCAGCTCCCAATCAGCTAGTCAGC	ACTGCTTTCAAGGCATACACCTACAAATCAAGCTCCCAGCTCCCAATCAGCTAGTCAGCAGCAACACTACCGCCTCTCAAAAAAGAAGATCGATGAATAGTCACTCGATCATG
041-refCMLCP3
1	1171	0.7425	WT	WT	-	-	CAACATGTTGTCTTCCGTTCGCACGCGTATATATATACCCGGCCACACGCGCCATATTATCATCAACTGCTTTCAAGGCATACACCTACAAATCAAGCTCCCAGCTCCCAATCAGCTAGTCAGC	ACTGCTTTCAAGGCATACACCTACAAATCAAGCTCCCAGCTCCCAATCAGCTAGTCAGCAGCAACACTACCGCCTCTCAAAAAAGAAGATCGATGAATAGTCACTCGATCATG
2	99	0.0628	2I	WT	GT	-	CAACATGTTGTCTTCCGTTCGCACGCGTAtGTATATATACCCGGCCACACGCGCCATATTATCATCAACTGCTTTCAAGGCATACACCTACAAATCAAGCTCCCAGCTCCCAATCAGCTAGTCA	ACTGCTTTCAAGGCATACACCTACAAATCAAGCTCCCAGCTCCCAATCAGCTAGTCAGCAGCAACACTACCGCCTCTCAAAAAAGAAGATCGATGAATAGTCACTCGATCATG
3	87	0.0552	SNP	WT	G->C	-	CAACATGTTGTCTTCCGTTCGCACGCGTATATATATACCCGGCCACACGCGCCATATTATCATCAACTcCTTTCAAGGCATACACCTACAAATCAAGCTCCCAGCTCCCAATCAGCTAGTCAGC	CTTTCAAGGCATACACCTACAAATCAAGCTCCCAGCTCCCAATCAGCTAGTCAGCAGCAACACTACCGCCTCTCAAAAAAGAAGATCGATGAATAGTCACTCGATCATG
4	77	0.0488	2I,4D	WT	AT,CGTA	-	CAACATGTTGTCTTCCGTTCGCAcATgTATATATACCCGGCCACACGCGCCATATTATCATCAACTGCTTTCAAGGCATACACCTACAAATCAAGCTCCCAGCTCCCAATCAGCTAGTCAGCAG	ACTGCTTTCAAGGCATACACCTACAAATCAAGCTCCCAGCTCCCAATCAGCTAGTCAGCAGCAACACTACCGCCTCTCAAAAAAGAAGATCGATGAATAGTCACTCGATCATG
5	54	0.0342	2I,4D,SNP	WT	AT,CGTA,A->G	-	CAACATGTTGTCTTCCGTTCGCAcATgTATATATACCCGGCCACgCGCGCCATATTATCATCAACTGCTTTCAAGGCATACACCTACAAATCAAGCTCCCAGCTCCCAATCAGCTAGTCAGCAG	ACTGCTTTCAAGGCATACACCTACAAATCAAGCTCCCAGCTCCCAATCAGCTAGTCAGCAGCAACACTACCGCCTCTCAAAAAAGAAGATCGATGAATAGTCACTCGATCATG
6	46	0.0292	1D,1D,SNP	WT	C->T,T->A,A,G->A,G,A->G	-	cAACATGTTGTCTTCCGTTCGCAtGCGTATATAaAtCCCaCCACgCGCGCCATATTATCATCAACTGCTTTCAAGGCATACACCTACAAATCAAGCTCCCAGCTCCCAATCAGCTAGTCAGCAG	ACTGCTTTCAAGGCATACACCTACAAATCAAGCTCCCAGCTCCCAATCAGCTAGTCAGCAGCAACACTACCGCCTCTCAAAAAAGAAGATCGATGAATAGTCACTCGATCATG
7	24	0.0152	SNP	WT	A->G	-	CAACATGTTGTCTTCCGTTCGCACGCGTATgTATATACCCGGCCACACGCGCCATATTATCATCAACTGCTTTCAAGGCATACACCTACAAATCAAGCTCCCAGCTCCCAATCAGCTAGTCAGC	ACTGCTTTCAAGGCATACACCTACAAATCAAGCTCCCAGCTCCCAATCAGCTAGTCAGCAGCAACACTACCGCCTCTCAAAAAAGAAGATCGATGAATAGTCACTCGATCATG
8	19	0.012	1D,1D,6D,4I,SNP	6D,4I,2D,1I,1I,6D,2I,1I,SNP	C->T,T->A,A,G->A,G,A->G,TACACC,TTAA,C->T,C->A,T->C	CCTACA,C->T,C->A,ATTA,T->C,CA,T,T,ACCGCC,C->G,C->G,A->G,GG,C	cAACATGTTGTCTTCCGTTCGCAtGCGTATATAaAtCCCaCCACgCGCGCCATATTATCATCAACTGCTTTCAAGGCaTACAAATCAAgTTAAtTaCCAGCTCCCAATCAGCTAGcCAGCAG	aTCAACTGCTTTCAAGGCATACaAATCAAGtTaATTACCAGCTCCCAATCAGCTAGcCAGCAgaTCaTCtTgTgAgAaGGAAgCAAGATCGATGAATAGTCACTCGATCATG
042-refCMLCP3
1	1036	0.6745	WT	WT	-	-	CAACATGTTGTCTTCCGTTCGCACGCGTATATATATACCCGGCCACACGCGCCATATTATCATCAACTGCTTTCAAGGCATACACCTACAAATCAAGCTCCCAGCTCCCAATCAGCTAGTCAGC	ACTGCTTTCAAGGCATACACCTACAAATCAAGCTCCCAGCTCCCAATCAGCTAGTCAGCAGCAACACTACCGCCTCTCAAAAAAGAAGATCGATGAATAGTCACTCGATCATG
2	126	0.082	2I	WT	GT	-	CAACATGTTGTCTTCCGTTCGCACGCGTAtGTATATATACCCGGCCACACGCGCCATATTATCATCAACTGCTTTCAAGGCATACACCTACAAATCAAGCTCCCAGCTCCCAATCAGCTAGTCA	ACTGCTTTCAAGGCATACACCTACAAATCAAGCTCCCAGCTCCCAATCAGCTAGTCAGCAGCAACACTACCGCCTCTCAAAAAAGAAGATCGATGAATAGTCACTCGATCATG
3	119	0.0775	WT	SNP	-	C->T	CAACATGTTGTCTTCCGTTCGCACGCGTATATATATACCCGGCCACACGCGCCATATTATCATCAACTGCTTTCAAGGCATACACCTACAAATCAAGCTCCCAGCTCCCAATCAGCTAGTCAGC	ACTGCTTTCAAGGCATACACCTACAAATCAAGCTCCCAGCTCCCAATCAGCTAGTCAGCAGCAACACTACCGCCTCTCAAAAAAGAAGATtGATGAATAGTCACTCGATCATG
4	67	0.0436	2D	WT	TA	-	CAACATGTTGTCTTCCGTTCGCACGCGTATaTATACCCGGCCACACGCGCCATATTATCATCAACTGCTTTCAAGGCATACACCTACAAATCAAGCTCCCAGCTCCCAATCAGCTAGTCAGCAG	ACTGCTTTCAAGGCATACACCTACAAATCAAGCTCCCAGCTCCCAATCAGCTAGTCAGCAGCAACACTACCGCCTCTCAAAAAAGAAGATCGATGAATAGTCACTCGATCATG
5	57	0.0371	2I,4D,SNP	WT	AT,CGTA,A->G	-	CAACATGTTGTCTTCCGTTCGCAcATgTATATATACCCGGCCACgCGCGCCATATTATCATCAACTGCTTTCAAGGCATACACCTACAAATCAAGCTCCCAGCTCCCAATCAGCTAGTCAGCAG	ACTGCTTTCAAGGCATACACCTACAAATCAAGCTCCCAGCTCCCAATCAGCTAGTCAGCAGCAACACTACCGCCTCTCAAAAAAGAAGATCGATGAATAGTCACTCGATCATG
6	54	0.0352	6D,4I,SNP	6D,4I,2D,1I,1I,6D,2I,1I,SNP	TACACC,TTAA,C->T,C->A,T->C	CCTACA,C->T,C->A,ATTA,T->C,CA,T,T,ACCGCC,C->G,C->G,A->G,GG,C	cAACATGTTGTCTTCCGTTCGCACGCGTATATATATACCCGGCCACACGCGCCATATTATCATCAACTGCTTTCAAGGCaTACAAATCAAgTTAAtTaCCAGCTCCCAATCAGCTAGcCAGCAG	cATCAACTGCTTTCAAGGCATACaAATCAAGtTaATTACCAGCTCCCAATCAGCTAGcCAGCAgaTCaTCtTgTgAgAaGGAAgCAAGATCGATGAATAGTCACTCGATCATG
7	33	0.0215	WT	SNP	-	C->G	CAACATGTTGTCTTCCGTTCGCACGCGTATATATATACCCGGCCACACGCGCCATATTATCATCAACTGCTTTCAAGGCATACACCTACAAATCAAGCTCCCAGCTCCCAATCAGCTAGTCAGC	ACTGCTTTCAAGGCATACACCTACAAATCAAGCTCCCAGCTCCCAATCAGCTAGTCAGCAGCAACACTACCGCCTCTCAAAAAAGAAGATgGATGAATAGTCACTCGATCATG
8	27	0.0176	SNP	WT	G->C	-	CAACATGTTGTCTTCCGTTCGCACGCGTATATATATACCCGGCCACACGCGCCATATTATCATCAACTcCTTTCAAGGCATACACCTACAAATCAAGCTCCCAGCTCCCAATCAGCTAGTCAGC	CTTTCAAGGCATACACCTACAAATCAAGCTCCCAGCTCCCAATCAGCTAGTCAGCAGCAACACTACCGCCTCTCAAAAAAGAAGATCGATGAATAGTCACTCGATCATG
9	17	0.0111	SNP	WT	G->A,C->T	-	cAACATGTTGTCTTCCGTTCGCACatGTATATATATACCCGGCCACACGCGCCATATTATCATCAACTGCTTTCAAGGCATACACCTACAAATCAAGCTCCCAGCTCCCAATCAGCTAGTCAGC	ACTGCTTTCAAGGCATACACCTACAAATCAAGCTCCCAGCTCCCAATCAGCTAGTCAGCAGCAACACTACCGCCTCTCAAAAAAGAAGATCGATGAATAGTCACTCGATCATG
043-refCMLCP3
1	1186	0.6769	WT	WT	-	-	CAACATGTTGTCTTCCGTTCGCACGCGTATATATATACCCGGCCACACGCGCCATATTATCATCAACTGCTTTCAAGGCATACACCTACAAATCAAGCTCCCAGCTCCCAATCAGCTAGTCAGC	ACTGCTTTCAAGGCATACACCTACAAATCAAGCTCCCAGCTCCCAATCAGCTAGTCAGCAGCAACACTACCGCCTCTCAAAAAAGAAGATCGATGAATAGTCACTCGATCATG
2	144	0.0822	SNP	SNP	T->C	T->C	CAACATGTTGTCTTCCGTTCGCACGCGTATATATATACCCGGCCACACGCGCCATATTATCATCAACTGCTTTCAAGGCATACACCTACAAATCAAGCTCCCAGCcCCCAATCAGCTAGTCAGC	ACTGCTTTCAAGGCATACACCTACAAATCAAGCTCCCAGCcCCCAATCAGCTAGTCAGCAGCAACACTACCGCCTCTCAAAAAAGAAGATCGATGAATAGTCACTCGATCATG
3	91	0.0519	2I,SNP	WT	GT,G->C	-	CAACATGTTGTCTTCCGTTCGCACGCGTAtGTATATATACCCcGCCACACGCGCCATATTATCATCAACTGCTTTCAAGGCATACACCTACAAATCAAGCTCCCAGCTCCCAATCAGCTAGTCA	ACTGCTTTCAAGGCATACACCTACAAATCAAGCTCCCAGCTCCCAATCAGCTAGTCAGCAGCAACACTACCGCCTCTCAAAAAAGAAGATCGATGAATAGTCACTCGATCATG
4	84	0.0479	SNP	WT	G->C	-	CAACATGTTGTCTTCCGTTCGCACGCGTATATATATACCCGGCCACACGCGCCATATTATCATCAACTcCTTTCAAGGCATACACCTACAAATCAAGCTCCCAGCTCCCAATCAGCTAGTCAGC	CTTTCAAGGCATACACCTACAAATCAAGCTCCCAGCTCCCAATCAGCTAGTCAGCAGCAACACTACCGCCTCTCAAAAAAGAAGATCGATGAATAGTCACTCGATCATG
5	80	0.0457	2D	WT	TA	-	CAACATGTTGTCTTCCGTTCGCACGCGTATaTATACCCGGCCACACGCGCCATATTATCATCAACTGCTTTCAAGGCATACACCTACAAATCAAGCTCCCAGCTCCCAATCAGCTAGTCAGCAG	ACTGCTTTCAAGGCATACACCTACAAATCAAGCTCCCAGCTCCCAATCAGCTAGTCAGCAGCAACACTACCGCCTCTCAAAAAAGAAGATCGATGAATAGTCACTCGATCATG
6	77	0.0439	2I,4D,SNP	WT	AT,CGTA,A->G	-	CAACATGTTGTCTTCCGTTCGCAcATgTATATATACCCGGCCACgCGCGCCATATTATCATCAACTGCTTTCAAGGCATACACCTACAAATCAAGCTCCCAGCTCCCAATCAGCTAGTCAGCAG	ACTGCTTTCAAGGCATACACCTACAAATCAAGCTCCCAGCTCCCAATCAGCTAGTCAGCAGCAACACTACCGCCTCTCAAAAAAGAAGATCGATGAATAGTCACTCGATCATG
7	62	0.0354	WT	SNP	-	A->G	CAACATGTTGTCTTCCGTTCGCACGCGTATATATATACCCGGCCACACGCGCCATATTATCATCAACTGCTTTCAAGGCATACACCTACAAATCAAGCTCCCAGCTCCCAATCAGCTAGTCAGC	ACTGCTTTCAAGGCATACACCTACAAATCAAGCTCCCAGCTCCCAATCAGCTAGTCAGCAGCAACACTACCGCCTCTCAAAAAAGAgGATCGATGAATAGTCACTCGATCATG
8	28	0.016	2I,4D,2D,SNP	4D,2D	GT,G->C,T->C,T->C,GCAT,CC	GCAT,CC	CAACATGTTGTCTTCCGTTCGCACGCGTAtGTATATATACCCcGCCACACGCGCCATAcTATCAcCAACTGCTTTCAAgACaTACAAATCAAGCTCCCAGCTCCCAATCAGCTAGTCAGCAGCA	CAACTGCTTTCAAgACaTACAAATCAAGCTCCCAGCTCCCAATCAGCTAGTCAGCAGCAACACTACCGCCTCTCAAAAAAGAAGATCGATGAATAGTCACTCGATCATG
044-refCMLCP3
1	699	0.6887	WT	WT	-	-	CAACATGTTGTCTTCCGTTCGCACGCGTATATATATACCCGGCCACACGCGCCATATTATCATCAACTGCTTTCAAGGCATACACCTACAAATCAAGCTCCCAGCTCCCAATCAGCTAGTCAGC	ACTGCTTTCAAGGCATACACCTACAAATCAAGCTCCCAGCTCCCAATCAGCTAGTCAGCAGCAACACTACCGCCTCTCAAAAAAGAAGATCGATGAATAGTCACTCGATCATG
2	70	0.069	1D,1D,SNP	WT	C->T,T->A,A,G->A,G,A->G	-	cAACATGTTGTCTTCCGTTCGCAtGCGTATATAaAtCCCaCCACgCGCGCCATATTATCATCAACTGCTTTCAAGGCATACACCTACAAATCAAGCTCCCAGCTCCCAATCAGCTAGTCAGCAG	ACTGCTTTCAAGGCATACACCTACAAATCAAGCTCCCAGCTCCCAATCAGCTAGTCAGCAGCAACACTACCGCCTCTCAAAAAAGAAGATCGATGAATAGTCACTCGATCATG
3	69	0.068	WT	17D	-	ACCGCCTCTCAAAAAAG	CAACATGTTGTCTTCCGTTCGCACGCGTATATATATACCCGGCCACACGCGCCATATTATCATCAACTGCTTTCAAGGCATACACCTACAAATCAAGCTCCCAGCTCCCAATCAGCTAGTCAGC	GCGCCATATTATCATCAACTGCTTTCAAGGCATACACCTACAAATCAAGCTCCCAGCTCCCAATCAGCTAGTCAGCAGCAACACtAAGATCGATGAATAGTCACTCGATCATG
4	51	0.0502	2D	WT	TA	-	CAACATGTTGTCTTCCGTTCGCACGCGTATaTATACCCGGCCACACGCGCCATATTATCATCAACTGCTTTCAAGGCATACACCTACAAATCAAGCTCCCAGCTCCCAATCAGCTAGTCAGCAG	ACTGCTTTCAAGGCATACACCTACAAATCAAGCTCCCAGCTCCCAATCAGCTAGTCAGCAGCAACACTACCGCCTCTCAAAAAAGAAGATCGATGAATAGTCACTCGATCATG
5	44	0.0433	SNP	WT	G->T	-	CAACATGTTGTCTTCCGTTCGCACtCGTATATATATACCCGGCCACACGCGCCATATTATCATCAACTGCTTTCAAGGCATACACCTACAAATCAAGCTCCCAGCTCCCAATCAGCTAGTCAGC	TTATCATCAACTGCTTTCAAGGCATACACCTACAAATCAAGCTCCCAGCTCCCAATCAGCTAGTCAGCAGCAACACTACCGCCTCTCAAAAAAGAAGATCGATGAATAGTCACTCGATCA
6	27	0.0266	2I,4D	WT	AT,CGTA	-	CAACATGTTGTCTTCCGTTCGCAcATgTATATATACCCGGCCACACGCGCCATATTATCATCAACTGCTTTCAAGGCATACACCTACAAATCAAGCTCCCAGCTCCCAATCAGCTAGTCAGCAG	ACTGCTTTCAAGGCATACACCTACAAATCAAGCTCCCAGCTCCCAATCAGCTAGTCAGCAGCAACACTACCGCCTCTCAAAAAAGAAGATCGATGAATAGTCACTCGATCATG
7	20	0.0197	WT	SNP	-	G->A	CAACATGTTGTCTTCCGTTCGCACGCGTATATATATACCCGGCCACACGCGCCATATTATCATCAACTGCTTTCAAGGCATACACCTACAAATCAAGCTCCCAGCTCCCAATCAGCTAGTCAGC	ACTGCTTTCAAGGCATACACCTACAAATCAAGCTCCCAGCTCCCAATCAGCTAGTCAGCAGCAACACTACCGCCTCTCAAAAAAGAAaATCGATGAATAGTCACTCGATCA
8	18	0.0177	6D,4I,SNP	6D,4I,2D,1I,1I,2D,4D,2I,1I,SNP	TACACC,TTAA,C->T,C->A,T->C	CCTACA,C->T,C->A,ATTA,T->C,CA,T,T,CC,CCTC,C->G,GG,C	cAACATGTTGTCTTCCGTTCGCACGCGTATATATATACCCGGCCACACGCGCCATATTATCATCAACTGCTTTCAAGGCaTACAAATCAAgTTAAtTaCCAGCTCCCAATCAGCTAGcCAGCAG	cATCAACTGCTTTCAAGGCATACaAATCAAGtTaATTACCAGCTCCCAATCAGCTAGcCAGCAgaTCaTCTagTgAAAaGGAAgCAAGATCGATGAATAGTCACTCGATCATG
9	17	0.0167	SNP	SNP	A->G	A->G	CAACATGTTGTCTTCCGTTCGCACGCGTATATATATACCCGGCCACACGCGCCATATTATCATCAACTGCTTTCgAGGCATACACCTACAAATCAAGCTCCCAGCTCCCAATCAGCTAGTCAGC	ACTGCTTTCgAGGCATACACCTACAAATCAAGCTCCCAGCTCCCAATCAGCTAGTCAGCAGCAACACTACCGCCTCTCAAAAAAGAAGATCGATGAATAGTCACTCGATCATG
045-refCMLCP3
1	1304	0.786	WT	WT	-	-	CAACATGTTGTCTTCCGTTCGCACGCGTATATATATACCCGGCCACACGCGCCATATTATCATCAACTGCTTTCAAGGCATACACCTACAAATCAAGCTCCCAGCTCCCAATCAGCTAGTCAGC	ACTGCTTTCAAGGCATACACCTACAAATCAAGCTCCCAGCTCCCAATCAGCTAGTCAGCAGCAACACTACCGCCTCTCAAAAAAGAAGATCGATGAATAGTCACTCGATCATG
2	172	0.1037	1D,1D,SNP	SNP	C->T,T->A,A,G->A,G,A->G,A->G	A->G	cAACATGTTGTCTTCCGTTCGCAtGCGTATATAaAtCCCaCCACgCGCGCCATATTATCATCAACTGCTTTCAgGGCATACACCTACAAATCAAGCTCCCAGCTCCCAATCAGCTAGTCAGCAG	ACTGCTTTCAgGGCATACACCTACAAATCAAGCTCCCAGCTCCCAATCAGCTAGTCAGCAGCAACACTACCGCCTCTCAAAAAAGAAGATCGATGAATAGTCACTCGATCATG
3	87	0.0524	2I,SNP	WT	GT,G->C	-	CAACATGTTGTCTTCCGTTCGCACGCGTAtGTATATATACCCcGCCACACGCGCCATATTATCATCAACTGCTTTCAAGGCATACACCTACAAATCAAGCTCCCAGCTCCCAATCAGCTAGTCA	ACTGCTTTCAAGGCATACACCTACAAATCAAGCTCCCAGCTCCCAATCAGCTAGTCAGCAGCAACACTACCGCCTCTCAAAAAAGAAGATCGATGAATAGTCACTCGATCATG
4	41	0.0247	WT	SNP	-	A->G	CAACATGTTGTCTTCCGTTCGCACGCGTATATATATACCCGGCCACACGCGCCATATTATCATCAACTGCTTTCAAGGCATACACCTACAAATCAAGCTCCCAGCTCCCAATCAGCTAGTCAGC	ACTGCTTTCAAGGCATACACCTACAAATCAAGCTCCCAGCTCCCAATCAGCTAGTCAGCAGCAACACTACCGCCTCTCAAAAAAGAgGATCGATGAATAGTCACTCGATCATG
5	34	0.0205	SNP	WT	G->A,C->T	-	cAACATGTTGTCTTCCGTTCGCACatGTATATATATACCCGGCCACACGCGCCATATTATCATCAACTGCTTTCAAGGCATACACCTACAAATCAAGCTCCCAGCTCCCAATCAGCTAGTCAGC	ACTGCTTTCAAGGCATACACCTACAAATCAAGCTCCCAGCTCCCAATCAGCTAGTCAGCAGCAACACTACCGCCTCTCAAAAAAGAAGATCGATGAATAGTCACTCGATCATG
6	21	0.0127	2I	WT	GT	-	CAACATGTTGTCTTCCGTTCGCACGCGTAtGTATATATACCCGGCCACACGCGCCATATTATCATCAACTGCTTTCAAGGCATACACCTACAAATCAAGCTCCCAGCTCCCAATCAGCTAGTCA	ACTGCTTTCAAGGCATACACCTACAAATCAAGCTCCCAGCTCCCAATCAGCTAGTCAGCAGCAACACTACCGCCTCTCAAAAAAGAAGATCGATGAATAGTCACTCGATCATG
046-refCMLCP3
1	1188	0.6731	WT	WT	-	-	CAACATGTTGTCTTCCGTTCGCACGCGTATATATATACCCGGCCACACGCGCCATATTATCATCAACTGCTTTCAAGGCATACACCTACAAATCAAGCTCCCAGCTCCCAATCAGCTAGTCAGC	ACTGCTTTCAAGGCATACACCTACAAATCAAGCTCCCAGCTCCCAATCAGCTAGTCAGCAGCAACACTACCGCCTCTCAAAAAAGAAGATCGATGAATAGTCACTCGATCATG
2	116	0.0657	WT	SNP	-	A->G	CAACATGTTGTCTTCCGTTCGCACGCGTATATATATACCCGGCCACACGCGCCATATTATCATCAACTGCTTTCAAGGCATACACCTACAAATCAAGCTCCCAGCTCCCAATCAGCTAGTCAGC	ACTGCTTTCAAGGCATACACCTACAAATCAAGCTCCCAGCTCCCAATCAGCTAGTCAGCAGCgACACTACCGCCTCTCAAAAAAGAAGATCGATGAATAGTCACTCGATCATG
3	111	0.0629	2I,SNP	WT	GT,G->C	-	CAACATGTTGTCTTCCGTTCGCACGCGTAtGTATATATACCCcGCCACACGCGCCATATTATCATCAACTGCTTTCAAGGCATACACCTACAAATCAAGCTCCCAGCTCCCAATCAGCTAGTCA	ACTGCTTTCAAGGCATACACCTACAAATCAAGCTCCCAGCTCCCAATCAGCTAGTCAGCAGCAACACTACCGCCTCTCAAAAAAGAAGATCGATGAATAGTCACTCGATCATG
4	61	0.0346	2I,4D,SNP	WT	AT,CGTA,A->G	-	CAACATGTTGTCTTCCGTTCGCAcATgTATATATACCCGGCCACgCGCGCCATATTATCATCAACTGCTTTCAAGGCATACACCTACAAATCAAGCTCCCAGCTCCCAATCAGCTAGTCAGCAG	ACTGCTTTCAAGGCATACACCTACAAATCAAGCTCCCAGCTCCCAATCAGCTAGTCAGCAGCAACACTACCGCCTCTCAAAAAAGAAGATCGATGAATAGTCACTCGATCATG
5	60	0.034	SNP	WT	G->C	-	CAACATGTTGTCTTCCGTTCGCACGCGTATATATATACCCGGCCACACGCGCCATATTATCATCAACTcCTTTCAAGGCATACACCTACAAATCAAGCTCCCAGCTCCCAATCAGCTAGTCAGC	CTTTCAAGGCATACACCTACAAATCAAGCTCCCAGCTCCCAATCAGCTAGTCAGCAGCAACACTACCGCCTCTCAAAAAAGAAGATCGATGAATAGTCACTCGATCATG
6	55	0.0312	1D,1D,SNP	WT	C->T,T->A,A,G->A,G,A->G	-	cAACATGTTGTCTTCCGTTCGCAtGCGTATATAaAtCCCaCCACgCGCGCCATATTATCATCAACTGCTTTCAAGGCATACACCTACAAATCAAGCTCCCAGCTCCCAATCAGCTAGTCAGCAG	ACTGCTTTCAAGGCATACACCTACAAATCAAGCTCCCAGCTCCCAATCAGCTAGTCAGCAGCAACACTACCGCCTCTCAAAAAAGAAGATCGATGAATAGTCACTCGATCATG
7	51	0.0289	6D,4I,SNP	6D,4I,2D,1I,1I,6D,2I,1I,SNP	TACACC,TTAA,C->T,C->A,T->C	CCTACA,C->T,C->A,ATTA,T->C,CA,T,T,ACCGCC,C->G,C->G,A->G,GG,C	cAACATGTTGTCTTCCGTTCGCACGCGTATATATATACCCGGCCACACGCGCCATATTATCATCAACTGCTTTCAAGGCaTACAAATCAAgTTAAtTaCCAGCTCCCAATCAGCTAGcCAGCAG	cATCAACTGCTTTCAAGGCATACaAATCAAGtTaATTACCAGCTCCCAATCAGCTAGcCAGCAgaTCaTCtTgTgAgAaGGAAgCAAGATCGATGAATAGTCACTCGATCATG
8	42	0.0238	2D	WT	TA	-	CAACATGTTGTCTTCCGTTCGCACGCGTATaTATACCCGGCCACACGCGCCATATTATCATCAACTGCTTTCAAGGCATACACCTACAAATCAAGCTCCCAGCTCCCAATCAGCTAGTCAGCAG	ACTGCTTTCAAGGCATACACCTACAAATCAAGCTCCCAGCTCCCAATCAGCTAGTCAGCAGCAACACTACCGCCTCTCAAAAAAGAAGATCGATGAATAGTCACTCGATCATG
9	34	0.0193	2I,SNP	WT	GT,G->C,A->G,T->C	-	CAACATGTTGTCTTCCGTTCGCACGCGTAtGTATATATACCCcGCCACACGCGCCATgTTATCAcCAACTGCTTTCAAGGCATACACCTACAAATCAAGCTCCCAGCTCCCAATCAGCTAGTCA	CAACTGCTTTCAAGGCATACACCTACAAATCAAGCTCCCAGCTCCCAATCAGCTAGTCAGCAGCAACACTACCGCCTCTCAAAAAAGAAGATCGATGAATAGTCACTCGATCATG
10	32	0.0181	SNP	WT	A->G	-	CAACATGTTGTCTTCCGTTCGCACGCGTATgTATATACCCGGCCACACGCGCCATATTATCATCAACTGCTTTCAAGGCATACACCTACAAATCAAGCTCCCAGCTCCCAATCAGCTAGTCAGC	ACTGCTTTCAAGGCATACACCTACAAATCAAGCTCCCAGCTCCCAATCAGCTAGTCAGCAGCAACACTACCGCCTCTCAAAAAAGAAGATCGATGAATAGTCACTCGATCATG
11	15	0.0085	SNP	SNP	A->G	A->G	CAACATGTTGTCTTCCGTTCGCACGCGTATATATATACCCGGCCACACGCGCCATATTATCATCAACTGCTTTCAAGGCATACgCCTACAAATCAAGCTCCCAGCTCCCAATCAGCTAGTCAGC	ACTGCTTTCAAGGCATACgCCTACAAATCAAGCTCCCAGCTCCCAATCAGCTAGTCAGCAGCAACACTACCGCCTCTCAAAAAAGAAGATCGATGAATAGTCACTCGATCATG
047-refCMLCP3
1	1376	0.7277	WT	WT	-	-	CAACATGTTGTCTTCCGTTCGCACGCGTATATATATACCCGGCCACACGCGCCATATTATCATCAACTGCTTTCAAGGCATACACCTACAAATCAAGCTCCCAGCTCCCAATCAGCTAGTCAGC	ACTGCTTTCAAGGCATACACCTACAAATCAAGCTCCCAGCTCCCAATCAGCTAGTCAGCAGCAACACTACCGCCTCTCAAAAAAGAAGATCGATGAATAGTCACTCGATCATG
2	180	0.0952	2I	WT	GT	-	CAACATGTTGTCTTCCGTTCGCACGCGTAtGTATATATACCCGGCCACACGCGCCATATTATCATCAACTGCTTTCAAGGCATACACCTACAAATCAAGCTCCCAGCTCCCAATCAGCTAGTCA	ACTGCTTTCAAGGCATACACCTACAAATCAAGCTCCCAGCTCCCAATCAGCTAGTCAGCAGCAACACTACCGCCTCTCAAAAAAGAAGATCGATGAATAGTCACTCGATCATG
3	122	0.0645	WT	1I,5D,2I,1I,2I,1I,SNP	-	A->G,T,CCGCC,C->A,AG,G,GG,C	CAACATGTTGTCTTCCGTTCGCACGCGTATATATATACCCGGCCACACGCGCCATATTATCATCAACTGCTTTCAAGGCATACACCTACAAATCAAGCTCCCAGCTCCCAATCAGCTAGTCAGC	TGCTTTCAAGGCATACACCTACAAATCAAGCTCCCAGCTCCCAATCAGCTAGTCAGCgGCAACaTCTaTatAGcGAAAaGGAAgCAAGATCGATGAATAGTCACTCGATCATG
4	78	0.0412	2D	WT	TA	-	CAACATGTTGTCTTCCGTTCGCACGCGTATaTATACCCGGCCACACGCGCCATATTATCATCAACTGCTTTCAAGGCATACACCTACAAATCAAGCTCCCAGCTCCCAATCAGCTAGTCAGCAG	ACTGCTTTCAAGGCATACACCTACAAATCAAGCTCCCAGCTCCCAATCAGCTAGTCAGCAGCAACACTACCGCCTCTCAAAAAAGAAGATCGATGAATAGTCACTCGATCATG
5	65	0.0344	2I,4D,SNP	WT	AT,CGTA,A->G	-	CAACATGTTGTCTTCCGTTCGCAcATgTATATATACCCGGCCACgCGCGCCATATTATCATCAACTGCTTTCAAGGCATACACCTACAAATCAAGCTCCCAGCTCCCAATCAGCTAGTCAGCAG	ACTGCTTTCAAGGCATACACCTACAAATCAAGCTCCCAGCTCCCAATCAGCTAGTCAGCAGCAACACTACCGCCTCTCAAAAAAGAAGATCGATGAATAGTCACTCGATCATG
6	31	0.0164	SNP	WT	C->T	-	CAACATGTTGTCTTCCGTTCGCAtGCGTATATATATACCCGGCCACACGCGCCATATTATCATCAACTGCTTTCAAGGCATACACCTACAAATCAAGCTCCCAGCTCCCAATCAGCTAGTCAGC	ACTGCTTTCAAGGCATACACCTACAAATCAAGCTCCCAGCTCCCAATCAGCTAGTCAGCAGCAACACTACCGCCTCTCAAAAAAGAAGATCGATGAATAGTCACTCGATCATG
7	20	0.0106	WT	SNP	-	A->G	CAACATGTTGTCTTCCGTTCGCACGCGTATATATATACCCGGCCACACGCGCCATATTATCATCAACTGCTTTCAAGGCATACACCTACAAATCAAGCTCCCAGCTCCCAATCAGCTAGTCAGC	ACTGCTTTCAAGGCATACACCTACAAATCAAGCTCCCAGCTCCCAATCAGCTAGTCAGCAGCgACACTACCGCCTCTCAAAAAAGAAGATCGATGAATAGTCACTCGATCATG
8	19	0.01	2I,4D	1I,5D,2I,1I,2I,1I,SNP	AT,CGTA	A->G,T,CCGCC,C->A,AG,G,GG,C	CAACATGTTGTCTTCCGTTCGCAcATgTATATATACCCGGCCACACGCGCCATATTATCATCAACTGCTTTCAAGGCATACACCTACAAATCAAGCTCCCAGCTCCCAATCAGCTAGTCAGC	TGCTTTCAAGGCATACACCTACAAATCAAGCTCCCAGCTCCCAATCAGCTAGTCAGCgGCAACaTCTaTatAGcGAAAaGGAAgCAAGATCGATGAATAGTCACTCGATCATG
048-refCMLCP3
1	1345	0.7464	WT	WT	-	-	CAACATGTTGTCTTCCGTTCGCACGCGTATATATATACCCGGCCACACGCGCCATATTATCATCAACTGCTTTCAAGGCATACACCTACAAATCAAGCTCCCAGCTCCCAATCAGCTAGTCAGC	ACTGCTTTCAAGGCATACACCTACAAATCAAGCTCCCAGCTCCCAATCAGCTAGTCAGCAGCAACACTACCGCCTCTCAAAAAAGAAGATCGATGAATAGTCACTCGATCATG
2	160	0.0888	1D,1D,SNP	WT	C->T,T->A,A,G->A,G,A->G	-	cAACATGTTGTCTTCCGTTCGCAtGCGTATATAaAtCCCaCCACgCGCGCCATATTATCATCAACTGCTTTCAAGGCATACACCTACAAATCAAGCTCCCAGCTCCCAATCAGCTAGTCAGCAG	ACTGCTTTCAAGGCATACACCTACAAATCAAGCTCCCAGCTCCCAATCAGCTAGTCAGCAGCAACACTACCGCCTCTCAAAAAAGAAGATCGATGAATAGTCACTCGATCATG
3	94	0.0522	2I,SNP	WT	GT,G->C	-	CAACATGTTGTCTTCCGTTCGCACGCGTAtGTATATATACCCcGCCACACGCGCCATATTATCATCAACTGCTTTCAAGGCATACACCTACAAATCAAGCTCCCAGCTCCCAATCAGCTAGTCA	ACTGCTTTCAAGGCATACACCTACAAATCAAGCTCCCAGCTCCCAATCAGCTAGTCAGCAGCAACACTACCGCCTCTCAAAAAAGAAGATCGATGAATAGTCACTCGATCATG
4	64	0.0355	1D,1I,SNP	1D,1I,1I,5D,2I,1I,2I,1I,SNP	G,T,C->A	G,T,C->A,A->G,T,CCGCC,C->A,AG,G,GG,C	CAACATGTTGTCTTCCGTTCGCACGCGTATATATATACCCGGCCACACGCGCCATATTATCATCAACTGCTTTCAAGGCATACACCTACAAATCAacTTaCCAGCTCCCAATCAGCTAGTCAGC	TGCTTTCAAGGCATACACCTACAAATCAacTTaCCAGCTCCCAATCAGCTAGTCAGCgGCAACaTCTaTatAGcGAAAaGGAAgCAAGATCGATGAATAGTCACTCGATCATG
5	54	0.03	WT	SNP	-	A->G	CAACATGTTGTCTTCCGTTCGCACGCGTATATATATACCCGGCCACACGCGCCATATTATCATCAACTGCTTTCAAGGCATACACCTACAAATCAAGCTCCCAGCTCCCAATCAGCTAGTCAGC	ACTGCTTTCAAGGCATACACCTACAAATCAAGCTCCCAGCTCCCAATCAGCTAGTCAGCAGCAACACTACCGCCTCTCAAAAAAGAgGATCGATGAATAGTCACTCGATCATG
6	33	0.0183	2I	WT	GT	-	CAACATGTTGTCTTCCGTTCGCACGCGTAtGTATATATACCCGGCCACACGCGCCATATTATCATCAACTGCTTTCAAGGCATACACCTACAAATCAAGCTCCCAGCTCCCAATCAGCTAGTCA	ACTGCTTTCAAGGCATACACCTACAAATCAAGCTCCCAGCTCCCAATCAGCTAGTCAGCAGCAACACTACCGCCTCTCAAAAAAGAAGATCGATGAATAGTCACTCGATCATG
7	30	0.0166	SNP	SNP	A->G	A->G	CAACATGTTGTCTTCCGTTCGCACGCGTATATATATACCCGGCCACACGCGCCATATTATCATCAACTGCTTTCgAGGCATACACCTACAAATCAAGCTCCCAGCTCCCAATCAGCTAGTCAGC	ACTGCTTTCgAGGCATACACCTACAAATCAAGCTCCCAGCTCCCAATCAGCTAGTCAGCAGCAACACTACCGCCTCTCAAAAAAGAAGATCGATGAATAGTCACTCGATCATG
8	22	0.0122	2I,SNP	WT	GT,G->C,A->G,T->C	-	CAACATGTTGTCTTCCGTTCGCACGCGTAtGTATATATACCCcGCCACACGCGCCATgTTATCAcCAACTGCTTTCAAGGCATACACCTACAAATCAAGCTCCCAGCTCCCAATCAGCTAGTCA	ACTGCTTTCAAGGCATACACCTACAAATCAAGCTCCCAGCTCCCAATCAGCTAGTCAGCAGCAACACTACCGCCTCTCAAAAAAGAAGATCGATGAATAGTCACTCGATCATG
049-refCMLCP3
1	682	0.6634	WT	WT	-	-	CAACATGTTGTCTTCCGTTCGCACGCGTATATATATACCCGGCCACACGCGCCATATTATCATCAACTGCTTTCAAGGCATACACCTACAAATCAAGCTCCCAGCTCCCAATCAGCTAGTCAGC	ACTGCTTTCAAGGCATACACCTACAAATCAAGCTCCCAGCTCCCAATCAGCTAGTCAGCAGCAACACTACCGCCTCTCAAAAAAGAAGATCGATGAATAGTCACTCGATCATG
2	108	0.1051	2I,4D	WT	AT,CGTA	-	CAACATGTTGTCTTCCGTTCGCAcATgTATATATACCCGGCCACACGCGCCATATTATCATCAACTGCTTTCAAGGCATACACCTACAAATCAAGCTCCCAGCTCCCAATCAGCTAGTCAGCAG	ACTGCTTTCAAGGCATACACCTACAAATCAAGCTCCCAGCTCCCAATCAGCTAGTCAGCAGCAACACTACCGCCTCTCAAAAAAGAAGATCGATGAATAGTCACTCGATCATG
3	94	0.0914	1D,1I,SNP	1D,1I,1I,5D,2I,1I,2I,1I,SNP	G,T,C->A	G,T,C->A,A->G,T,CCGCC,C->A,AG,G,GG,C	CAACATGTTGTCTTCCGTTCGCACGCGTATATATATACCCGGCCACACGCGCCATATTATCATCAACTGCTTTCAAGGCATACACCTACAAATCAacTTaCCAGCTCCCAATCAGCTAGTCAGC	TGCTTTCAAGGCATACACCTACAAATCAacTTaCCAGCTCCCAATCAGCTAGTCAGCgGCAACaTCTaTatAGcGAAAaGGAAgCAAGATCGATGAATAGTCACTCGATCATG
4	53	0.0516	2I,SNP	SNP	GT,G->C,G->C	C->T	cAACATGTTGTCTTCCGTTCGCACGCGTAtGTATATATACCCccCCACACGCGCCATATTATCATCAACTGCTTTCAAGGCATACACCTACAAATCAAGCTCCCAGCTCCCAATCAGCTAGTCA	ACTGCTTTCAAGGCATACACCTACAAATCAAGCTCCCAGCTCCCAATCAGCTAGTCAGCAGCAACACTACCGCCTCTCAAAAAAGAAGATCGATGAATAGTCACTtGATCATG
5	53	0.0516	SNP	WT	G->C	-	CAACATGTTGTCTTCCGTTCGCACGCGTATATATATACCCGGCCACACGCGCCATATTATCATCAACTcCTTTCAAGGCATACACCTACAAATCAAGCTCCCAGCTCCCAATCAGCTAGTCAGC	CTTTCAAGGCATACACCTACAAATCAAGCTCCCAGCTCCCAATCAGCTAGTCAGCAGCAACACTACCGCCTCTCAAAAAAGAAGATCGATGAATAGTCACTCGATCATG
6	21	0.0204	6D,4I,SNP	6D,4I,2D,1I,1I,2D,4D,2I,1I,SNP	TACACC,C->G,TTAA,C->T,C->A,T->C	CCTACA,C->G,C->T,C->A,ATTA,T->C,CA,T,T,CC,CCTC,C->G,GG,C	cAACATGTTGTCTTCCGTTCGCACGCGTATATATATACCCGGCCACACGCGCCATATTATCATCAACTGCTTTCAAGGCaTACAAATgAAgTTAAtTaCCAGCTCCCAATCAGCTAGcCAGCAG	cATCAACTGCTTTCAAGGCATACaAATgAAGtTaATTACCAGCTCCCAATCAGCTAGcCAGCAgaTCaTCTagTgAAAaGGAAgCAAGATCGATGAATAGTCACTCGATCATG
7	17	0.0165	6D,4I,SNP	6D,4I,2D,1I,1I,6D,2I,1I,SNP	TACACC,TTAA,C->T,C->A,T->C	CCTACA,C->T,C->A,ATTA,T->C,CA,T,T,ACCGCC,C->G,C->G,A->G,GG,C	cAACATGTTGTCTTCCGTTCGCACGCGTATATATATACCCGGCCACACGCGCCATATTATCATCAACTGCTTTCAAGGCaTACAAATCAAgTTAAtTaCCAGCTCCCAATCAGCTAGcCAGCAG	cATCAACTGCTTTCAAGGCATACaAATCAAGtTaATTACCAGCTCCCAATCAGCTAGcCAGCAgaTCaTCtTgTgAgAaGGAAgCAAGATCGATGAATAGTCACTCGATCATG
049-refN3CP1
1	51	0.2931	WT	WT	-	-	GCCCCGAGGATTGGATATCTGGATGAGGCTGCAAAGGTTGAAGAATGCCTGCTATGATGCGGGTTTCGCAAGGGTTGATGGTCATCCCTGTCCAACATTGTTTGCAAATTGGTTTCCGGTGTA	TGAAGAATGCCTGCTATGATGCGGGTTTCGCAAGGGTTGATGGTCATCCCTGTCCAACATTGTTTGCAAATTGGTTTCCGGTGTACTTCTCAACTGTGCCAGATGATTCGGAG
2	39	0.2241	1I	1I	A	A	GCCCCGAGGATTGGATATCTGGATGAGGCTGCAAAGGTTGAAGAATGCCTGCTATGATGCGGGTTTCgACAAGGGTTGATGGTCATCCCTGTCCAACATTGTTTGCAAATTGGTTTCCGGTGT	GAAGAATGCCTGCTATGATGCGGGTTTCgACAAGGGTTGATGGTCATCCCTGTCCAACATTGTTTGCAAATTGGTTTCCGGTGTACTTCTCAACTGTGCCAGATGATTCGGAG
3	29	0.1667	1I	1I	T	T	GCCCCGAGGATTGGATATCTGGATGAGGCTGCAAAGGTTGAAGAATGCCTGCTATGATGCGGGTTTCgTCAAGGGTTGATGGTCATCCCTGTCCAACATTGTTTGCAAATTGGTTTCCGGTGT	GAAGAATGCCTGCTATGATGCGGGTTTCgTCAAGGGTTGATGGTCATCCCTGTCCAACATTGTTTGCAAATTGGTTTCCGGTGTACTTCTCAACTGTGCCAGATGATTCGGAG
4	20	0.1149	1I,SNP	1I,SNP	C->T,T,G->C,T->A	C->T,T,G->C,T->A	GCCCCGAGGATTGGATATCTGGATGAGGCTGCAAAGGTTGAAGAATGCCTGtTATGATGCGGGTTTCgTCAAGGGTTGATGGTCATCCCTGTCCAACATTcTTaGCAAATTGGTTTCCGGTGT	GAAGAATGCCTGtTATGATGCGGGTTTCgTCAAGGGTTGATGGTCATCCCTGTCCAACATTcTTaGCAAATTGGTTTCCGGTGTACTTCTCAACTGTGCCAGATGATTCGGAG
5	18	0.1034	SNP	3D,SNP	C->T,G->C	C->T,G->C,CTT	GCCCCGAGGATTGGATATCTGGATGAGGCTGCAAAGGTTGAAGAATGCCTGtTATGATGCGGGTTTCGCAAGGGTTGATGGTCATCCCTGTCCAACATTcTTTGCAAATTGGTTTCCGGTGTA	GGTTGAAGAATGCCTGtTATGATGCGGGTTTCGCAAGGGTTGATGGTCATCCCTGTCCAACATTcTTTGCAAATTGGTTTCCGGTGTaCTCAACTGTGCCAGATGATTCGGAG
6	17	0.0977	SNP	SNP	C->T,G->C,T->A	C->T,G->C,T->A	GCCCCGAGGATTGGATATCTGGATGAGGCTGCAAAGGTTGAAGAATGCCTGtTATGATGCGGGTTTCGCAAGGGTTGATGGTCATCCCTGTCCAACATTcTTaGCAAATTGGTTTCCGGTGTA	TGAAGAATGCCTGtTATGATGCGGGTTTCGCAAGGGTTGATGGTCATCCCTGTCCAACATTcTTaGCAAATTGGTTTCCGGTGTACTTCTCAACTGTGCCAGATGATTCGGAG
050-refCMLCP3
1	787	0.7524	WT	WT	-	-	CAACATGTTGTCTTCCGTTCGCACGCGTATATATATACCCGGCCACACGCGCCATATTATCATCAACTGCTTTCAAGGCATACACCTACAAATCAAGCTCCCAGCTCCCAATCAGCTAGTCAGC	ACTGCTTTCAAGGCATACACCTACAAATCAAGCTCCCAGCTCCCAATCAGCTAGTCAGCAGCAACACTACCGCCTCTCAAAAAAGAAGATCGATGAATAGTCACTCGATCATG
2	101	0.0966	2D	WT	TA	-	CAACATGTTGTCTTCCGTTCGCACGCGTATaTATACCCGGCCACACGCGCCATATTATCATCAACTGCTTTCAAGGCATACACCTACAAATCAAGCTCCCAGCTCCCAATCAGCTAGTCAGCAG	ACTGCTTTCAAGGCATACACCTACAAATCAAGCTCCCAGCTCCCAATCAGCTAGTCAGCAGCAACACTACCGCCTCTCAAAAAAGAAGATCGATGAATAGTCACTCGATCATG
3	74	0.0707	SNP	SNP	T->C	T->C	CAACATGTTGTCTTCCGTTCGCACGCGTATATATATACCCGGCCACACGCGCCATATTATCATCAACTGCcTTCAAGGCATACACCTACAAATCAAGCTCCCAGCTCCCAATCAGCTAGTCAGC	ACTGCcTTCAAGGCATACACCTACAAATCAAGCTCCCAGCTCCCAATCAGCTAGTCAGCAGCAACACTACCGCCTCTCAAAAAAGAAGATCGATGAATAGTCACTCGATCATG
4	38	0.0363	2I,4D	WT	AT,CGTA	-	CAACATGTTGTCTTCCGTTCGCAcATgTATATATACCCGGCCACACGCGCCATATTATCATCAACTGCTTTCAAGGCATACACCTACAAATCAAGCTCCCAGCTCCCAATCAGCTAGTCAGCAG	ACTGCTTTCAAGGCATACACCTACAAATCAAGCTCCCAGCTCCCAATCAGCTAGTCAGCAGCAACACTACCGCCTCTCAAAAAAGAAGATCGATGAATAGTCACTCGATCATG
5	28	0.0268	2D,SNP	WT	TA,G->C	-	CAACATGTTGTCTTCCGTTCGCACGCGTATaTATACCCGGCCACACGCGCCATATTATCATCAACTcCTTTCAAGGCATACACCTACAAATCAAGCTCCCAGCTCCCAATCAGCTAGTCAGCAG	CTTTCAAGGCATACACCTACAAATCAAGCTCCCAGCTCCCAATCAGCTAGTCAGCAGCAACACTACCGCCTCTCAAAAAAGAAGATCGATGAATAGTCACTCGATCATG
6	18	0.0172	SNP	WT	A->G	-	CAACATGTTGTCTTCCGTTCGCACGCGTATgTATATACCCGGCCACACGCGCCATATTATCATCAACTGCTTTCAAGGCATACACCTACAAATCAAGCTCCCAGCTCCCAATCAGCTAGTCAGC	ACTGCTTTCAAGGCATACACCTACAAATCAAGCTCCCAGCTCCCAATCAGCTAGTCAGCAGCAACACTACCGCCTCTCAAAAAAGAAGATCGATGAATAGTCACTCGATCATG
050-refN3CP1
1	49	0.3798	WT	SNP	-	C->T	GCCCCGAGGATTGGATATCTGGATGAGGCTGCAAAGGTTGAAGAATGCCTGCTATGATGCGGGTTTCGCAAGGGTTGATGGTCATCCCTGTCCAACATTGTTTGCAAATTGGTTTCCGGTGTA	TGAAGAATGCCTGCTATGATGCGGGTTTCGCAAGGGTTGATGGTCATCCCTGTCCAACATTGTTTGCAAATTGGTTTCCGGTGTACTTtTCAACTGTGCCAGATGATTCGGAG
2	48	0.3721	SNP	SNP	C->T,G->C,T->A	C->T,G->C,T->A	GCCCCGAGGATTGGATATCTGGATGAGGCTGCAAAGGTTGAAGAATGCCTGtTATGATGCGGGTTTCGCAAGGGTTGATGGTCATCCCTGTCCAACATTcTTaGCAAATTGGTTTCCGGTGTA	TGAAGAATGCCTGtTATGATGCGGGTTTCGCAAGGGTTGATGGTCATCCCTGTCCAACATTcTTaGCAAATTGGTTTCCGGTGTACTTCTCAACTGTGCCAGATGATTCGGAG
3	32	0.2481	1I	1I	T	T	GCCCCGAGGATTGGATATCTGGATGAGGCTGCAAAGGTTGAAGAATGCCTGCTATGATGCGGGTTTCgTCAAGGGTTGATGGTCATCCCTGTCCAACATTGTTTGCAAATTGGTTTCCGGTGT	GAAGAATGCCTGCTATGATGCGGGTTTCgTCAAGGGTTGATGGTCATCCCTGTCCAACATTGTTTGCAAATTGGTTTCCGGTGTACTTCTCAACTGTGCCAGATGATTCGGAG
051-refCMLCP3
1	1048	0.7385	WT	WT	-	-	CAACATGTTGTCTTCCGTTCGCACGCGTATATATATACCCGGCCACACGCGCCATATTATCATCAACTGCTTTCAAGGCATACACCTACAAATCAAGCTCCCAGCTCCCAATCAGCTAGTCAGC	ACTGCTTTCAAGGCATACACCTACAAATCAAGCTCCCAGCTCCCAATCAGCTAGTCAGCAGCAACACTACCGCCTCTCAAAAAAGAAGATCGATGAATAGTCACTCGATCATG
2	88	0.062	SNP	1D,1I,2D,4D,2I,1I,SNP	T->C	T->C,C,A->T,T,CC,CCTC,C->G,GG,C	CAACATGTTGTCTTCCGTTCGCACGCGTATATATATACCCGGCCACACGCGCCATATTATCATCAACTGCTTTCAAGGCATACACCTACAAATCAAGCTCCCAGCTCCCAATCAGCTAGcCAGC	TCAACTGCTTTCAAGGCATACACCTACAAATCAAGCTCCCAGCTCCCAATCAGCTAGcCAGCAgAtCaTCTagTgAAAaGGAAgCAAGATCGATGAATAGTCACTCGATCATG
3	85	0.0599	2I	WT	GT	-	CAACATGTTGTCTTCCGTTCGCACGCGTAtGTATATATACCCGGCCACACGCGCCATATTATCATCAACTGCTTTCAAGGCATACACCTACAAATCAAGCTCCCAGCTCCCAATCAGCTAGTCA	ACTGCTTTCAAGGCATACACCTACAAATCAAGCTCCCAGCTCCCAATCAGCTAGTCAGCAGCAACACTACCGCCTCTCAAAAAAGAAGATCGATGAATAGTCACTCGATCATG
4	48	0.0338	2I,SNP	WT	GT,G->C,A->G,T->C	-	CAACATGTTGTCTTCCGTTCGCACGCGTAtGTATATATACCCcGCCACACGCGCCATgTTATCAcCAACTGCTTTCAAGGCATACACCTACAAATCAAGCTCCCAGCTCCCAATCAGCTAGTCA	ACTGCTTTCAAGGCATACACCTACAAATCAAGCTCCCAGCTCCCAATCAGCTAGTCAGCAGCAACACTACCGCCTCTCAAAAAAGAAGATCGATGAATAGTCACTCGATCATG
5	48	0.0338	2I,4D	WT	AT,CGTA	-	CAACATGTTGTCTTCCGTTCGCAcATgTATATATACCCGGCCACACGCGCCATATTATCATCAACTGCTTTCAAGGCATACACCTACAAATCAAGCTCCCAGCTCCCAATCAGCTAGTCAGCAG	ACTGCTTTCAAGGCATACACCTACAAATCAAGCTCCCAGCTCCCAATCAGCTAGTCAGCAGCAACACTACCGCCTCTCAAAAAAGAAGATCGATGAATAGTCACTCGATCATG
6	37	0.0261	SNP	WT	C->T	-	CAACATGTTGTCTTCCGTTCGCAtGCGTATATATATACCCGGCCACACGCGCCATATTATCATCAACTGCTTTCAAGGCATACACCTACAAATCAAGCTCCCAGCTCCCAATCAGCTAGTCAGC	ACTGCTTTCAAGGCATACACCTACAAATCAAGCTCCCAGCTCCCAATCAGCTAGTCAGCAGCAACACTACCGCCTCTCAAAAAAGAAGATCGATGAATAGTCACTCGATCATG
7	36	0.0254	1D,1D,SNP	WT	C->T,T->A,A,G->A,G,A->G	-	cAACATGTTGTCTTCCGTTCGCAtGCGTATATAaAtCCCaCCACgCGCGCCATATTATCATCAACTGCTTTCAAGGCATACACCTACAAATCAAGCTCCCAGCTCCCAATCAGCTAGTCAGCAG	ACTGCTTTCAAGGCATACACCTACAAATCAAGCTCCCAGCTCCCAATCAGCTAGTCAGCAGCAACACTACCGCCTCTCAAAAAAGAAGATCGATGAATAGTCACTCGATCATG
8	29	0.0204	2D	WT	TA	-	CAACATGTTGTCTTCCGTTCGCACGCGTATaTATACCCGGCCACACGCGCCATATTATCATCAACTGCTTTCAAGGCATACACCTACAAATCAAGCTCCCAGCTCCCAATCAGCTAGTCAGCAG	ACTGCTTTCAAGGCATACACCTACAAATCAAGCTCCCAGCTCCCAATCAGCTAGTCAGCAGCAACACTACCGCCTCTCAAAAAAGAAGATCGATGAATAGTCACTCGATCATG
051-refN3CP1
1	40	0.6154	1I	1I	A	A	GCCCCGAGGATTGGATATCTGGATGAGGCTGCAAAGGTTGAAGAATGCCTGCTATGATGCGGGTTTCgACAAGGGTTGATGGTCATCCCTGTCCAACATTGTTTGCAAATTGGTTTCCGGTGT	GAAGAATGCCTGCTATGATGCGGGTTTCgACAAGGGTTGATGGTCATCCCTGTCCAACATTGTTTGCAAATTGGTTTCCGGTGTACTTCTCAACTGTGCCAGATGATTCGGAG
2	25	0.3846	WT	SNP	-	C->T	GCCCCGAGGATTGGATATCTGGATGAGGCTGCAAAGGTTGAAGAATGCCTGCTATGATGCGGGTTTCGCAAGGGTTGATGGTCATCCCTGTCCAACATTGTTTGCAAATTGGTTTCCGGTGTA	TGAAGAATGCCTGCTATGATGCGGGTTTCGCAAGGGTTGATGGTCATCCCTGTCCAACATTGTTTGCAAATTGGTTTCCGGTGTACTTtTCAACTGTGCCAGATGATTCGGAG
052-refCMLCP3
1	1162	0.7204	WT	WT	-	-	CAACATGTTGTCTTCCGTTCGCACGCGTATATATATACCCGGCCACACGCGCCATATTATCATCAACTGCTTTCAAGGCATACACCTACAAATCAAGCTCCCAGCTCCCAATCAGCTAGTCAGC	ACTGCTTTCAAGGCATACACCTACAAATCAAGCTCCCAGCTCCCAATCAGCTAGTCAGCAGCAACACTACCGCCTCTCAAAAAAGAAGATCGATGAATAGTCACTCGATCATG
2	137	0.0849	2I,SNP	WT	GT,G->C,A->G,T->C	-	CAACATGTTGTCTTCCGTTCGCACGCGTAtGTATATATACCCcGCCACACGCGCCATgTTATCAcCAACTGCTTTCAAGGCATACACCTACAAATCAAGCTCCCAGCTCCCAATCAGCTAGTCA	ACTGCTTTCAAGGCATACACCTACAAATCAAGCTCCCAGCTCCCAATCAGCTAGTCAGCAGCAACACTACCGCCTCTCAAAAAAGAAGATCGATGAATAGTCACTCGATCATG
3	65	0.0403	2I,4D	WT	AT,CGTA	-	CAACATGTTGTCTTCCGTTCGCAcATgTATATATACCCGGCCACACGCGCCATATTATCATCAACTGCTTTCAAGGCATACACCTACAAATCAAGCTCCCAGCTCCCAATCAGCTAGTCAGCAG	ACTGCTTTCAAGGCATACACCTACAAATCAAGCTCCCAGCTCCCAATCAGCTAGTCAGCAGCAACACTACCGCCTCTCAAAAAAGAAGATCGATGAATAGTCACTCGATCATG
4	58	0.036	WT	SNP	-	A->C	CAACATGTTGTCTTCCGTTCGCACGCGTATATATATACCCGGCCACACGCGCCATATTATCATCAACTGCTTTCAAGGCATACACCTACAAATCAAGCTCCCAGCTCCCAATCAGCTAGTCAGC	ACTGCTTTCAAGGCATACACCTACAAATCAAGCTCCCAGCTCCCAATCAGCTAGTCAGCAGCcACACTACCGCCTCTCAAAAAAGAAGATCGATGAATAGTCACTCGATCATG
5	53	0.0329	WT	SNP	-	G->C	CAACATGTTGTCTTCCGTTCGCACGCGTATATATATACCCGGCCACACGCGCCATATTATCATCAACTGCTTTCAAGGCATACACCTACAAATCAAGCTCCCAGCTCCCAATCAGCTAGTCAGC	ACTGCTTTCAAGGCATACACCTACAAATCAAGCTCCCAGCTCCCAATCAGCTAGTCAGCAGCAACACTACCGCCTCTCAAAAAAGAAGATCGATGAATAGTCACTCcATCATG
6	52	0.0322	2I,4D,SNP	WT	AT,CGTA,A->G	-	CAACATGTTGTCTTCCGTTCGCAcATgTATATATACCCGGCCACgCGCGCCATATTATCATCAACTGCTTTCAAGGCATACACCTACAAATCAAGCTCCCAGCTCCCAATCAGCTAGTCAGCAG	ACTGCTTTCAAGGCATACACCTACAAATCAAGCTCCCAGCTCCCAATCAGCTAGTCAGCAGCAACACTACCGCCTCTCAAAAAAGAAGATCGATGAATAGTCACTCGATCATG
7	51	0.0316	1D,1D,SNP	WT	C->T,T->A,A,G->A,G,A->G	-	cAACATGTTGTCTTCCGTTCGCAtGCGTATATAaAtCCCaCCACgCGCGCCATATTATCATCAACTGCTTTCAAGGCATACACCTACAAATCAAGCTCCCAGCTCCCAATCAGCTAGTCAGCAG	ACTGCTTTCAAGGCATACACCTACAAATCAAGCTCCCAGCTCCCAATCAGCTAGTCAGCAGCAACACTACCGCCTCTCAAAAAAGAAGATCGATGAATAGTCACTCGATCATG
8	35	0.0217	SNP	WT	C->T	-	CAACATGTTGTCTTCCGTTCGCAtGCGTATATATATACCCGGCCACACGCGCCATATTATCATCAACTGCTTTCAAGGCATACACCTACAAATCAAGCTCCCAGCTCCCAATCAGCTAGTCAGC	ACTGCTTTCAAGGCATACACCTACAAATCAAGCTCCCAGCTCCCAATCAGCTAGTCAGCAGCAACACTACCGCCTCTCAAAAAAGAAGATCGATGAATAGTCACTCGATCATG
052-refN3CP1
1	22	0.5946	1I	1I	A	A	GCCCCGAGGATTGGATATCTGGATGAGGCTGCAAAGGTTGAAGAATGCCTGCTATGATGCGGGTTTCgACAAGGGTTGATGGTCATCCCTGTCCAACATTGTTTGCAAATTGGTTTCCGGTGT	GAAGAATGCCTGCTATGATGCGGGTTTCgACAAGGGTTGATGGTCATCCCTGTCCAACATTGTTTGCAAATTGGTTTCCGGTGTACTTCTCAACTGTGCCAGATGATTCGGAG
2	15	0.4054	WT	SNP	-	C->T	GCCCCGAGGATTGGATATCTGGATGAGGCTGCAAAGGTTGAAGAATGCCTGCTATGATGCGGGTTTCGCAAGGGTTGATGGTCATCCCTGTCCAACATTGTTTGCAAATTGGTTTCCGGTGTA	TGAAGAATGCCTGCTATGATGCGGGTTTCGCAAGGGTTGATGGTCATCCCTGTCCAACATTGTTTGCAAATTGGTTTCCGGTGTACTTtTCAACTGTGCCAGATGATTCGGAG
053-refCMLCP3
1	1012	0.7296	WT	WT	-	-	CAACATGTTGTCTTCCGTTCGCACGCGTATATATATACCCGGCCACACGCGCCATATTATCATCAACTGCTTTCAAGGCATACACCTACAAATCAAGCTCCCAGCTCCCAATCAGCTAGTCAGC	ACTGCTTTCAAGGCATACACCTACAAATCAAGCTCCCAGCTCCCAATCAGCTAGTCAGCAGCAACACTACCGCCTCTCAAAAAAGAAGATCGATGAATAGTCACTCGATCATG
2	82	0.0591	2I,SNP	WT	GT,G->C	-	CAACATGTTGTCTTCCGTTCGCACGCGTAtGTATATATACCCcGCCACACGCGCCATATTATCATCAACTGCTTTCAAGGCATACACCTACAAATCAAGCTCCCAGCTCCCAATCAGCTAGTCA	ACTGCTTTCAAGGCATACACCTACAAATCAAGCTCCCAGCTCCCAATCAGCTAGTCAGCAGCAACACTACCGCCTCTCAAAAAAGAAGATCGATGAATAGTCACTCGATCATG
3	52	0.0375	SNP	1D,1I,2D,4D,2I,1I,SNP	T->C	T->C,C,A->T,T,CC,CCTC,C->G,GG,C	CAACATGTTGTCTTCCGTTCGCACGCGTATATATATACCCGGCCACACGCGCCATATTATCATCAACTGCTTTCAAGGCATACACCTACAAATCAAGCTCCCAGCTCCCAATCAGCTAGcCAGC	TCAACTGCTTTCAAGGCATACACCTACAAATCAAGCTCCCAGCTCCCAATCAGCTAGcCAGCAgAtCaTCTagTgAAAaGGAAgCAAGATCGATGAATAGTCACTCGATCATG
4	48	0.0346	2D	WT	TA	-	CAACATGTTGTCTTCCGTTCGCACGCGTATaTATACCCGGCCACACGCGCCATATTATCATCAACTGCTTTCAAGGCATACACCTACAAATCAAGCTCCCAGCTCCCAATCAGCTAGTCAGCAG	ACTGCTTTCAAGGCATACACCTACAAATCAAGCTCCCAGCTCCCAATCAGCTAGTCAGCAGCAACACTACCGCCTCTCAAAAAAGAAGATCGATGAATAGTCACTCGATCATG
5	40	0.0288	1D,1D,SNP	SNP	C->T,T->A,A,G->A,G,A->G,A->G	A->G	cAACATGTTGTCTTCCGTTCGCAtGCGTATATAaAtCCCaCCACgCGCGCCATATTATCATCAACTGCTTTCAgGGCATACACCTACAAATCAAGCTCCCAGCTCCCAATCAGCTAGTCAGCAG	ACTGCTTTCAgGGCATACACCTACAAATCAAGCTCCCAGCTCCCAATCAGCTAGTCAGCAGCAACACTACCGCCTCTCAAAAAAGAAGATCGATGAATAGTCACTCGATCATG
6	38	0.0274	6D,4I,SNP	6D,4I,2D,1I,1I,6D,2I,1I,SNP	TACACC,TTAA,C->T,C->A,T->C	CCTACA,C->T,C->A,ATTA,T->C,CA,T,T,ACCGCC,C->G,C->G,A->G,GG,C	cAACATGTTGTCTTCCGTTCGCACGCGTATATATATACCCGGCCACACGCGCCATATTATCATCAACTGCTTTCAAGGCaTACAAATCAAgTTAAtTaCCAGCTCCCAATCAGCTAGcCAGCAG	cATCAACTGCTTTCAAGGCATACaAATCAAGtTaATTACCAGCTCCCAATCAGCTAGcCAGCAgaTCaTCtTgTgAgAaGGAAgCAAGATCGATGAATAGTCACTCGATCATG
7	38	0.0274	2I,4D	WT	AT,CGTA	-	CAACATGTTGTCTTCCGTTCGCAcATgTATATATACCCGGCCACACGCGCCATATTATCATCAACTGCTTTCAAGGCATACACCTACAAATCAAGCTCCCAGCTCCCAATCAGCTAGTCAGCAG	ACTGCTTTCAAGGCATACACCTACAAATCAAGCTCCCAGCTCCCAATCAGCTAGTCAGCAGCAACACTACCGCCTCTCAAAAAAGAAGATCGATGAATAGTCACTCGATCATG
8	32	0.0231	2I,4D,SNP	WT	AT,CGTA,A->G	-	CAACATGTTGTCTTCCGTTCGCAcATgTATATATACCCGGCCACgCGCGCCATATTATCATCAACTGCTTTCAAGGCATACACCTACAAATCAAGCTCCCAGCTCCCAATCAGCTAGTCAGCAG	ACTGCTTTCAAGGCATACACCTACAAATCAAGCTCCCAGCTCCCAATCAGCTAGTCAGCAGCAACACTACCGCCTCTCAAAAAAGAAGATCGATGAATAGTCACTCGATCATG
9	27	0.0195	2I	WT	GT	-	CAACATGTTGTCTTCCGTTCGCACGCGTAtGTATATATACCCGGCCACACGCGCCATATTATCATCAACTGCTTTCAAGGCATACACCTACAAATCAAGCTCCCAGCTCCCAATCAGCTAGTCA	ACTGCTTTCAAGGCATACACCTACAAATCAAGCTCCCAGCTCCCAATCAGCTAGTCAGCAGCAACACTACCGCCTCTCAAAAAAGAAGATCGATGAATAGTCACTCGATCATG
10	18	0.013	WT	SNP	-	A->G	CAACATGTTGTCTTCCGTTCGCACGCGTATATATATACCCGGCCACACGCGCCATATTATCATCAACTGCTTTCAAGGCATACACCTACAAATCAAGCTCCCAGCTCCCAATCAGCTAGTCAGC	ACTGCTTTCAAGGCATACACCTACAAATCAAGCTCCCAGCTCCCAATCAGCTAGTCAGCAGCAACACTACCGCCTCTCAAAAAgGAAGATCGATGAATAGTCACTCGATCATG
053-refN3CP1
1	22	0.4074	1I	1I	A	A	GCCCCGAGGATTGGATATCTGGATGAGGCTGCAAAGGTTGAAGAATGCCTGCTATGATGCGGGTTTCgACAAGGGTTGATGGTCATCCCTGTCCAACATTGTTTGCAAATTGGTTTCCGGTGT	GAAGAATGCCTGCTATGATGCGGGTTTCgACAAGGGTTGATGGTCATCCCTGTCCAACATTGTTTGCAAATTGGTTTCCGGTGTACTTCTCAACTGTGCCAGATGATTCGGAG
2	16	0.2963	1I	1I,SNP	T	T,C->T	GCCCCGAGGATTGGATATCTGGATGAGGCTGCAAAGGTTGAAGAATGCCTGCTATGATGCGGGTTTCgTCAAGGGTTGATGGTCATCCCTGTCCAACATTGTTTGCAAATTGGTTTCCGGTGT	GAAGAATGCCTGCTATGATGCGGGTTTCgTCAAGGGTTGATGGTCATCCCTGTCCAACATTGTTTGCAAATTGGTTTCCGGTGTACTTtTCAACTGTGCCAGATGATTCGGAG
3	16	0.2963	WT	WT	-	-	GCCCCGAGGATTGGATATCTGGATGAGGCTGCAAAGGTTGAAGAATGCCTGCTATGATGCGGGTTTCGCAAGGGTTGATGGTCATCCCTGTCCAACATTGTTTGCAAATTGGTTTCCGGTGTA	TGAAGAATGCCTGCTATGATGCGGGTTTCGCAAGGGTTGATGGTCATCCCTGTCCAACATTGTTTGCAAATTGGTTTCCGGTGTACTTCTCAACTGTGCCAGATGATTCGGAG
054-refCMLCP3
1	1021	0.6834	WT	WT	-	-	CAACATGTTGTCTTCCGTTCGCACGCGTATATATATACCCGGCCACACGCGCCATATTATCATCAACTGCTTTCAAGGCATACACCTACAAATCAAGCTCCCAGCTCCCAATCAGCTAGTCAGC	ACTGCTTTCAAGGCATACACCTACAAATCAAGCTCCCAGCTCCCAATCAGCTAGTCAGCAGCAACACTACCGCCTCTCAAAAAAGAAGATCGATGAATAGTCACTCGATCATG
2	130	0.087	2I,SNP	WT	GT,G->C,A->G,T->C	-	CAACATGTTGTCTTCCGTTCGCACGCGTAtGTATATATACCCcGCCACACGCGCCATgTTATCAcCAACTGCTTTCAAGGCATACACCTACAAATCAAGCTCCCAGCTCCCAATCAGCTAGTCA	ACTGCTTTCAAGGCATACACCTACAAATCAAGCTCCCAGCTCCCAATCAGCTAGTCAGCAGCAACACTACCGCCTCTCAAAAAAGAAGATCGATGAATAGTCACTCGATCATG
3	103	0.0689	1D,1I,SNP	1D,1I,1I,5D,2I,1I,2I,1I,SNP	G,T,C->A	G,T,C->A,A->G,T,CCGCC,C->A,AG,G,GG,C	CAACATGTTGTCTTCCGTTCGCACGCGTATATATATACCCGGCCACACGCGCCATATTATCATCAACTGCTTTCAAGGCATACACCTACAAATCAacTTaCCAGCTCCCAATCAGCTAGTCAGC	TGCTTTCAAGGCATACACCTACAAATCAacTTaCCAGCTCCCAATCAGCTAGTCAGCgGCAACaTCTaTatAGcGAAAaGGAAgCAAGATCGATGAATAGTCACTCGATCATG
4	94	0.0629	2I,SNP	WT	GT,G->C	-	CAACATGTTGTCTTCCGTTCGCACGCGTAtGTATATATACCCcGCCACACGCGCCATATTATCATCAACTGCTTTCAAGGCATACACCTACAAATCAAGCTCCCAGCTCCCAATCAGCTAGTCA	ACTGCTTTCAAGGCATACACCTACAAATCAAGCTCCCAGCTCCCAATCAGCTAGTCAGCAGCAACACTACCGCCTCTCAAAAAAGAAGATCGATGAATAGTCACTCGATCATG
5	80	0.0535	WT	SNP	-	G->C	CAACATGTTGTCTTCCGTTCGCACGCGTATATATATACCCGGCCACACGCGCCATATTATCATCAACTGCTTTCAAGGCATACACCTACAAATCAAGCTCCCAGCTCCCAATCAGCTAGTCAGC	ACTGCTTTCAAGGCATACACCTACAAATCAAGCTCCCAGCTCCCAATCAGCTAGTCAGCAGCAACACTACCGCCTCTCAAAAAAGAAGATCGATGAATAGTCACTCcATCATG
6	25	0.0167	WT	SNP	-	A->G	CAACATGTTGTCTTCCGTTCGCACGCGTATATATATACCCGGCCACACGCGCCATATTATCATCAACTGCTTTCAAGGCATACACCTACAAATCAAGCTCCCAGCTCCCAATCAGCTAGTCAGC	ACTGCTTTCAAGGCATACACCTACAAATCAAGCTCCCAGCTCCCAATCAGCTAGTCAGCAGCAACACTgCCGCCTCTCAAAAAAGAAGATCGATGAATAGTCACTCGATCATG
7	24	0.0161	SNP	WT	C->T	-	CAACATGTTGTCTTCCGTTCGCAtGCGTATATATATACCCGGCCACACGCGCCATATTATCATCAACTGCTTTCAAGGCATACACCTACAAATCAAGCTCCCAGCTCCCAATCAGCTAGTCAGC	ACTGCTTTCAAGGCATACACCTACAAATCAAGCTCCCAGCTCCCAATCAGCTAGTCAGCAGCAACACTACCGCCTCTCAAAAAAGAAGATCGATGAATAGTCACTCGATCATG
8	17	0.0114	SNP	WT	G->C	-	CAACATGTTGTCTTCCGTTCGCACGCGTATATATATACCCGGCCACACGCGCCATATTATCATCAACTcCTTTCAAGGCATACACCTACAAATCAAGCTCCCAGCTCCCAATCAGCTAGTCAGC	CTTTCAAGGCATACACCTACAAATCAAGCTCCCAGCTCCCAATCAGCTAGTCAGCAGCAACACTACCGCCTCTCAAAAAAGAAGATCGATGAATAGTCACTCGATCATG
054-refN3CP1
1	34	0.5	1I	1I	A	A	GCCCCGAGGATTGGATATCTGGATGAGGCTGCAAAGGTTGAAGAATGCCTGCTATGATGCGGGTTTCgACAAGGGTTGATGGTCATCCCTGTCCAACATTGTTTGCAAATTGGTTTCCGGTGT	GAAGAATGCCTGCTATGATGCGGGTTTCgACAAGGGTTGATGGTCATCCCTGTCCAACATTGTTTGCAAATTGGTTTCCGGTGTACTTCTCAACTGTGCCAGATGATTCGGAG
2	18	0.2647	WT	SNP	-	C->T	GCCCCGAGGATTGGATATCTGGATGAGGCTGCAAAGGTTGAAGAATGCCTGCTATGATGCGGGTTTCGCAAGGGTTGATGGTCATCCCTGTCCAACATTGTTTGCAAATTGGTTTCCGGTGTA	TGAAGAATGCCTGCTATGATGCGGGTTTCGCAAGGGTTGATGGTCATCCCTGTCCAACATTGTTTGCAAATTGGTTTCCGGTGTACTTtTCAACTGTGCCAGATGATTCGGAG
3	16	0.2353	SNP	SNP	C->T,G->C,T->A	C->T,G->C,T->A	GCCCCGAGGATTGGATATCTGGATGAGGCTGCAAAGGTTGAAGAATGCCTGtTATGATGCGGGTTTCGCAAGGGTTGATGGTCATCCCTGTCCAACATTcTTaGCAAATTGGTTTCCGGTGTA	TGAAGAATGCCTGtTATGATGCGGGTTTCGCAAGGGTTGATGGTCATCCCTGTCCAACATTcTTaGCAAATTGGTTTCCGGTGTACTTCTCAACTGTGCCAGATGATTCGGAG
055-refN3CP1
1	459	0.2341	1I	1I	A	A	GCCCCGAGGATTGGATATCTGGATGAGGCTGCAAAGGTTGAAGAATGCCTGCTATGATGCGGGTTTCgACAAGGGTTGATGGTCATCCCTGTCCAACATTGTTTGCAAATTGGTTTCCGGTGT	GAAGAATGCCTGCTATGATGCGGGTTTCgACAAGGGTTGATGGTCATCCCTGTCCAACATTGTTTGCAAATTGGTTTCCGGTGTACTTCTCAACTGTGCCAGATGATTCGGAG
2	422	0.2152	WT	SNP	-	C->T	GCCCCGAGGATTGGATATCTGGATGAGGCTGCAAAGGTTGAAGAATGCCTGCTATGATGCGGGTTTCGCAAGGGTTGATGGTCATCCCTGTCCAACATTGTTTGCAAATTGGTTTCCGGTGTA	TGAAGAATGCCTGCTATGATGCGGGTTTCGCAAGGGTTGATGGTCATCCCTGTCCAACATTGTTTGCAAATTGGTTTCCGGTGTACTTtTCAACTGTGCCAGATGATTCGGAG
3	362	0.1846	WT	WT	-	-	GCCCCGAGGATTGGATATCTGGATGAGGCTGCAAAGGTTGAAGAATGCCTGCTATGATGCGGGTTTCGCAAGGGTTGATGGTCATCCCTGTCCAACATTGTTTGCAAATTGGTTTCCGGTGTA	TGAAGAATGCCTGCTATGATGCGGGTTTCGCAAGGGTTGATGGTCATCCCTGTCCAACATTGTTTGCAAATTGGTTTCCGGTGTACTTCTCAACTGTGCCAGATGATTCGGAG
4	180	0.0918	SNP	3D,SNP	C->T,G->C	C->T,G->C,CTT	GCCCCGAGGATTGGATATCTGGATGAGGCTGCAAAGGTTGAAGAATGCCTGtTATGATGCGGGTTTCGCAAGGGTTGATGGTCATCCCTGTCCAACATTcTTTGCAAATTGGTTTCCGGTGTA	GGTTGAAGAATGCCTGtTATGATGCGGGTTTCGCAAGGGTTGATGGTCATCCCTGTCCAACATTcTTTGCAAATTGGTTTCCGGTGTaCTCAACTGTGCCAGATGATTCGGAG
5	157	0.0801	SNP	SNP	C->T,G->C,T->A	C->T,G->C,T->A	GCCCCGAGGATTGGATATCTGGATGAGGCTGCAAAGGTTGAAGAATGCCTGtTATGATGCGGGTTTCGCAAGGGTTGATGGTCATCCCTGTCCAACATTcTTaGCAAATTGGTTTCCGGTGTA	TGAAGAATGCCTGtTATGATGCGGGTTTCGCAAGGGTTGATGGTCATCCCTGTCCAACATTcTTaGCAAATTGGTTTCCGGTGTACTTCTCAACTGTGCCAGATGATTCGGAG
6	108	0.0551	1I,SNP	1I,SNP	C->T,A,G->C,T->A	C->T,A,G->C,T->A	GCCCCGAGGATTGGATATCTGGATGAGGCTGCAAAGGTTGAAGAATGCCTGtTATGATGCGGGTTTCgACAAGGGTTGATGGTCATCCCTGTCCAACATTcTTaGCAAATTGGTTTCCGGTGT	GAAGAATGCCTGtTATGATGCGGGTTTCgACAAGGGTTGATGGTCATCCCTGTCCAACATTcTTaGCAAATTGGTTTCCGGTGTACTTCTCAACTGTGCCAGATGATTCGGAG
7	89	0.0454	1I	1I,SNP	A	A,C->T	GCCCCGAGGATTGGATATCTGGATGAGGCTGCAAAGGTTGAAGAATGCCTGCTATGATGCGGGTTTCgACAAGGGTTGATGGTCATCCCTGTCCAACATTGTTTGCAAATTGGTTTCCGGTGT	GAAGAATGCCTGCTATGATGCGGGTTTCgACAAGGGTTGATGGTCATCCCTGTCCAACATTGTTTGCAAATTGGTTTCCGGTGTACTTtTCAACTGTGCCAGATGATTCGGAG
8	70	0.0357	13D,4D,4D,SNP	13D,4D,4D,SNP	CTATGATGCGGGT,CGCA,GGGT,G->C,T->A	CTATGATGCGGGT,CGCA,GGGT,G->C,T->A	GCCCCGAGGATTGGATATCTGGATGAGGCTGCAAAGGTTGAAGAATGCCTgTtaTGATGGTCATCCCTGTCCAACATTcTTaGCAAATTGGTTTCCGGTGTACTTCTCAACTGTGCCAGATGA	TCTGGATGAGGCTGCAAAGGTTGAAGAATGCCTgTtaTGATGGTCATCCCTGTCCAACATTcTTaGCAAATTGGTTTCCGGTGTACTTCTCAACTGTGCCAGATGATTCGGAG
9	49	0.025	1D,SNP	1D,SNP	C->T,C,G->C	C->T,C,G->C	GCCCCGAGGATTGGATATCTGGATGAGGCTGCAAAGGTTGAAGAATGCCTGtTATGATGCGGGTTTCgAAGGGTTGATGGTCATCCCTGTCCAACATTcTTTGCAAATTGGTTTCCGGTGTAC	TTGAAGAATGCCTGtTATGATGCGGGTTTCgAAGGGTTGATGGTCATCCCTGTCCAACATTcTTTGCAAATTGGTTTCCGGTGTACTTCTCAACTGTGCCAGATGATTCGGAG
10	40	0.0204	SNP	3D,SNP	G->C	G->C,CTT	GCCCCGAGGATTGGATATCTGGATGAGGCTGCAAAGGTTGAAGAATGCCTGCTATGATGCGGGTTTCGCAAGGGTTGATGGTCATCCCTGTCCAACATTcTTTGCAAATTGGTTTCCGGTGTA	GGTTGAAGAATGCCTGCTATGATGCGGGTTTCGCAAGGGTTGATGGTCATCCCTGTCCAACATTcTTTGCAAATTGGTTTCCGGTGTaCTCAACTGTGCCAGATGATTCGGAG
11	25	0.0127	1I,SNP	1I,3D,SNP	A,G->C	A,G->C,CTT	GCCCCGAGGATTGGATATCTGGATGAGGCTGCAAAGGTTGAAGAATGCCTGCTATGATGCGGGTTTCgACAAGGGTTGATGGTCATCCCTGTCCAACATTcTTTGCAAATTGGTTTCCGGTGT	GTTGAAGAATGCCTGCTATGATGCGGGTTTCgACAAGGGTTGATGGTCATCCCTGTCCAACATTcTTTGCAAATTGGTTTCCGGTGTaCTCAACTGTGCCAGATGATTCGGAG
056-refN3CP1
1	408	0.2103	1I	1I	A	A	GCCCCGAGGATTGGATATCTGGATGAGGCTGCAAAGGTTGAAGAATGCCTGCTATGATGCGGGTTTCgACAAGGGTTGATGGTCATCCCTGTCCAACATTGTTTGCAAATTGGTTTCCGGTGT	GAAGAATGCCTGCTATGATGCGGGTTTCgACAAGGGTTGATGGTCATCCCTGTCCAACATTGTTTGCAAATTGGTTTCCGGTGTACTTCTCAACTGTGCCAGATGATTCGGAG
2	296	0.1526	SNP	3D,SNP	C->T,G->C	C->T,G->C,CTT	GCCCCGAGGATTGGATATCTGGATGAGGCTGCAAAGGTTGAAGAATGCCTGtTATGATGCGGGTTTCGCAAGGGTTGATGGTCATCCCTGTCCAACATTcTTTGCAAATTGGTTTCCGGTGTA	GGTTGAAGAATGCCTGtTATGATGCGGGTTTCGCAAGGGTTGATGGTCATCCCTGTCCAACATTcTTTGCAAATTGGTTTCCGGTGTaCTCAACTGTGCCAGATGATTCGGAG
3	199	0.1026	1I	1I	T	T	GCCCCGAGGATTGGATATCTGGATGAGGCTGCAAAGGTTGAAGAATGCCTGCTATGATGCGGGTTTCgTCAAGGGTTGATGGTCATCCCTGTCCAACATTGTTTGCAAATTGGTTTCCGGTGT	GAAGAATGCCTGCTATGATGCGGGTTTCgTCAAGGGTTGATGGTCATCCCTGTCCAACATTGTTTGCAAATTGGTTTCCGGTGTACTTCTCAACTGTGCCAGATGATTCGGAG
4	194	0.1	1I,SNP	1I,SNP	C->T,T,G->C,T->A	C->T,T,G->C,T->A	GCCCCGAGGATTGGATATCTGGATGAGGCTGCAAAGGTTGAAGAATGCCTGtTATGATGCGGGTTTCgTCAAGGGTTGATGGTCATCCCTGTCCAACATTcTTaGCAAATTGGTTTCCGGTGT	GAAGAATGCCTGtTATGATGCGGGTTTCgTCAAGGGTTGATGGTCATCCCTGTCCAACATTcTTaGCAAATTGGTTTCCGGTGTACTTCTCAACTGTGCCAGATGATTCGGAG
5	192	0.099	WT	WT	-	-	GCCCCGAGGATTGGATATCTGGATGAGGCTGCAAAGGTTGAAGAATGCCTGCTATGATGCGGGTTTCGCAAGGGTTGATGGTCATCCCTGTCCAACATTGTTTGCAAATTGGTTTCCGGTGTA	TGAAGAATGCCTGCTATGATGCGGGTTTCGCAAGGGTTGATGGTCATCCCTGTCCAACATTGTTTGCAAATTGGTTTCCGGTGTACTTCTCAACTGTGCCAGATGATTCGGAG
6	160	0.0825	SNP	SNP	C->T,G->C,T->A	C->T,G->C,T->A	GCCCCGAGGATTGGATATCTGGATGAGGCTGCAAAGGTTGAAGAATGCCTGtTATGATGCGGGTTTCGCAAGGGTTGATGGTCATCCCTGTCCAACATTcTTaGCAAATTGGTTTCCGGTGTA	TGAAGAATGCCTGtTATGATGCGGGTTTCGCAAGGGTTGATGGTCATCCCTGTCCAACATTcTTaGCAAATTGGTTTCCGGTGTACTTCTCAACTGTGCCAGATGATTCGGAG
7	132	0.068	WT	SNP	-	C->T	GCCCCGAGGATTGGATATCTGGATGAGGCTGCAAAGGTTGAAGAATGCCTGCTATGATGCGGGTTTCGCAAGGGTTGATGGTCATCCCTGTCCAACATTGTTTGCAAATTGGTTTCCGGTGTA	TGAAGAATGCCTGCTATGATGCGGGTTTCGCAAGGGTTGATGGTCATCCCTGTCCAACATTGTTTGCAAATTGGTTTCCGGTGTACTTtTCAACTGTGCCAGATGATTCGGAG
8	119	0.0613	1I	1I,SNP	A	A,C->T	GCCCCGAGGATTGGATATCTGGATGAGGCTGCAAAGGTTGAAGAATGCCTGCTATGATGCGGGTTTCgACAAGGGTTGATGGTCATCCCTGTCCAACATTGTTTGCAAATTGGTTTCCGGTGT	GAAGAATGCCTGCTATGATGCGGGTTTCgACAAGGGTTGATGGTCATCCCTGTCCAACATTGTTTGCAAATTGGTTTCCGGTGTACTTtTCAACTGTGCCAGATGATTCGGAG
9	55	0.0284	1I,SNP	1I,SNP	A,G->C,T->A	A,G->C,T->A	GCCCCGAGGATTGGATATCTGGATGAGGCTGCAAAGGTTGAAGAATGCCTGCTATGATGCGGGTTTCgACAAGGGTTGATGGTCATCCCTGTCCAACATTcTTaGCAAATTGGTTTCCGGTGT	GAAGAATGCCTGCTATGATGCGGGTTTCgACAAGGGTTGATGGTCATCCCTGTCCAACATTcTTaGCAAATTGGTTTCCGGTGTACTTCTCAACTGTGCCAGATGATTCGGAG
10	46	0.0237	SNP	SNP	C->T	C->T	GCCCCGAGGATTGGATATCTGGATGAGGCTGCAAAGGTTGAAGAATGCCTGtTATGATGCGGGTTTCGCAAGGGTTGATGGTCATCCCTGTCCAACATTGTTTGCAAATTGGTTTCCGGTGTA	TGAAGAATGCCTGtTATGATGCGGGTTTCGCAAGGGTTGATGGTCATCCCTGTCCAACATTGTTTGCAAATTGGTTTCCGGTGTACTTCTCAACTGTGCCAGATGATTCGGAG
11	41	0.0211	1I,SNP	1I,3D,SNP	A,G->C	A,G->C,CTT	GCCCCGAGGATTGGATATCTGGATGAGGCTGCAAAGGTTGAAGAATGCCTGCTATGATGCGGGTTTCgACAAGGGTTGATGGTCATCCCTGTCCAACATTcTTTGCAAATTGGTTTCCGGTGT	GTTGAAGAATGCCTGCTATGATGCGGGTTTCgACAAGGGTTGATGGTCATCCCTGTCCAACATTcTTTGCAAATTGGTTTCCGGTGTaCTCAACTGTGCCAGATGATTCGGAG
12	28	0.0144	SNP	SNP	G->C,T->A	G->C,T->A	GCCCCGAGGATTGGATATCTGGATGAGGCTGCAAAGGTTGAAGAATGCCTGCTATGATGCGGGTTTCGCAAGGGTTGATGGTCATCCCTGTCCAACATTcTTaGCAAATTGGTTTCCGGTGTA	TGAAGAATGCCTGCTATGATGCGGGTTTCGCAAGGGTTGATGGTCATCCCTGTCCAACATTcTTaGCAAATTGGTTTCCGGTGTACTTCTCAACTGTGCCAGATGATTCGGAG
13	26	0.0134	SNP	SNP	C->T	C->T,C->T	GCCCCGAGGATTGGATATCTGGATGAGGCTGCAAAGGTTGAAGAATGCCTGtTATGATGCGGGTTTCGCAAGGGTTGATGGTCATCCCTGTCCAACATTGTTTGCAAATTGGTTTCCGGTGTA	TGAAGAATGCCTGtTATGATGCGGGTTTCGCAAGGGTTGATGGTCATCCCTGTCCAACATTGTTTGCAAATTGGTTTCCGGTGTACTTtTCAACTGTGCCAGATGATTCGGAG
14	24	0.0124	1I	1I,SNP	T	T,C->T	GCCCCGAGGATTGGATATCTGGATGAGGCTGCAAAGGTTGAAGAATGCCTGCTATGATGCGGGTTTCgTCAAGGGTTGATGGTCATCCCTGTCCAACATTGTTTGCAAATTGGTTTCCGGTGT	GAAGAATGCCTGCTATGATGCGGGTTTCgTCAAGGGTTGATGGTCATCCCTGTCCAACATTGTTTGCAAATTGGTTTCCGGTGTACTTtTCAACTGTGCCAGATGATTCGGAG
15	20	0.0103	SNP	SNP	C->T,G->C	C->T,G->C	GCCCCGAGGATTGGATATCTGGATGAGGCTGCAAAGGTTGAAGAATGCCTGtTATGATGCGGGTTTCGCAAGGGTTGATGGTCATCCCTGTCCAACATTcTTTGCAAATTGGTTTCCGGTGTA	TGAAGAATGCCTGtTATGATGCGGGTTTCGCAAGGGTTGATGGTCATCCCTGTCCAACATTcTTTGCAAATTGGTTTCCGGTGTACTTCTCAACTGTGCCAGATGATTCGGAG
057-refN3CP1
1	430	0.228	1I	1I	A	A	GCCCCGAGGATTGGATATCTGGATGAGGCTGCAAAGGTTGAAGAATGCCTGCTATGATGCGGGTTTCgACAAGGGTTGATGGTCATCCCTGTCCAACATTGTTTGCAAATTGGTTTCCGGTGT	GAAGAATGCCTGCTATGATGCGGGTTTCgACAAGGGTTGATGGTCATCCCTGTCCAACATTGTTTGCAAATTGGTTTCCGGTGTACTTCTCAACTGTGCCAGATGATTCGGAG
2	263	0.1394	WT	WT	-	-	GCCCCGAGGATTGGATATCTGGATGAGGCTGCAAAGGTTGAAGAATGCCTGCTATGATGCGGGTTTCGCAAGGGTTGATGGTCATCCCTGTCCAACATTGTTTGCAAATTGGTTTCCGGTGTA	TGAAGAATGCCTGCTATGATGCGGGTTTCGCAAGGGTTGATGGTCATCCCTGTCCAACATTGTTTGCAAATTGGTTTCCGGTGTACTTCTCAACTGTGCCAGATGATTCGGAG
3	234	0.1241	1I,SNP	1I,SNP	C->T,C,G->C,T->A	C->T,C,G->C,T->A	GCCCCGAGGATTGGATATCTGGATGAGGCTGCAAAGGTTGAAGAATGCCTGtTATGATGCGGGTTTCgCCAAGGGTTGATGGTCATCCCTGTCCAACATTcTTaGCAAATTGGTTTCCGGTGT	GAAGAATGCCTGtTATGATGCGGGTTTCGcCAAGGGTTGATGGTCATCCCTGTCCAACATTcTTaGCAAATTGGTTTCCGGTGTACTTCTCAACTGTGCCAGATGATTCGGAG
4	211	0.1119	1I	1I	T	T	GCCCCGAGGATTGGATATCTGGATGAGGCTGCAAAGGTTGAAGAATGCCTGCTATGATGCGGGTTTCgTCAAGGGTTGATGGTCATCCCTGTCCAACATTGTTTGCAAATTGGTTTCCGGTGT	GAAGAATGCCTGCTATGATGCGGGTTTCgTCAAGGGTTGATGGTCATCCCTGTCCAACATTGTTTGCAAATTGGTTTCCGGTGTACTTCTCAACTGTGCCAGATGATTCGGAG
5	196	0.1039	SNP	SNP	C->T,G->C,T->A	C->T,G->C,T->A	GCCCCGAGGATTGGATATCTGGATGAGGCTGCAAAGGTTGAAGAATGCCTGtTATGATGCGGGTTTCGCAAGGGTTGATGGTCATCCCTGTCCAACATTcTTaGCAAATTGGTTTCCGGTGTA	TGAAGAATGCCTGtTATGATGCGGGTTTCGCAAGGGTTGATGGTCATCCCTGTCCAACATTcTTaGCAAATTGGTTTCCGGTGTACTTCTCAACTGTGCCAGATGATTCGGAG
6	142	0.0753	WT	SNP	-	C->T	GCCCCGAGGATTGGATATCTGGATGAGGCTGCAAAGGTTGAAGAATGCCTGCTATGATGCGGGTTTCGCAAGGGTTGATGGTCATCCCTGTCCAACATTGTTTGCAAATTGGTTTCCGGTGTA	TGAAGAATGCCTGCTATGATGCGGGTTTCGCAAGGGTTGATGGTCATCCCTGTCCAACATTGTTTGCAAATTGGTTTCCGGTGTACTTtTCAACTGTGCCAGATGATTCGGAG
7	134	0.071	17D	17D	TATGATGCGGGTTTCGC	TATGATGCGGGTTTCGC	GCCCCGAGGATTGGATATCTGGATGAGGCTGCAAAGGTTGAAGAATGCCTGcAAGGGTTGATGGTCATCCCTGTCCAACATTGTTTGCAAATTGGTTTCCGGTGTACTTCTCAACTGTGCCAG	GATGAGGCTGCAAAGGTTGAAGAATGCCTGcAAGGGTTGATGGTCATCCCTGTCCAACATTGTTTGCAAATTGGTTTCCGGTGTACTTCTCAACTGTGCCAGATGATTCGGAG
8	97	0.0514	3D,SNP	3D,SNP	G->C,CTT	G->C,CTT	AAGGGTTGATGGTCATCCCTGTCCAACATTcTTTGCAAATTGGTTTCCGGTGTaCTCAACTGTGCCAGATGATTCGGAG	AAGGGTTGATGGTCATCCCTGTCCAACATTcTTTGCAAATTGGTTTCCGGTGTaCTCAACTGTGCCAGATGATTCGGAG
9	44	0.0233	1I,SNP	1I,SNP	C->T,T,G->C,T->A	C->T,T,G->C,T->A	GCCCCGAGGATTGGATATCTGGATGAGGCTGCAAAGGTTGAAGAATGCCTGtTATGATGCGGGTTTCgTCAAGGGTTGATGGTCATCCCTGTCCAACATTcTTaGCAAATTGGTTTCCGGTGT	GAAGAATGCCTGtTATGATGCGGGTTTCgTCAAGGGTTGATGGTCATCCCTGTCCAACATTcTTaGCAAATTGGTTTCCGGTGTACTTCTCAACTGTGCCAGATGATTCGGAG
10	42	0.0223	1I,SNP	1I,SNP	C->T,A,G->C,T->A	C->T,A,G->C,T->A	GCCCCGAGGATTGGATATCTGGATGAGGCTGCAAAGGTTGAAGAATGCCTGtTATGATGCGGGTTTCgACAAGGGTTGATGGTCATCCCTGTCCAACATTcTTaGCAAATTGGTTTCCGGTGT	GAAGAATGCCTGtTATGATGCGGGTTTCgACAAGGGTTGATGGTCATCCCTGTCCAACATTcTTaGCAAATTGGTTTCCGGTGTACTTCTCAACTGTGCCAGATGATTCGGAG
11	34	0.018	1I	1I,SNP	T	T,C->T	GCCCCGAGGATTGGATATCTGGATGAGGCTGCAAAGGTTGAAGAATGCCTGCTATGATGCGGGTTTCgTCAAGGGTTGATGGTCATCCCTGTCCAACATTGTTTGCAAATTGGTTTCCGGTGT	GAAGAATGCCTGCTATGATGCGGGTTTCgTCAAGGGTTGATGGTCATCCCTGTCCAACATTGTTTGCAAATTGGTTTCCGGTGTACTTtTCAACTGTGCCAGATGATTCGGAG
12	23	0.0122	1I,SNP	large_V	C->T,C,G->C,T->A	,large_V	GCCCCGAGGATTGGATATCTGGATGAGGCTGCAAAGGTTGAAGAATGCCTGtTATGATGCGGGTTTCgCCAAGGGTTGATGGTCATCCCTGTCCAACATTcTTaGCAAATTGGTTTCCGGTGT	ATGGTCATCCCTGTCCAACATTCTTAGCAAATTGGTTTCCGGTGTACTTCTCAACTGTGCCAGATGATTCGGAG
13	20	0.0106	SNP	large_V	G->C,T->A	,large_V	GCCCCGAGGATTGGATATCTGGATGAGGCTGCAAAGGTTGAAGAATGCCTGCTATGATGCGGGTTTCGCAAGGGTTGATGGTCATCCCTGTCCAACATTcTTaGCAAATTGGTTTCCGGTGTA	ATGGTCATCCCTGTCCAACATTCTTAGCAAATTGGTTTCCGGTGTACTTCTCAACTGTGCCAGATGATTCGGAG
14	16	0.0085	SNP	large_V	C->T,G->C,T->A	,large_V	GCCCCGAGGATTGGATATCTGGATGAGGCTGCAAAGGTTGAAGAATGCCTGtTATGATGCGGGTTTCGCAAGGGTTGATGGTCATCCCTGTCCAACATTcTTaGCAAATTGGTTTCCGGTGTA	ATGGTCATCCCTGTCCAACATTCTTAGCAAATTGGTTTCCGGTGTACTTCTCAACTGTGCCAGATGATTCGGAG
058-refN3CP1
1	500	0.2565	WT	WT	-	-	GCCCCGAGGATTGGATATCTGGATGAGGCTGCAAAGGTTGAAGAATGCCTGCTATGATGCGGGTTTCGCAAGGGTTGATGGTCATCCCTGTCCAACATTGTTTGCAAATTGGTTTCCGGTGTA	TGAAGAATGCCTGCTATGATGCGGGTTTCGCAAGGGTTGATGGTCATCCCTGTCCAACATTGTTTGCAAATTGGTTTCCGGTGTACTTCTCAACTGTGCCAGATGATTCGGAG
2	358	0.1837	WT	SNP	-	C->T	GCCCCGAGGATTGGATATCTGGATGAGGCTGCAAAGGTTGAAGAATGCCTGCTATGATGCGGGTTTCGCAAGGGTTGATGGTCATCCCTGTCCAACATTGTTTGCAAATTGGTTTCCGGTGTA	TGAAGAATGCCTGCTATGATGCGGGTTTCGCAAGGGTTGATGGTCATCCCTGTCCAACATTGTTTGCAAATTGGTTTCCGGTGTACTTtTCAACTGTGCCAGATGATTCGGAG
3	238	0.1221	1I,SNP	1I,SNP	C->T,C,G->C,T->A	C->T,C,G->C,T->A	GCCCCGAGGATTGGATATCTGGATGAGGCTGCAAAGGTTGAAGAATGCCTGtTATGATGCGGGTTTCgCCAAGGGTTGATGGTCATCCCTGTCCAACATTcTTaGCAAATTGGTTTCCGGTGT	GAAGAATGCCTGtTATGATGCGGGTTTCGcCAAGGGTTGATGGTCATCCCTGTCCAACATTcTTaGCAAATTGGTTTCCGGTGTACTTCTCAACTGTGCCAGATGATTCGGAG
4	224	0.1149	1I	1I	A	A	GCCCCGAGGATTGGATATCTGGATGAGGCTGCAAAGGTTGAAGAATGCCTGCTATGATGCGGGTTTCgACAAGGGTTGATGGTCATCCCTGTCCAACATTGTTTGCAAATTGGTTTCCGGTGT	GAAGAATGCCTGCTATGATGCGGGTTTCgACAAGGGTTGATGGTCATCCCTGTCCAACATTGTTTGCAAATTGGTTTCCGGTGTACTTCTCAACTGTGCCAGATGATTCGGAG
5	197	0.1011	SNP	SNP	C->T,G->C,T->A	C->T,G->C,T->A	GCCCCGAGGATTGGATATCTGGATGAGGCTGCAAAGGTTGAAGAATGCCTGtTATGATGCGGGTTTCGCAAGGGTTGATGGTCATCCCTGTCCAACATTcTTaGCAAATTGGTTTCCGGTGTA	TGAAGAATGCCTGtTATGATGCGGGTTTCGCAAGGGTTGATGGTCATCCCTGTCCAACATTcTTaGCAAATTGGTTTCCGGTGTACTTCTCAACTGTGCCAGATGATTCGGAG
6	190	0.0975	1I	1I,SNP	T	T,C->T	GCCCCGAGGATTGGATATCTGGATGAGGCTGCAAAGGTTGAAGAATGCCTGCTATGATGCGGGTTTCgTCAAGGGTTGATGGTCATCCCTGTCCAACATTGTTTGCAAATTGGTTTCCGGTGT	GAAGAATGCCTGCTATGATGCGGGTTTCgTCAAGGGTTGATGGTCATCCCTGTCCAACATTGTTTGCAAATTGGTTTCCGGTGTACTTtTCAACTGTGCCAGATGATTCGGAG
7	78	0.04	1I,SNP	1I,SNP	C->T,T,G->C,T->A	C->T,T,G->C,T->A	GCCCCGAGGATTGGATATCTGGATGAGGCTGCAAAGGTTGAAGAATGCCTGtTATGATGCGGGTTTCgTCAAGGGTTGATGGTCATCCCTGTCCAACATTcTTaGCAAATTGGTTTCCGGTGT	GAAGAATGCCTGtTATGATGCGGGTTTCgTCAAGGGTTGATGGTCATCCCTGTCCAACATTcTTaGCAAATTGGTTTCCGGTGTACTTCTCAACTGTGCCAGATGATTCGGAG
8	52	0.0267	WT	3D	-	CTT	GCCCCGAGGATTGGATATCTGGATGAGGCTGCAAAGGTTGAAGAATGCCTGCTATGATGCGGGTTTCGCAAGGGTTGATGGTCATCCCTGTCCAACATTGTTTGCAAATTGGTTTCCGGTGTA	GGTTGAAGAATGCCTGCTATGATGCGGGTTTCGCAAGGGTTGATGGTCATCCCTGTCCAACATTGTTTGCAAATTGGTTTCCGGTGTaCTCAACTGTGCCAGATGATTCGGAG
9	43	0.0221	SNP	SNP	G->C,T->A	G->C,T->A	GCCCCGAGGATTGGATATCTGGATGAGGCTGCAAAGGTTGAAGAATGCCTGCTATGATGCGGGTTTCGCAAGGGTTGATGGTCATCCCTGTCCAACATTcTTaGCAAATTGGTTTCCGGTGTA	TGAAGAATGCCTGCTATGATGCGGGTTTCGCAAGGGTTGATGGTCATCCCTGTCCAACATTcTTaGCAAATTGGTTTCCGGTGTACTTCTCAACTGTGCCAGATGATTCGGAG
10	37	0.019	1I,SNP	1I,SNP	C->T,C	C->T,C,C->T	GCCCCGAGGATTGGATATCTGGATGAGGCTGCAAAGGTTGAAGAATGCCTGtTATGATGCGGGTTTCgCCAAGGGTTGATGGTCATCCCTGTCCAACATTGTTTGCAAATTGGTTTCCGGTGT	GAAGAATGCCTGtTATGATGCGGGTTTCGcCAAGGGTTGATGGTCATCCCTGTCCAACATTGTTTGCAAATTGGTTTCCGGTGTACTTtTCAACTGTGCCAGATGATTCGGAG
11	32	0.0164	1I,SNP	1I,3D,SNP	A,G->C	A,G->C,CTT	GCCCCGAGGATTGGATATCTGGATGAGGCTGCAAAGGTTGAAGAATGCCTGCTATGATGCGGGTTTCgACAAGGGTTGATGGTCATCCCTGTCCAACATTcTTTGCAAATTGGTTTCCGGTGT	GTTGAAGAATGCCTGCTATGATGCGGGTTTCgACAAGGGTTGATGGTCATCCCTGTCCAACATTcTTTGCAAATTGGTTTCCGGTGTaCTCAACTGTGCCAGATGATTCGGAG
059-refN3CP1
1	317	0.1626	WT	WT	-	-	GCCCCGAGGATTGGATATCTGGATGAGGCTGCAAAGGTTGAAGAATGCCTGCTATGATGCGGGTTTCGCAAGGGTTGATGGTCATCCCTGTCCAACATTGTTTGCAAATTGGTTTCCGGTGTA	TGAAGAATGCCTGCTATGATGCGGGTTTCGCAAGGGTTGATGGTCATCCCTGTCCAACATTGTTTGCAAATTGGTTTCCGGTGTACTTCTCAACTGTGCCAGATGATTCGGAG
2	244	0.1252	1I	1I	A	A	GCCCCGAGGATTGGATATCTGGATGAGGCTGCAAAGGTTGAAGAATGCCTGCTATGATGCGGGTTTCgACAAGGGTTGATGGTCATCCCTGTCCAACATTGTTTGCAAATTGGTTTCCGGTGT	GAAGAATGCCTGCTATGATGCGGGTTTCgACAAGGGTTGATGGTCATCCCTGTCCAACATTGTTTGCAAATTGGTTTCCGGTGTACTTCTCAACTGTGCCAGATGATTCGGAG
3	239	0.1226	SNP	SNP	C->T,G->C,T->A	C->T,G->C,T->A	GCCCCGAGGATTGGATATCTGGATGAGGCTGCAAAGGTTGAAGAATGCCTGtTATGATGCGGGTTTCGCAAGGGTTGATGGTCATCCCTGTCCAACATTcTTaGCAAATTGGTTTCCGGTGTA	TGAAGAATGCCTGtTATGATGCGGGTTTCGCAAGGGTTGATGGTCATCCCTGTCCAACATTcTTaGCAAATTGGTTTCCGGTGTACTTCTCAACTGTGCCAGATGATTCGGAG
4	225	0.1154	SNP	3D,SNP	C->T,G->C	C->T,G->C,CTT	GCCCCGAGGATTGGATATCTGGATGAGGCTGCAAAGGTTGAAGAATGCCTGtTATGATGCGGGTTTCGCAAGGGTTGATGGTCATCCCTGTCCAACATTcTTTGCAAATTGGTTTCCGGTGTA	GGTTGAAGAATGCCTGtTATGATGCGGGTTTCGCAAGGGTTGATGGTCATCCCTGTCCAACATTcTTTGCAAATTGGTTTCCGGTGTaCTCAACTGTGCCAGATGATTCGGAG
5	183	0.0939	1I	1I	T	T	GCCCCGAGGATTGGATATCTGGATGAGGCTGCAAAGGTTGAAGAATGCCTGCTATGATGCGGGTTTCgTCAAGGGTTGATGGTCATCCCTGTCCAACATTGTTTGCAAATTGGTTTCCGGTGT	GAAGAATGCCTGCTATGATGCGGGTTTCgTCAAGGGTTGATGGTCATCCCTGTCCAACATTGTTTGCAAATTGGTTTCCGGTGTACTTCTCAACTGTGCCAGATGATTCGGAG
6	169	0.0867	1I	1I,SNP	A	A,C->T	GCCCCGAGGATTGGATATCTGGATGAGGCTGCAAAGGTTGAAGAATGCCTGCTATGATGCGGGTTTCgACAAGGGTTGATGGTCATCCCTGTCCAACATTGTTTGCAAATTGGTTTCCGGTGT	GAAGAATGCCTGCTATGATGCGGGTTTCgACAAGGGTTGATGGTCATCCCTGTCCAACATTGTTTGCAAATTGGTTTCCGGTGTACTTtTCAACTGTGCCAGATGATTCGGAG
7	147	0.0754	WT	SNP	-	C->T	GCCCCGAGGATTGGATATCTGGATGAGGCTGCAAAGGTTGAAGAATGCCTGCTATGATGCGGGTTTCGCAAGGGTTGATGGTCATCCCTGTCCAACATTGTTTGCAAATTGGTTTCCGGTGTA	TGAAGAATGCCTGCTATGATGCGGGTTTCGCAAGGGTTGATGGTCATCCCTGTCCAACATTGTTTGCAAATTGGTTTCCGGTGTACTTtTCAACTGTGCCAGATGATTCGGAG
8	96	0.0493	1I,SNP	1I,SNP	C->T,T,G->C,T->A	C->T,T,G->C,T->A	GCCCCGAGGATTGGATATCTGGATGAGGCTGCAAAGGTTGAAGAATGCCTGtTATGATGCGGGTTTCgTCAAGGGTTGATGGTCATCCCTGTCCAACATTcTTaGCAAATTGGTTTCCGGTGT	GAAGAATGCCTGtTATGATGCGGGTTTCgTCAAGGGTTGATGGTCATCCCTGTCCAACATTcTTaGCAAATTGGTTTCCGGTGTACTTCTCAACTGTGCCAGATGATTCGGAG
9	60	0.0308	1I,SNP	1I,SNP	C->T,A,G->C,T->A	C->T,A,G->C,T->A	GCCCCGAGGATTGGATATCTGGATGAGGCTGCAAAGGTTGAAGAATGCCTGtTATGATGCGGGTTTCgACAAGGGTTGATGGTCATCCCTGTCCAACATTcTTaGCAAATTGGTTTCCGGTGT	GAAGAATGCCTGtTATGATGCGGGTTTCgACAAGGGTTGATGGTCATCCCTGTCCAACATTcTTaGCAAATTGGTTTCCGGTGTACTTCTCAACTGTGCCAGATGATTCGGAG
10	58	0.0298	1I,SNP	1I,SNP	C->T,A	C->T,A	GCCCCGAGGATTGGATATCTGGATGAGGCTGCAAAGGTTGAAGAATGCCTGtTATGATGCGGGTTTCgACAAGGGTTGATGGTCATCCCTGTCCAACATTGTTTGCAAATTGGTTTCCGGTGT	GAAGAATGCCTGtTATGATGCGGGTTTCgACAAGGGTTGATGGTCATCCCTGTCCAACATTGTTTGCAAATTGGTTTCCGGTGTACTTCTCAACTGTGCCAGATGATTCGGAG
11	54	0.0277	SNP	3D,SNP	G->C	G->C,CTT	GCCCCGAGGATTGGATATCTGGATGAGGCTGCAAAGGTTGAAGAATGCCTGCTATGATGCGGGTTTCGCAAGGGTTGATGGTCATCCCTGTCCAACATTcTTTGCAAATTGGTTTCCGGTGTA	GGTTGAAGAATGCCTGCTATGATGCGGGTTTCGCAAGGGTTGATGGTCATCCCTGTCCAACATTcTTTGCAAATTGGTTTCCGGTGTaCTCAACTGTGCCAGATGATTCGGAG
12	49	0.0251	SNP	SNP	C->T	C->T	GCCCCGAGGATTGGATATCTGGATGAGGCTGCAAAGGTTGAAGAATGCCTGtTATGATGCGGGTTTCGCAAGGGTTGATGGTCATCCCTGTCCAACATTGTTTGCAAATTGGTTTCCGGTGTA	TGAAGAATGCCTGtTATGATGCGGGTTTCGCAAGGGTTGATGGTCATCCCTGTCCAACATTGTTTGCAAATTGGTTTCCGGTGTACTTCTCAACTGTGCCAGATGATTCGGAG
13	39	0.02	1I,SNP	1I,3D,SNP	A,G->C	A,G->C,CTT	GCCCCGAGGATTGGATATCTGGATGAGGCTGCAAAGGTTGAAGAATGCCTGCTATGATGCGGGTTTCgACAAGGGTTGATGGTCATCCCTGTCCAACATTcTTTGCAAATTGGTTTCCGGTGT	GTTGAAGAATGCCTGCTATGATGCGGGTTTCgACAAGGGTTGATGGTCATCCCTGTCCAACATTcTTTGCAAATTGGTTTCCGGTGTaCTCAACTGTGCCAGATGATTCGGAG
14	28	0.0144	SNP	SNP	C->T,G->C	C->T,G->C	GCCCCGAGGATTGGATATCTGGATGAGGCTGCAAAGGTTGAAGAATGCCTGtTATGATGCGGGTTTCGCAAGGGTTGATGGTCATCCCTGTCCAACATTcTTTGCAAATTGGTTTCCGGTGTA	TGAAGAATGCCTGtTATGATGCGGGTTTCGCAAGGGTTGATGGTCATCCCTGTCCAACATTcTTTGCAAATTGGTTTCCGGTGTACTTCTCAACTGTGCCAGATGATTCGGAG
15	26	0.0133	1I,SNP	1I,SNP	A,G->C,T->A	A,G->C,T->A	GCCCCGAGGATTGGATATCTGGATGAGGCTGCAAAGGTTGAAGAATGCCTGCTATGATGCGGGTTTCgACAAGGGTTGATGGTCATCCCTGTCCAACATTcTTaGCAAATTGGTTTCCGGTGT	GAAGAATGCCTGCTATGATGCGGGTTTCgACAAGGGTTGATGGTCATCCCTGTCCAACATTcTTaGCAAATTGGTTTCCGGTGTACTTCTCAACTGTGCCAGATGATTCGGAG
16	15	0.0077	SNP	SNP	C->T,G->C	C->T,G->C,C->T	GCCCCGAGGATTGGATATCTGGATGAGGCTGCAAAGGTTGAAGAATGCCTGtTATGATGCGGGTTTCGCAAGGGTTGATGGTCATCCCTGTCCAACATTcTTTGCAAATTGGTTTCCGGTGTA	TGAAGAATGCCTGtTATGATGCGGGTTTCGCAAGGGTTGATGGTCATCCCTGTCCAACATTcTTTGCAAATTGGTTTCCGGTGTACTTtTCAACTGTGCCAGATGATTCGGAG
060-refN3CP1
1	380	0.1958	1I	1I	T	T	GCCCCGAGGATTGGATATCTGGATGAGGCTGCAAAGGTTGAAGAATGCCTGCTATGATGCGGGTTTCgTCAAGGGTTGATGGTCATCCCTGTCCAACATTGTTTGCAAATTGGTTTCCGGTGT	GAAGAATGCCTGCTATGATGCGGGTTTCgTCAAGGGTTGATGGTCATCCCTGTCCAACATTGTTTGCAAATTGGTTTCCGGTGTACTTCTCAACTGTGCCAGATGATTCGGAG
2	343	0.1767	WT	WT	-	-	GCCCCGAGGATTGGATATCTGGATGAGGCTGCAAAGGTTGAAGAATGCCTGCTATGATGCGGGTTTCGCAAGGGTTGATGGTCATCCCTGTCCAACATTGTTTGCAAATTGGTTTCCGGTGTA	TGAAGAATGCCTGCTATGATGCGGGTTTCGCAAGGGTTGATGGTCATCCCTGTCCAACATTGTTTGCAAATTGGTTTCCGGTGTACTTCTCAACTGTGCCAGATGATTCGGAG
3	224	0.1154	21D,SNP	21D,SNP	GCCTGCTATGATGCGGGTTTC,C->T	GCCTGCTATGATGCGGGTTTC,C->T	GCCCCGAGGATTGGATATCTGGATGAGGCTGCAAAGGTTGAAGAAtGCAAGGGTTGATGGTCATCCCTGTCCAACATTGTTTGCAAATTGGTTTCCGGTGTACTTtTCAACTGTGCCAGATGA	TCTGGATGAGGCTGCAAAGGTTGAAGAAtGCAAGGGTTGATGGTCATCCCTGTCCAACATTGTTTGCAAATTGGTTTCCGGTGTACTTtTCAACTGTGCCAGATGATTCGGAG
4	194	0.0999	1I	1I,SNP	A	A,C->T	GCCCCGAGGATTGGATATCTGGATGAGGCTGCAAAGGTTGAAGAATGCCTGCTATGATGCGGGTTTCgACAAGGGTTGATGGTCATCCCTGTCCAACATTGTTTGCAAATTGGTTTCCGGTGT	GAAGAATGCCTGCTATGATGCGGGTTTCgACAAGGGTTGATGGTCATCCCTGTCCAACATTGTTTGCAAATTGGTTTCCGGTGTACTTtTCAACTGTGCCAGATGATTCGGAG
5	192	0.0989	1I,SNP	1I,SNP	C->T,A,G->C,T->A	C->T,A,G->C,T->A	GCCCCGAGGATTGGATATCTGGATGAGGCTGCAAAGGTTGAAGAATGCCTGtTATGATGCGGGTTTCgACAAGGGTTGATGGTCATCCCTGTCCAACATTcTTaGCAAATTGGTTTCCGGTGT	GAAGAATGCCTGtTATGATGCGGGTTTCgACAAGGGTTGATGGTCATCCCTGTCCAACATTcTTaGCAAATTGGTTTCCGGTGTACTTCTCAACTGTGCCAGATGATTCGGAG
6	157	0.0809	SNP	3D,SNP	C->T,G->C	C->T,G->C,CTT	GCCCCGAGGATTGGATATCTGGATGAGGCTGCAAAGGTTGAAGAATGCCTGtTATGATGCGGGTTTCGCAAGGGTTGATGGTCATCCCTGTCCAACATTcTTTGCAAATTGGTTTCCGGTGTA	GGTTGAAGAATGCCTGtTATGATGCGGGTTTCGCAAGGGTTGATGGTCATCCCTGTCCAACATTcTTTGCAAATTGGTTTCCGGTGTaCTCAACTGTGCCAGATGATTCGGAG
7	143	0.0737	SNP	SNP	C->T,G->C,T->A	C->T,G->C,T->A	GCCCCGAGGATTGGATATCTGGATGAGGCTGCAAAGGTTGAAGAATGCCTGtTATGATGCGGGTTTCGCAAGGGTTGATGGTCATCCCTGTCCAACATTcTTaGCAAATTGGTTTCCGGTGTA	TGAAGAATGCCTGtTATGATGCGGGTTTCGCAAGGGTTGATGGTCATCCCTGTCCAACATTcTTaGCAAATTGGTTTCCGGTGTACTTCTCAACTGTGCCAGATGATTCGGAG
8	55	0.0283	SNP	SNP	C->T	C->T	GCCCCGAGGATTGGATATCTGGATGAGGCTGCAAAGGTTGAAGAATGCCTGtTATGATGCGGGTTTCGCAAGGGTTGATGGTCATCCCTGTCCAACATTGTTTGCAAATTGGTTTCCGGTGTA	TGAAGAATGCCTGtTATGATGCGGGTTTCGCAAGGGTTGATGGTCATCCCTGTCCAACATTGTTTGCAAATTGGTTTCCGGTGTACTTCTCAACTGTGCCAGATGATTCGGAG
9	53	0.0273	1I,SNP	1I,SNP	C->T,A	C->T,A	GCCCCGAGGATTGGATATCTGGATGAGGCTGCAAAGGTTGAAGAATGCCTGtTATGATGCGGGTTTCgACAAGGGTTGATGGTCATCCCTGTCCAACATTGTTTGCAAATTGGTTTCCGGTGT	GAAGAATGCCTGtTATGATGCGGGTTTCgACAAGGGTTGATGGTCATCCCTGTCCAACATTGTTTGCAAATTGGTTTCCGGTGTACTTCTCAACTGTGCCAGATGATTCGGAG
10	50	0.0258	21D	21D	GCCTGCTATGATGCGGGTTTC	GCCTGCTATGATGCGGGTTTC	GCCCCGAGGATTGGATATCTGGATGAGGCTGCAAAGGTTGAAGAAtGCAAGGGTTGATGGTCATCCCTGTCCAACATTGTTTGCAAATTGGTTTCCGGTGTACTTCTCAACTGTGCCAGATGA	TCTGGATGAGGCTGCAAAGGTTGAAGAAtGCAAGGGTTGATGGTCATCCCTGTCCAACATTGTTTGCAAATTGGTTTCCGGTGTACTTCTCAACTGTGCCAGATGATTCGGAG
11	43	0.0222	1I,SNP	1I,3D,SNP	A,G->C	A,G->C,CTT	GCCCCGAGGATTGGATATCTGGATGAGGCTGCAAAGGTTGAAGAATGCCTGCTATGATGCGGGTTTCgACAAGGGTTGATGGTCATCCCTGTCCAACATTcTTTGCAAATTGGTTTCCGGTGT	GTTGAAGAATGCCTGCTATGATGCGGGTTTCgACAAGGGTTGATGGTCATCCCTGTCCAACATTcTTTGCAAATTGGTTTCCGGTGTaCTCAACTGTGCCAGATGATTCGGAG
12	34	0.0175	1I,SNP	1I,SNP	C->T,T,G->C,T->A	C->T,T,G->C,T->A	GCCCCGAGGATTGGATATCTGGATGAGGCTGCAAAGGTTGAAGAATGCCTGtTATGATGCGGGTTTCgTCAAGGGTTGATGGTCATCCCTGTCCAACATTcTTaGCAAATTGGTTTCCGGTGT	GAAGAATGCCTGtTATGATGCGGGTTTCgTCAAGGGTTGATGGTCATCCCTGTCCAACATTcTTaGCAAATTGGTTTCCGGTGTACTTCTCAACTGTGCCAGATGATTCGGAG
13	31	0.016	1I	1I,SNP	T	T,C->T	GCCCCGAGGATTGGATATCTGGATGAGGCTGCAAAGGTTGAAGAATGCCTGCTATGATGCGGGTTTCgTCAAGGGTTGATGGTCATCCCTGTCCAACATTGTTTGCAAATTGGTTTCCGGTGT	GAAGAATGCCTGCTATGATGCGGGTTTCgTCAAGGGTTGATGGTCATCCCTGTCCAACATTGTTTGCAAATTGGTTTCCGGTGTACTTtTCAACTGTGCCAGATGATTCGGAG
14	23	0.0118	1I,SNP	1I,SNP	C->T,C,G->C,T->A	C->T,C,G->C,T->A	GCCCCGAGGATTGGATATCTGGATGAGGCTGCAAAGGTTGAAGAATGCCTGtTATGATGCGGGTTTCgCCAAGGGTTGATGGTCATCCCTGTCCAACATTcTTaGCAAATTGGTTTCCGGTGT	GAAGAATGCCTGtTATGATGCGGGTTTCGcCAAGGGTTGATGGTCATCCCTGTCCAACATTcTTaGCAAATTGGTTTCCGGTGTACTTCTCAACTGTGCCAGATGATTCGGAG
15	19	0.0098	1I,SNP	1I,SNP	A,G->C,T->A	A,G->C,T->A	GCCCCGAGGATTGGATATCTGGATGAGGCTGCAAAGGTTGAAGAATGCCTGCTATGATGCGGGTTTCgACAAGGGTTGATGGTCATCCCTGTCCAACATTcTTaGCAAATTGGTTTCCGGTGT	GAAGAATGCCTGCTATGATGCGGGTTTCgACAAGGGTTGATGGTCATCCCTGTCCAACATTcTTaGCAAATTGGTTTCCGGTGTACTTCTCAACTGTGCCAGATGATTCGGAG
061-refN3CP1
1	401	0.2077	WT	WT	-	-	GCCCCGAGGATTGGATATCTGGATGAGGCTGCAAAGGTTGAAGAATGCCTGCTATGATGCGGGTTTCGCAAGGGTTGATGGTCATCCCTGTCCAACATTGTTTGCAAATTGGTTTCCGGTGTA	TGAAGAATGCCTGCTATGATGCGGGTTTCGCAAGGGTTGATGGTCATCCCTGTCCAACATTGTTTGCAAATTGGTTTCCGGTGTACTTCTCAACTGTGCCAGATGATTCGGAG
2	307	0.159	1I	1I,SNP	A	A,C->T	GCCCCGAGGATTGGATATCTGGATGAGGCTGCAAAGGTTGAAGAATGCCTGCTATGATGCGGGTTTCgACAAGGGTTGATGGTCATCCCTGTCCAACATTGTTTGCAAATTGGTTTCCGGTGT	GAAGAATGCCTGCTATGATGCGGGTTTCgACAAGGGTTGATGGTCATCCCTGTCCAACATTGTTTGCAAATTGGTTTCCGGTGTACTTtTCAACTGTGCCAGATGATTCGGAG
3	282	0.146	1I	1I	A	A	GCCCCGAGGATTGGATATCTGGATGAGGCTGCAAAGGTTGAAGAATGCCTGCTATGATGCGGGTTTCgACAAGGGTTGATGGTCATCCCTGTCCAACATTGTTTGCAAATTGGTTTCCGGTGT	GAAGAATGCCTGCTATGATGCGGGTTTCgACAAGGGTTGATGGTCATCCCTGTCCAACATTGTTTGCAAATTGGTTTCCGGTGTACTTCTCAACTGTGCCAGATGATTCGGAG
4	270	0.1398	1I,SNP	1I,SNP	C->T,A,G->C,T->A	C->T,A,G->C,T->A	GCCCCGAGGATTGGATATCTGGATGAGGCTGCAAAGGTTGAAGAATGCCTGtTATGATGCGGGTTTCgACAAGGGTTGATGGTCATCCCTGTCCAACATTcTTaGCAAATTGGTTTCCGGTGT	GAAGAATGCCTGtTATGATGCGGGTTTCgACAAGGGTTGATGGTCATCCCTGTCCAACATTcTTaGCAAATTGGTTTCCGGTGTACTTCTCAACTGTGCCAGATGATTCGGAG
5	182	0.0943	1I,SNP	1I,SNP	C->T,T,G->C,T->A	C->T,T,G->C,T->A	GCCCCGAGGATTGGATATCTGGATGAGGCTGCAAAGGTTGAAGAATGCCTGtTATGATGCGGGTTTCgTCAAGGGTTGATGGTCATCCCTGTCCAACATTcTTaGCAAATTGGTTTCCGGTGT	GAAGAATGCCTGtTATGATGCGGGTTTCgTCAAGGGTTGATGGTCATCCCTGTCCAACATTcTTaGCAAATTGGTTTCCGGTGTACTTCTCAACTGTGCCAGATGATTCGGAG
6	142	0.0735	SNP	3D,SNP	C->T,G->C	C->T,G->C,CTT	GCCCCGAGGATTGGATATCTGGATGAGGCTGCAAAGGTTGAAGAATGCCTGtTATGATGCGGGTTTCGCAAGGGTTGATGGTCATCCCTGTCCAACATTcTTTGCAAATTGGTTTCCGGTGTA	GGTTGAAGAATGCCTGtTATGATGCGGGTTTCGCAAGGGTTGATGGTCATCCCTGTCCAACATTcTTTGCAAATTGGTTTCCGGTGTaCTCAACTGTGCCAGATGATTCGGAG
7	103	0.0533	1I	1I	T	T	GCCCCGAGGATTGGATATCTGGATGAGGCTGCAAAGGTTGAAGAATGCCTGCTATGATGCGGGTTTCgTCAAGGGTTGATGGTCATCCCTGTCCAACATTGTTTGCAAATTGGTTTCCGGTGT	GAAGAATGCCTGCTATGATGCGGGTTTCgTCAAGGGTTGATGGTCATCCCTGTCCAACATTGTTTGCAAATTGGTTTCCGGTGTACTTCTCAACTGTGCCAGATGATTCGGAG
8	67	0.0347	1I,SNP	1I,SNP	C->T,A	C->T,A	GCCCCGAGGATTGGATATCTGGATGAGGCTGCAAAGGTTGAAGAATGCCTGtTATGATGCGGGTTTCgACAAGGGTTGATGGTCATCCCTGTCCAACATTGTTTGCAAATTGGTTTCCGGTGT	GAAGAATGCCTGtTATGATGCGGGTTTCgACAAGGGTTGATGGTCATCCCTGTCCAACATTGTTTGCAAATTGGTTTCCGGTGTACTTCTCAACTGTGCCAGATGATTCGGAG
9	56	0.029	WT	SNP	-	C->T	GCCCCGAGGATTGGATATCTGGATGAGGCTGCAAAGGTTGAAGAATGCCTGCTATGATGCGGGTTTCGCAAGGGTTGATGGTCATCCCTGTCCAACATTGTTTGCAAATTGGTTTCCGGTGTA	TGAAGAATGCCTGCTATGATGCGGGTTTCGCAAGGGTTGATGGTCATCCCTGTCCAACATTGTTTGCAAATTGGTTTCCGGTGTACTTtTCAACTGTGCCAGATGATTCGGAG
10	42	0.0218	1I,SNP	1I,3D,SNP	A,G->C	A,G->C,CTT	GCCCCGAGGATTGGATATCTGGATGAGGCTGCAAAGGTTGAAGAATGCCTGCTATGATGCGGGTTTCgACAAGGGTTGATGGTCATCCCTGTCCAACATTcTTTGCAAATTGGTTTCCGGTGT	GTTGAAGAATGCCTGCTATGATGCGGGTTTCgACAAGGGTTGATGGTCATCCCTGTCCAACATTcTTTGCAAATTGGTTTCCGGTGTaCTCAACTGTGCCAGATGATTCGGAG
11	30	0.0155	1I,SNP	1I,SNP	C->T,A	C->T,A,C->T	GCCCCGAGGATTGGATATCTGGATGAGGCTGCAAAGGTTGAAGAATGCCTGtTATGATGCGGGTTTCgACAAGGGTTGATGGTCATCCCTGTCCAACATTGTTTGCAAATTGGTTTCCGGTGT	GAAGAATGCCTGtTATGATGCGGGTTTCgACAAGGGTTGATGGTCATCCCTGTCCAACATTGTTTGCAAATTGGTTTCCGGTGTACTTtTCAACTGTGCCAGATGATTCGGAG
12	28	0.0145	SNP	SNP	C->T,G->C,T->A	C->T,G->C,T->A	GCCCCGAGGATTGGATATCTGGATGAGGCTGCAAAGGTTGAAGAATGCCTGtTATGATGCGGGTTTCGCAAGGGTTGATGGTCATCCCTGTCCAACATTcTTaGCAAATTGGTTTCCGGTGTA	TGAAGAATGCCTGtTATGATGCGGGTTTCGCAAGGGTTGATGGTCATCCCTGTCCAACATTcTTaGCAAATTGGTTTCCGGTGTACTTCTCAACTGTGCCAGATGATTCGGAG
13	21	0.0109	SNP	SNP	G->C,T->A	G->C,T->A	GCCCCGAGGATTGGATATCTGGATGAGGCTGCAAAGGTTGAAGAATGCCTGCTATGATGCGGGTTTCGCAAGGGTTGATGGTCATCCCTGTCCAACATTcTTaGCAAATTGGTTTCCGGTGTA	TGAAGAATGCCTGCTATGATGCGGGTTTCGCAAGGGTTGATGGTCATCCCTGTCCAACATTcTTaGCAAATTGGTTTCCGGTGTACTTCTCAACTGTGCCAGATGATTCGGAG
062-refN3CP1
1	376	0.1904	1I	1I,SNP	A	A,C->T	GCCCCGAGGATTGGATATCTGGATGAGGCTGCAAAGGTTGAAGAATGCCTGCTATGATGCGGGTTTCgACAAGGGTTGATGGTCATCCCTGTCCAACATTGTTTGCAAATTGGTTTCCGGTGT	GAAGAATGCCTGCTATGATGCGGGTTTCgACAAGGGTTGATGGTCATCCCTGTCCAACATTGTTTGCAAATTGGTTTCCGGTGTACTTtTCAACTGTGCCAGATGATTCGGAG
2	371	0.1878	WT	WT	-	-	GCCCCGAGGATTGGATATCTGGATGAGGCTGCAAAGGTTGAAGAATGCCTGCTATGATGCGGGTTTCGCAAGGGTTGATGGTCATCCCTGTCCAACATTGTTTGCAAATTGGTTTCCGGTGTA	TGAAGAATGCCTGCTATGATGCGGGTTTCGCAAGGGTTGATGGTCATCCCTGTCCAACATTGTTTGCAAATTGGTTTCCGGTGTACTTCTCAACTGTGCCAGATGATTCGGAG
3	350	0.1772	1I	1I	T	T	GCCCCGAGGATTGGATATCTGGATGAGGCTGCAAAGGTTGAAGAATGCCTGCTATGATGCGGGTTTCgTCAAGGGTTGATGGTCATCCCTGTCCAACATTGTTTGCAAATTGGTTTCCGGTGT	GAAGAATGCCTGCTATGATGCGGGTTTCgTCAAGGGTTGATGGTCATCCCTGTCCAACATTGTTTGCAAATTGGTTTCCGGTGTACTTCTCAACTGTGCCAGATGATTCGGAG
4	306	0.1549	SNP	SNP	C->T,G->C,T->A	C->T,G->C,T->A	GCCCCGAGGATTGGATATCTGGATGAGGCTGCAAAGGTTGAAGAATGCCTGtTATGATGCGGGTTTCGCAAGGGTTGATGGTCATCCCTGTCCAACATTcTTaGCAAATTGGTTTCCGGTGTA	TGAAGAATGCCTGtTATGATGCGGGTTTCGCAAGGGTTGATGGTCATCCCTGTCCAACATTcTTaGCAAATTGGTTTCCGGTGTACTTCTCAACTGTGCCAGATGATTCGGAG
5	90	0.0456	1I,SNP	1I,SNP	C->T,C,G->C,T->A	C->T,C,G->C,T->A	GCCCCGAGGATTGGATATCTGGATGAGGCTGCAAAGGTTGAAGAATGCCTGtTATGATGCGGGTTTCgCCAAGGGTTGATGGTCATCCCTGTCCAACATTcTTaGCAAATTGGTTTCCGGTGT	GAAGAATGCCTGtTATGATGCGGGTTTCGcCAAGGGTTGATGGTCATCCCTGTCCAACATTcTTaGCAAATTGGTTTCCGGTGTACTTCTCAACTGTGCCAGATGATTCGGAG
6	69	0.0349	11D,SNP	11D,SNP	C->T,TGCGGGTTTCG,G->C,T->A	C->T,TGCGGGTTTCG,G->C,T->A	GCCCCGAGGATTGGATATCTGGATGAGGCTGCAAAGGTTGAAGAATGCCTGtTATGaCAAGGGTTGATGGTCATCCCTGTCCAACATTcTTaGCAAATTGGTTTCCGGTGTACTTCTCAACTG	GCTGCAAAGGTTGAAGAATGCCTGtTATGaCAAGGGTTGATGGTCATCCCTGTCCAACATTcTTaGCAAATTGGTTTCCGGTGTACTTCTCAACTGTGCCAGATGATTCGGAG
7	58	0.0294	1I,SNP	1I,3D,SNP	A,G->C	A,G->C,CTT	GCCCCGAGGATTGGATATCTGGATGAGGCTGCAAAGGTTGAAGAATGCCTGCTATGATGCGGGTTTCgACAAGGGTTGATGGTCATCCCTGTCCAACATTcTTTGCAAATTGGTTTCCGGTGT	GTTGAAGAATGCCTGCTATGATGCGGGTTTCgACAAGGGTTGATGGTCATCCCTGTCCAACATTcTTTGCAAATTGGTTTCCGGTGTaCTCAACTGTGCCAGATGATTCGGAG
8	56	0.0284	1I,SNP	1I,SNP	C->T,A	C->T,A	GCCCCGAGGATTGGATATCTGGATGAGGCTGCAAAGGTTGAAGAATGCCTGtTATGATGCGGGTTTCgACAAGGGTTGATGGTCATCCCTGTCCAACATTGTTTGCAAATTGGTTTCCGGTGT	GAAGAATGCCTGtTATGATGCGGGTTTCgACAAGGGTTGATGGTCATCCCTGTCCAACATTGTTTGCAAATTGGTTTCCGGTGTACTTCTCAACTGTGCCAGATGATTCGGAG
9	55	0.0278	1I,SNP	1I,SNP	C->T,T,G->C,T->A	C->T,T,G->C,T->A	GCCCCGAGGATTGGATATCTGGATGAGGCTGCAAAGGTTGAAGAATGCCTGtTATGATGCGGGTTTCgTCAAGGGTTGATGGTCATCCCTGTCCAACATTcTTaGCAAATTGGTTTCCGGTGT	GAAGAATGCCTGtTATGATGCGGGTTTCgTCAAGGGTTGATGGTCATCCCTGTCCAACATTcTTaGCAAATTGGTTTCCGGTGTACTTCTCAACTGTGCCAGATGATTCGGAG
10	53	0.0268	1I	1I	A	A	GCCCCGAGGATTGGATATCTGGATGAGGCTGCAAAGGTTGAAGAATGCCTGCTATGATGCGGGTTTCgACAAGGGTTGATGGTCATCCCTGTCCAACATTGTTTGCAAATTGGTTTCCGGTGT	GAAGAATGCCTGCTATGATGCGGGTTTCgACAAGGGTTGATGGTCATCCCTGTCCAACATTGTTTGCAAATTGGTTTCCGGTGTACTTCTCAACTGTGCCAGATGATTCGGAG
11	49	0.0248	SNP	SNP	C->T	C->T	GCCCCGAGGATTGGATATCTGGATGAGGCTGCAAAGGTTGAAGAATGCCTGtTATGATGCGGGTTTCGCAAGGGTTGATGGTCATCCCTGTCCAACATTGTTTGCAAATTGGTTTCCGGTGTA	TGAAGAATGCCTGtTATGATGCGGGTTTCGCAAGGGTTGATGGTCATCCCTGTCCAACATTGTTTGCAAATTGGTTTCCGGTGTACTTCTCAACTGTGCCAGATGATTCGGAG
12	37	0.0187	SNP	SNP	G->C,T->A	G->C,T->A	GCCCCGAGGATTGGATATCTGGATGAGGCTGCAAAGGTTGAAGAATGCCTGCTATGATGCGGGTTTCGCAAGGGTTGATGGTCATCCCTGTCCAACATTcTTaGCAAATTGGTTTCCGGTGTA	TGAAGAATGCCTGCTATGATGCGGGTTTCGCAAGGGTTGATGGTCATCCCTGTCCAACATTcTTaGCAAATTGGTTTCCGGTGTACTTCTCAACTGTGCCAGATGATTCGGAG
13	34	0.0172	1I	1I,SNP	T	T,C->T	GCCCCGAGGATTGGATATCTGGATGAGGCTGCAAAGGTTGAAGAATGCCTGCTATGATGCGGGTTTCgTCAAGGGTTGATGGTCATCCCTGTCCAACATTGTTTGCAAATTGGTTTCCGGTGT	GAAGAATGCCTGCTATGATGCGGGTTTCgTCAAGGGTTGATGGTCATCCCTGTCCAACATTGTTTGCAAATTGGTTTCCGGTGTACTTtTCAACTGTGCCAGATGATTCGGAG
14	26	0.0132	1I,SNP	1I,SNP	C->T,A	C->T,A,C->T	GCCCCGAGGATTGGATATCTGGATGAGGCTGCAAAGGTTGAAGAATGCCTGtTATGATGCGGGTTTCgACAAGGGTTGATGGTCATCCCTGTCCAACATTGTTTGCAAATTGGTTTCCGGTGT	GAAGAATGCCTGtTATGATGCGGGTTTCgACAAGGGTTGATGGTCATCCCTGTCCAACATTGTTTGCAAATTGGTTTCCGGTGTACTTtTCAACTGTGCCAGATGATTCGGAG
15	23	0.0116	SNP	3D,SNP	C->T,G->C	C->T,G->C,CTT	GCCCCGAGGATTGGATATCTGGATGAGGCTGCAAAGGTTGAAGAATGCCTGtTATGATGCGGGTTTCGCAAGGGTTGATGGTCATCCCTGTCCAACATTcTTTGCAAATTGGTTTCCGGTGTA	GGTTGAAGAATGCCTGtTATGATGCGGGTTTCGCAAGGGTTGATGGTCATCCCTGTCCAACATTcTTTGCAAATTGGTTTCCGGTGTaCTCAACTGTGCCAGATGATTCGGAG
16	22	0.0111	WT	3D	-	CTT	GCCCCGAGGATTGGATATCTGGATGAGGCTGCAAAGGTTGAAGAATGCCTGCTATGATGCGGGTTTCGCAAGGGTTGATGGTCATCCCTGTCCAACATTGTTTGCAAATTGGTTTCCGGTGTA	GGTTGAAGAATGCCTGCTATGATGCGGGTTTCGCAAGGGTTGATGGTCATCCCTGTCCAACATTGTTTGCAAATTGGTTTCCGGTGTaCTCAACTGTGCCAGATGATTCGGAG
063-refN3CP1
1	448	0.2296	1I	1I	A	A	GCCCCGAGGATTGGATATCTGGATGAGGCTGCAAAGGTTGAAGAATGCCTGCTATGATGCGGGTTTCgACAAGGGTTGATGGTCATCCCTGTCCAACATTGTTTGCAAATTGGTTTCCGGTGT	GAAGAATGCCTGCTATGATGCGGGTTTCgACAAGGGTTGATGGTCATCCCTGTCCAACATTGTTTGCAAATTGGTTTCCGGTGTACTTCTCAACTGTGCCAGATGATTCGGAG
2	362	0.1855	WT	SNP	-	C->T	GCCCCGAGGATTGGATATCTGGATGAGGCTGCAAAGGTTGAAGAATGCCTGCTATGATGCGGGTTTCGCAAGGGTTGATGGTCATCCCTGTCCAACATTGTTTGCAAATTGGTTTCCGGTGTA	TGAAGAATGCCTGCTATGATGCGGGTTTCGCAAGGGTTGATGGTCATCCCTGTCCAACATTGTTTGCAAATTGGTTTCCGGTGTACTTtTCAACTGTGCCAGATGATTCGGAG
3	264	0.1353	SNP	SNP	C->T,G->C,T->A	C->T,G->C,T->A	GCCCCGAGGATTGGATATCTGGATGAGGCTGCAAAGGTTGAAGAATGCCTGtTATGATGCGGGTTTCGCAAGGGTTGATGGTCATCCCTGTCCAACATTcTTaGCAAATTGGTTTCCGGTGTA	TGAAGAATGCCTGtTATGATGCGGGTTTCGCAAGGGTTGATGGTCATCCCTGTCCAACATTcTTaGCAAATTGGTTTCCGGTGTACTTCTCAACTGTGCCAGATGATTCGGAG
4	224	0.1148	1I	1I	T	T	GCCCCGAGGATTGGATATCTGGATGAGGCTGCAAAGGTTGAAGAATGCCTGCTATGATGCGGGTTTCgTCAAGGGTTGATGGTCATCCCTGTCCAACATTGTTTGCAAATTGGTTTCCGGTGT	GAAGAATGCCTGCTATGATGCGGGTTTCgTCAAGGGTTGATGGTCATCCCTGTCCAACATTGTTTGCAAATTGGTTTCCGGTGTACTTCTCAACTGTGCCAGATGATTCGGAG
5	155	0.0794	WT	WT	-	-	GCCCCGAGGATTGGATATCTGGATGAGGCTGCAAAGGTTGAAGAATGCCTGCTATGATGCGGGTTTCGCAAGGGTTGATGGTCATCCCTGTCCAACATTGTTTGCAAATTGGTTTCCGGTGTA	TGAAGAATGCCTGCTATGATGCGGGTTTCGCAAGGGTTGATGGTCATCCCTGTCCAACATTGTTTGCAAATTGGTTTCCGGTGTACTTCTCAACTGTGCCAGATGATTCGGAG
6	151	0.0774	SNP	3D,SNP	C->T,G->C	C->T,G->C,CTT	GCCCCGAGGATTGGATATCTGGATGAGGCTGCAAAGGTTGAAGAATGCCTGtTATGATGCGGGTTTCGCAAGGGTTGATGGTCATCCCTGTCCAACATTcTTTGCAAATTGGTTTCCGGTGTA	GGTTGAAGAATGCCTGtTATGATGCGGGTTTCGCAAGGGTTGATGGTCATCCCTGTCCAACATTcTTTGCAAATTGGTTTCCGGTGTaCTCAACTGTGCCAGATGATTCGGAG
7	55	0.0282	1I,SNP	1I,3D,SNP	A,G->C	A,G->C,CTT	GCCCCGAGGATTGGATATCTGGATGAGGCTGCAAAGGTTGAAGAATGCCTGCTATGATGCGGGTTTCgACAAGGGTTGATGGTCATCCCTGTCCAACATTcTTTGCAAATTGGTTTCCGGTGT	GTTGAAGAATGCCTGCTATGATGCGGGTTTCgACAAGGGTTGATGGTCATCCCTGTCCAACATTcTTTGCAAATTGGTTTCCGGTGTaCTCAACTGTGCCAGATGATTCGGAG
8	47	0.0241	1I,SNP	1I,SNP	C->T,A,G->C,T->A	C->T,A,G->C,T->A	GCCCCGAGGATTGGATATCTGGATGAGGCTGCAAAGGTTGAAGAATGCCTGtTATGATGCGGGTTTCgACAAGGGTTGATGGTCATCCCTGTCCAACATTcTTaGCAAATTGGTTTCCGGTGT	GAAGAATGCCTGtTATGATGCGGGTTTCgACAAGGGTTGATGGTCATCCCTGTCCAACATTcTTaGCAAATTGGTTTCCGGTGTACTTCTCAACTGTGCCAGATGATTCGGAG
9	47	0.0241	SNP	SNP	C->T	C->T	GCCCCGAGGATTGGATATCTGGATGAGGCTGCAAAGGTTGAAGAATGCCTGtTATGATGCGGGTTTCGCAAGGGTTGATGGTCATCCCTGTCCAACATTGTTTGCAAATTGGTTTCCGGTGTA	TGAAGAATGCCTGtTATGATGCGGGTTTCGCAAGGGTTGATGGTCATCCCTGTCCAACATTGTTTGCAAATTGGTTTCCGGTGTACTTCTCAACTGTGCCAGATGATTCGGAG
10	44	0.0226	SNP	SNP	C->T	C->T,C->T	GCCCCGAGGATTGGATATCTGGATGAGGCTGCAAAGGTTGAAGAATGCCTGtTATGATGCGGGTTTCGCAAGGGTTGATGGTCATCCCTGTCCAACATTGTTTGCAAATTGGTTTCCGGTGTA	TGAAGAATGCCTGtTATGATGCGGGTTTCGCAAGGGTTGATGGTCATCCCTGTCCAACATTGTTTGCAAATTGGTTTCCGGTGTACTTtTCAACTGTGCCAGATGATTCGGAG
11	42	0.0215	1I	1I,SNP	C	C,C->T	GCCCCGAGGATTGGATATCTGGATGAGGCTGCAAAGGTTGAAGAATGCCTGCTATGATGCGGGTTTCgCCAAGGGTTGATGGTCATCCCTGTCCAACATTGTTTGCAAATTGGTTTCCGGTGT	GAAGAATGCCTGCTATGATGCGGGTTTCGcCAAGGGTTGATGGTCATCCCTGTCCAACATTGTTTGCAAATTGGTTTCCGGTGTACTTtTCAACTGTGCCAGATGATTCGGAG
12	39	0.02	1I,SNP	1I,SNP	C->T,C,G->C,T->A	C->T,C,G->C,T->A	GCCCCGAGGATTGGATATCTGGATGAGGCTGCAAAGGTTGAAGAATGCCTGtTATGATGCGGGTTTCgCCAAGGGTTGATGGTCATCCCTGTCCAACATTcTTaGCAAATTGGTTTCCGGTGT	GAAGAATGCCTGtTATGATGCGGGTTTCGcCAAGGGTTGATGGTCATCCCTGTCCAACATTcTTaGCAAATTGGTTTCCGGTGTACTTCTCAACTGTGCCAGATGATTCGGAG
13	37	0.019	SNP	SNP	G->T,G->C,T->A	G->T,G->C,T->A	GCCCCGAGGATTGGATATCTGGATGAGGCTGCAAAGGTTGAAGAATGCCTGCTATGATGCGtGTTTCGCAAGGGTTGATGGTCATCCCTGTCCAACATTcTTaGCAAATTGGTTTCCGGTGTA	TGAAGAATGCCTGCTATGATGCGtGTTTCGCAAGGGTTGATGGTCATCCCTGTCCAACATTcTTaGCAAATTGGTTTCCGGTGTACTTCTCAACTGTGCCAGATGATTCGGAG
14	21	0.0108	WT	3D	-	CTT	GCCCCGAGGATTGGATATCTGGATGAGGCTGCAAAGGTTGAAGAATGCCTGCTATGATGCGGGTTTCGCAAGGGTTGATGGTCATCCCTGTCCAACATTGTTTGCAAATTGGTTTCCGGTGTA	GGTTGAAGAATGCCTGCTATGATGCGGGTTTCGCAAGGGTTGATGGTCATCCCTGTCCAACATTGTTTGCAAATTGGTTTCCGGTGTaCTCAACTGTGCCAGATGATTCGGAG
15	15	0.0077	SNP	3D,SNP	G->C	G->C,CTT	GCCCCGAGGATTGGATATCTGGATGAGGCTGCAAAGGTTGAAGAATGCCTGCTATGATGCGGGTTTCGCAAGGGTTGATGGTCATCCCTGTCCAACATTcTTTGCAAATTGGTTTCCGGTGTA	GGTTGAAGAATGCCTGCTATGATGCGGGTTTCGCAAGGGTTGATGGTCATCCCTGTCCAACATTcTTTGCAAATTGGTTTCCGGTGTaCTCAACTGTGCCAGATGATTCGGAG
064-refN3CP1
1	358	0.1809	1I	1I,SNP	A	A,C->T	GCCCCGAGGATTGGATATCTGGATGAGGCTGCAAAGGTTGAAGAATGCCTGCTATGATGCGGGTTTCgACAAGGGTTGATGGTCATCCCTGTCCAACATTGTTTGCAAATTGGTTTCCGGTGT	GAAGAATGCCTGCTATGATGCGGGTTTCgACAAGGGTTGATGGTCATCCCTGTCCAACATTGTTTGCAAATTGGTTTCCGGTGTACTTtTCAACTGTGCCAGATGATTCGGAG
2	355	0.1794	17D	17D	TATGATGCGGGTTTCGC	TATGATGCGGGTTTCGC	GCCCCGAGGATTGGATATCTGGATGAGGCTGCAAAGGTTGAAGAATGCCTGcAAGGGTTGATGGTCATCCCTGTCCAACATTGTTTGCAAATTGGTTTCCGGTGTACTTCTCAACTGTGCCAG	GATGAGGCTGCAAAGGTTGAAGAATGCCTGcAAGGGTTGATGGTCATCCCTGTCCAACATTGTTTGCAAATTGGTTTCCGGTGTACTTCTCAACTGTGCCAGATGATTCGGAG
3	243	0.1228	1I,SNP	1I,SNP	C->T,C,G->C,T->A	C->T,C,G->C,T->A	GCCCCGAGGATTGGATATCTGGATGAGGCTGCAAAGGTTGAAGAATGCCTGtTATGATGCGGGTTTCgCCAAGGGTTGATGGTCATCCCTGTCCAACATTcTTaGCAAATTGGTTTCCGGTGT	GAAGAATGCCTGtTATGATGCGGGTTTCGcCAAGGGTTGATGGTCATCCCTGTCCAACATTcTTaGCAAATTGGTTTCCGGTGTACTTCTCAACTGTGCCAGATGATTCGGAG
4	220	0.1112	1I	1I	T	T	GCCCCGAGGATTGGATATCTGGATGAGGCTGCAAAGGTTGAAGAATGCCTGCTATGATGCGGGTTTCgTCAAGGGTTGATGGTCATCCCTGTCCAACATTGTTTGCAAATTGGTTTCCGGTGT	GAAGAATGCCTGCTATGATGCGGGTTTCgTCAAGGGTTGATGGTCATCCCTGTCCAACATTGTTTGCAAATTGGTTTCCGGTGTACTTCTCAACTGTGCCAGATGATTCGGAG
5	219	0.1107	1I	1I	A	A	GCCCCGAGGATTGGATATCTGGATGAGGCTGCAAAGGTTGAAGAATGCCTGCTATGATGCGGGTTTCgACAAGGGTTGATGGTCATCCCTGTCCAACATTGTTTGCAAATTGGTTTCCGGTGT	GAAGAATGCCTGCTATGATGCGGGTTTCgACAAGGGTTGATGGTCATCCCTGTCCAACATTGTTTGCAAATTGGTTTCCGGTGTACTTCTCAACTGTGCCAGATGATTCGGAG
6	208	0.1051	WT	WT	-	-	GCCCCGAGGATTGGATATCTGGATGAGGCTGCAAAGGTTGAAGAATGCCTGCTATGATGCGGGTTTCGCAAGGGTTGATGGTCATCCCTGTCCAACATTGTTTGCAAATTGGTTTCCGGTGTA	TGAAGAATGCCTGCTATGATGCGGGTTTCGCAAGGGTTGATGGTCATCCCTGTCCAACATTGTTTGCAAATTGGTTTCCGGTGTACTTCTCAACTGTGCCAGATGATTCGGAG
7	181	0.0915	SNP	SNP	C->T,G->C,T->A	C->T,G->C,T->A	GCCCCGAGGATTGGATATCTGGATGAGGCTGCAAAGGTTGAAGAATGCCTGtTATGATGCGGGTTTCGCAAGGGTTGATGGTCATCCCTGTCCAACATTcTTaGCAAATTGGTTTCCGGTGTA	TGAAGAATGCCTGtTATGATGCGGGTTTCGCAAGGGTTGATGGTCATCCCTGTCCAACATTcTTaGCAAATTGGTTTCCGGTGTACTTCTCAACTGTGCCAGATGATTCGGAG
8	57	0.0288	1I,SNP	1I,SNP	C->T,A	C->T,A	GCCCCGAGGATTGGATATCTGGATGAGGCTGCAAAGGTTGAAGAATGCCTGtTATGATGCGGGTTTCgACAAGGGTTGATGGTCATCCCTGTCCAACATTGTTTGCAAATTGGTTTCCGGTGT	GAAGAATGCCTGtTATGATGCGGGTTTCgACAAGGGTTGATGGTCATCCCTGTCCAACATTGTTTGCAAATTGGTTTCCGGTGTACTTCTCAACTGTGCCAGATGATTCGGAG
9	40	0.0202	1I	1I,3D	T	T,CTT	GCCCCGAGGATTGGATATCTGGATGAGGCTGCAAAGGTTGAAGAATGCCTGCTATGATGCGGGTTTCgTCAAGGGTTGATGGTCATCCCTGTCCAACATTGTTTGCAAATTGGTTTCCGGTGT	GTTGAAGAATGCCTGCTATGATGCGGGTTTCgTCAAGGGTTGATGGTCATCCCTGTCCAACATTGTTTGCAAATTGGTTTCCGGTGTaCTCAACTGTGCCAGATGATTCGGAG
10	31	0.0157	1I,SNP	1I,SNP	C->T,A	C->T,A,C->T	GCCCCGAGGATTGGATATCTGGATGAGGCTGCAAAGGTTGAAGAATGCCTGtTATGATGCGGGTTTCgACAAGGGTTGATGGTCATCCCTGTCCAACATTGTTTGCAAATTGGTTTCCGGTGT	GAAGAATGCCTGtTATGATGCGGGTTTCgACAAGGGTTGATGGTCATCCCTGTCCAACATTGTTTGCAAATTGGTTTCCGGTGTACTTtTCAACTGTGCCAGATGATTCGGAG
11	27	0.0136	SNP	3D,SNP	C->T,G->C,T->A	C->T,G->C,T->A,CTT	GCCCCGAGGATTGGATATCTGGATGAGGCTGCAAAGGTTGAAGAATGCCTGtTATGATGCGGGTTTCGCAAGGGTTGATGGTCATCCCTGTCCAACATTcTTaGCAAATTGGTTTCCGGTGTA	GGTTGAAGAATGCCTGtTATGATGCGGGTTTCGCAAGGGTTGATGGTCATCCCTGTCCAACATTcTTaGCAAATTGGTTTCCGGTGTaCTCAACTGTGCCAGATGATTCGGAG
12	24	0.0121	WT	SNP	-	C->T	GCCCCGAGGATTGGATATCTGGATGAGGCTGCAAAGGTTGAAGAATGCCTGCTATGATGCGGGTTTCGCAAGGGTTGATGGTCATCCCTGTCCAACATTGTTTGCAAATTGGTTTCCGGTGTA	TGAAGAATGCCTGCTATGATGCGGGTTTCGCAAGGGTTGATGGTCATCCCTGTCCAACATTGTTTGCAAATTGGTTTCCGGTGTACTTtTCAACTGTGCCAGATGATTCGGAG
13	16	0.0081	17D,3D,SNP	17D,3D,SNP	TATGATGCGGGTTTCGC,T->C,CTT	TATGATGCGGGTTTCGC,T->C,CTT	GCCCCGAGGATTGGATATCTGGATGAGGCTGCAAAGGTTGAAGAATGCCTGcAAGGGTTGATGGTCATCCCTGcCCAACATTGTTTGCAAATTGGTTTCCGGTGTaCTCAACTGTGCCAGATG	CTGGATGAGGCTGCAAAGGTTGAAGAATGCCTGcAAGGGTTGATGGTCATCCCTGcCCAACATTGTTTGCAAATTGGTTTCCGGTGTaCTCAACTGTGCCAGATGATTCGGAG
065-refN3CP1
1	386	0.2182	1I	1I	A	A	GCCCCGAGGATTGGATATCTGGATGAGGCTGCAAAGGTTGAAGAATGCCTGCTATGATGCGGGTTTCgACAAGGGTTGATGGTCATCCCTGTCCAACATTGTTTGCAAATTGGTTTCCGGTGT	GAAGAATGCCTGCTATGATGCGGGTTTCgACAAGGGTTGATGGTCATCCCTGTCCAACATTGTTTGCAAATTGGTTTCCGGTGTACTTCTCAACTGTGCCAGATGATTCGGAG
2	367	0.2075	1I	1I,SNP	A	A,C->T	GCCCCGAGGATTGGATATCTGGATGAGGCTGCAAAGGTTGAAGAATGCCTGCTATGATGCGGGTTTCgACAAGGGTTGATGGTCATCCCTGTCCAACATTGTTTGCAAATTGGTTTCCGGTGT	GAAGAATGCCTGCTATGATGCGGGTTTCgACAAGGGTTGATGGTCATCCCTGTCCAACATTGTTTGCAAATTGGTTTCCGGTGTACTTtTCAACTGTGCCAGATGATTCGGAG
3	290	0.1639	SNP	SNP	C->T,G->C,T->A	C->T,G->C,T->A	GCCCCGAGGATTGGATATCTGGATGAGGCTGCAAAGGTTGAAGAATGCCTGtTATGATGCGGGTTTCGCAAGGGTTGATGGTCATCCCTGTCCAACATTcTTaGCAAATTGGTTTCCGGTGTA	TGAAGAATGCCTGtTATGATGCGGGTTTCGCAAGGGTTGATGGTCATCCCTGTCCAACATTcTTaGCAAATTGGTTTCCGGTGTACTTCTCAACTGTGCCAGATGATTCGGAG
4	205	0.1159	WT	WT	-	-	GCCCCGAGGATTGGATATCTGGATGAGGCTGCAAAGGTTGAAGAATGCCTGCTATGATGCGGGTTTCGCAAGGGTTGATGGTCATCCCTGTCCAACATTGTTTGCAAATTGGTTTCCGGTGTA	TGAAGAATGCCTGCTATGATGCGGGTTTCGCAAGGGTTGATGGTCATCCCTGTCCAACATTGTTTGCAAATTGGTTTCCGGTGTACTTCTCAACTGTGCCAGATGATTCGGAG
5	186	0.1051	1I	1I	T	T	GCCCCGAGGATTGGATATCTGGATGAGGCTGCAAAGGTTGAAGAATGCCTGCTATGATGCGGGTTTCgTCAAGGGTTGATGGTCATCCCTGTCCAACATTGTTTGCAAATTGGTTTCCGGTGT	GAAGAATGCCTGCTATGATGCGGGTTTCgTCAAGGGTTGATGGTCATCCCTGTCCAACATTGTTTGCAAATTGGTTTCCGGTGTACTTCTCAACTGTGCCAGATGATTCGGAG
6	68	0.0384	1I,SNP	1I,SNP	C->T,A	C->T,A	GCCCCGAGGATTGGATATCTGGATGAGGCTGCAAAGGTTGAAGAATGCCTGtTATGATGCGGGTTTCgACAAGGGTTGATGGTCATCCCTGTCCAACATTGTTTGCAAATTGGTTTCCGGTGT	GAAGAATGCCTGtTATGATGCGGGTTTCgACAAGGGTTGATGGTCATCCCTGTCCAACATTGTTTGCAAATTGGTTTCCGGTGTACTTCTCAACTGTGCCAGATGATTCGGAG
7	45	0.0254	SNP	SNP	C->T	C->T,C->T	GCCCCGAGGATTGGATATCTGGATGAGGCTGCAAAGGTTGAAGAATGCCTGtTATGATGCGGGTTTCGCAAGGGTTGATGGTCATCCCTGTCCAACATTGTTTGCAAATTGGTTTCCGGTGTA	TGAAGAATGCCTGtTATGATGCGGGTTTCGCAAGGGTTGATGGTCATCCCTGTCCAACATTGTTTGCAAATTGGTTTCCGGTGTACTTtTCAACTGTGCCAGATGATTCGGAG
8	43	0.0243	1I,SNP	1I,SNP	C->T,A	C->T,A,C->T	GCCCCGAGGATTGGATATCTGGATGAGGCTGCAAAGGTTGAAGAATGCCTGtTATGATGCGGGTTTCgACAAGGGTTGATGGTCATCCCTGTCCAACATTGTTTGCAAATTGGTTTCCGGTGT	GAAGAATGCCTGtTATGATGCGGGTTTCgACAAGGGTTGATGGTCATCCCTGTCCAACATTGTTTGCAAATTGGTTTCCGGTGTACTTtTCAACTGTGCCAGATGATTCGGAG
9	38	0.0215	SNP	3D,SNP	C->T,G->C,T->A	C->T,G->C,T->A,CTT	GCCCCGAGGATTGGATATCTGGATGAGGCTGCAAAGGTTGAAGAATGCCTGtTATGATGCGGGTTTCGCAAGGGTTGATGGTCATCCCTGTCCAACATTcTTaGCAAATTGGTTTCCGGTGTA	GGTTGAAGAATGCCTGtTATGATGCGGGTTTCGCAAGGGTTGATGGTCATCCCTGTCCAACATTcTTaGCAAATTGGTTTCCGGTGTaCTCAACTGTGCCAGATGATTCGGAG
10	34	0.0192	1D,SNP	1D,SNP	C->T,C,G->C,T->A	C->T,C,G->C,T->A	GCCCCGAGGATTGGATATCTGGATGAGGCTGCAAAGGTTGAAGAATGCCTGtTATGATGCGGGTTTCgAAGGGTTGATGGTCATCCCTGTCCAACATTcTTaGCAAATTGGTTTCCGGTGTAC	TTGAAGAATGCCTGtTATGATGCGGGTTTCgAAGGGTTGATGGTCATCCCTGTCCAACATTcTTaGCAAATTGGTTTCCGGTGTACTTCTCAACTGTGCCAGATGATTCGGAG
11	29	0.0164	2D,SNP	2D,SNP	C->T,CG,G->C,T->A	C->T,GC,G->C,T->A	GCCCCGAGGATTGGATATCTGGATGAGGCTGCAAAGGTTGAAGAATGCCTGtTATGATGCGGGTTtCAAGGGTTGATGGTCATCCCTGTCCAACATTcTTaGCAAATTGGTTTCCGGTGTACT	GTTGAAGAATGCCTGtTATGATGCGGGTTTcAAGGGTTGATGGTCATCCCTGTCCAACATTcTTaGCAAATTGGTTTCCGGTGTACTTCTCAACTGTGCCAGATGATTCGGAG
12	27	0.0153	1I,SNP	1I,3D,SNP	A,G->C	A,G->C,CTT	GCCCCGAGGATTGGATATCTGGATGAGGCTGCAAAGGTTGAAGAATGCCTGCTATGATGCGGGTTTCgACAAGGGTTGATGGTCATCCCTGTCCAACATTcTTTGCAAATTGGTTTCCGGTGT	GTTGAAGAATGCCTGCTATGATGCGGGTTTCgACAAGGGTTGATGGTCATCCCTGTCCAACATTcTTTGCAAATTGGTTTCCGGTGTaCTCAACTGTGCCAGATGATTCGGAG
13	26	0.0147	SNP	SNP	G->C,T->A	G->C,T->A	GCCCCGAGGATTGGATATCTGGATGAGGCTGCAAAGGTTGAAGAATGCCTGCTATGATGCGGGTTTCGCAAGGGTTGATGGTCATCCCTGTCCAACATTcTTaGCAAATTGGTTTCCGGTGTA	TGAAGAATGCCTGCTATGATGCGGGTTTCGCAAGGGTTGATGGTCATCCCTGTCCAACATTcTTaGCAAATTGGTTTCCGGTGTACTTCTCAACTGTGCCAGATGATTCGGAG
14	25	0.0141	1I	1I,3D	A	A,CTT	GCCCCGAGGATTGGATATCTGGATGAGGCTGCAAAGGTTGAAGAATGCCTGCTATGATGCGGGTTTCgACAAGGGTTGATGGTCATCCCTGTCCAACATTGTTTGCAAATTGGTTTCCGGTGT	GTTGAAGAATGCCTGCTATGATGCGGGTTTCgACAAGGGTTGATGGTCATCCCTGTCCAACATTGTTTGCAAATTGGTTTCCGGTGTaCTCAACTGTGCCAGATGATTCGGAG
066-refN3CP1
1	366	0.1861	1I	1I	A	A	GCCCCGAGGATTGGATATCTGGATGAGGCTGCAAAGGTTGAAGAATGCCTGCTATGATGCGGGTTTCgACAAGGGTTGATGGTCATCCCTGTCCAACATTGTTTGCAAATTGGTTTCCGGTGT	GAAGAATGCCTGCTATGATGCGGGTTTCgACAAGGGTTGATGGTCATCCCTGTCCAACATTGTTTGCAAATTGGTTTCCGGTGTACTTCTCAACTGTGCCAGATGATTCGGAG
2	292	0.1484	SNP	3D,SNP	C->T,G->C	C->T,G->C,CTT	GCCCCGAGGATTGGATATCTGGATGAGGCTGCAAAGGTTGAAGAATGCCTGtTATGATGCGGGTTTCGCAAGGGTTGATGGTCATCCCTGTCCAACATTcTTTGCAAATTGGTTTCCGGTGTA	GGTTGAAGAATGCCTGtTATGATGCGGGTTTCGCAAGGGTTGATGGTCATCCCTGTCCAACATTcTTTGCAAATTGGTTTCCGGTGTaCTCAACTGTGCCAGATGATTCGGAG
3	252	0.1281	SNP	SNP	C->T,G->C,T->A	C->T,G->C,T->A	GCCCCGAGGATTGGATATCTGGATGAGGCTGCAAAGGTTGAAGAATGCCTGtTATGATGCGGGTTTCGCAAGGGTTGATGGTCATCCCTGTCCAACATTcTTaGCAAATTGGTTTCCGGTGTA	TGAAGAATGCCTGtTATGATGCGGGTTTCGCAAGGGTTGATGGTCATCCCTGTCCAACATTcTTaGCAAATTGGTTTCCGGTGTACTTCTCAACTGTGCCAGATGATTCGGAG
4	194	0.0986	WT	WT	-	-	GCCCCGAGGATTGGATATCTGGATGAGGCTGCAAAGGTTGAAGAATGCCTGCTATGATGCGGGTTTCGCAAGGGTTGATGGTCATCCCTGTCCAACATTGTTTGCAAATTGGTTTCCGGTGTA	TGAAGAATGCCTGCTATGATGCGGGTTTCGCAAGGGTTGATGGTCATCCCTGTCCAACATTGTTTGCAAATTGGTTTCCGGTGTACTTCTCAACTGTGCCAGATGATTCGGAG
5	171	0.0869	1I	1I,SNP	A	A,C->T	GCCCCGAGGATTGGATATCTGGATGAGGCTGCAAAGGTTGAAGAATGCCTGCTATGATGCGGGTTTCgACAAGGGTTGATGGTCATCCCTGTCCAACATTGTTTGCAAATTGGTTTCCGGTGT	GAAGAATGCCTGCTATGATGCGGGTTTCgACAAGGGTTGATGGTCATCCCTGTCCAACATTGTTTGCAAATTGGTTTCCGGTGTACTTtTCAACTGTGCCAGATGATTCGGAG
6	170	0.0864	1I	1I	T	T	GCCCCGAGGATTGGATATCTGGATGAGGCTGCAAAGGTTGAAGAATGCCTGCTATGATGCGGGTTTCgTCAAGGGTTGATGGTCATCCCTGTCCAACATTGTTTGCAAATTGGTTTCCGGTGT	GAAGAATGCCTGCTATGATGCGGGTTTCgTCAAGGGTTGATGGTCATCCCTGTCCAACATTGTTTGCAAATTGGTTTCCGGTGTACTTCTCAACTGTGCCAGATGATTCGGAG
7	137	0.0696	WT	SNP	-	C->T	GCCCCGAGGATTGGATATCTGGATGAGGCTGCAAAGGTTGAAGAATGCCTGCTATGATGCGGGTTTCGCAAGGGTTGATGGTCATCCCTGTCCAACATTGTTTGCAAATTGGTTTCCGGTGTA	TGAAGAATGCCTGCTATGATGCGGGTTTCGCAAGGGTTGATGGTCATCCCTGTCCAACATTGTTTGCAAATTGGTTTCCGGTGTACTTtTCAACTGTGCCAGATGATTCGGAG
8	71	0.0361	SNP	SNP	C->T	C->T	GCCCCGAGGATTGGATATCTGGATGAGGCTGCAAAGGTTGAAGAATGCCTGtTATGATGCGGGTTTCGCAAGGGTTGATGGTCATCCCTGTCCAACATTGTTTGCAAATTGGTTTCCGGTGTA	TGAAGAATGCCTGtTATGATGCGGGTTTCGCAAGGGTTGATGGTCATCCCTGTCCAACATTGTTTGCAAATTGGTTTCCGGTGTACTTCTCAACTGTGCCAGATGATTCGGAG
9	70	0.0356	SNP	3D,SNP	G->C	G->C,CTT	GCCCCGAGGATTGGATATCTGGATGAGGCTGCAAAGGTTGAAGAATGCCTGCTATGATGCGGGTTTCGCAAGGGTTGATGGTCATCCCTGTCCAACATTcTTTGCAAATTGGTTTCCGGTGTA	GGTTGAAGAATGCCTGCTATGATGCGGGTTTCGCAAGGGTTGATGGTCATCCCTGTCCAACATTcTTTGCAAATTGGTTTCCGGTGTaCTCAACTGTGCCAGATGATTCGGAG
10	53	0.0269	1I,SNP	1I,SNP	C->T,A,G->C,T->A	C->T,A,G->C,T->A	GCCCCGAGGATTGGATATCTGGATGAGGCTGCAAAGGTTGAAGAATGCCTGtTATGATGCGGGTTTCgACAAGGGTTGATGGTCATCCCTGTCCAACATTcTTaGCAAATTGGTTTCCGGTGT	GAAGAATGCCTGtTATGATGCGGGTTTCgACAAGGGTTGATGGTCATCCCTGTCCAACATTcTTaGCAAATTGGTTTCCGGTGTACTTCTCAACTGTGCCAGATGATTCGGAG
11	45	0.0229	1I,SNP	1I,SNP	C->T,T,G->C,T->A	C->T,T,G->C,T->A	GCCCCGAGGATTGGATATCTGGATGAGGCTGCAAAGGTTGAAGAATGCCTGtTATGATGCGGGTTTCgTCAAGGGTTGATGGTCATCCCTGTCCAACATTcTTaGCAAATTGGTTTCCGGTGT	GAAGAATGCCTGtTATGATGCGGGTTTCgTCAAGGGTTGATGGTCATCCCTGTCCAACATTcTTaGCAAATTGGTTTCCGGTGTACTTCTCAACTGTGCCAGATGATTCGGAG
12	43	0.0219	SNP	SNP	C->T	C->T,C->T	GCCCCGAGGATTGGATATCTGGATGAGGCTGCAAAGGTTGAAGAATGCCTGtTATGATGCGGGTTTCGCAAGGGTTGATGGTCATCCCTGTCCAACATTGTTTGCAAATTGGTTTCCGGTGTA	TGAAGAATGCCTGtTATGATGCGGGTTTCGCAAGGGTTGATGGTCATCCCTGTCCAACATTGTTTGCAAATTGGTTTCCGGTGTACTTtTCAACTGTGCCAGATGATTCGGAG
13	33	0.0168	SNP	SNP	G->C,T->A	G->C,T->A	GCCCCGAGGATTGGATATCTGGATGAGGCTGCAAAGGTTGAAGAATGCCTGCTATGATGCGGGTTTCGCAAGGGTTGATGGTCATCCCTGTCCAACATTcTTaGCAAATTGGTTTCCGGTGTA	TGAAGAATGCCTGCTATGATGCGGGTTTCGCAAGGGTTGATGGTCATCCCTGTCCAACATTcTTaGCAAATTGGTTTCCGGTGTACTTCTCAACTGTGCCAGATGATTCGGAG
14	32	0.0163	1I,SNP	1I,SNP	C->T,A	C->T,A	GCCCCGAGGATTGGATATCTGGATGAGGCTGCAAAGGTTGAAGAATGCCTGtTATGATGCGGGTTTCgACAAGGGTTGATGGTCATCCCTGTCCAACATTGTTTGCAAATTGGTTTCCGGTGT	GAAGAATGCCTGtTATGATGCGGGTTTCgACAAGGGTTGATGGTCATCCCTGTCCAACATTGTTTGCAAATTGGTTTCCGGTGTACTTCTCAACTGTGCCAGATGATTCGGAG
15	19	0.0097	SNP	3D,SNP	T->C,C->T,G->C	T->C,C->T,G->C,CTT	GCCCCGAGGATTGGATATCTGGATGAGGCTGCAAAGGTTGAAGAATGCCcGtTATGATGCGGGTTTCGCAAGGGTTGATGGTCATCCCTGTCCAACATTcTTTGCAAATTGGTTTCCGGTGTA	GGTTGAAGAATGCCcGtTATGATGCGGGTTTCGCAAGGGTTGATGGTCATCCCTGTCCAACATTcTTTGCAAATTGGTTTCCGGTGTaCTCAACTGTGCCAGATGATTCGGAG
16	19	0.0097	SNP	3D,SNP	C->T,G->C,T->A	C->T,G->C,T->A,CTT	GCCCCGAGGATTGGATATCTGGATGAGGCTGCAAAGGTTGAAGAATGCCTGtTATGATGCGGGTTTCGCAAGGGTTGATGGTCATCCCTGTCCAACATTcTTaGCAAATTGGTTTCCGGTGTA	GGTTGAAGAATGCCTGtTATGATGCGGGTTTCGCAAGGGTTGATGGTCATCCCTGTCCAACATTcTTaGCAAATTGGTTTCCGGTGTaCTCAACTGTGCCAGATGATTCGGAG
067-refN3CP1
1	517	0.2638	WT	WT	-	-	GCCCCGAGGATTGGATATCTGGATGAGGCTGCAAAGGTTGAAGAATGCCTGCTATGATGCGGGTTTCGCAAGGGTTGATGGTCATCCCTGTCCAACATTGTTTGCAAATTGGTTTCCGGTGTA	TGAAGAATGCCTGCTATGATGCGGGTTTCGCAAGGGTTGATGGTCATCCCTGTCCAACATTGTTTGCAAATTGGTTTCCGGTGTACTTCTCAACTGTGCCAGATGATTCGGAG
2	284	0.1449	1I,SNP	1I,SNP	C->T,A,G->C,T->A	C->T,A,G->C,T->A	GCCCCGAGGATTGGATATCTGGATGAGGCTGCAAAGGTTGAAGAATGCCTGtTATGATGCGGGTTTCgACAAGGGTTGATGGTCATCCCTGTCCAACATTcTTaGCAAATTGGTTTCCGGTGT	GAAGAATGCCTGtTATGATGCGGGTTTCgACAAGGGTTGATGGTCATCCCTGTCCAACATTcTTaGCAAATTGGTTTCCGGTGTACTTCTCAACTGTGCCAGATGATTCGGAG
3	248	0.1265	SNP	SNP	C->T,G->C,T->A	C->T,G->C,T->A	GCCCCGAGGATTGGATATCTGGATGAGGCTGCAAAGGTTGAAGAATGCCTGtTATGATGCGGGTTTCGCAAGGGTTGATGGTCATCCCTGTCCAACATTcTTaGCAAATTGGTTTCCGGTGTA	TGAAGAATGCCTGtTATGATGCGGGTTTCGCAAGGGTTGATGGTCATCCCTGTCCAACATTcTTaGCAAATTGGTTTCCGGTGTACTTCTCAACTGTGCCAGATGATTCGGAG
4	219	0.1117	1I	1I	T	T	GCCCCGAGGATTGGATATCTGGATGAGGCTGCAAAGGTTGAAGAATGCCTGCTATGATGCGGGTTTCgTCAAGGGTTGATGGTCATCCCTGTCCAACATTGTTTGCAAATTGGTTTCCGGTGT	GAAGAATGCCTGCTATGATGCGGGTTTCgTCAAGGGTTGATGGTCATCCCTGTCCAACATTGTTTGCAAATTGGTTTCCGGTGTACTTCTCAACTGTGCCAGATGATTCGGAG
5	194	0.099	WT	SNP	-	C->T	GCCCCGAGGATTGGATATCTGGATGAGGCTGCAAAGGTTGAAGAATGCCTGCTATGATGCGGGTTTCGCAAGGGTTGATGGTCATCCCTGTCCAACATTGTTTGCAAATTGGTTTCCGGTGTA	TGAAGAATGCCTGCTATGATGCGGGTTTCGCAAGGGTTGATGGTCATCCCTGTCCAACATTGTTTGCAAATTGGTTTCCGGTGTACTTtTCAACTGTGCCAGATGATTCGGAG
6	148	0.0755	1I	1I,SNP	A	A,C->T	GCCCCGAGGATTGGATATCTGGATGAGGCTGCAAAGGTTGAAGAATGCCTGCTATGATGCGGGTTTCgACAAGGGTTGATGGTCATCCCTGTCCAACATTGTTTGCAAATTGGTTTCCGGTGT	GAAGAATGCCTGCTATGATGCGGGTTTCgACAAGGGTTGATGGTCATCCCTGTCCAACATTGTTTGCAAATTGGTTTCCGGTGTACTTtTCAACTGTGCCAGATGATTCGGAG
7	66	0.0337	1I,SNP	1I,SNP	C->T,A	C->T,A	GCCCCGAGGATTGGATATCTGGATGAGGCTGCAAAGGTTGAAGAATGCCTGtTATGATGCGGGTTTCgACAAGGGTTGATGGTCATCCCTGTCCAACATTGTTTGCAAATTGGTTTCCGGTGT	GAAGAATGCCTGtTATGATGCGGGTTTCgACAAGGGTTGATGGTCATCCCTGTCCAACATTGTTTGCAAATTGGTTTCCGGTGTACTTCTCAACTGTGCCAGATGATTCGGAG
8	63	0.0321	SNP	SNP	C->T	C->T,C->T	GCCCCGAGGATTGGATATCTGGATGAGGCTGCAAAGGTTGAAGAATGCCTGtTATGATGCGGGTTTCGCAAGGGTTGATGGTCATCCCTGTCCAACATTGTTTGCAAATTGGTTTCCGGTGTA	TGAAGAATGCCTGtTATGATGCGGGTTTCGCAAGGGTTGATGGTCATCCCTGTCCAACATTGTTTGCAAATTGGTTTCCGGTGTACTTtTCAACTGTGCCAGATGATTCGGAG
9	43	0.0219	1I,SNP	1I,3D,SNP	A,G->C	A,G->C,CTT	GCCCCGAGGATTGGATATCTGGATGAGGCTGCAAAGGTTGAAGAATGCCTGCTATGATGCGGGTTTCgACAAGGGTTGATGGTCATCCCTGTCCAACATTcTTTGCAAATTGGTTTCCGGTGT	GTTGAAGAATGCCTGCTATGATGCGGGTTTCgACAAGGGTTGATGGTCATCCCTGTCCAACATTcTTTGCAAATTGGTTTCCGGTGTaCTCAACTGTGCCAGATGATTCGGAG
10	42	0.0214	SNP	SNP	G->C,T->A	G->C,T->A	GCCCCGAGGATTGGATATCTGGATGAGGCTGCAAAGGTTGAAGAATGCCTGCTATGATGCGGGTTTCGCAAGGGTTGATGGTCATCCCTGTCCAACATTcTTaGCAAATTGGTTTCCGGTGTA	TGAAGAATGCCTGCTATGATGCGGGTTTCGCAAGGGTTGATGGTCATCCCTGTCCAACATTcTTaGCAAATTGGTTTCCGGTGTACTTCTCAACTGTGCCAGATGATTCGGAG
11	32	0.0163	SNP	3D,SNP	G->C	G->C,CTT	GCCCCGAGGATTGGATATCTGGATGAGGCTGCAAAGGTTGAAGAATGCCTGCTATGATGCGGGTTTCGCAAGGGTTGATGGTCATCCCTGTCCAACATTcTTTGCAAATTGGTTTCCGGTGTA	GGTTGAAGAATGCCTGCTATGATGCGGGTTTCGCAAGGGTTGATGGTCATCCCTGTCCAACATTcTTTGCAAATTGGTTTCCGGTGTaCTCAACTGTGCCAGATGATTCGGAG
12	30	0.0153	WT	3D	-	CTT	GCCCCGAGGATTGGATATCTGGATGAGGCTGCAAAGGTTGAAGAATGCCTGCTATGATGCGGGTTTCGCAAGGGTTGATGGTCATCCCTGTCCAACATTGTTTGCAAATTGGTTTCCGGTGTA	GGTTGAAGAATGCCTGCTATGATGCGGGTTTCGCAAGGGTTGATGGTCATCCCTGTCCAACATTGTTTGCAAATTGGTTTCCGGTGTaCTCAACTGTGCCAGATGATTCGGAG
13	29	0.0148	1I	1I	A	A	GCCCCGAGGATTGGATATCTGGATGAGGCTGCAAAGGTTGAAGAATGCCTGCTATGATGCGGGTTTCgACAAGGGTTGATGGTCATCCCTGTCCAACATTGTTTGCAAATTGGTTTCCGGTGT	GAAGAATGCCTGCTATGATGCGGGTTTCgACAAGGGTTGATGGTCATCCCTGTCCAACATTGTTTGCAAATTGGTTTCCGGTGTACTTCTCAACTGTGCCAGATGATTCGGAG
14	25	0.0128	1I,SNP	1I,SNP	C->T,A	C->T,A,C->T	GCCCCGAGGATTGGATATCTGGATGAGGCTGCAAAGGTTGAAGAATGCCTGtTATGATGCGGGTTTCgACAAGGGTTGATGGTCATCCCTGTCCAACATTGTTTGCAAATTGGTTTCCGGTGT	GAAGAATGCCTGtTATGATGCGGGTTTCgACAAGGGTTGATGGTCATCCCTGTCCAACATTGTTTGCAAATTGGTTTCCGGTGTACTTtTCAACTGTGCCAGATGATTCGGAG
15	20	0.0102	1I	1I	C	C	GCCCCGAGGATTGGATATCTGGATGAGGCTGCAAAGGTTGAAGAATGCCTGCTATGATGCGGGTTTCgCCAAGGGTTGATGGTCATCCCTGTCCAACATTGTTTGCAAATTGGTTTCCGGTGT	GAAGAATGCCTGCTATGATGCGGGTTTCGcCAAGGGTTGATGGTCATCCCTGTCCAACATTGTTTGCAAATTGGTTTCCGGTGTACTTCTCAACTGTGCCAGATGATTCGGAG
068-refN3CP1
1	494	0.252	1I	1I	A	A	GCCCCGAGGATTGGATATCTGGATGAGGCTGCAAAGGTTGAAGAATGCCTGCTATGATGCGGGTTTCgACAAGGGTTGATGGTCATCCCTGTCCAACATTGTTTGCAAATTGGTTTCCGGTGT	GAAGAATGCCTGCTATGATGCGGGTTTCgACAAGGGTTGATGGTCATCCCTGTCCAACATTGTTTGCAAATTGGTTTCCGGTGTACTTCTCAACTGTGCCAGATGATTCGGAG
2	307	0.1566	WT	SNP	-	C->T	GCCCCGAGGATTGGATATCTGGATGAGGCTGCAAAGGTTGAAGAATGCCTGCTATGATGCGGGTTTCGCAAGGGTTGATGGTCATCCCTGTCCAACATTGTTTGCAAATTGGTTTCCGGTGTA	TGAAGAATGCCTGCTATGATGCGGGTTTCGCAAGGGTTGATGGTCATCCCTGTCCAACATTGTTTGCAAATTGGTTTCCGGTGTACTTtTCAACTGTGCCAGATGATTCGGAG
3	256	0.1306	SNP	3D,SNP	C->T,G->C	C->T,G->C,CTT	GCCCCGAGGATTGGATATCTGGATGAGGCTGCAAAGGTTGAAGAATGCCTGtTATGATGCGGGTTTCGCAAGGGTTGATGGTCATCCCTGTCCAACATTcTTTGCAAATTGGTTTCCGGTGTA	GGTTGAAGAATGCCTGtTATGATGCGGGTTTCGCAAGGGTTGATGGTCATCCCTGTCCAACATTcTTTGCAAATTGGTTTCCGGTGTaCTCAACTGTGCCAGATGATTCGGAG
4	214	0.1092	1I,SNP	1I,SNP	C->T,C,G->C,T->A	C->T,C,G->C,T->A	GCCCCGAGGATTGGATATCTGGATGAGGCTGCAAAGGTTGAAGAATGCCTGtTATGATGCGGGTTTCgCCAAGGGTTGATGGTCATCCCTGTCCAACATTcTTaGCAAATTGGTTTCCGGTGT	GAAGAATGCCTGtTATGATGCGGGTTTCGcCAAGGGTTGATGGTCATCCCTGTCCAACATTcTTaGCAAATTGGTTTCCGGTGTACTTCTCAACTGTGCCAGATGATTCGGAG
5	209	0.1066	WT	WT	-	-	GCCCCGAGGATTGGATATCTGGATGAGGCTGCAAAGGTTGAAGAATGCCTGCTATGATGCGGGTTTCGCAAGGGTTGATGGTCATCCCTGTCCAACATTGTTTGCAAATTGGTTTCCGGTGTA	TGAAGAATGCCTGCTATGATGCGGGTTTCGCAAGGGTTGATGGTCATCCCTGTCCAACATTGTTTGCAAATTGGTTTCCGGTGTACTTCTCAACTGTGCCAGATGATTCGGAG
6	101	0.0515	SNP	SNP	C->T,G->C,T->A	C->T,G->C,T->A	GCCCCGAGGATTGGATATCTGGATGAGGCTGCAAAGGTTGAAGAATGCCTGtTATGATGCGGGTTTCGCAAGGGTTGATGGTCATCCCTGTCCAACATTcTTaGCAAATTGGTTTCCGGTGTA	TGAAGAATGCCTGtTATGATGCGGGTTTCGCAAGGGTTGATGGTCATCCCTGTCCAACATTcTTaGCAAATTGGTTTCCGGTGTACTTCTCAACTGTGCCAGATGATTCGGAG
7	64	0.0327	1I,SNP	1I,SNP	C->T,A,G->C,T->A	C->T,A,G->C,T->A	GCCCCGAGGATTGGATATCTGGATGAGGCTGCAAAGGTTGAAGAATGCCTGtTATGATGCGGGTTTCgACAAGGGTTGATGGTCATCCCTGTCCAACATTcTTaGCAAATTGGTTTCCGGTGT	GAAGAATGCCTGtTATGATGCGGGTTTCgACAAGGGTTGATGGTCATCCCTGTCCAACATTcTTaGCAAATTGGTTTCCGGTGTACTTCTCAACTGTGCCAGATGATTCGGAG
8	61	0.0311	1I,4I,6I,1I,2I,SNP	17D,SNP	C->T,T,CAAA,GAAGAA,G,CT,G->C,T->A	G->T,TATGATGCGGGTTTCGC,G->C,T->A	GCCCCGAGGATTGGATATCTGGATGAGGCTGCAAAGGTTGAAGAATGCCTGtTATGATGcTgCAAAGGTtGAAGAAtGcCTGCAAGGGTTGATGGTCATCCCTGTCCAACATTcTTaGCAAAT	ATGAtGCTGCAAAGGTTGAAGAATGCCTGcAAGGGTTGATGGTCATCCCTGTCCAACATTcTTaGCAAATTGGTTTCCGGTGTACTTCTCAACTGTGCCAGATGATTCGGAG
9	60	0.0306	1I	1I,SNP	T	T,C->T	GCCCCGAGGATTGGATATCTGGATGAGGCTGCAAAGGTTGAAGAATGCCTGCTATGATGCGGGTTTCgTCAAGGGTTGATGGTCATCCCTGTCCAACATTGTTTGCAAATTGGTTTCCGGTGT	GAAGAATGCCTGCTATGATGCGGGTTTCgTCAAGGGTTGATGGTCATCCCTGTCCAACATTGTTTGCAAATTGGTTTCCGGTGTACTTtTCAACTGTGCCAGATGATTCGGAG
10	58	0.0296	SNP	SNP	C->T,G->C	C->T,G->C	GCCCCGAGGATTGGATATCTGGATGAGGCTGCAAAGGTTGAAGAATGCCTGtTATGATGCGGGTTTCGCAAGGGTTGATGGTCATCCCTGTCCAACATTcTTTGCAAATTGGTTTCCGGTGTA	TGAAGAATGCCTGtTATGATGCGGGTTTCGCAAGGGTTGATGGTCATCCCTGTCCAACATTcTTTGCAAATTGGTTTCCGGTGTACTTCTCAACTGTGCCAGATGATTCGGAG
11	42	0.0214	1I,SNP	1I,SNP	C->T,A	C->T,A	GCCCCGAGGATTGGATATCTGGATGAGGCTGCAAAGGTTGAAGAATGCCTGtTATGATGCGGGTTTCgACAAGGGTTGATGGTCATCCCTGTCCAACATTGTTTGCAAATTGGTTTCCGGTGT	GAAGAATGCCTGtTATGATGCGGGTTTCgACAAGGGTTGATGGTCATCCCTGTCCAACATTGTTTGCAAATTGGTTTCCGGTGTACTTCTCAACTGTGCCAGATGATTCGGAG
12	37	0.0189	1I,SNP	1I	T->C,A	A	GCCCCGAGGATTGGATATCTGGATGAGGCcGCAAAGGTTGAAGAATGCCTGCTATGATGCGGGTTTCgACAAGGGTTGATGGTCATCCCTGTCCAACATTGTTTGCAAATTGGTTTCCGGTGT	GAAGAATGCCTGCTATGATGCGGGTTTCgACAAGGGTTGATGGTCATCCCTGTCCAACATTGTTTGCAAATTGGTTTCCGGTGTACTTCTCAACTGTGCCAGATGATTCGGAG
13	31	0.0158	WT	3D	-	CTT	GCCCCGAGGATTGGATATCTGGATGAGGCTGCAAAGGTTGAAGAATGCCTGCTATGATGCGGGTTTCGCAAGGGTTGATGGTCATCCCTGTCCAACATTGTTTGCAAATTGGTTTCCGGTGTA	GGTTGAAGAATGCCTGCTATGATGCGGGTTTCGCAAGGGTTGATGGTCATCCCTGTCCAACATTGTTTGCAAATTGGTTTCCGGTGTaCTCAACTGTGCCAGATGATTCGGAG
14	26	0.0133	SNP	3D,SNP	G->C	G->C,CTT	GCCCCGAGGATTGGATATCTGGATGAGGCTGCAAAGGTTGAAGAATGCCTGCTATGATGCGGGTTTCGCAAGGGTTGATGGTCATCCCTGTCCAACATTcTTTGCAAATTGGTTTCCGGTGTA	GGTTGAAGAATGCCTGCTATGATGCGGGTTTCGCAAGGGTTGATGGTCATCCCTGTCCAACATTcTTTGCAAATTGGTTTCCGGTGTaCTCAACTGTGCCAGATGATTCGGAG
069-refN3CP1
1	660	0.3364	WT	WT	-	-	GCCCCGAGGATTGGATATCTGGATGAGGCTGCAAAGGTTGAAGAATGCCTGCTATGATGCGGGTTTCGCAAGGGTTGATGGTCATCCCTGTCCAACATTGTTTGCAAATTGGTTTCCGGTGTA	TGAAGAATGCCTGCTATGATGCGGGTTTCGCAAGGGTTGATGGTCATCCCTGTCCAACATTGTTTGCAAATTGGTTTCCGGTGTACTTCTCAACTGTGCCAGATGATTCGGAG
2	403	0.2054	SNP	SNP	C->T,G->C,T->A	C->T,G->C,T->A	GCCCCGAGGATTGGATATCTGGATGAGGCTGCAAAGGTTGAAGAATGCCTGtTATGATGCGGGTTTCGCAAGGGTTGATGGTCATCCCTGTCCAACATTcTTaGCAAATTGGTTTCCGGTGTA	TGAAGAATGCCTGtTATGATGCGGGTTTCGCAAGGGTTGATGGTCATCCCTGTCCAACATTcTTaGCAAATTGGTTTCCGGTGTACTTCTCAACTGTGCCAGATGATTCGGAG
3	286	0.1458	WT	SNP	-	C->T	GCCCCGAGGATTGGATATCTGGATGAGGCTGCAAAGGTTGAAGAATGCCTGCTATGATGCGGGTTTCGCAAGGGTTGATGGTCATCCCTGTCCAACATTGTTTGCAAATTGGTTTCCGGTGTA	TGAAGAATGCCTGCTATGATGCGGGTTTCGCAAGGGTTGATGGTCATCCCTGTCCAACATTGTTTGCAAATTGGTTTCCGGTGTACTTtTCAACTGTGCCAGATGATTCGGAG
4	279	0.1422	SNP	3D,SNP	C->T,G->C	C->T,G->C,CTT	GCCCCGAGGATTGGATATCTGGATGAGGCTGCAAAGGTTGAAGAATGCCTGtTATGATGCGGGTTTCGCAAGGGTTGATGGTCATCCCTGTCCAACATTcTTTGCAAATTGGTTTCCGGTGTA	GGTTGAAGAATGCCTGtTATGATGCGGGTTTCGCAAGGGTTGATGGTCATCCCTGTCCAACATTcTTTGCAAATTGGTTTCCGGTGTaCTCAACTGTGCCAGATGATTCGGAG
5	90	0.0459	SNP	SNP	C->T	C->T	GCCCCGAGGATTGGATATCTGGATGAGGCTGCAAAGGTTGAAGAATGCCTGtTATGATGCGGGTTTCGCAAGGGTTGATGGTCATCCCTGTCCAACATTGTTTGCAAATTGGTTTCCGGTGTA	TGAAGAATGCCTGtTATGATGCGGGTTTCGCAAGGGTTGATGGTCATCCCTGTCCAACATTGTTTGCAAATTGGTTTCCGGTGTACTTCTCAACTGTGCCAGATGATTCGGAG
6	63	0.0321	SNP	SNP	G->C,T->A	G->C,T->A	GCCCCGAGGATTGGATATCTGGATGAGGCTGCAAAGGTTGAAGAATGCCTGCTATGATGCGGGTTTCGCAAGGGTTGATGGTCATCCCTGTCCAACATTcTTaGCAAATTGGTTTCCGGTGTA	TGAAGAATGCCTGCTATGATGCGGGTTTCGCAAGGGTTGATGGTCATCCCTGTCCAACATTcTTaGCAAATTGGTTTCCGGTGTACTTCTCAACTGTGCCAGATGATTCGGAG
7	53	0.027	SNP	SNP	C->T	C->T,C->T	GCCCCGAGGATTGGATATCTGGATGAGGCTGCAAAGGTTGAAGAATGCCTGtTATGATGCGGGTTTCGCAAGGGTTGATGGTCATCCCTGTCCAACATTGTTTGCAAATTGGTTTCCGGTGTA	TGAAGAATGCCTGtTATGATGCGGGTTTCGCAAGGGTTGATGGTCATCCCTGTCCAACATTGTTTGCAAATTGGTTTCCGGTGTACTTtTCAACTGTGCCAGATGATTCGGAG
8	43	0.0219	SNP	3D,SNP	G->C	G->C,CTT	GCCCCGAGGATTGGATATCTGGATGAGGCTGCAAAGGTTGAAGAATGCCTGCTATGATGCGGGTTTCGCAAGGGTTGATGGTCATCCCTGTCCAACATTcTTTGCAAATTGGTTTCCGGTGTA	GGTTGAAGAATGCCTGCTATGATGCGGGTTTCGCAAGGGTTGATGGTCATCCCTGTCCAACATTcTTTGCAAATTGGTTTCCGGTGTaCTCAACTGTGCCAGATGATTCGGAG
9	40	0.0204	SNP	SNP	C->T,G->C	C->T,G->C	GCCCCGAGGATTGGATATCTGGATGAGGCTGCAAAGGTTGAAGAATGCCTGtTATGATGCGGGTTTCGCAAGGGTTGATGGTCATCCCTGTCCAACATTcTTTGCAAATTGGTTTCCGGTGTA	TGAAGAATGCCTGtTATGATGCGGGTTTCGCAAGGGTTGATGGTCATCCCTGTCCAACATTcTTTGCAAATTGGTTTCCGGTGTACTTCTCAACTGTGCCAGATGATTCGGAG
10	23	0.0117	SNP	3D,SNP	C->T,G->C,T->A	C->T,G->C,T->A,CTT	GCCCCGAGGATTGGATATCTGGATGAGGCTGCAAAGGTTGAAGAATGCCTGtTATGATGCGGGTTTCGCAAGGGTTGATGGTCATCCCTGTCCAACATTcTTaGCAAATTGGTTTCCGGTGTA	GGTTGAAGAATGCCTGtTATGATGCGGGTTTCGCAAGGGTTGATGGTCATCCCTGTCCAACATTcTTaGCAAATTGGTTTCCGGTGTaCTCAACTGTGCCAGATGATTCGGAG
11	22	0.0112	WT	3D	-	CTT	GCCCCGAGGATTGGATATCTGGATGAGGCTGCAAAGGTTGAAGAATGCCTGCTATGATGCGGGTTTCGCAAGGGTTGATGGTCATCCCTGTCCAACATTGTTTGCAAATTGGTTTCCGGTGTA	GGTTGAAGAATGCCTGCTATGATGCGGGTTTCGCAAGGGTTGATGGTCATCCCTGTCCAACATTGTTTGCAAATTGGTTTCCGGTGTaCTCAACTGTGCCAGATGATTCGGAG
070-refN3CP1
1	24	1	WT	WT	-	-	GCCCCGAGGATTGGATATCTGGATGAGGCTGCAAAGGTTGAAGAATGCCTGCTATGATGCGGGTTTCGCAAGGGTTGATGGTCATCCCTGTCCAACATTGTTTGCAAATTGGTTTCCGGTGTA	TGAAGAATGCCTGCTATGATGCGGGTTTCGCAAGGGTTGATGGTCATCCCTGTCCAACATTGTTTGCAAATTGGTTTCCGGTGTACTTCTCAACTGTGCCAGATGATTCGGAG
070-refN3CP3
1	436	0.239	1I,SNP	SNP	A,A->T,C->T,G->A	A->T,C->T,G->A,T->C	TGCCAGTGCTCGAGGACAAGGTTGCTGCTGTGCTTGGCTGCATGCTGGCATTGCTgAAACCGGGGTAGGACtGAGGTGCTTGCAGGGCGGTCAGGTGTtGCGAGCGCaTTCCAAGGATCTGAG	CGGGGTAGGACtGAGGTGCTTGCAGGGCGGTCAGGTGTtGCGAGCGCaTTCCAAGGATCTGAGcACAGCACGATGGATAGGATTCCGCCGCTGGCCCTGTTCCGTGGTGATAT
2	393	0.2155	3D,SNP	SNP	GAA,A->T,G->A,T->C	A->T,G->A,T->C	TGCCAGTGCTCGAGGACAAGGTTGCTGCTGTGCTTGGCTGCATGCTGGCATTGCtCCGGGGTAGGACAGAGGTGCTTGCtGGGCGGTCAGGTGTCaCGAGCGCGTTCCAAGGATCTGAGcACAGCA	CGGGGTAGGACAGAGGTGCTTGCtGGGCGGTCAGGTGTCaCGAGCGCGTTCCAAGGATCTGAGcACAGCACGATGGATAGGATTCCGCCGCTGGCCCTGTTCCGTGGTGATAT
3	393	0.2155	1I	WT	A	-	TGCCAGTGCTCGAGGACAAGGTTGCTGCTGTGCTTGGCTGCATGCTGGCATTGCTGAaACCGGGGTAGGACAGAGGTGCTTGCAGGGCGGTCAGGTGTCGCGAGCGCGTTCCAAGGATCTGAGTAC	CGGGGTAGGACAGAGGTGCTTGCAGGGCGGTCAGGTGTCGCGAGCGCGTTCCAAGGATCTGAGTACAGCACGATGGATAGGATTCCGCCGCTGGCCCTGTTCCGTGGTGATAT
4	115	0.063	WT	WT	-	-	TGCCAGTGCTCGAGGACAAGGTTGCTGCTGTGCTTGGCTGCATGCTGGCATTGCTGAACCGGGGTAGGACAGAGGTGCTTGCAGGGCGGTCAGGTGTCGCGAGCGCGTTCCAAGGATCTGAGTACA	CGGGGTAGGACAGAGGTGCTTGCAGGGCGGTCAGGTGTCGCGAGCGCGTTCCAAGGATCTGAGTACAGCACGATGGATAGGATTCCGCCGCTGGCCCTGTTCCGTGGTGATAT
5	104	0.057	SNP	SNP	A->T,C->T,G->A	A->T,C->T,G->A,T->C	TGCCAGTGCTCGAGGACAAGGTTGCTGCTGTGCTTGGCTGCATGCTGGCATTGCTGAACCGGGGTAGGACtGAGGTGCTTGCAGGGCGGTCAGGTGTtGCGAGCGCaTTCCAAGGATCTGAG	CGGGGTAGGACtGAGGTGCTTGCAGGGCGGTCAGGTGTtGCGAGCGCaTTCCAAGGATCTGAGcACAGCACGATGGATAGGATTCCGCCGCTGGCCCTGTTCCGTGGTGATAT
6	88	0.0482	SNP	SNP	A->T,G->A	A->T,G->A,T->C	TGCCAGTGCTCGAGGACAAGGTTGCTGCTGTGCTTGGCTGCATGCTGGCATTGCTGAACCGGGGTAGGACAGAGGTGCTTGCtGGGCGGTCAGGTGTCaCGAGCGCGTTCCAAGGATCTGAG	CGGGGTAGGACAGAGGTGCTTGCtGGGCGGTCAGGTGTCaCGAGCGCGTTCCAAGGATCTGAGcACAGCACGATGGATAGGATTCCGCCGCTGGCCCTGTTCCGTGGTGATAT
7	84	0.0461	13D,2D,SNP	SNP	ATGCTGGCATTGC,AA,A->T,C->T,G->A,T->C	A->T,C->T,G->A,T->C	TGCCAGTGCTCGAGGACAAGGTTGCTGCTGTGCTTGGCTGcTgCCGGGGTAGGACtGAGGTGCTTGCAGGGCGGTCAGGTGTtGCGAGCGCaTTCCAAGGATCTGAGcACAGCACGATGGATAGGA	CGGGGTAGGACtGAGGTGCTTGCAGGGCGGTCAGGTGTtGCGAGCGCaTTCCAAGGATCTGAGcACAGCACGATGGATAGGATTCCGCCGCTGGCCCTGTTCCGTGGTGATAT
8	56	0.0307	15D,SNP	SNP	TGGCATTGCTGAACC,A->T,G->A,T->C	A->T,G->A,T->C	TGCCAGTGCTCGAGGACAAGGTTGCTGCTGTGCTTGGCTGCATGcGGGGTAGGACAGAGGTGCTTGCtGGGCGGTCAGGTGTCaCGAGCGCGTTCCAAGGATCTGAGcACAGCACGATGGATAGGA	CGGGGTAGGACAGAGGTGCTTGCtGGGCGGTCAGGTGTCaCGAGCGCGTTCCAAGGATCTGAGcACAGCACGATGGATAGGATTCCGCCGCTGGCCCTGTTCCGTGGTGATAT
9	54	0.0296	1D	WT	A	-	TGCCAGTGCTCGAGGACAAGGTTGCTGCTGTGCTTGGCTGCATGCTGGCATTGCTGaCCGGGGTAGGACAGAGGTGCTTGCAGGGCGGTCAGGTGTCGCGAGCGCGTTCCAAGGATCTGAGTACAG	CGGGGTAGGACAGAGGTGCTTGCAGGGCGGTCAGGTGTCGCGAGCGCGTTCCAAGGATCTGAGTACAGCACGATGGATAGGATTCCGCCGCTGGCCCTGTTCCGTGGTGATAT
10	47	0.0258	SNP	22D,SNP	G->A,G->A,G->A	G->A,G->A,G->A,TTCCAAGGATCTGAGTACAGCA,G->A,G->A	tGCCAGTGCTCGAGGACAAGGTTGCTGCTGTGCTTGGCTGCATGCTGGCATTGCTGAACCaaGGTAGGACAGAGGTGCTTGCAGGaCGGTCAGGTGTCGCGAGCGCG	cTGCATGCTGGCATTGCTGAACCaaGGTAGGACAGAGGTGCTTGCAGGaCGGTCAGGTGTCGCGAGCGCgCGATGGATAGGATTCCaCCaCTGGCCCTGTTCCGTGGTGATAT
11	20	0.011	1I,SNP	SNP	A,A->T	A->T	TGCCAGTGCTCGAGGACAAGGTTGCTGCTGTGCTTGGCTGCATGCTGGCATTGCTGAaACCGGGGTAGGACtGAGGTGCTTGCAGGGCGGTCAGGTGTCGCGAGCGCGTTCCAAGGATCTGAGTAC	CGGGGTAGGACtGAGGTGCTTGCAGGGCGGTCAGGTGTCGCGAGCGCGTTCCAAGGATCTGAGTACAGCACGATGGATAGGATTCCGCCGCTGGCCCTGTTCCGTGGTGAT
12	18	0.0099	SNP	22D,SNP	A->T,T->C,C->T	A->T,T->C,C->T,TCCAAGGATCTGAGTACAGCAC,G->A	TGCCAGTGCTCGAGGACAAGGTTGCTGCTGTGCTTGGCTGCATGCTGGCATTGCTGAACCGGGGTAGGACtGAGGTGCTTGCAGGGCGGTCAGGcGTtGCGAGCGCGT	CTGCATGCTGGCATTGCTGAACCGGGGTAGGACtGAGGTGCTTGCAGGGCGGTCAGGcGTtGCGAGCGCGtGATGGATAGGATTCCGCCaCTGGCCCTGTTCCGTGGTGATAT
13	16	0.0088	1I,SNP	SNP	A,T->C	T->C	TGCCAGTGCTCGAGGACAAGGTTGCTGCTGTGCTTGGCTGCATGCTGGCATTGCTGAaACCGGGGTAGGACAGAGGTGCTTGCAGGGCGGTCAGGTGTCGCGAGCGCGTcCCAAGGATCTGAGTAC	CGGGGTAGGACAGAGGTGCTTGCAGGGCGGTCAGGTGTCGCGAGCGCGTcCCAAGGATCTGAGTACAGCACGATGGATAGGATTCCGCCGCTGGCCCTGTTCCGTGGTGATAT
071-refN3CP1
1	31	0.4026	WT	WT	-	-	GCCCCGAGGATTGGATATCTGGATGAGGCTGCAAAGGTTGAAGAATGCCTGCTATGATGCGGGTTTCGCAAGGGTTGATGGTCATCCCTGTCCAACATTGTTTGCAAATTGGTTTCCGGTGTA	TGAAGAATGCCTGCTATGATGCGGGTTTCGCAAGGGTTGATGGTCATCCCTGTCCAACATTGTTTGCAAATTGGTTTCCGGTGTACTTCTCAACTGTGCCAGATGATTCGGAG
2	29	0.3766	1I	1I	A	A	GCCCCGAGGATTGGATATCTGGATGAGGCTGCAAAGGTTGAAGAATGCCTGCTATGATGCGGGTTTCgACAAGGGTTGATGGTCATCCCTGTCCAACATTGTTTGCAAATTGGTTTCCGGTGT	GAAGAATGCCTGCTATGATGCGGGTTTCgACAAGGGTTGATGGTCATCCCTGTCCAACATTGTTTGCAAATTGGTTTCCGGTGTACTTCTCAACTGTGCCAGATGATTCGGAG
3	17	0.2208	WT	SNP	-	C->T	GCCCCGAGGATTGGATATCTGGATGAGGCTGCAAAGGTTGAAGAATGCCTGCTATGATGCGGGTTTCGCAAGGGTTGATGGTCATCCCTGTCCAACATTGTTTGCAAATTGGTTTCCGGTGTA	TGAAGAATGCCTGCTATGATGCGGGTTTCGCAAGGGTTGATGGTCATCCCTGTCCAACATTGTTTGCAAATTGGTTTCCGGTGTACTTtTCAACTGTGCCAGATGATTCGGAG
071-refN3CP3
1	562	0.3175	3D,SNP	SNP	GAA,A->T,G->A,T->C	A->T,G->A,T->C	TGCCAGTGCTCGAGGACAAGGTTGCTGCTGTGCTTGGCTGCATGCTGGCATTGCtCCGGGGTAGGACAGAGGTGCTTGCtGGGCGGTCAGGTGTCaCGAGCGCGTTCCAAGGATCTGAGcACAGCA	CGGGGTAGGACAGAGGTGCTTGCtGGGCGGTCAGGTGTCaCGAGCGCGTTCCAAGGATCTGAGcACAGCACGATGGATAGGATTCCGCCGCTGGCCCTGTTCCGTGGTGATAT
2	521	0.2944	1I	WT	A	-	TGCCAGTGCTCGAGGACAAGGTTGCTGCTGTGCTTGGCTGCATGCTGGCATTGCTGAaACCGGGGTAGGACAGAGGTGCTTGCAGGGCGGTCAGGTGTCGCGAGCGCGTTCCAAGGATCTGAGTAC	CGGGGTAGGACAGAGGTGCTTGCAGGGCGGTCAGGTGTCGCGAGCGCGTTCCAAGGATCTGAGTACAGCACGATGGATAGGATTCCGCCGCTGGCCCTGTTCCGTGGTGATAT
3	272	0.1537	4D,SNP	SNP	CTGA,A->T,C->T,G->A,T->C	A->T,C->T,G->A,T->C	TGCCAGTGCTCGAGGACAAGGTTGCTGCTGTGCTTGGCTGCATGCTGGCATTgACCGGGGTAGGACtGAGGTGCTTGCAGGGCGGTCAGGTGTtGCGAGCGCaTTCCAAGGATCTGAGcACAGCAC	CGGGGTAGGACtGAGGTGCTTGCAGGGCGGTCAGGTGTtGCGAGCGCaTTCCAAGGATCTGAGcACAGCACGATGGATAGGATTCCGCCGCTGGCCCTGTTCCGTGGTGATAT
4	269	0.152	1I,SNP	SNP	A,A->T,C->T,G->A	A->T,C->T,G->A,T->C	TGCCAGTGCTCGAGGACAAGGTTGCTGCTGTGCTTGGCTGCATGCTGGCATTGCTgAAACCGGGGTAGGACtGAGGTGCTTGCAGGGCGGTCAGGTGTtGCGAGCGCaTTCCAAGGATCTGAG	CGGGGTAGGACtGAGGTGCTTGCAGGGCGGTCAGGTGTtGCGAGCGCaTTCCAAGGATCTGAGcACAGCACGATGGATAGGATTCCGCCGCTGGCCCTGTTCCGTGGTGATAT
5	59	0.0333	WT	WT	-	-	TGCCAGTGCTCGAGGACAAGGTTGCTGCTGTGCTTGGCTGCATGCTGGCATTGCTGAACCGGGGTAGGACAGAGGTGCTTGCAGGGCGGTCAGGTGTCGCGAGCGCGTTCCAAGGATCTGAGTACA	CGGGGTAGGACAGAGGTGCTTGCAGGGCGGTCAGGTGTCGCGAGCGCGTTCCAAGGATCTGAGTACAGCACGATGGATAGGATTCCGCCGCTGGCCCTGTTCCGTGGTGATAT
6	37	0.0209	SNP	WT	T->C,G->T,C->T,C->T,G->A	-	tGCCAGTGCTCGAGGACAAGGTTGCTGCcGTGCTTGGCTGCATGCTGttATTGCTGAAtCaGGGTAGGACAGAGGTGCTTGCAGGGCGGTCAGGTGTCGCGAGCGCGTTCCAAGGATCTGAGTACA	GGGTAGGACAGAGGTGCTTGCAGGGCGGTCAGGTGTCGCGAGCGCGTTCCAAGGATCTGAGTACAGCACGATGGATAGGATTCCGCCGCTGGCCCTGTTCCGTGGTGATAT
7	34	0.0192	SNP	22D,SNP	G->A,G->A,G->A	G->A,G->A,G->A,TTCCAAGGATCTGAGTACAGCA,G->A,G->A	tGCCAGTGCTCGAGGACAAGGTTGCTGCTGTGCTTGGCTGCATGCTGGCATTGCTGAACCaaGGTAGGACAGAGGTGCTTGCAGGaCGGTCAGGTGTCGCGAGCGCG	cTGCATGCTGGCATTGCTGAACCaaGGTAGGACAGAGGTGCTTGCAGGaCGGTCAGGTGTCGCGAGCGCgCGATGGATAGGATTCCaCCaCTGGCCCTGTTCCGTGGTGATAT
8	16	0.009	1I	1I,22D,SNP	A	A,TCCAAGGATCTGAGTACAGCAC,G->A	TGCCAGTGCTCGAGGACAAGGTTGCTGCTGTGCTTGGCTGCATGCTGGCATTGCTgAAACCGGGGTAGGACAGAGGTGCTTGCAGGGCGGTCAGGTGTCGCGAGCGCGT	TGCATGCTGGCATTGCTGAaACCGGGGTAGGACAGAGGTGCTTGCAGGGCGGTCAGGTGTCGCGAGCGCGtGATGGATAGGATTCCGCCaCTGGCCCTGTTCCGTGGTGATAT
072-refN3CP1
1	20	0.5556	1I	1I	A	A	GCCCCGAGGATTGGATATCTGGATGAGGCTGCAAAGGTTGAAGAATGCCTGCTATGATGCGGGTTTCgACAAGGGTTGATGGTCATCCCTGTCCAACATTGTTTGCAAATTGGTTTCCGGTGT	GAAGAATGCCTGCTATGATGCGGGTTTCgACAAGGGTTGATGGTCATCCCTGTCCAACATTGTTTGCAAATTGGTTTCCGGTGTACTTCTCAACTGTGCCAGATGATTCGGAG
2	16	0.4444	SNP	SNP	C->T,G->C,T->A	C->T,G->C,T->A	GCCCCGAGGATTGGATATCTGGATGAGGCTGCAAAGGTTGAAGAATGCCTGtTATGATGCGGGTTTCGCAAGGGTTGATGGTCATCCCTGTCCAACATTcTTaGCAAATTGGTTTCCGGTGTA	TGAAGAATGCCTGtTATGATGCGGGTTTCGCAAGGGTTGATGGTCATCCCTGTCCAACATTcTTaGCAAATTGGTTTCCGGTGTACTTCTCAACTGTGCCAGATGATTCGGAG
072-refN3CP3
1	350	0.2117	1I	WT	A	-	TGCCAGTGCTCGAGGACAAGGTTGCTGCTGTGCTTGGCTGCATGCTGGCATTGCTGAaACCGGGGTAGGACAGAGGTGCTTGCAGGGCGGTCAGGTGTCGCGAGCGCGTTCCAAGGATCTGAGTAC	CGGGGTAGGACAGAGGTGCTTGCAGGGCGGTCAGGTGTCGCGAGCGCGTTCCAAGGATCTGAGTACAGCACGATGGATAGGATTCCGCCGCTGGCCCTGTTCCGTGGTGATAT
2	233	0.141	SNP	WT	T->C,G->T,C->T,C->T,G->A	-	tGCCAGTGCTCGAGGACAAGGTTGCTGCcGTGCTTGGCTGCATGCTGttATTGCTGAAtCaGGGTAGGACAGAGGTGCTTGCAGGGCGGTCAGGTGTCGCGAGCGCGTTCCAAGGATCTGAGTACA	GGGTAGGACAGAGGTGCTTGCAGGGCGGTCAGGTGTCGCGAGCGCGTTCCAAGGATCTGAGTACAGCACGATGGATAGGATTCCGCCGCTGGCCCTGTTCCGTGGTGATAT
3	222	0.1343	3D,SNP	SNP	GAA,A->T,G->A,T->C	A->T,G->A,T->C	TGCCAGTGCTCGAGGACAAGGTTGCTGCTGTGCTTGGCTGCATGCTGGCATTGCtCCGGGGTAGGACAGAGGTGCTTGCtGGGCGGTCAGGTGTCaCGAGCGCGTTCCAAGGATCTGAGcACAGCA	CGGGGTAGGACAGAGGTGCTTGCtGGGCGGTCAGGTGTCaCGAGCGCGTTCCAAGGATCTGAGcACAGCACGATGGATAGGATTCCGCCGCTGGCCCTGTTCCGTGGTGATAT
4	192	0.1162	2D,SNP	SNP	AA,A->T,G->A,T->C	A->T,G->A,T->C	TGCCAGTGCTCGAGGACAAGGTTGCTGCTGTGCTTGGCTGCATGCTGGCATTGCTgCCGGGGTAGGACAGAGGTGCTTGCtGGGCGGTCAGGTGTCaCGAGCGCGTTCCAAGGATCTGAGcACAGC	CGGGGTAGGACAGAGGTGCTTGCtGGGCGGTCAGGTGTCaCGAGCGCGTTCCAAGGATCTGAGcACAGCACGATGGATAGGATTCCGCCGCTGGCCCTGTTCCGTGGTGATAT
5	185	0.1119	4D,SNP	SNP	CTGA,A->T,C->T,G->A,T->C	A->T,C->T,G->A,T->C	TGCCAGTGCTCGAGGACAAGGTTGCTGCTGTGCTTGGCTGCATGCTGGCATTgACCGGGGTAGGACtGAGGTGCTTGCAGGGCGGTCAGGTGTtGCGAGCGCaTTCCAAGGATCTGAGcACAGCAC	CGGGGTAGGACtGAGGTGCTTGCAGGGCGGTCAGGTGTtGCGAGCGCaTTCCAAGGATCTGAGcACAGCACGATGGATAGGATTCCGCCGCTGGCCCTGTTCCGTGGTGATAT
6	158	0.0956	1I,SNP	SNP	A,A->T,C->T,G->A	A->T,C->T,G->A,T->C	TGCCAGTGCTCGAGGACAAGGTTGCTGCTGTGCTTGGCTGCATGCTGGCATTGCTgAAACCGGGGTAGGACtGAGGTGCTTGCAGGGCGGTCAGGTGTtGCGAGCGCaTTCCAAGGATCTGAG	CGGGGTAGGACtGAGGTGCTTGCAGGGCGGTCAGGTGTtGCGAGCGCaTTCCAAGGATCTGAGcACAGCACGATGGATAGGATTCCGCCGCTGGCCCTGTTCCGTGGTGATAT
7	93	0.0563	1I	SNP	A	T->C	TGCCAGTGCTCGAGGACAAGGTTGCTGCTGTGCTTGGCTGCATGCTGGCATTGCTGAaACCGGGGTAGGACAGAGGTGCTTGCAGGGCGGTCAGGTGTCGCGAGCGCGTTCCAAGGATCTGAG	CGGGGTAGGACAGAGGTGCTTGCAGGGCGGTCAGGTGTCGCGAGCGCGTTCCAAGGATCTGAGcACAGCACGATGGATAGGATTCCGCCGCTGGCCCTGTTCCGTGGTGATAT
8	63	0.0381	1I,SNP	SNP	A,G->A	G->A,T->C	TGCCAGTGCTCGAGGACAAGGTTGCTGCTGTGCTTGGCTGCATGCTGGCATTGCTGAaACCGGGGTAGGACAGAGGTGCTTGCAGGGCGGTCAGGTGTCaCGAGCGCGTTCCAAGGATCTGAG	CGGGGTAGGACAGAGGTGCTTGCAGGGCGGTCAGGTGTCaCGAGCGCGTTCCAAGGATCTGAGcACAGCACGATGGATAGGATTCCGCCGCTGGCCCTGTTCCGTGGTGATAT
9	56	0.0339	4D,SNP	SNP	CTGA,A->T	A->T	TGCCAGTGCTCGAGGACAAGGTTGCTGCTGTGCTTGGCTGCATGCTGGCATTgACCGGGGTAGGACtGAGGTGCTTGCAGGGCGGTCAGGTGTCGCGAGCGCGTTCCAAGGATCTGAGTACAGCAC	CGGGGTAGGACtGAGGTGCTTGCAGGGCGGTCAGGTGTCGCGAGCGCGTTCCAAGGATCTGAGTACAGCACGATGGATAGGATTCCGCCGCTGGCCCTGTTCCGTGGTGATAT
10	52	0.0315	2D	SNP	AA	G->A	TGCCAGTGCTCGAGGACAAGGTTGCTGCTGTGCTTGGCTGCATGCTGGCATTGCTgCCGGGGTAGGACAGAGGTGCTTGCAGGGCGGTCAGGTGTCGCGAGCGCGTTCCAAGGATCTGAGTACAGC	CGGGGTAGGACAGAGGTGCTTGCAGGGCGGTCAGGTGTCGCGAGCGCGTTCCAAGGATCTGAGTACAGCACGATGGATAGGATTCCGCCaCTGGCCCTGTTCCGTGGTGATAT
11	49	0.0296	1I,SNP	SNP	A,C->T,G->A	C->T,G->A,T->C	TGCCAGTGCTCGAGGACAAGGTTGCTGCTGTGCTTGGCTGCATGCTGGCATTGCTgAAACCGGGGTAGGACAGAGGTGCTTGCAGGGCGGTCAGGTGTtGCGAGCGCaTTCCAAGGATCTGAG	CGGGGTAGGACAGAGGTGCTTGCAGGGCGGTCAGGTGTtGCGAGCGCaTTCCAAGGATCTGAGcACAGCACGATGGATAGGATTCCGCCGCTGGCCCTGTTCCGTGGTGATAT
073-refN3CP3
1	551	0.3006	1I,SNP	SNP	A,A->T,C->T,G->A	A->T,C->T,G->A,T->C	TGCCAGTGCTCGAGGACAAGGTTGCTGCTGTGCTTGGCTGCATGCTGGCATTGCTgAAACCGGGGTAGGACtGAGGTGCTTGCAGGGCGGTCAGGTGTtGCGAGCGCaTTCCAAGGATCTGAG	CGGGGTAGGACtGAGGTGCTTGCAGGGCGGTCAGGTGTtGCGAGCGCaTTCCAAGGATCTGAGcACAGCACGATGGATAGGATTCCGCCGCTGGCCCTGTTCCGTGGTGATAT
2	493	0.269	1I	WT	A	-	TGCCAGTGCTCGAGGACAAGGTTGCTGCTGTGCTTGGCTGCATGCTGGCATTGCTGAaACCGGGGTAGGACAGAGGTGCTTGCAGGGCGGTCAGGTGTCGCGAGCGCGTTCCAAGGATCTGAGTAC	CGGGGTAGGACAGAGGTGCTTGCAGGGCGGTCAGGTGTCGCGAGCGCGTTCCAAGGATCTGAGTACAGCACGATGGATAGGATTCCGCCGCTGGCCCTGTTCCGTGGTGATAT
3	329	0.1795	2D,SNP	SNP	AA,A->T,G->A,T->C	A->T,G->A,T->C	TGCCAGTGCTCGAGGACAAGGTTGCTGCTGTGCTTGGCTGCATGCTGGCATTGCTgCCGGGGTAGGACAGAGGTGCTTGCtGGGCGGTCAGGTGTCaCGAGCGCGTTCCAAGGATCTGAGcACAGC	CGGGGTAGGACAGAGGTGCTTGCtGGGCGGTCAGGTGTCaCGAGCGCGTTCCAAGGATCTGAGcACAGCACGATGGATAGGATTCCGCCGCTGGCCCTGTTCCGTGGTGATAT
4	280	0.1528	3D,SNP	SNP	GAA,A->T,G->A,T->C	A->T,G->A,T->C	TGCCAGTGCTCGAGGACAAGGTTGCTGCTGTGCTTGGCTGCATGCTGGCATTGCtCCGGGGTAGGACAGAGGTGCTTGCtGGGCGGTCAGGTGTCaCGAGCGCGTTCCAAGGATCTGAGcACAGCA	CGGGGTAGGACAGAGGTGCTTGCtGGGCGGTCAGGTGTCaCGAGCGCGTTCCAAGGATCTGAGcACAGCACGATGGATAGGATTCCGCCGCTGGCCCTGTTCCGTGGTGATAT
5	77	0.042	1I	SNP	A	T->C	TGCCAGTGCTCGAGGACAAGGTTGCTGCTGTGCTTGGCTGCATGCTGGCATTGCTGAaACCGGGGTAGGACAGAGGTGCTTGCAGGGCGGTCAGGTGTCGCGAGCGCGTTCCAAGGATCTGAG	CGGGGTAGGACAGAGGTGCTTGCAGGGCGGTCAGGTGTCGCGAGCGCGTTCCAAGGATCTGAGcACAGCACGATGGATAGGATTCCGCCGCTGGCCCTGTTCCGTGGTGATAT
6	39	0.0213	SNP	22D,SNP	G->A,G->A,G->A	G->A,G->A,G->A,TTCCAAGGATCTGAGTACAGCA,G->A,G->A	tGCCAGTGCTCGAGGACAAGGTTGCTGCTGTGCTTGGCTGCATGCTGGCATTGCTGAACCaaGGTAGGACAGAGGTGCTTGCAGGaCGGTCAGGTGTCGCGAGCGCG	cTGCATGCTGGCATTGCTGAACCaaGGTAGGACAGAGGTGCTTGCAGGaCGGTCAGGTGTCGCGAGCGCgCGATGGATAGGATTCCaCCaCTGGCCCTGTTCCGTGGTGATAT
7	39	0.0213	1I,SNP	WT	T->C,A	-	TGCCAGTGCTCGAGGACAAGGTTGCTGCcGTGCTTGGCTGCATGCTGGCATTGCTGAaACCGGGGTAGGACAGAGGTGCTTGCAGGGCGGTCAGGTGTCGCGAGCGCGTTCCAAGGATCTGAGTAC	CGGGGTAGGACAGAGGTGCTTGCAGGGCGGTCAGGTGTCGCGAGCGCGTTCCAAGGATCTGAGTACAGCACGATGGATAGGATTCCGCCGCTGGCCCTGTTCCGTGGTGATAT
8	25	0.0136	1I,SNP	SNP	A,A->T,C->T	A->T,C->T	TGCCAGTGCTCGAGGACAAGGTTGCTGCTGTGCTTGGCTGCATGCTGGCATTGCTGAaACCGGGGTAGGACtGAGGTGCTTGCAGGGCGGTCAGGTGTtGCGAGCGCGTTCCAAGGATCTGAGTAC	CGGGGTAGGACtGAGGTGCTTGCAGGGCGGTCAGGTGTtGCGAGCGCGTTCCAAGGATCTGAGTACAGCACGATGGATAGGATTCCGCCGCTGGCCCTGTTCCGTGGTGATAT
074-refN3CP3
1	496	0.2724	1I	WT	A	-	TGCCAGTGCTCGAGGACAAGGTTGCTGCTGTGCTTGGCTGCATGCTGGCATTGCTGAaACCGGGGTAGGACAGAGGTGCTTGCAGGGCGGTCAGGTGTCGCGAGCGCGTTCCAAGGATCTGAGTAC	CGGGGTAGGACAGAGGTGCTTGCAGGGCGGTCAGGTGTCGCGAGCGCGTTCCAAGGATCTGAGTACAGCACGATGGATAGGATTCCGCCGCTGGCCCTGTTCCGTGGTGATAT
2	412	0.2262	3D,SNP	SNP	GAA,A->T,G->A,T->C	A->T,G->A,T->C	TGCCAGTGCTCGAGGACAAGGTTGCTGCTGTGCTTGGCTGCATGCTGGCATTGCtCCGGGGTAGGACAGAGGTGCTTGCtGGGCGGTCAGGTGTCaCGAGCGCGTTCCAAGGATCTGAGcACAGCA	CGGGGTAGGACAGAGGTGCTTGCtGGGCGGTCAGGTGTCaCGAGCGCGTTCCAAGGATCTGAGcACAGCACGATGGATAGGATTCCGCCGCTGGCCCTGTTCCGTGGTGATAT
3	314	0.1724	4D,SNP	SNP	CTGA,A->T,C->T,G->A,T->C	A->T,C->T,G->A,T->C	TGCCAGTGCTCGAGGACAAGGTTGCTGCTGTGCTTGGCTGCATGCTGGCATTgACCGGGGTAGGACtGAGGTGCTTGCAGGGCGGTCAGGTGTtGCGAGCGCaTTCCAAGGATCTGAGcACAGCAC	CGGGGTAGGACtGAGGTGCTTGCAGGGCGGTCAGGTGTtGCGAGCGCaTTCCAAGGATCTGAGcACAGCACGATGGATAGGATTCCGCCGCTGGCCCTGTTCCGTGGTGATAT
4	312	0.1713	1I,SNP	SNP	A,A->T,C->T,G->A	A->T,C->T,G->A,T->C	TGCCAGTGCTCGAGGACAAGGTTGCTGCTGTGCTTGGCTGCATGCTGGCATTGCTgAAACCGGGGTAGGACtGAGGTGCTTGCAGGGCGGTCAGGTGTtGCGAGCGCaTTCCAAGGATCTGAG	CGGGGTAGGACtGAGGTGCTTGCAGGGCGGTCAGGTGTtGCGAGCGCaTTCCAAGGATCTGAGcACAGCACGATGGATAGGATTCCGCCGCTGGCCCTGTTCCGTGGTGATAT
5	163	0.0895	2D,SNP	SNP	AA,A->T,G->A,T->C	A->T,G->A,T->C	TGCCAGTGCTCGAGGACAAGGTTGCTGCTGTGCTTGGCTGCATGCTGGCATTGCTgCCGGGGTAGGACAGAGGTGCTTGCtGGGCGGTCAGGTGTCaCGAGCGCGTTCCAAGGATCTGAGcACAGC	CGGGGTAGGACAGAGGTGCTTGCtGGGCGGTCAGGTGTCaCGAGCGCGTTCCAAGGATCTGAGcACAGCACGATGGATAGGATTCCGCCGCTGGCCCTGTTCCGTGGTGATAT
6	60	0.0329	1I	SNP	A	T->C	TGCCAGTGCTCGAGGACAAGGTTGCTGCTGTGCTTGGCTGCATGCTGGCATTGCTGAaACCGGGGTAGGACAGAGGTGCTTGCAGGGCGGTCAGGTGTCGCGAGCGCGTTCCAAGGATCTGAG	CGGGGTAGGACAGAGGTGCTTGCAGGGCGGTCAGGTGTCGCGAGCGCGTTCCAAGGATCTGAGcACAGCACGATGGATAGGATTCCGCCGCTGGCCCTGTTCCGTGGTGATAT
7	47	0.0258	1I,SNP	WT	T->C,A	-	TGCCAGTGCTCGAGGACAAGGTTGCTGCcGTGCTTGGCTGCATGCTGGCATTGCTGAaACCGGGGTAGGACAGAGGTGCTTGCAGGGCGGTCAGGTGTCGCGAGCGCGTTCCAAGGATCTGAGTAC	CGGGGTAGGACAGAGGTGCTTGCAGGGCGGTCAGGTGTCGCGAGCGCGTTCCAAGGATCTGAGTACAGCACGATGGATAGGATTCCGCCGCTGGCCCTGTTCCGTGGTGATAT
8	17	0.0093	4D,SNP	SNP	CTGA,A->T,A->G,C->T,G->A,T->C	A->T,A->G,C->T,G->A,T->C	TGCCAGTGCTCGAGGACAAGGTTGCTGCTGTGCTTGGCTGCATGCTGGCATTgACCGGGGTAGGACtGAGGTGCTTGCgGGGCGGTCAGGTGTtGCGAGCGCaTTCCAAGGATCTGAGcACAGCAC	CGGGGTAGGACtGAGGTGCTTGCgGGGCGGTCAGGTGTtGCGAGCGCaTTCCAAGGATCTGAGcACAGCACGATGGATAGGATTCCGCCGCTGGCCCTGTTCCGTGGTGATAT
075-refN3CP3
1	534	0.2902	1I	WT	A	-	TGCCAGTGCTCGAGGACAAGGTTGCTGCTGTGCTTGGCTGCATGCTGGCATTGCTGAaACCGGGGTAGGACAGAGGTGCTTGCAGGGCGGTCAGGTGTCGCGAGCGCGTTCCAAGGATCTGAGTAC	CGGGGTAGGACAGAGGTGCTTGCAGGGCGGTCAGGTGTCGCGAGCGCGTTCCAAGGATCTGAGTACAGCACGATGGATAGGATTCCGCCGCTGGCCCTGTTCCGTGGTGATAT
2	346	0.188	4D,SNP	SNP	CTGA,A->T,C->T,G->A,T->C	A->T,C->T,G->A,T->C	TGCCAGTGCTCGAGGACAAGGTTGCTGCTGTGCTTGGCTGCATGCTGGCATTgACCGGGGTAGGACtGAGGTGCTTGCAGGGCGGTCAGGTGTtGCGAGCGCaTTCCAAGGATCTGAGcACAGCAC	CGGGGTAGGACtGAGGTGCTTGCAGGGCGGTCAGGTGTtGCGAGCGCaTTCCAAGGATCTGAGcACAGCACGATGGATAGGATTCCGCCGCTGGCCCTGTTCCGTGGTGATAT
3	293	0.1592	3D,SNP	SNP	GAA,A->T,G->A,T->C	A->T,G->A,T->C	TGCCAGTGCTCGAGGACAAGGTTGCTGCTGTGCTTGGCTGCATGCTGGCATTGCtCCGGGGTAGGACAGAGGTGCTTGCtGGGCGGTCAGGTGTCaCGAGCGCGTTCCAAGGATCTGAGcACAGCA	CGGGGTAGGACAGAGGTGCTTGCtGGGCGGTCAGGTGTCaCGAGCGCGTTCCAAGGATCTGAGcACAGCACGATGGATAGGATTCCGCCGCTGGCCCTGTTCCGTGGTGATAT
4	293	0.1592	1I,SNP	SNP	A,A->T,C->T,G->A	A->T,C->T,G->A,T->C	TGCCAGTGCTCGAGGACAAGGTTGCTGCTGTGCTTGGCTGCATGCTGGCATTGCTgAAACCGGGGTAGGACtGAGGTGCTTGCAGGGCGGTCAGGTGTtGCGAGCGCaTTCCAAGGATCTGAG	CGGGGTAGGACtGAGGTGCTTGCAGGGCGGTCAGGTGTtGCGAGCGCaTTCCAAGGATCTGAGcACAGCACGATGGATAGGATTCCGCCGCTGGCCCTGTTCCGTGGTGATAT
5	265	0.144	2D,SNP	SNP	AA,A->T,G->A,T->C	A->T,G->A,T->C	TGCCAGTGCTCGAGGACAAGGTTGCTGCTGTGCTTGGCTGCATGCTGGCATTGCTgCCGGGGTAGGACAGAGGTGCTTGCtGGGCGGTCAGGTGTCaCGAGCGCGTTCCAAGGATCTGAGcACAGC	CGGGGTAGGACAGAGGTGCTTGCtGGGCGGTCAGGTGTCaCGAGCGCGTTCCAAGGATCTGAGcACAGCACGATGGATAGGATTCCGCCGCTGGCCCTGTTCCGTGGTGATAT
6	39	0.0212	1I,SNP	WT	T->C,A	-	TGCCAGTGCTCGAGGACAAGGTTGCTGCcGTGCTTGGCTGCATGCTGGCATTGCTGAaACCGGGGTAGGACAGAGGTGCTTGCAGGGCGGTCAGGTGTCGCGAGCGCGTTCCAAGGATCTGAGTAC	CGGGGTAGGACAGAGGTGCTTGCAGGGCGGTCAGGTGTCGCGAGCGCGTTCCAAGGATCTGAGTACAGCACGATGGATAGGATTCCGCCGCTGGCCCTGTTCCGTGGTGATAT
7	33	0.0179	1I	SNP	A	T->C	TGCCAGTGCTCGAGGACAAGGTTGCTGCTGTGCTTGGCTGCATGCTGGCATTGCTGAaACCGGGGTAGGACAGAGGTGCTTGCAGGGCGGTCAGGTGTCGCGAGCGCGTTCCAAGGATCTGAG	CGGGGTAGGACAGAGGTGCTTGCAGGGCGGTCAGGTGTCGCGAGCGCGTTCCAAGGATCTGAGcACAGCACGATGGATAGGATTCCGCCGCTGGCCCTGTTCCGTGGTGATAT
8	20	0.0109	1I	SNP	A	G->A	TGCCAGTGCTCGAGGACAAGGTTGCTGCTGTGCTTGGCTGCATGCTGGCATTGCTGAaACCGGGGTAGGACAGAGGTGCTTGCAGGGCGGTCAGGTGTCGCGAGCGCGTTCCAAGGATCTGAGTAC	CGGGGTAGGACAGAGGTGCTTGCAGGGCGGTCAGGTGTCGCGAGCGCGTTCCAAGGATCTGAGTACAGCACGATGGATAGGATTCCGCCaCTGGCCCTGTTCCGTGGTGATAT
9	17	0.0092	SNP	22D,SNP	G->A,G->A,G->A	G->A,G->A,G->A,TTCCAAGGATCTGAGTACAGCA,G->A,G->A,G->A	tGCCAGTGCTCGAGGACAAGGTTGCTGCTGTGCTTGGCTGCATGCTGGCATTGCTGAACCaaGGTAGGACAGAGGTGCTTGCAGGaCGGTCAGGTGTCGCGAGCGCG	cTGCATGCTGGCATTGCTGAACCaaGGTAGGACAGAGGTGCTTGCAGGaCGGTCAGGTGTCGCGAGCGCgCGATGGATAGGATTCCaCCaCTGGCCCTaTTCCGTGGTGATAT
076-refN3CP3
1	650	0.3517	4D,SNP	SNP	CTGA,A->T,C->T,G->A,T->C	A->T,C->T,G->A,T->C	TGCCAGTGCTCGAGGACAAGGTTGCTGCTGTGCTTGGCTGCATGCTGGCATTgACCGGGGTAGGACtGAGGTGCTTGCAGGGCGGTCAGGTGTtGCGAGCGCaTTCCAAGGATCTGAGcACAGCAC	CGGGGTAGGACtGAGGTGCTTGCAGGGCGGTCAGGTGTtGCGAGCGCaTTCCAAGGATCTGAGcACAGCACGATGGATAGGATTCCGCCGCTGGCCCTGTTCCGTGGTGATAT
2	577	0.3122	3D,SNP	SNP	GAA,A->T,G->A,T->C	A->T,G->A,T->C	TGCCAGTGCTCGAGGACAAGGTTGCTGCTGTGCTTGGCTGCATGCTGGCATTGCtCCGGGGTAGGACAGAGGTGCTTGCtGGGCGGTCAGGTGTCaCGAGCGCGTTCCAAGGATCTGAGcACAGCA	CGGGGTAGGACAGAGGTGCTTGCtGGGCGGTCAGGTGTCaCGAGCGCGTTCCAAGGATCTGAGcACAGCACGATGGATAGGATTCCGCCGCTGGCCCTGTTCCGTGGTGATAT
3	471	0.2549	1I	WT	A	-	TGCCAGTGCTCGAGGACAAGGTTGCTGCTGTGCTTGGCTGCATGCTGGCATTGCTGAaACCGGGGTAGGACAGAGGTGCTTGCAGGGCGGTCAGGTGTCGCGAGCGCGTTCCAAGGATCTGAGTAC	CGGGGTAGGACAGAGGTGCTTGCAGGGCGGTCAGGTGTCGCGAGCGCGTTCCAAGGATCTGAGTACAGCACGATGGATAGGATTCCGCCGCTGGCCCTGTTCCGTGGTGATAT
4	88	0.0476	WT	WT	-	-	TGCCAGTGCTCGAGGACAAGGTTGCTGCTGTGCTTGGCTGCATGCTGGCATTGCTGAACCGGGGTAGGACAGAGGTGCTTGCAGGGCGGTCAGGTGTCGCGAGCGCGTTCCAAGGATCTGAGTACA	CGGGGTAGGACAGAGGTGCTTGCAGGGCGGTCAGGTGTCGCGAGCGCGTTCCAAGGATCTGAGTACAGCACGATGGATAGGATTCCGCCGCTGGCCCTGTTCCGTGGTGATAT
5	41	0.0222	1I	SNP	A	T->C	TGCCAGTGCTCGAGGACAAGGTTGCTGCTGTGCTTGGCTGCATGCTGGCATTGCTGAaACCGGGGTAGGACAGAGGTGCTTGCAGGGCGGTCAGGTGTCGCGAGCGCGTTCCAAGGATCTGAG	CGGGGTAGGACAGAGGTGCTTGCAGGGCGGTCAGGTGTCGCGAGCGCGTTCCAAGGATCTGAGcACAGCACGATGGATAGGATTCCGCCGCTGGCCCTGTTCCGTGGTGATAT
6	21	0.0114	1I	SNP	A	G->A	TGCCAGTGCTCGAGGACAAGGTTGCTGCTGTGCTTGGCTGCATGCTGGCATTGCTGAaACCGGGGTAGGACAGAGGTGCTTGCAGGGCGGTCAGGTGTCGCGAGCGCGTTCCAAGGATCTGAGTAC	CGGGGTAGGACAGAGGTGCTTGCAGGGCGGTCAGGTGTCGCGAGCGCGTTCCAAGGATCTGAGTACAGCACGATGGATAGGATTCCGCCaCTGGCCCTGTTCCGTGGTGATAT
077-refN3CP3
1	636	0.3403	4D,SNP	SNP	CTGA,A->T,C->T,G->A,T->C	A->T,C->T,G->A,T->C	TGCCAGTGCTCGAGGACAAGGTTGCTGCTGTGCTTGGCTGCATGCTGGCATTgACCGGGGTAGGACtGAGGTGCTTGCAGGGCGGTCAGGTGTtGCGAGCGCaTTCCAAGGATCTGAGcACAGCAC	CGGGGTAGGACtGAGGTGCTTGCAGGGCGGTCAGGTGTtGCGAGCGCaTTCCAAGGATCTGAGcACAGCACGATGGATAGGATTCCGCCGCTGGCCCTGTTCCGTGGTGATAT
2	582	0.3114	1I	WT	A	-	TGCCAGTGCTCGAGGACAAGGTTGCTGCTGTGCTTGGCTGCATGCTGGCATTGCTGAaACCGGGGTAGGACAGAGGTGCTTGCAGGGCGGTCAGGTGTCGCGAGCGCGTTCCAAGGATCTGAGTAC	CGGGGTAGGACAGAGGTGCTTGCAGGGCGGTCAGGTGTCGCGAGCGCGTTCCAAGGATCTGAGTACAGCACGATGGATAGGATTCCGCCGCTGGCCCTGTTCCGTGGTGATAT
3	326	0.1744	2D,SNP	SNP	AA,A->T,G->A,T->C	A->T,G->A,T->C	TGCCAGTGCTCGAGGACAAGGTTGCTGCTGTGCTTGGCTGCATGCTGGCATTGCTgCCGGGGTAGGACAGAGGTGCTTGCtGGGCGGTCAGGTGTCaCGAGCGCGTTCCAAGGATCTGAGcACAGC	CGGGGTAGGACAGAGGTGCTTGCtGGGCGGTCAGGTGTCaCGAGCGCGTTCCAAGGATCTGAGcACAGCACGATGGATAGGATTCCGCCGCTGGCCCTGTTCCGTGGTGATAT
4	230	0.1231	3D,SNP	SNP	GAA,A->T,G->A,T->C	A->T,G->A,T->C	TGCCAGTGCTCGAGGACAAGGTTGCTGCTGTGCTTGGCTGCATGCTGGCATTGCtCCGGGGTAGGACAGAGGTGCTTGCtGGGCGGTCAGGTGTCaCGAGCGCGTTCCAAGGATCTGAGcACAGCA	CGGGGTAGGACAGAGGTGCTTGCtGGGCGGTCAGGTGTCaCGAGCGCGTTCCAAGGATCTGAGcACAGCACGATGGATAGGATTCCGCCGCTGGCCCTGTTCCGTGGTGATAT
5	36	0.0193	1I,SNP	WT	T->C,A	-	TGCCAGTGCTCGAGGACAAGGTTGCTGCcGTGCTTGGCTGCATGCTGGCATTGCTGAaACCGGGGTAGGACAGAGGTGCTTGCAGGGCGGTCAGGTGTCGCGAGCGCGTTCCAAGGATCTGAGTAC	CGGGGTAGGACAGAGGTGCTTGCAGGGCGGTCAGGTGTCGCGAGCGCGTTCCAAGGATCTGAGTACAGCACGATGGATAGGATTCCGCCGCTGGCCCTGTTCCGTGGTGATAT
6	25	0.0134	1I	SNP	A	G->A	TGCCAGTGCTCGAGGACAAGGTTGCTGCTGTGCTTGGCTGCATGCTGGCATTGCTGAaACCGGGGTAGGACAGAGGTGCTTGCAGGGCGGTCAGGTGTCGCGAGCGCGTTCCAAGGATCTGAGTAC	CGGGGTAGGACAGAGGTGCTTGCAGGGCGGTCAGGTGTCGCGAGCGCGTTCCAAGGATCTGAGTACAGCACGATGGATAGGATTCCGCCaCTGGCCCTGTTCCGTGGTGATAT
7	18	0.0096	1I	SNP	A	T->C	TGCCAGTGCTCGAGGACAAGGTTGCTGCTGTGCTTGGCTGCATGCTGGCATTGCTGAaACCGGGGTAGGACAGAGGTGCTTGCAGGGCGGTCAGGTGTCGCGAGCGCGTTCCAAGGATCTGAG	CGGGGTAGGACAGAGGTGCTTGCAGGGCGGTCAGGTGTCGCGAGCGCGTTCCAAGGATCTGAGcACAGCACGATGGATAGGATTCCGCCGCTGGCCCTGTTCCGTGGTGATAT
8	16	0.0086	1I,SNP	SNP	A,C->T,G->A	C->T,G->A,T->C	TGCCAGTGCTCGAGGACAAGGTTGCTGCTGTGCTTGGCTGCATGCTGGCATTGCTgAAACCGGGGTAGGACAGAGGTGCTTGCAGGGCGGTCAGGTGTtGCGAGCGCaTTCCAAGGATCTGAG	CGGGGTAGGACAGAGGTGCTTGCAGGGCGGTCAGGTGTtGCGAGCGCaTTCCAAGGATCTGAGcACAGCACGATGGATAGGATTCCGCCGCTGGCCCTGTTCCGTGGTGATAT
078-refN3CP3
1	629	0.3328	1I,SNP	SNP	A,A->T,C->T,G->A	A->T,C->T,G->A,T->C	TGCCAGTGCTCGAGGACAAGGTTGCTGCTGTGCTTGGCTGCATGCTGGCATTGCTgAAACCGGGGTAGGACtGAGGTGCTTGCAGGGCGGTCAGGTGTtGCGAGCGCaTTCCAAGGATCTGAG	CGGGGTAGGACtGAGGTGCTTGCAGGGCGGTCAGGTGTtGCGAGCGCaTTCCAAGGATCTGAGcACAGCACGATGGATAGGATTCCGCCGCTGGCCCTGTTCCGTGGTGATAT
2	528	0.2794	3D,SNP	SNP	GAA,A->T,G->A,T->C	A->T,G->A,T->C	TGCCAGTGCTCGAGGACAAGGTTGCTGCTGTGCTTGGCTGCATGCTGGCATTGCtCCGGGGTAGGACAGAGGTGCTTGCtGGGCGGTCAGGTGTCaCGAGCGCGTTCCAAGGATCTGAGcACAGCA	CGGGGTAGGACAGAGGTGCTTGCtGGGCGGTCAGGTGTCaCGAGCGCGTTCCAAGGATCTGAGcACAGCACGATGGATAGGATTCCGCCGCTGGCCCTGTTCCGTGGTGATAT
3	498	0.2635	1I	WT	A	-	TGCCAGTGCTCGAGGACAAGGTTGCTGCTGTGCTTGGCTGCATGCTGGCATTGCTGAaACCGGGGTAGGACAGAGGTGCTTGCAGGGCGGTCAGGTGTCGCGAGCGCGTTCCAAGGATCTGAGTAC	CGGGGTAGGACAGAGGTGCTTGCAGGGCGGTCAGGTGTCGCGAGCGCGTTCCAAGGATCTGAGTACAGCACGATGGATAGGATTCCGCCGCTGGCCCTGTTCCGTGGTGATAT
4	54	0.0286	1I	SNP	A	T->C	TGCCAGTGCTCGAGGACAAGGTTGCTGCTGTGCTTGGCTGCATGCTGGCATTGCTGAaACCGGGGTAGGACAGAGGTGCTTGCAGGGCGGTCAGGTGTCGCGAGCGCGTTCCAAGGATCTGAG	CGGGGTAGGACAGAGGTGCTTGCAGGGCGGTCAGGTGTCGCGAGCGCGTTCCAAGGATCTGAGcACAGCACGATGGATAGGATTCCGCCGCTGGCCCTGTTCCGTGGTGATAT
5	41	0.0217	1I,SNP	WT	T->C,A	-	TGCCAGTGCTCGAGGACAAGGTTGCTGCcGTGCTTGGCTGCATGCTGGCATTGCTGAaACCGGGGTAGGACAGAGGTGCTTGCAGGGCGGTCAGGTGTCGCGAGCGCGTTCCAAGGATCTGAGTAC	CGGGGTAGGACAGAGGTGCTTGCAGGGCGGTCAGGTGTCGCGAGCGCGTTCCAAGGATCTGAGTACAGCACGATGGATAGGATTCCGCCGCTGGCCCTGTTCCGTGGTGATAT
6	39	0.0206	3D,SNP	SNP	GAA,A->T,G->A	A->T,G->A	TGCCAGTGCTCGAGGACAAGGTTGCTGCTGTGCTTGGCTGCATGCTGGCATTGCtCCGGGGTAGGACAGAGGTGCTTGCtGGGCGGTCAGGTGTCaCGAGCGCGTTCCAAGGATCTGAGTACAGCA	CGGGGTAGGACAGAGGTGCTTGCtGGGCGGTCAGGTGTCaCGAGCGCGTTCCAAGGATCTGAGTACAGCACGATGGATAGGATTCCGCCGCTGGCCCTGTTCCGTGGTGATAT
7	38	0.0201	1I	SNP	A	G->A	TGCCAGTGCTCGAGGACAAGGTTGCTGCTGTGCTTGGCTGCATGCTGGCATTGCTGAaACCGGGGTAGGACAGAGGTGCTTGCAGGGCGGTCAGGTGTCGCGAGCGCGTTCCAAGGATCTGAGTAC	CGGGGTAGGACAGAGGTGCTTGCAGGGCGGTCAGGTGTCGCGAGCGCGTTCCAAGGATCTGAGTACAGCACGATGGATAGGATTCCGCCaCTGGCCCTGTTCCGTGGTGATAT
8	26	0.0138	3D,SNP	SNP	GAA,A->T,C->T,G->A,T->C	A->T,C->T,G->A,G->C,T->C,C->A	TGCCAGTGCTCGAGGACAAGGTTGCTGCTGTGCTTGGCTGCATGCTGGCATTGCtCCGGGGTAGGACtGAGGTGCTTGCAGGGCGGTCAGGTGTtGCGAGCGCaTTCCAAGGATCTGAGcACAGCA	CGGGGTAGGACtGAGGTGCTTGCAGGGCGGTCAGGTGTtGCGAGCGCaTTCCAAGcATCTGAGcACAGCACGATGGATAGGATTCCGCCGCTGGCCCTGTTaCGTGGTGATAT
9	20	0.0106	1I,SNP	SNP	A,C->G	C->G	TGCCAGTGCTCGAGGACAAGGTTGCTGCTGTGCTTGGCTGCATGCTGGCATTGCTGAaACCGGGGTAGGACAGAGGTGCTTGCAGGGCGGTCAGGTGTCGCGAGgGCGTTCCAAGGATCTGAGTAC	CGGGGTAGGACAGAGGTGCTTGCAGGGCGGTCAGGTGTCGCGAGgGCGTTCCAAGGATCTGAGTACAGCACGATGGATAGGATTCCGCCGCTGGCCCTGTTCCGTGGTGATAT
10	17	0.009	3D,SNP	SNP	GAA,A->T,G->A,T->C,T->C	A->T,G->A,T->C,T->C	TGCCAGTGCTCGAGGACAAGGTTGCTGCTGTGCTTGGCTGCATGCTGGCATTGCtCCGGGGTAGGACAGAGGTGCTTGCtGGGCGGTCAGGTGTCaCGAGCGCGcTCCAAGGATCTGAGcACAGCA	CGGGGTAGGACAGAGGTGCTTGCtGGGCGGTCAGGTGTCaCGAGCGCGcTCCAAGGATCTGAGcACAGCACGATGGATAGGATTCCGCCGCTGGCCCTGTTCCGTGGTGATAT
079-refN3CP3
1	553	0.2978	4D,SNP	SNP	CTGA,A->T,C->T,G->A,T->C	A->T,C->T,G->A,T->C	TGCCAGTGCTCGAGGACAAGGTTGCTGCTGTGCTTGGCTGCATGCTGGCATTgACCGGGGTAGGACtGAGGTGCTTGCAGGGCGGTCAGGTGTtGCGAGCGCaTTCCAAGGATCTGAGcACAGCAC	CGGGGTAGGACtGAGGTGCTTGCAGGGCGGTCAGGTGTtGCGAGCGCaTTCCAAGGATCTGAGcACAGCACGATGGATAGGATTCCGCCGCTGGCCCTGTTCCGTGGTGATAT
2	540	0.2908	1I	WT	A	-	TGCCAGTGCTCGAGGACAAGGTTGCTGCTGTGCTTGGCTGCATGCTGGCATTGCTGAaACCGGGGTAGGACAGAGGTGCTTGCAGGGCGGTCAGGTGTCGCGAGCGCGTTCCAAGGATCTGAGTAC	CGGGGTAGGACAGAGGTGCTTGCAGGGCGGTCAGGTGTCGCGAGCGCGTTCCAAGGATCTGAGTACAGCACGATGGATAGGATTCCGCCGCTGGCCCTGTTCCGTGGTGATAT
3	295	0.1589	2D,SNP	SNP	AA,A->T,G->A,T->C	A->T,G->A,T->C	TGCCAGTGCTCGAGGACAAGGTTGCTGCTGTGCTTGGCTGCATGCTGGCATTGCTgCCGGGGTAGGACAGAGGTGCTTGCtGGGCGGTCAGGTGTCaCGAGCGCGTTCCAAGGATCTGAGcACAGC	CGGGGTAGGACAGAGGTGCTTGCtGGGCGGTCAGGTGTCaCGAGCGCGTTCCAAGGATCTGAGcACAGCACGATGGATAGGATTCCGCCGCTGGCCCTGTTCCGTGGTGATAT
4	285	0.1535	3D,SNP	SNP	GAA,A->T,G->A,T->C	A->T,G->A,T->C	TGCCAGTGCTCGAGGACAAGGTTGCTGCTGTGCTTGGCTGCATGCTGGCATTGCtCCGGGGTAGGACAGAGGTGCTTGCtGGGCGGTCAGGTGTCaCGAGCGCGTTCCAAGGATCTGAGcACAGCA	CGGGGTAGGACAGAGGTGCTTGCtGGGCGGTCAGGTGTCaCGAGCGCGTTCCAAGGATCTGAGcACAGCACGATGGATAGGATTCCGCCGCTGGCCCTGTTCCGTGGTGATAT
5	38	0.0205	4D,SNP	SNP	CTGA,A->T,C->T	A->T,C->T	TGCCAGTGCTCGAGGACAAGGTTGCTGCTGTGCTTGGCTGCATGCTGGCATTgACCGGGGTAGGACtGAGGTGCTTGCAGGGCGGTCAGGTGTtGCGAGCGCGTTCCAAGGATCTGAGTACAGCAC	CGGGGTAGGACtGAGGTGCTTGCAGGGCGGTCAGGTGTtGCGAGCGCGTTCCAAGGATCTGAGTACAGCACGATGGATAGGATTCCGCCGCTGGCCCTGTTCCGTGGTGATAT
6	35	0.0188	1I	SNP	A	G->A	TGCCAGTGCTCGAGGACAAGGTTGCTGCTGTGCTTGGCTGCATGCTGGCATTGCTGAaACCGGGGTAGGACAGAGGTGCTTGCAGGGCGGTCAGGTGTCGCGAGCGCGTTCCAAGGATCTGAGTAC	CGGGGTAGGACAGAGGTGCTTGCAGGGCGGTCAGGTGTCGCGAGCGCGTTCCAAGGATCTGAGTACAGCACGATGGATAGGATTCCGCCaCTGGCCCTGTTCCGTGGTGATAT
7	29	0.0156	3D,SNP	SNP	GAA,A->T,C->T,G->A,T->C	A->T,C->T,G->A,T->C	TGCCAGTGCTCGAGGACAAGGTTGCTGCTGTGCTTGGCTGCATGCTGGCATTGCtCCGGGGTAGGACAGAGGTGCTTGCtGGGCGGTCAGGTGTtGCGAGCGCaTTCCAAGGATCTGAGcACAGCA	CGGGGTAGGACAGAGGTGCTTGCtGGGCGGTCAGGTGTtGCGAGCGCaTTCCAAGGATCTGAGcACAGCACGATGGATAGGATTCCGCCGCTGGCCCTGTTCCGTGGTGATAT
8	28	0.0151	1I	SNP	A	T->C	TGCCAGTGCTCGAGGACAAGGTTGCTGCTGTGCTTGGCTGCATGCTGGCATTGCTGAaACCGGGGTAGGACAGAGGTGCTTGCAGGGCGGTCAGGTGTCGCGAGCGCGTTCCAAGGATCTGAG	CGGGGTAGGACAGAGGTGCTTGCAGGGCGGTCAGGTGTCGCGAGCGCGTTCCAAGGATCTGAGcACAGCACGATGGATAGGATTCCGCCGCTGGCCCTGTTCCGTGGTGATAT
9	28	0.0151	1I,SNP	SNP	A,C->T,G->A	C->T,G->A,T->C	TGCCAGTGCTCGAGGACAAGGTTGCTGCTGTGCTTGGCTGCATGCTGGCATTGCTgAAACCGGGGTAGGACAGAGGTGCTTGCAGGGCGGTCAGGTGTtGCGAGCGCaTTCCAAGGATCTGAG	CGGGGTAGGACAGAGGTGCTTGCAGGGCGGTCAGGTGTtGCGAGCGCaTTCCAAGGATCTGAGcACAGCACGATGGATAGGATTCCGCCGCTGGCCCTGTTCCGTGGTGATAT
10	26	0.014	SNP	22D,SNP	G->A,G->A,G->A	G->A,G->A,G->A,TTCCAAGGATCTGAGTACAGCA,G->A,G->A	tGCCAGTGCTCGAGGACAAGGTTGCTGCTGTGCTTGGCTGCATGCTGGCATTGCTGAACCaaGGTAGGACAGAGGTGCTTGCAGGaCGGTCAGGTGTCGCGAGCGCG	cTGCATGCTGGCATTGCTGAACCaaGGTAGGACAGAGGTGCTTGCAGGaCGGTCAGGTGTCGCGAGCGCgCGATGGATAGGATTCCaCCaCTGGCCCTGTTCCGTGGTGATAT
080-refN3CP3
1	605	0.3283	4D,SNP	SNP	CTGA,A->T,C->T,G->A,T->C	A->T,C->T,G->A,T->C	TGCCAGTGCTCGAGGACAAGGTTGCTGCTGTGCTTGGCTGCATGCTGGCATTgACCGGGGTAGGACtGAGGTGCTTGCAGGGCGGTCAGGTGTtGCGAGCGCaTTCCAAGGATCTGAGcACAGCAC	CGGGGTAGGACtGAGGTGCTTGCAGGGCGGTCAGGTGTtGCGAGCGCaTTCCAAGGATCTGAGcACAGCACGATGGATAGGATTCCGCCGCTGGCCCTGTTCCGTGGTGATAT
2	531	0.2881	1I	WT	A	-	TGCCAGTGCTCGAGGACAAGGTTGCTGCTGTGCTTGGCTGCATGCTGGCATTGCTGAaACCGGGGTAGGACAGAGGTGCTTGCAGGGCGGTCAGGTGTCGCGAGCGCGTTCCAAGGATCTGAGTAC	CGGGGTAGGACAGAGGTGCTTGCAGGGCGGTCAGGTGTCGCGAGCGCGTTCCAAGGATCTGAGTACAGCACGATGGATAGGATTCCGCCGCTGGCCCTGTTCCGTGGTGATAT
3	298	0.1617	3D,SNP	SNP	GAA,A->T,G->A,T->C	A->T,G->A,T->C	TGCCAGTGCTCGAGGACAAGGTTGCTGCTGTGCTTGGCTGCATGCTGGCATTGCtCCGGGGTAGGACAGAGGTGCTTGCtGGGCGGTCAGGTGTCaCGAGCGCGTTCCAAGGATCTGAGcACAGCA	CGGGGTAGGACAGAGGTGCTTGCtGGGCGGTCAGGTGTCaCGAGCGCGTTCCAAGGATCTGAGcACAGCACGATGGATAGGATTCCGCCGCTGGCCCTGTTCCGTGGTGATAT
4	260	0.1411	2D,SNP	SNP	AA,A->T,G->A,T->C	A->T,G->A,T->C	TGCCAGTGCTCGAGGACAAGGTTGCTGCTGTGCTTGGCTGCATGCTGGCATTGCTgCCGGGGTAGGACAGAGGTGCTTGCtGGGCGGTCAGGTGTCaCGAGCGCGTTCCAAGGATCTGAGcACAGC	CGGGGTAGGACAGAGGTGCTTGCtGGGCGGTCAGGTGTCaCGAGCGCGTTCCAAGGATCTGAGcACAGCACGATGGATAGGATTCCGCCGCTGGCCCTGTTCCGTGGTGATAT
5	43	0.0233	1I,SNP	WT	T->C,A	-	TGCCAGTGCTCGAGGACAAGGTTGCTGCcGTGCTTGGCTGCATGCTGGCATTGCTGAaACCGGGGTAGGACAGAGGTGCTTGCAGGGCGGTCAGGTGTCGCGAGCGCGTTCCAAGGATCTGAGTAC	CGGGGTAGGACAGAGGTGCTTGCAGGGCGGTCAGGTGTCGCGAGCGCGTTCCAAGGATCTGAGTACAGCACGATGGATAGGATTCCGCCGCTGGCCCTGTTCCGTGGTGATAT
6	37	0.0201	1I	SNP	A	T->C	TGCCAGTGCTCGAGGACAAGGTTGCTGCTGTGCTTGGCTGCATGCTGGCATTGCTGAaACCGGGGTAGGACAGAGGTGCTTGCAGGGCGGTCAGGTGTCGCGAGCGCGTTCCAAGGATCTGAG	CGGGGTAGGACAGAGGTGCTTGCAGGGCGGTCAGGTGTCGCGAGCGCGTTCCAAGGATCTGAGcACAGCACGATGGATAGGATTCCGCCGCTGGCCCTGTTCCGTGGTGATAT
7	24	0.013	2D,SNP	SNP	AA,A->T,T->C	A->T,T->C	TGCCAGTGCTCGAGGACAAGGTTGCTGCTGTGCTTGGCTGCATGCTGGCATTGCTgCCGGGGTAGGACAGAGGTGCTTGCtGGGCGGTCAGGTGTCGCGAGCGCGTTCCAAGGATCTGAGcACAGC	CGGGGTAGGACAGAGGTGCTTGCtGGGCGGTCAGGTGTCGCGAGCGCGTTCCAAGGATCTGAGcACAGCACGATGGATAGGATTCCGCCGCTGGCCCTGTTCCGTGGTGATAT
8	24	0.013	1I,SNP	SNP	A,C->T,G->A	C->T,G->A,T->C	TGCCAGTGCTCGAGGACAAGGTTGCTGCTGTGCTTGGCTGCATGCTGGCATTGCTgAAACCGGGGTAGGACAGAGGTGCTTGCAGGGCGGTCAGGTGTtGCGAGCGCaTTCCAAGGATCTGAG	CGGGGTAGGACAGAGGTGCTTGCAGGGCGGTCAGGTGTtGCGAGCGCaTTCCAAGGATCTGAGcACAGCACGATGGATAGGATTCCGCCGCTGGCCCTGTTCCGTGGTGATAT
9	21	0.0114	4D,SNP	SNP	CTGA,A->T,G->A,T->C	A->T,G->A,T->C	TGCCAGTGCTCGAGGACAAGGTTGCTGCTGTGCTTGGCTGCATGCTGGCATTgACCGGGGTAGGACAGAGGTGCTTGCtGGGCGGTCAGGTGTCaCGAGCGCGTTCCAAGGATCTGAGcACAGCAC	CGGGGTAGGACAGAGGTGCTTGCtGGGCGGTCAGGTGTCaCGAGCGCGTTCCAAGGATCTGAGcACAGCACGATGGATAGGATTCCGCCGCTGGCCCTGTTCCGTGGTGATAT
081-refN3CP3
1	479	0.2642	1I	WT	A	-	TGCCAGTGCTCGAGGACAAGGTTGCTGCTGTGCTTGGCTGCATGCTGGCATTGCTGAaACCGGGGTAGGACAGAGGTGCTTGCAGGGCGGTCAGGTGTCGCGAGCGCGTTCCAAGGATCTGAGTAC	CGGGGTAGGACAGAGGTGCTTGCAGGGCGGTCAGGTGTCGCGAGCGCGTTCCAAGGATCTGAGTACAGCACGATGGATAGGATTCCGCCGCTGGCCCTGTTCCGTGGTGATAT
2	324	0.1787	4D,SNP	SNP	CTGA,A->T,C->T,G->A,T->C	A->T,C->T,G->A,T->C	TGCCAGTGCTCGAGGACAAGGTTGCTGCTGTGCTTGGCTGCATGCTGGCATTgACCGGGGTAGGACtGAGGTGCTTGCAGGGCGGTCAGGTGTtGCGAGCGCaTTCCAAGGATCTGAGcACAGCAC	CGGGGTAGGACtGAGGTGCTTGCAGGGCGGTCAGGTGTtGCGAGCGCaTTCCAAGGATCTGAGcACAGCACGATGGATAGGATTCCGCCGCTGGCCCTGTTCCGTGGTGATAT
3	307	0.1693	1I,SNP	SNP	A,A->T,C->T,G->A	A->T,C->T,G->A,T->C	TGCCAGTGCTCGAGGACAAGGTTGCTGCTGTGCTTGGCTGCATGCTGGCATTGCTgAAACCGGGGTAGGACtGAGGTGCTTGCAGGGCGGTCAGGTGTtGCGAGCGCaTTCCAAGGATCTGAG	CGGGGTAGGACtGAGGTGCTTGCAGGGCGGTCAGGTGTtGCGAGCGCaTTCCAAGGATCTGAGcACAGCACGATGGATAGGATTCCGCCGCTGGCCCTGTTCCGTGGTGATAT
4	300	0.1655	3D,SNP	SNP	GAA,A->T,G->A,T->C	A->T,G->A,T->C	TGCCAGTGCTCGAGGACAAGGTTGCTGCTGTGCTTGGCTGCATGCTGGCATTGCtCCGGGGTAGGACAGAGGTGCTTGCtGGGCGGTCAGGTGTCaCGAGCGCGTTCCAAGGATCTGAGcACAGCA	CGGGGTAGGACAGAGGTGCTTGCtGGGCGGTCAGGTGTCaCGAGCGCGTTCCAAGGATCTGAGcACAGCACGATGGATAGGATTCCGCCGCTGGCCCTGTTCCGTGGTGATAT
5	265	0.1462	2D,SNP	SNP	AA,A->T,G->A,T->C	A->T,G->A,T->C	TGCCAGTGCTCGAGGACAAGGTTGCTGCTGTGCTTGGCTGCATGCTGGCATTGCTgCCGGGGTAGGACAGAGGTGCTTGCtGGGCGGTCAGGTGTCaCGAGCGCGTTCCAAGGATCTGAGcACAGC	CGGGGTAGGACAGAGGTGCTTGCtGGGCGGTCAGGTGTCaCGAGCGCGTTCCAAGGATCTGAGcACAGCACGATGGATAGGATTCCGCCGCTGGCCCTGTTCCGTGGTGATAT
6	75	0.0414	SNP	SNP	A->T,G->A	A->T,G->A,T->C,T->C	TGCCAGTGCTCGAGGACAAGGTTGCTGCTGTGCTTGGCTGCATGCTGGCATTGCTGAACCGGGGTAGGACAGAGGTGCTTGCtGGGCGGTCAGGTGTCaCGAGCGCGTTCCAAGGATC	CGGGGTAGGACAGAGGTGCTTGCtGGGCGGTCAGGTGTCaCGAGCGCGTTCCAAGGATCcGAGcACAGCACGATGGATAGGATTCCGCCGCTGGCCCTGTTCCGTGGTGATAT
7	33	0.0182	1I	SNP	A	G->A	TGCCAGTGCTCGAGGACAAGGTTGCTGCTGTGCTTGGCTGCATGCTGGCATTGCTGAaACCGGGGTAGGACAGAGGTGCTTGCAGGGCGGTCAGGTGTCGCGAGCGCGTTCCAAGGATCTGAGTAC	CGGGGTAGGACAGAGGTGCTTGCAGGGCGGTCAGGTGTCGCGAGCGCGTTCCAAGGATCTGAGTACAGCACGATGGATAGGATTCCGCCaCTGGCCCTGTTCCGTGGTGATAT
8	30	0.0165	1I	SNP	A	T->C	TGCCAGTGCTCGAGGACAAGGTTGCTGCTGTGCTTGGCTGCATGCTGGCATTGCTGAaACCGGGGTAGGACAGAGGTGCTTGCAGGGCGGTCAGGTGTCGCGAGCGCGTTCCAAGGATCTGAG	CGGGGTAGGACAGAGGTGCTTGCAGGGCGGTCAGGTGTCGCGAGCGCGTTCCAAGGATCTGAGcACAGCACGATGGATAGGATTCCGCCGCTGGCCCTGTTCCGTGGTGATAT
082-refN3CP3
1	533	0.2945	1I	WT	A	-	TGCCAGTGCTCGAGGACAAGGTTGCTGCTGTGCTTGGCTGCATGCTGGCATTGCTGAaACCGGGGTAGGACAGAGGTGCTTGCAGGGCGGTCAGGTGTCGCGAGCGCGTTCCAAGGATCTGAGTAC	CGGGGTAGGACAGAGGTGCTTGCAGGGCGGTCAGGTGTCGCGAGCGCGTTCCAAGGATCTGAGTACAGCACGATGGATAGGATTCCGCCGCTGGCCCTGTTCCGTGGTGATAT
2	320	0.1768	4D,SNP	SNP	CTGA,A->T,C->T,G->A,T->C	A->T,C->T,G->A,T->C	TGCCAGTGCTCGAGGACAAGGTTGCTGCTGTGCTTGGCTGCATGCTGGCATTgACCGGGGTAGGACtGAGGTGCTTGCAGGGCGGTCAGGTGTtGCGAGCGCaTTCCAAGGATCTGAGcACAGCAC	CGGGGTAGGACtGAGGTGCTTGCAGGGCGGTCAGGTGTtGCGAGCGCaTTCCAAGGATCTGAGcACAGCACGATGGATAGGATTCCGCCGCTGGCCCTGTTCCGTGGTGATAT
3	310	0.1713	2D,SNP	SNP	AA,A->T,G->A,T->C	A->T,G->A,T->C	TGCCAGTGCTCGAGGACAAGGTTGCTGCTGTGCTTGGCTGCATGCTGGCATTGCTgCCGGGGTAGGACAGAGGTGCTTGCtGGGCGGTCAGGTGTCaCGAGCGCGTTCCAAGGATCTGAGcACAGC	CGGGGTAGGACAGAGGTGCTTGCtGGGCGGTCAGGTGTCaCGAGCGCGTTCCAAGGATCTGAGcACAGCACGATGGATAGGATTCCGCCGCTGGCCCTGTTCCGTGGTGATAT
4	305	0.1685	1I,SNP	SNP	A,A->T,C->T,G->A	A->T,C->T,G->A,T->C	TGCCAGTGCTCGAGGACAAGGTTGCTGCTGTGCTTGGCTGCATGCTGGCATTGCTgAAACCGGGGTAGGACtGAGGTGCTTGCAGGGCGGTCAGGTGTtGCGAGCGCaTTCCAAGGATCTGAG	CGGGGTAGGACtGAGGTGCTTGCAGGGCGGTCAGGTGTtGCGAGCGCaTTCCAAGGATCTGAGcACAGCACGATGGATAGGATTCCGCCGCTGGCCCTGTTCCGTGGTGATAT
5	282	0.1558	3D,SNP	SNP	GAA,A->T,G->A,T->C	A->T,G->A,T->C	TGCCAGTGCTCGAGGACAAGGTTGCTGCTGTGCTTGGCTGCATGCTGGCATTGCtCCGGGGTAGGACAGAGGTGCTTGCtGGGCGGTCAGGTGTCaCGAGCGCGTTCCAAGGATCTGAGcACAGCA	CGGGGTAGGACAGAGGTGCTTGCtGGGCGGTCAGGTGTCaCGAGCGCGTTCCAAGGATCTGAGcACAGCACGATGGATAGGATTCCGCCGCTGGCCCTGTTCCGTGGTGATAT
6	34	0.0188	1I	SNP	A	T->C	TGCCAGTGCTCGAGGACAAGGTTGCTGCTGTGCTTGGCTGCATGCTGGCATTGCTGAaACCGGGGTAGGACAGAGGTGCTTGCAGGGCGGTCAGGTGTCGCGAGCGCGTTCCAAGGATCTGAG	CGGGGTAGGACAGAGGTGCTTGCAGGGCGGTCAGGTGTCGCGAGCGCGTTCCAAGGATCTGAGcACAGCACGATGGATAGGATTCCGCCGCTGGCCCTGTTCCGTGGTGATAT
7	26	0.0144	3D	WT	GAA	-	TGCCAGTGCTCGAGGACAAGGTTGCTGCTGTGCTTGGCTGCATGCTGGCATTGCtCCGGGGTAGGACAGAGGTGCTTGCAGGGCGGTCAGGTGTCGCGAGCGCGTTCCAAGGATCTGAGTACAGCA	CGGGGTAGGACAGAGGTGCTTGCAGGGCGGTCAGGTGTCGCGAGCGCGTTCCAAGGATCTGAGTACAGCACGATGGATAGGATTCCGCCGCTGGCCCTGTTCCGTGGTGATAT
083-refN3CP3
1	600	0.3205	3D,SNP	SNP	GAA,A->T,G->A,T->C	A->T,G->A,T->C	TGCCAGTGCTCGAGGACAAGGTTGCTGCTGTGCTTGGCTGCATGCTGGCATTGCtCCGGGGTAGGACAGAGGTGCTTGCtGGGCGGTCAGGTGTCaCGAGCGCGTTCCAAGGATCTGAGcACAGCA	CGGGGTAGGACAGAGGTGCTTGCtGGGCGGTCAGGTGTCaCGAGCGCGTTCCAAGGATCTGAGcACAGCACGATGGATAGGATTCCGCCGCTGGCCCTGTTCCGTGGTGATAT
2	555	0.2965	1I	WT	A	-	TGCCAGTGCTCGAGGACAAGGTTGCTGCTGTGCTTGGCTGCATGCTGGCATTGCTGAaACCGGGGTAGGACAGAGGTGCTTGCAGGGCGGTCAGGTGTCGCGAGCGCGTTCCAAGGATCTGAGTAC	CGGGGTAGGACAGAGGTGCTTGCAGGGCGGTCAGGTGTCGCGAGCGCGTTCCAAGGATCTGAGTACAGCACGATGGATAGGATTCCGCCGCTGGCCCTGTTCCGTGGTGATAT
3	520	0.2778	1I,SNP	SNP	A,A->T,C->T,G->A	A->T,C->T,G->A,T->C	TGCCAGTGCTCGAGGACAAGGTTGCTGCTGTGCTTGGCTGCATGCTGGCATTGCTgAAACCGGGGTAGGACtGAGGTGCTTGCAGGGCGGTCAGGTGTtGCGAGCGCaTTCCAAGGATCTGAG	CGGGGTAGGACtGAGGTGCTTGCAGGGCGGTCAGGTGTtGCGAGCGCaTTCCAAGGATCTGAGcACAGCACGATGGATAGGATTCCGCCGCTGGCCCTGTTCCGTGGTGATAT
4	41	0.0219	1I,SNP	SNP	A,A->T,G->A	A->T,G->A,T->C	TGCCAGTGCTCGAGGACAAGGTTGCTGCTGTGCTTGGCTGCATGCTGGCATTGCTgAAACCGGGGTAGGACtGAGGTGCTTGCAGGGCGGTCAGGTGTCaCGAGCGCGTTCCAAGGATCTGAG	CGGGGTAGGACtGAGGTGCTTGCAGGGCGGTCAGGTGTCaCGAGCGCGTTCCAAGGATCTGAGcACAGCACGATGGATAGGATTCCGCCGCTGGCCCTGTTCCGTGGTGATAT
5	33	0.0176	1I	SNP	A	G->A	TGCCAGTGCTCGAGGACAAGGTTGCTGCTGTGCTTGGCTGCATGCTGGCATTGCTGAaACCGGGGTAGGACAGAGGTGCTTGCAGGGCGGTCAGGTGTCGCGAGCGCGTTCCAAGGATCTGAGTAC	CGGGGTAGGACAGAGGTGCTTGCAGGGCGGTCAGGTGTCGCGAGCGCGTTCCAAGGATCTGAGTACAGCACGATGGATAGGATTCCGCCaCTGGCCCTGTTCCGTGGTGATAT
6	32	0.0171	SNP	22D,SNP	G->A,G->A,G->A	G->A,G->A,G->A,TTCCAAGGATCTGAGTACAGCA,G->A,G->A	tGCCAGTGCTCGAGGACAAGGTTGCTGCTGTGCTTGGCTGCATGCTGGCATTGCTGAACCaaGGTAGGACAGAGGTGCTTGCAGGaCGGTCAGGTGTCGCGAGCGCG	cTGCATGCTGGCATTGCTGAACCaaGGTAGGACAGAGGTGCTTGCAGGaCGGTCAGGTGTCGCGAGCGCgCGATGGATAGGATTCCaCCaCTGGCCCTGTTCCGTGGTGATAT
7	29	0.0155	1I	SNP	A	T->C	TGCCAGTGCTCGAGGACAAGGTTGCTGCTGTGCTTGGCTGCATGCTGGCATTGCTGAaACCGGGGTAGGACAGAGGTGCTTGCAGGGCGGTCAGGTGTCGCGAGCGCGTTCCAAGGATCTGAG	CGGGGTAGGACAGAGGTGCTTGCAGGGCGGTCAGGTGTCGCGAGCGCGTTCCAAGGATCTGAGcACAGCACGATGGATAGGATTCCGCCGCTGGCCCTGTTCCGTGGTGATAT
8	17	0.0091	24D,22D,SNP	24D,22D,SNP	TGCTGAACCGGGGTAGGACAGAGG,G->A,TTCCAAGGATCTGAGTACAGCA,G->A,G->A	TGCTGAACCGGGGTAGGACAGAGG,G->A,TTCCAAGGATCTGAGTACAGCA,G->A,G->A	TGCCAGTGCTCGAGGACAAGGTTGCTGCTGTGCTTGGCTGCATGCTGGCAtTGCTTGCAGGaCGGTCAGGTGTCGCGAGCGCgCGATGGATAGGATTCCaCCaCTGGCCCTGTTCCGTGGTGATAT	GGACAAGGTTGCTGCTGTGCTTGGCTGCATGCTGGCAtTGCTTGCAGGaCGGTCAGGTGTCGCGAGCGCgCGATGGATAGGATTCCaCCaCTGGCCCTGTTCCGTGGTGATAT
9	15	0.008	7D,SNP	7D,22D,SNP	ACCGGGG,G->A	ACCGGGG,G->A,TTCCAAGGATCTGAGTACAGCA,G->A,G->A	TGCCAGTGCTCGAGGACAAGGTTGCTGCTGTGCTTGGCTGCATGCTGGCATTGCTGaTAGGACAGAGGTGCTTGCAGGaCGGTCAGGTGTCGCGAGCGCG	TGCTTGGCTGCATGCTGGCATTGCTGaTAGGACAGAGGTGCTTGCAGGaCGGTCAGGTGTCGCGAGCGCgCGATGGATAGGATTCCaCCaCTGGCCCTGTTCCGTGGTGATAT
10	15	0.008	1I,SNP	SNP	A,A->T,C->T,G->A	A->T,C->T,G->A	TGCCAGTGCTCGAGGACAAGGTTGCTGCTGTGCTTGGCTGCATGCTGGCATTGCTgAAACCGGGGTAGGACtGAGGTGCTTGCAGGGCGGTCAGGTGTtGCGAGCGCaTTCCAAGGATCTGAGTAC	CGGGGTAGGACtGAGGTGCTTGCAGGGCGGTCAGGTGTtGCGAGCGCaTTCCAAGGATCTGAGTACAGCACGATGGATAGGATTCCGCCGCTGGCCCTGTTCCGTGGTGATAT
11	15	0.008	1I,SNP	SNP	A,A->T,C->T,G->A	A->T,C->T,G->A,T->C,T->C	TGCCAGTGCTCGAGGACAAGGTTGCTGCTGTGCTTGGCTGCATGCTGGCATTGCTgAAACCGGGGTAGGACtGAGGTGCTTGCAGGGCGGTCAGGTGTtGCGAGCGCaTTCCAAGGATC	CGGGGTAGGACtGAGGTGCTTGCAGGGCGGTCAGGTGTtGCGAGCGCaTTCCAAGGATCcGAGcACAGCACGATGGATAGGATTCCGCCGCTGGCCCTGTTCCGTGGTGATAT
084-refN3CP3
1	614	0.322	WT	WT	-	-	TGCCAGTGCTCGAGGACAAGGTTGCTGCTGTGCTTGGCTGCATGCTGGCATTGCTGAACCGGGGTAGGACAGAGGTGCTTGCAGGGCGGTCAGGTGTCGCGAGCGCGTTCCAAGGATCTGAGTACA	CGGGGTAGGACAGAGGTGCTTGCAGGGCGGTCAGGTGTCGCGAGCGCGTTCCAAGGATCTGAGTACAGCACGATGGATAGGATTCCGCCGCTGGCCCTGTTCCGTGGTGATAT
2	556	0.2916	SNP	SNP	A->T,C->T,G->A	A->T,C->T,G->A,T->C	TGCCAGTGCTCGAGGACAAGGTTGCTGCTGTGCTTGGCTGCATGCTGGCATTGCTGAACCGGGGTAGGACtGAGGTGCTTGCAGGGCGGTCAGGTGTtGCGAGCGCaTTCCAAGGATCTGAG	CGGGGTAGGACtGAGGTGCTTGCAGGGCGGTCAGGTGTtGCGAGCGCaTTCCAAGGATCTGAGcACAGCACGATGGATAGGATTCCGCCGCTGGCCCTGTTCCGTGGTGATAT
3	525	0.2753	SNP	SNP	A->T,G->A	A->T,G->A,T->C	TGCCAGTGCTCGAGGACAAGGTTGCTGCTGTGCTTGGCTGCATGCTGGCATTGCTGAACCGGGGTAGGACAGAGGTGCTTGCtGGGCGGTCAGGTGTCaCGAGCGCGTTCCAAGGATCTGAG	CGGGGTAGGACAGAGGTGCTTGCtGGGCGGTCAGGTGTCaCGAGCGCGTTCCAAGGATCTGAGcACAGCACGATGGATAGGATTCCGCCGCTGGCCCTGTTCCGTGGTGATAT
4	57	0.0299	SNP	22D,SNP	G->A,G->A,G->A	G->A,G->A,G->A,TTCCAAGGATCTGAGTACAGCA,G->A,G->A	tGCCAGTGCTCGAGGACAAGGTTGCTGCTGTGCTTGGCTGCATGCTGGCATTGCTGAACCaaGGTAGGACAGAGGTGCTTGCAGGaCGGTCAGGTGTCGCGAGCGCG	cTGCATGCTGGCATTGCTGAACCaaGGTAGGACAGAGGTGCTTGCAGGaCGGTCAGGTGTCGCGAGCGCgCGATGGATAGGATTCCaCCaCTGGCCCTGTTCCGTGGTGATAT
5	53	0.0278	SNP	22D,SNP	C->T	C->T,TCCAAGGATCTGAGTACAGCAC,G->A	TGCCAGTGCTCGAGGACAAGGTTGCTGCTGTGCTTGGCTGCATGCTGGCATTGCTGAACCGGGGTAGGACAGAGGTGCTTGCAGGGCGGTCAGGTGTtGCGAGCGCGT	CTGCATGCTGGCATTGCTGAACCGGGGTAGGACAGAGGTGCTTGCAGGGCGGTCAGGTGTtGCGAGCGCGtGATGGATAGGATTCCGCCaCTGGCCCTGTTCCGTGGTGATAT
6	35	0.0184	SNP	SNP	T->C,A->T,G->A	A->T,G->A,T->C	TGCCAGTGCTCGAGGACAAGGTTGCTGCcGTGCTTGGCTGCATGCTGGCATTGCTGAACCGGGGTAGGACAGAGGTGCTTGCtGGGCGGTCAGGTGTCaCGAGCGCGTTCCAAGGATCTGAG	CGGGGTAGGACAGAGGTGCTTGCtGGGCGGTCAGGTGTCaCGAGCGCGTTCCAAGGATCTGAGcACAGCACGATGGATAGGATTCCGCCGCTGGCCCTGTTCCGTGGTGATAT
7	35	0.0184	SNP	SNP	T->C,A->T,C->T,G->A	A->T,C->T,G->A,T->C	TGCCAGTGCTCGAGGACAAGGTTGCTGCcGTGCTTGGCTGCATGCTGGCATTGCTGAACCGGGGTAGGACtGAGGTGCTTGCAGGGCGGTCAGGTGTtGCGAGCGCaTTCCAAGGATCTGAG	CGGGGTAGGACtGAGGTGCTTGCAGGGCGGTCAGGTGTtGCGAGCGCaTTCCAAGGATCTGAGcACAGCACGATGGATAGGATTCCGCCGCTGGCCCTGTTCCGTGGTGATAT
8	32	0.0168	SNP	SNP	C->T,G->A	C->T,G->A,T->C	TGCCAGTGCTCGAGGACAAGGTTGCTGCTGTGCTTGGCTGCATGCTGGCATTGCTGAACCGGGGTAGGACAGAGGTGCTTGCAGGGCGGTCAGGTGTtGCGAGCGCaTTCCAAGGATCTGAG	CGGGGTAGGACAGAGGTGCTTGCAGGGCGGTCAGGTGTtGCGAGCGCaTTCCAAGGATCTGAGcACAGCACGATGGATAGGATTCCGCCGCTGGCCCTGTTCCGTGGTGATAT
