# Supplementary material for: An Optimized Editing Approach for Wheat Genes by Improving sgRNA Design and Transformation Strategies
Source: Int J Mol Sci. 2025 Apr 17;26(8):3796. doi: 10.3390/ijms26083796 (PMC12028029; doi:10.3390/ijms26083796)
Supplement: Supplementary file 1 [file ijms-26-03796-s001.zip › Hi-TOM Supplementary Data/SY5243-USR-10473-result/all-SY5243-USR-10473-report.xlsx]

## Sheet: all-SY5243-USR-10473-report
Sample Name	Raw Read Count	Aligned Read Count	Matched Reads at Both Ends	Chargeable	Note 1	Note 2	Note 3	Note 4
1	>1000	>1000	>1000	Yes	Normal	The sequencing data does not align with the reference sequence. Please download the raw data for verification!
2	>1000	>1000	>1000	Yes	Normal	The sequencing data does not align with the reference sequence. Please download the raw data for verification!
3	>1000	>1000	>1000	Yes	Normal	The sequencing data does not align with the reference sequence. Please download the raw data for verification!
4	>1000	>1000	>1000	Yes	Normal	The sequencing data does not align with the reference sequence. Please download the raw data for verification!
5	>1000	>1000	>1000	Yes	Normal	The sequencing data does not align with the reference sequence. Please download the raw data for verification!
6	>1000	>1000	>1000	Yes	Normal	The sequencing data does not align with the reference sequence. Please download the raw data for verification!
7	>1000	>1000	>1000	Yes	Normal	The sequencing data does not align with the reference sequence. Please download the raw data for verification!
8	>1000	>1000	>1000	Yes	Normal	The sequencing data does not align with the reference sequence. Please download the raw data for verification!
9	>1000	>1000	>1000	Yes	Normal	The sequencing data does not align with the reference sequence. Please download the raw data for verification!
10	>1000	>1000	>1000	Yes	Normal	The sequencing data does not align with the reference sequence. Please download the raw data for verification!
11	>1000	>1000	>1000	Yes	Normal	The sequencing data does not align with the reference sequence. Please download the raw data for verification!
12	>1000	>1000	>1000	Yes	Normal	The sequencing data does not align with the reference sequence. Please download the raw data for verification!
13	>1000	>1000	>1000	Yes	Normal	The sequencing data does not align with the reference sequence. Please download the raw data for verification!
14	>1000	>1000	>1000	Yes	Normal	The sequencing data does not align with the reference sequence. Please download the raw data for verification!
15	>1000	>1000	>1000	Yes	Normal	The sequencing data does not align with the reference sequence. Please download the raw data for verification!
16	>1000	>1000	>1000	Yes	Normal	The sequencing data does not align with the reference sequence. Please download the raw data for verification!
17	>1000	>1000	>1000	Yes	Normal	The sequencing data does not align with the reference sequence. Please download the raw data for verification!
18	>1000	>1000	>1000	Yes	Normal	The sequencing data does not align with the reference sequence. Please download the raw data for verification!
19	>1000	>1000	>1000	Yes	Normal	The sequencing data does not align with the reference sequence. Please download the raw data for verification!
20	>1000	>1000	>1000	Yes	Normal	The sequencing data does not align with the reference sequence. Please download the raw data for verification!
21	>1000	>1000	>1000	Yes	Normal	The sequencing data does not align with the reference sequence. Please download the raw data for verification!
22	>1000	>1000	>1000	Yes	Normal	The sequencing data does not align with the reference sequence. Please download the raw data for verification!
23	>1000	>1000	>1000	Yes	Normal	The sequencing data does not align with the reference sequence. Please download the raw data for verification!
24	>1000	>1000	>1000	Yes	Normal	The sequencing data does not align with the reference sequence. Please download the raw data for verification!
25	>1000	>1000	>1000	Yes	Normal	The sequencing data does not align with the reference sequence. Please download the raw data for verification!
26	>1000	>1000	>1000	Yes	Normal	The sequencing data does not align with the reference sequence. Please download the raw data for verification!
27	>1000	>1000	>1000	Yes	Normal	The sequencing data does not align with the reference sequence. Please download the raw data for verification!
28	>1000	>1000	>1000	Yes	Normal	The sequencing data does not align with the reference sequence. Please download the raw data for verification!
29	>1000	>1000	>1000	Yes	Normal	The sequencing data does not align with the reference sequence. Please download the raw data for verification!
30	>1000	>1000	>1000	Yes	Normal	The sequencing data does not align with the reference sequence. Please download the raw data for verification!
31	>1000	>1000	>1000	Yes	Normal	The sequencing data does not align with the reference sequence. Please download the raw data for verification!
32	>1000	>1000	>1000	Yes	Normal	The sequencing data does not align with the reference sequence. Please download the raw data for verification!
33	>1000	>1000	>1000	Yes	Normal	The sequencing data does not align with the reference sequence. Please download the raw data for verification!
34	>1000	>1000	>1000	Yes	Normal	The sequencing data does not align with the reference sequence. Please download the raw data for verification!
35	>1000	>1000	>1000	Yes	Normal	The sequencing data does not align with the reference sequence. Please download the raw data for verification!
36	>1000	588	>1000	Yes	Normal	The sequencing data does not align with the reference sequence. Please download the raw data for verification!
37	>1000	1001	>1000	Yes	Normal	The sequencing data does not align with the reference sequence. Please download the raw data for verification!
38	>1000	>1000	>1000	Yes	Normal	The sequencing data does not align with the reference sequence. Please download the raw data for verification!
39	>1000	>1000	>1000	Yes	Normal	The sequencing data does not align with the reference sequence. Please download the raw data for verification!
40	>1000	>1000	>1000	Yes	Normal	The sequencing data does not align with the reference sequence. Please download the raw data for verification!
41	>1000	>1000	>1000	Yes	Normal	The sequencing data does not align with the reference sequence. Please download the raw data for verification!
42	>1000	>1000	>1000	Yes	Normal	The sequencing data does not align with the reference sequence. Please download the raw data for verification!
43	>1000	>1000	>1000	Yes	Normal	The sequencing data does not align with the reference sequence. Please download the raw data for verification!
44	>1000	>1000	>1000	Yes	Normal	The sequencing data does not align with the reference sequence. Please download the raw data for verification!
45	>1000	>1000	>1000	Yes	Normal	The sequencing data does not align with the reference sequence. Please download the raw data for verification!
46	>1000	>1000	>1000	Yes	Normal	The sequencing data does not align with the reference sequence. Please download the raw data for verification!
47	>1000	>1000	>1000	Yes	Normal	The sequencing data does not align with the reference sequence. Please download the raw data for verification!
48	>1000	>1000	>1000	Yes	Normal	The sequencing data does not align with the reference sequence. Please download the raw data for verification!
49	>1000	>1000	>1000	Yes	Normal	The sequencing data does not align with the reference sequence. Please download the raw data for verification!
50	>1000	>1000	>1000	Yes	Normal	The sequencing data does not align with the reference sequence. Please download the raw data for verification!
51	>1000	>1000	>1000	Yes	Normal	The sequencing data does not align with the reference sequence. Please download the raw data for verification!
52	>1000	>1000	>1000	Yes	Normal	The sequencing data does not align with the reference sequence. Please download the raw data for verification!
53	>1000	>1000	>1000	Yes	Normal	The sequencing data does not align with the reference sequence. Please download the raw data for verification!
54	>1000	>1000	>1000	Yes	Normal	The sequencing data does not align with the reference sequence. Please download the raw data for verification!
55	>1000	>1000	>1000	Yes	Normal	Normal	The reference sequence is reverse-complemented. Please click the link to resubmit the reference sequence for analysis!	Normal
56	>1000	>1000	>1000	Yes	Normal	Normal	The reference sequence is reverse-complemented. Please click the link to resubmit the reference sequence for analysis!	Normal
57	>1000	>1000	>1000	Yes	Normal	The sequencing data does not align with the reference sequence. Please download the raw data for verification!
58	>1000	>1000	>1000	Yes	Normal	Normal	The reference sequence is reverse-complemented. Please click the link to resubmit the reference sequence for analysis!	Normal
59	>1000	>1000	>1000	Yes	Normal	Normal	The reference sequence is reverse-complemented. Please click the link to resubmit the reference sequence for analysis!	Normal
60	>1000	>1000	>1000	Yes	Normal	Normal	The reference sequence is reverse-complemented. Please click the link to resubmit the reference sequence for analysis!	Normal
61	>1000	>1000	>1000	Yes	Normal	Normal	The reference sequence is reverse-complemented. Please click the link to resubmit the reference sequence for analysis!	Normal
62	>1000	>1000	>1000	Yes	Normal	Normal	The reference sequence is reverse-complemented. Please click the link to resubmit the reference sequence for analysis!	Normal
63	>1000	>1000	>1000	Yes	Normal	Normal	The reference sequence is reverse-complemented. Please click the link to resubmit the reference sequence for analysis!	Normal
64	>1000	>1000	>1000	Yes	Normal	Normal	The reference sequence is reverse-complemented. Please click the link to resubmit the reference sequence for analysis!	Normal
65	>1000	>1000	>1000	Yes	Normal	Normal	The reference sequence is reverse-complemented. Please click the link to resubmit the reference sequence for analysis!	Normal
66	>1000	>1000	>1000	Yes	Normal	Normal	The reference sequence is reverse-complemented. Please click the link to resubmit the reference sequence for analysis!	Normal
67	>1000	>1000	>1000	Yes	Normal	Normal	The reference sequence is reverse-complemented. Please click the link to resubmit the reference sequence for analysis!	Normal
68	>1000	>1000	>1000	Yes	Normal	Normal	The reference sequence is reverse-complemented. Please click the link to resubmit the reference sequence for analysis!	Normal
69	>1000	>1000	>1000	Yes	Normal	Normal	The reference sequence is reverse-complemented. Please click the link to resubmit the reference sequence for analysis!	Normal
70	>1000	>1000	>1000	Yes	Normal	Normal	Normal	Normal
71	>1000	>1000	>1000	Yes	Normal	The sequencing data does not align with the reference sequence. Please download the raw data for verification!
72	>1000	>1000	>1000	Yes	Normal	Normal	Normal	Normal
73	>1000	>1000	>1000	Yes	Normal	Normal	The reference sequence is reverse-complemented. Please click the link to resubmit the reference sequence for analysis!	Normal
74	>1000	>1000	>1000	Yes	Normal	Normal	The reference sequence is reverse-complemented. Please click the link to resubmit the reference sequence for analysis!	Normal
75	>1000	>1000	>1000	Yes	Normal	Normal	The reference sequence is reverse-complemented. Please click the link to resubmit the reference sequence for analysis!	Normal
76	>1000	>1000	>1000	Yes	Normal	The sequencing data does not align with the reference sequence. Please download the raw data for verification!
77	>1000	>1000	>1000	Yes	Normal	Normal	Normal	Normal
78	>1000	>1000	>1000	Yes	Normal	Normal	Normal	Normal
79	>1000	>1000	>1000	Yes	Normal	Normal	The reference sequence is reverse-complemented. Please click the link to resubmit the reference sequence for analysis!	Normal
80	>1000	>1000	>1000	Yes	Normal	Normal	The reference sequence is reverse-complemented. Please click the link to resubmit the reference sequence for analysis!	Normal
81	>1000	>1000	>1000	Yes	Normal	Normal	The reference sequence is reverse-complemented. Please click the link to resubmit the reference sequence for analysis!	Normal
82	>1000	>1000	>1000	Yes	Normal	Normal	Normal	Normal
83	>1000	>1000	>1000	Yes	Normal	Normal	Normal	Normal
84	>1000	>1000	>1000	Yes	Normal	Normal	Normal	Normal
Note: If all the above indicators are normal, the reason for the low number of supported reads is that a higher proportion of reads were filtered out.
