# Supplementary material for: An Optimized Editing Approach for Wheat Genes by Improving sgRNA Design and Transformation Strategies
Source: Int J Mol Sci. 2025 Apr 17;26(8):3796. doi: 10.3390/ijms26083796 (PMC12028029; doi:10.3390/ijms26083796)
Supplement: Supplementary file 1 [file ijms-26-03796-s001.zip › Hi-TOM Supplementary Data/SY5321-USR-10585-result/all-SY5321-USR-10585-Hi-TOM-sequencing-result.xlsx]

## Sheet: all-SY5321-USR-10585-Hi-TOM-seq
Sort	Reads number	Ratio	Left variation type	Right variation type	Left variation	Right variation	Left reads seq	Right reads seq
001-ref12959
1	1376	0.7049	WT	WT	-	-	GCCCCGAGGATTGGATATCTGGATGAGGCTGCAAAGGTTGAAGAATGCCTGCTATGATGCGGGTTTCGCAAGGGTTGATGGTCATCCCTGTCCAACATTGTTTGCAAATTGGTTTCCGGTGTA	TGAAGAATGCCTGCTATGATGCGGGTTTCGCAAGGGTTGATGGTCATCCCTGTCCAACATTGTTTGCAAATTGGTTTCCGGTGTACTTCTCAACTGTGCCAGATGATTCGGAG
2	94	0.0482	WT	SNP	-	C->T	GCCCCGAGGATTGGATATCTGGATGAGGCTGCAAAGGTTGAAGAATGCCTGCTATGATGCGGGTTTCGCAAGGGTTGATGGTCATCCCTGTCCAACATTGTTTGCAAATTGGTTTCCGGTGTA	TGAAGAATGCCTGCTATGATGCGGGTTTCGCAAGGGTTGATGGTCATCCCTGTCCAACATTGTTTGCAAATTGGTTTCCGGTGTACTTtTCAACTGTGCCAGATGATTCGGAG
3	80	0.041	SNP	SNP	C->T	C->T	GCCCCGAGGATTGGATATCTGGATGAGGCTGCAAAGGTTGAAGAATGCCTGtTATGATGCGGGTTTCGCAAGGGTTGATGGTCATCCCTGTCCAACATTGTTTGCAAATTGGTTTCCGGTGTA	TGAAGAATGCCTGtTATGATGCGGGTTTCGCAAGGGTTGATGGTCATCCCTGTCCAACATTGTTTGCAAATTGGTTTCCGGTGTACTTCTCAACTGTGCCAGATGATTCGGAG
4	79	0.0405	SNP	SNP	C->T,G->C,T->A	C->T,G->C,T->A	GCCCCGAGGATTGGATATCTGGATGAGGCTGCAAAGGTTGAAGAATGCCTGtTATGATGCGGGTTTCGCAAGGGTTGATGGTCATCCCTGTCCAACATTcTTaGCAAATTGGTTTCCGGTGTA	TGAAGAATGCCTGtTATGATGCGGGTTTCGCAAGGGTTGATGGTCATCCCTGTCCAACATTcTTaGCAAATTGGTTTCCGGTGTACTTCTCAACTGTGCCAGATGATTCGGAG
5	73	0.0374	SNP	3D,SNP	G->C	G->C,CTT	GCCCCGAGGATTGGATATCTGGATGAGGCTGCAAAGGTTGAAGAATGCCTGCTATGATGCGGGTTTCGCAAGGGTTGATGGTCATCCCTGTCCAACATTcTTTGCAAATTGGTTTCCGGTGTA	GGTTGAAGAATGCCTGCTATGATGCGGGTTTCGCAAGGGTTGATGGTCATCCCTGTCCAACATTcTTTGCAAATTGGTTTCCGGTGTaCTCAACTGTGCCAGATGATTCGGAG
6	53	0.0272	SNP	SNP	C->T	C->T,C->T	GCCCCGAGGATTGGATATCTGGATGAGGCTGCAAAGGTTGAAGAATGCCTGtTATGATGCGGGTTTCGCAAGGGTTGATGGTCATCCCTGTCCAACATTGTTTGCAAATTGGTTTCCGGTGTA	TGAAGAATGCCTGtTATGATGCGGGTTTCGCAAGGGTTGATGGTCATCCCTGTCCAACATTGTTTGCAAATTGGTTTCCGGTGTACTTtTCAACTGTGCCAGATGATTCGGAG
7	46	0.0236	SNP	SNP	G->C,T->A	G->C,T->A	GCCCCGAGGATTGGATATCTGGATGAGGCTGCAAAGGTTGAAGAATGCCTGCTATGATGCGGGTTTCGCAAGGGTTGATGGTCATCCCTGTCCAACATTcTTaGCAAATTGGTTTCCGGTGTA	TGAAGAATGCCTGCTATGATGCGGGTTTCGCAAGGGTTGATGGTCATCCCTGTCCAACATTcTTaGCAAATTGGTTTCCGGTGTACTTCTCAACTGTGCCAGATGATTCGGAG
8	41	0.021	SNP	3D,SNP	C->T,G->C	C->T,G->C,CTT	GCCCCGAGGATTGGATATCTGGATGAGGCTGCAAAGGTTGAAGAATGCCTGtTATGATGCGGGTTTCGCAAGGGTTGATGGTCATCCCTGTCCAACATTcTTTGCAAATTGGTTTCCGGTGTA	GGTTGAAGAATGCCTGtTATGATGCGGGTTTCGCAAGGGTTGATGGTCATCCCTGTCCAACATTcTTTGCAAATTGGTTTCCGGTGTaCTCAACTGTGCCAGATGATTCGGAG
9	39	0.02	SNP	WT	G->T	-	GCCCCGAGGATTGGATATCTGGATGAGGCTGCAAAGGTTGAAGAATGCCTGCTATGATGCGGGTTTCGCAAGGGTTGATGGTCATCCCTGTCCAACATTtTTTGCAAATTGGTTTCCGGTG	TGAAGAATGCCTGCTATGATGCGGGTTTCGCAAGGGTTGATGGTCATCCCTGTCCAACATTGTTTGCAAATTGGTTTCCGGTGTACTTCTCAACTGTGCCAGATGATTCGGAG
10	37	0.019	SNP	SNP	G->A	G->A	GCCCCGAGGATTGGATATCTGGATGAGGCTGCAAAGGTTGAAGAATGCCTGCTATGATGCaGGTTTCGCAAGGGTTGATGGTCATCCCTGTCCAACATTGTTTGCAAATTGGTTTCCGGTGT	TGAAGAATGCCTGCTATGATGCaGGTTTCGCAAGGGTTGATGGTCATCCCTGTCCAACATTGTTTGCAAATTGGTTTCCGGTGTACTTCTCAACTGTGCCAGATGATTCGGAG
11	18	0.0092	SNP	SNP	T->C	T->C	GCCCCGAGGATTGGATATCTGGATGAGGCTGCAAAGGTTGAAGAATGCCTGCcATGATGCGGGTTTCGCAAGGGTTGATGGTCATCCCTGTCCAACATTGTTTGCAAATTGGTTTCCGGTGTA	TGAAGAATGCCTGCcATGATGCGGGTTTCGCAAGGGTTGATGGTCATCCCTGTCCAACATTGTTTGCAAATTGGTTTCCGGTGTACTTCTCAACTGTGCCAGATGATTCGGAG
12	16	0.0082	SNP	WT	T->C	-	GCCCCGAGGATTGGATATCTGGATGAGGCTGCAAAGGTcGAAGAATGCCTGCTATGATGCGGGTTTCGCAAGGGTTGATGGTCATCCCTGTCCAACATTGTTTGCAAATTGGTTTCCGGTGTA	GAAGAATGCCTGCTATGATGCGGGTTTCGCAAGGGTTGATGGTCATCCCTGTCCAACATTGTTTGCAAATTGGTTTCCGGTGTACTTCTCAACTGTGCCAGATGATTCGGAG
002-ref12959
1	1403	0.7547	WT	WT	-	-	GCCCCGAGGATTGGATATCTGGATGAGGCTGCAAAGGTTGAAGAATGCCTGCTATGATGCGGGTTTCGCAAGGGTTGATGGTCATCCCTGTCCAACATTGTTTGCAAATTGGTTTCCGGTGTA	TGAAGAATGCCTGCTATGATGCGGGTTTCGCAAGGGTTGATGGTCATCCCTGTCCAACATTGTTTGCAAATTGGTTTCCGGTGTACTTCTCAACTGTGCCAGATGATTCGGAG
2	78	0.042	WT	SNP	-	C->T	GCCCCGAGGATTGGATATCTGGATGAGGCTGCAAAGGTTGAAGAATGCCTGCTATGATGCGGGTTTCGCAAGGGTTGATGGTCATCCCTGTCCAACATTGTTTGCAAATTGGTTTCCGGTGTA	TGAAGAATGCCTGCTATGATGCGGGTTTCGCAAGGGTTGATGGTCATCCCTGTCCAACATTGTTTGCAAATTGGTTTCCGGTGTACTTtTCAACTGTGCCAGATGATTCGGAG
3	72	0.0387	Large_Indel	WT	----	-	GCCCCGAGGATTGGATATCTGGATGAGGCTGCAAAGGTTGAAGAATG	TGAAGAATGCCTGCTATGATGCGGGTTTCGCAAGGGTTGATGGTCATCCCTGTCCAACATTGTTTGCAAATTGGTTTCCGGTGTACTTCTCAACTGTGCCAGATGATTCGGAG
4	69	0.0371	SNP	3D,SNP	C->T,G->C	C->T,G->C,CTT	GCCCCGAGGATTGGATATCTGGATGAGGCTGCAAAGGTTGAAGAATGCCTGtTATGATGCGGGTTTCGCAAGGGTTGATGGTCATCCCTGTCCAACATTcTTTGCAAATTGGTTTCCGGTGTA	GGTTGAAGAATGCCTGtTATGATGCGGGTTTCGCAAGGGTTGATGGTCATCCCTGTCCAACATTcTTTGCAAATTGGTTTCCGGTGTaCTCAACTGTGCCAGATGATTCGGAG
5	69	0.0371	1I	1I,SNP	A	A,C->T	GCCCCGAGGATTGGATATCTGGATGAGGCTGCAAAGGTTGAAGAATGCCTGCTATGATGCGGGTTTCgACAAGGGTTGATGGTCATCCCTGTCCAACATTGTTTGCAAATTGGTTTCCGGTGT	GAAGAATGCCTGCTATGATGCGGGTTTCgACAAGGGTTGATGGTCATCCCTGTCCAACATTGTTTGCAAATTGGTTTCCGGTGTACTTtTCAACTGTGCCAGATGATTCGGAG
6	61	0.0328	SNP	SNP	C->T	C->T	GCCCCGAGGATTGGATATCTGGATGAGGCTGCAAAGGTTGAAGAATGCCTGtTATGATGCGGGTTTCGCAAGGGTTGATGGTCATCCCTGTCCAACATTGTTTGCAAATTGGTTTCCGGTGTA	TGAAGAATGCCTGtTATGATGCGGGTTTCGCAAGGGTTGATGGTCATCCCTGTCCAACATTGTTTGCAAATTGGTTTCCGGTGTACTTCTCAACTGTGCCAGATGATTCGGAG
7	32	0.0172	WT	SNP	-	T->C	GCCCCGAGGATTGGATATCTGGATGAGGCTGCAAAGGTTGAAGAATGCCTGCTATGATGCGGGTTTCGCAAGGGTTGATGGTCATCCCTGTCCAACATTGTTTGCAAATTGGTTTCCGG	TGAAGAATGCCTGCTATGATGCGGGTTTCGCAAGGGTTGATGGTCATCCCTGTCCAACATTGTTTGCAAATTGGTTTCCGGcGTACTTCTCAACTGTGCCAGATGATTCGGAG
8	28	0.0151	SNP	SNP	C->G	C->G	GCCCCGAGGATTGGATATCTGGATGAGGCTGCAAAGGTTGAAGAATGCCTGCTATGATGCGGGTTTCGgAAGGGTTGATGGTCATCCCTGTCCAACATTGTTTGCAAATTGGTTTCCGGTGTA	TGAAGAATGCCTGCTATGATGCGGGTTTCGgAAGGGTTGATGGTCATCCCTGTCCAACATTGTTTGCAAATTGGTTTCCGGTGTACTTCTCAACTGTGCCAGATGATTCGGAG
9	27	0.0145	SNP	SNP	G->A	G->A	GCCCCGAGGATTGGATATCTGGATGAGGCTGCAAAGGTTGAAGAATGCCTGCTATGATGCGGGTTTCGCAAGGGTTGATaGTCATCCCTGTCCAACATTGTTTGCAAATTGGTTTCCGGTGTA	TGAAGAATGCCTGCTATGATGCGGGTTTCGCAAGGGTTGATaGTCATCCCTGTCCAACATTGTTTGCAAATTGGTTTCCGGTGTACTTCTCAACTGTGCCAGATGATTCGGAG
10	20	0.0108	SNP	SNP	T->G	T->G	GCCCCGAGGATTGGATATCTGGATGAGGCTGCAAAGGTTGAAGAATGCCTGCTATGATGCGGGTTTCGCAAGGGTTGATGGTCATCCCgGTCCAACATTGTTTGCAAATTGGTTTCCGGTGTA	TGAAGAATGCCTGCTATGATGCGGGTTTCGCAAGGGTTGATGGTCATCCCgGTCCAACATTGTTTGCAAATTGGTTTCCGGTGTACTTCTCAACTGTGCCAGATGATTCGGAG
003-ref12959
1	1517	0.7756	WT	WT	-	-	GCCCCGAGGATTGGATATCTGGATGAGGCTGCAAAGGTTGAAGAATGCCTGCTATGATGCGGGTTTCGCAAGGGTTGATGGTCATCCCTGTCCAACATTGTTTGCAAATTGGTTTCCGGTGTA	TGAAGAATGCCTGCTATGATGCGGGTTTCGCAAGGGTTGATGGTCATCCCTGTCCAACATTGTTTGCAAATTGGTTTCCGGTGTACTTCTCAACTGTGCCAGATGATTCGGAG
2	158	0.0808	SNP	3D,SNP	C->T,G->C	C->T,G->C,CTT	GCCCCGAGGATTGGATATCTGGATGAGGCTGCAAAGGTTGAAGAATGCCTGtTATGATGCGGGTTTCGCAAGGGTTGATGGTCATCCCTGTCCAACATTcTTTGCAAATTGGTTTCCGGTGTA	GGTTGAAGAATGCCTGtTATGATGCGGGTTTCGCAAGGGTTGATGGTCATCCCTGTCCAACATTcTTTGCAAATTGGTTTCCGGTGTaCTCAACTGTGCCAGATGATTCGGAG
3	112	0.0573	SNP	SNP	C->T,G->C,T->A	C->T,G->C,T->A	GCCCCGAGGATTGGATATCTGGATGAGGCTGCAAAGGTTGAAGAATGCCTGtTATGATGCGGGTTTCGCAAGGGTTGATGGTCATCCCTGTCCAACATTcTTaGCAAATTGGTTTCCGGTGTA	TGAAGAATGCCTGtTATGATGCGGGTTTCGCAAGGGTTGATGGTCATCCCTGTCCAACATTcTTaGCAAATTGGTTTCCGGTGTACTTCTCAACTGTGCCAGATGATTCGGAG
4	70	0.0358	SNP	SNP	C->T	C->T	GCCCCGAGGATTGGATATCTGGATGAGGCTGCAAAGGTTGAAGAATGCCTGtTATGATGCGGGTTTCGCAAGGGTTGATGGTCATCCCTGTCCAACATTGTTTGCAAATTGGTTTCCGGTGTA	TGAAGAATGCCTGtTATGATGCGGGTTTCGCAAGGGTTGATGGTCATCCCTGTCCAACATTGTTTGCAAATTGGTTTCCGGTGTACTTCTCAACTGTGCCAGATGATTCGGAG
5	31	0.0158	WT	SNP	-	C->T	GCCCCGAGGATTGGATATCTGGATGAGGCTGCAAAGGTTGAAGAATGCCTGCTATGATGCGGGTTTCGCAAGGGTTGATGGTCAT	TGAAGAATGCCTGCTATGATGCGGGTTTCGCAAGGGTTGATGGTCATCCCTGTCCAACATTGTTTGCAAATTGGTTTCCGGTGTACTTtTCAACTGTGCCAGATGATTCGGAG
6	30	0.0153	1I	1I	A	A	GCCCCGAGGATTGGATATCTGGATGAGGCTGCAAAGGTTGAAGAATGCCTGCTATGATGCGGGTTTCgACAAGGGTTGATGGTCATCCCTGTCCAACATTGTTTGCAAATTGGTTTCCGGTGT	GAAGAATGCCTGCTATGATGCGGGTTTCgACAAGGGTTGATGGTCATCCCTGTCCAACATTGTTTGCAAATTGGTTTCCGGTGTACTTCTCAACTGTGCCAGATGATTCGGAG
7	20	0.0102	SNP	WT	A->G	-	GCCCCGAGGATTGGATATCTGGATGAGGCTGCAAAGGTTGgAGAATGCCTGCTATGATGCGGGTTTCGCAAGGGTTGATGGTCATCCCTGTCCAACATTGTTTGCAAATTGGTTTCCGGTGTA	AGAATGCCTGCTATGATGCGGGTTTCGCAAGGGTTGATGGTCATCCCTGTCCAACATTGTTTGCAAATTGGTTTCCGGTGTACTTCTCAACTGTGCCAGATGATTCGGAG
8	18	0.0092	SNP	SNP	G->C,T->A	G->C,T->A	GCCCCGAGGATTGGATATCTGGATGAGGCTGCAAAGGTTGAAGAATGCCTGCTATGATGCGGGTTTCGCAAGGGTTGATGGTCATCCCTGTCCAACATTcTTaGCAAATTGGTTTCCGGTGTA	TGAAGAATGCCTGCTATGATGCGGGTTTCGCAAGGGTTGATGGTCATCCCTGTCCAACATTcTTaGCAAATTGGTTTCCGGTGTACTTCTCAACTGTGCCAGATGATTCGGAG
004-ref12959
1	1404	0.7413	WT	WT	-	-	GCCCCGAGGATTGGATATCTGGATGAGGCTGCAAAGGTTGAAGAATGCCTGCTATGATGCGGGTTTCGCAAGGGTTGATGGTCATCCCTGTCCAACATTGTTTGCAAATTGGTTTCCGGTGTA	TGAAGAATGCCTGCTATGATGCGGGTTTCGCAAGGGTTGATGGTCATCCCTGTCCAACATTGTTTGCAAATTGGTTTCCGGTGTACTTCTCAACTGTGCCAGATGATTCGGAG
2	156	0.0824	WT	SNP	-	C->T	GCCCCGAGGATTGGATATCTGGATGAGGCTGCAAAGGTTGAAGAATGCCTGCTATGATGCGGGTTTCGCAAGGGTTGATGGTCATCCCTGTCCAACATTGTTTGCAAATTGGTTTCCGGTGTA	TGAAGAATGCCTGCTATGATGCGGGTTTCGCAAGGGTTGATGGTCATCCCTGTCCAACATTGTTTGCAAATTGGTTTCCGGTGTACTTtTCAACTGTGCCAGATGATTCGGAG
3	144	0.076	SNP	3D,SNP	C->T,G->C	C->T,G->C,CTT	GCCCCGAGGATTGGATATCTGGATGAGGCTGCAAAGGTTGAAGAATGCCTGtTATGATGCGGGTTTCGCAAGGGTTGATGGTCATCCCTGTCCAACATTcTTTGCAAATTGGTTTCCGGTGTA	GGTTGAAGAATGCCTGtTATGATGCGGGTTTCGCAAGGGTTGATGGTCATCCCTGTCCAACATTcTTTGCAAATTGGTTTCCGGTGTaCTCAACTGTGCCAGATGATTCGGAG
4	117	0.0618	SNP	SNP	C->T,G->C,T->A	C->T,G->C,T->A	GCCCCGAGGATTGGATATCTGGATGAGGCTGCAAAGGTTGAAGAATGCCTGtTATGATGCGGGTTTCGCAAGGGTTGATGGTCATCCCTGTCCAACATTcTTaGCAAATTGGTTTCCGGTGTA	TGAAGAATGCCTGtTATGATGCGGGTTTCGCAAGGGTTGATGGTCATCCCTGTCCAACATTcTTaGCAAATTGGTTTCCGGTGTACTTCTCAACTGTGCCAGATGATTCGGAG
5	54	0.0285	WT	SNP	-	A->C	GCCCCGAGGATTGGATATCTGGATGAGGCTGCAAAGGTTGAAGAATGCCTGCTATGATGCGGGTTTCGCAAGGGTTGATGGTCATCCCTGTCCAACATTGTTTGCAAATTGGTTTCCGGTGTA	TGAAGAATGCCTGCTATGATGCGGGTTTCGCAAGGGTTGATGGTCcTCCCTGTCCAACATTGTTTGCAAATTGGTTTCCGGTGTACTTCTCAACTGTGCCAGATGATTCGGAG
6	19	0.01	SNP	SNP	C->T	C->T,G->C,T->A	GCCCCGAGGATTGGATATCTGGATGAGGCTGCAAAGGTTGAAGAATGCCTGtTATGATGCGGGTTTCGCAAGGGTTGATGGTCAT	TGAAGAATGCCTGtTATGATGCGGGTTTCGCAAGGGTTGATGGTCATCCCTGTCCAACATTcTTaGCAAATTGGTTTCCGGTGTACTTCTCAACTGTGCCAGATGATTCGGAG
005-ref12959
1	1646	0.8568	WT	WT	-	-	GCCCCGAGGATTGGATATCTGGATGAGGCTGCAAAGGTTGAAGAATGCCTGCTATGATGCGGGTTTCGCAAGGGTTGATGGTCATCCCTGTCCAACATTGTTTGCAAATTGGTTTCCGGTGTA	TGAAGAATGCCTGCTATGATGCGGGTTTCGCAAGGGTTGATGGTCATCCCTGTCCAACATTGTTTGCAAATTGGTTTCCGGTGTACTTCTCAACTGTGCCAGATGATTCGGAG
2	78	0.0406	WT	SNP	-	C->T	GCCCCGAGGATTGGATATCTGGATGAGGCTGCAAAGGTTGAAGAATGCCTGCTATGATGCGGGTTTCGCAAGGGTTGATGGTCATCCCTGTCCAACATTGTTTGCAAATTGGTTTCCGGTGTA	TGAAGAATGCCTGCTATGATGCGGGTTTCGCAAGGGTTGATGGTCATCCCTGTCCAACATTGTTTGCAAATTGGTTTCCGGTGTACTTtTCAACTGTGCCAGATGATTCGGAG
3	65	0.0338	SNP	WT	T->A	-	GCCCCGAGGATTGGATATCTGGAaGAGGCTGCAAAGGTTGAAGAATGCCTGCTATGATGCGGGTTTCGCAAGGGTTGATGGTCAT	TGAAGAATGCCTGCTATGATGCGGGTTTCGCAAGGGTTGATGGTCATCCCTGTCCAACATTGTTTGCAAATTGGTTTCCGGTGTACTTCTCAACTGTGCCAGATGATTCGGAG
4	56	0.0292	SNP	SNP	C->T	C->T	GCCCCGAGGATTGGATATCTGGATGAGGCTGCAAAGGTTGAAGAATGCCTGtTATGATGCGGGTTTCGCAAGGGTTGATGGTCATCCCTGTCCAACATTGTTTGCAAATTGGTTTCCGGTGTA	TGAAGAATGCCTGtTATGATGCGGGTTTCGCAAGGGTTGATGGTCATCCCTGTCCAACATTGTTTGCAAATTGGTTTCCGGTGTACTTCTCAACTGTGCCAGATGATTCGGAG
5	28	0.0146	SNP	WT	C->T	-	GCCCCGAGGATTGGATATCTGGATGAGGtTGCAAAGGTTGAAGAATGCCTGCTATGATGCGGGTTTCGCAAGGGTTGATGGTCATCCCTGTCCAACATTGTTTGCAAATTGGTTTCCGGTGTA	TGAAGAATGCCTGCTATGATGCGGGTTTCGCAAGGGTTGATGGTCATCCCTGTCCAACATTGTTTGCAAATTGGTTTCCGGTGTACTTCTCAACTGTGCCAGATGATTCGGAG
6	27	0.0141	WT	SNP	-	T->A	GCCCCGAGGATTGGATATCTGGATGAGGCTGCAAAGGTTGAAGAATGCCTGCTATGATGCGGGTTTCGCAAGGGTTGATGGTCATCCCTGTCCAACATTGTTTGCAAATTGGTTTCCGGTGTA	TGAAGAATGCCTGCTATGATGCGGGTTTCGCAAGGGTTGATGGTCATCCCTGTCCAACATTGTTTGCAAATTGGTTTCCGGTGTACTaCTCAACTGTGCCAGATGATTCGGAG
7	21	0.0109	SNP	WT	T->C	-	GCCCCGAGGATTGGATATCTGGATGAGGCcGCAAAGGTTGAAGAATGCCTGCTATGATGCGGGTTTCGCAAGGGTTGATGGTCATCCCTGTCCAACATTGTTTGCAAATTGGTTTCCGGTGTA	TGAAGAATGCCTGCTATGATGCGGGTTTCGCAAGGGTTGATGGTCATCCCTGTCCAACATTGTTTGCAAATTGGTTTCCGGTGTACTTCTCAACTGTGCCAGATGATTCGGAG
006-ref12959
1	924	0.491	WT	WT	-	-	GCCCCGAGGATTGGATATCTGGATGAGGCTGCAAAGGTTGAAGAATGCCTGCTATGATGCGGGTTTCGCAAGGGTTGATGGTCATCCCTGTCCAACATTGTTTGCAAATTGGTTTCCGGTGTA	TGAAGAATGCCTGCTATGATGCGGGTTTCGCAAGGGTTGATGGTCATCCCTGTCCAACATTGTTTGCAAATTGGTTTCCGGTGTACTTCTCAACTGTGCCAGATGATTCGGAG
2	373	0.1982	WT	SNP	-	C->T	GCCCCGAGGATTGGATATCTGGATGAGGCTGCAAAGGTTGAAGAATGCCTGCTATGATGCGGGTTTCGCAAGGGTTGATGGTCATCCCTGTCCAACATTGTTTGCAAATTGGTTTCCGGTGTA	TGAAGAATGCCTGCTATGATGCGGGTTTCGCAAGGGTTGATGGTCATCCCTGTCCAACATTGTTTGCAAATTGGTTTCCGGTGTACTTtTCAACTGTGCCAGATGATTCGGAG
3	246	0.1307	SNP	3D,SNP	C->T,G->C	C->T,G->C,CTT	GCCCCGAGGATTGGATATCTGGATGAGGCTGCAAAGGTTGAAGAATGCCTGtTATGATGCGGGTTTCGCAAGGGTTGATGGTCATCCCTGTCCAACATTcTTTGCAAATTGGTTTCCGGTGTA	GGTTGAAGAATGCCTGtTATGATGCGGGTTTCGCAAGGGTTGATGGTCATCCCTGTCCAACATTcTTTGCAAATTGGTTTCCGGTGTaCTCAACTGTGCCAGATGATTCGGAG
4	236	0.1254	SNP	SNP	C->T,G->C,T->A	C->T,G->C,T->A	GCCCCGAGGATTGGATATCTGGATGAGGCTGCAAAGGTTGAAGAATGCCTGtTATGATGCGGGTTTCGCAAGGGTTGATGGTCATCCCTGTCCAACATTcTTaGCAAATTGGTTTCCGGTGTA	TGAAGAATGCCTGtTATGATGCGGGTTTCGCAAGGGTTGATGGTCATCCCTGTCCAACATTcTTaGCAAATTGGTTTCCGGTGTACTTCTCAACTGTGCCAGATGATTCGGAG
5	65	0.0345	SNP	SNP	C->T	C->T	GCCCCGAGGATTGGATATCTGGATGAGGCTGCAAAGGTTGAAGAATGCCTGtTATGATGCGGGTTTCGCAAGGGTTGATGGTCATCCCTGTCCAACATTGTTTGCAAATTGGTTTCCGGTGTA	TGAAGAATGCCTGtTATGATGCGGGTTTCGCAAGGGTTGATGGTCATCCCTGTCCAACATTGTTTGCAAATTGGTTTCCGGTGTACTTCTCAACTGTGCCAGATGATTCGGAG
6	38	0.0202	SNP	SNP	G->C,T->A	G->C,T->A	GCCCCGAGGATTGGATATCTGGATGAGGCTGCAAAGGTTGAAGAATGCCTGCTATGATGCGGGTTTCGCAAGGGTTGATGGTCATCCCTGTCCAACATTcTTaGCAAATTGGTTTCCGGTGTA	TGAAGAATGCCTGCTATGATGCGGGTTTCGCAAGGGTTGATGGTCATCCCTGTCCAACATTcTTaGCAAATTGGTTTCCGGTGTACTTCTCAACTGTGCCAGATGATTCGGAG
007-ref12959
1	1281	0.6613	WT	WT	-	-	GCCCCGAGGATTGGATATCTGGATGAGGCTGCAAAGGTTGAAGAATGCCTGCTATGATGCGGGTTTCGCAAGGGTTGATGGTCATCCCTGTCCAACATTGTTTGCAAATTGGTTTCCGGTGTA	TGAAGAATGCCTGCTATGATGCGGGTTTCGCAAGGGTTGATGGTCATCCCTGTCCAACATTGTTTGCAAATTGGTTTCCGGTGTACTTCTCAACTGTGCCAGATGATTCGGAG
2	176	0.0909	WT	SNP	-	C->T	GCCCCGAGGATTGGATATCTGGATGAGGCTGCAAAGGTTGAAGAATGCCTGCTATGATGCGGGTTTCGCAAGGGTTGATGGTCATCCCTGTCCAACATTGTTTGCAAATTGGTTTCCGGTGTA	TGAAGAATGCCTGCTATGATGCGGGTTTCGCAAGGGTTGATGGTCATCCCTGTCCAACATTGTTTGCAAATTGGTTTCCGGTGTACTTtTCAACTGTGCCAGATGATTCGGAG
3	150	0.0774	SNP	3D,SNP	C->T,G->C	C->T,G->C,CTT	GCCCCGAGGATTGGATATCTGGATGAGGCTGCAAAGGTTGAAGAATGCCTGtTATGATGCGGGTTTCGCAAGGGTTGATGGTCATCCCTGTCCAACATTcTTTGCAAATTGGTTTCCGGTGTA	GGTTGAAGAATGCCTGtTATGATGCGGGTTTCGCAAGGGTTGATGGTCATCCCTGTCCAACATTcTTTGCAAATTGGTTTCCGGTGTaCTCAACTGTGCCAGATGATTCGGAG
4	149	0.0769	SNP	SNP	C->T,G->C,T->A	C->T,G->C,T->A	GCCCCGAGGATTGGATATCTGGATGAGGCTGCAAAGGTTGAAGAATGCCTGtTATGATGCGGGTTTCGCAAGGGTTGATGGTCATCCCTGTCCAACATTcTTaGCAAATTGGTTTCCGGTGTA	TGAAGAATGCCTGtTATGATGCGGGTTTCGCAAGGGTTGATGGTCATCCCTGTCCAACATTcTTaGCAAATTGGTTTCCGGTGTACTTCTCAACTGTGCCAGATGATTCGGAG
5	71	0.0367	SNP	SNP	C->T	C->T	GCCCCGAGGATTGGATATCTGGATGAGGCTGCAAAGGTTGAAGAATGCCTGtTATGATGCGGGTTTCGCAAGGGTTGATGGTCATCCCTGTCCAACATTGTTTGCAAATTGGTTTCCGGTGTA	TGAAGAATGCCTGtTATGATGCGGGTTTCGCAAGGGTTGATGGTCATCCCTGTCCAACATTGTTTGCAAATTGGTTTCCGGTGTACTTCTCAACTGTGCCAGATGATTCGGAG
6	32	0.0165	SNP	3D,SNP	G->C	G->C,CTT	GCCCCGAGGATTGGATATCTGGATGAGGCTGCAAAGGTTGAAGAATGCCTGCTATGATGCGGGTTTCGCAAGGGTTGATGGTCATCCCTGTCCAACATTcTTTGCAAATTGGTTTCCGGTGTA	GGTTGAAGAATGCCTGCTATGATGCGGGTTTCGCAAGGGTTGATGGTCATCCCTGTCCAACATTcTTTGCAAATTGGTTTCCGGTGTaCTCAACTGTGCCAGATGATTCGGAG
7	29	0.015	SNP	SNP	G->C,T->A	G->C,T->A	GCCCCGAGGATTGGATATCTGGATGAGGCTGCAAAGGTTGAAGAATGCCTGCTATGATGCGGGTTTCGCAAGGGTTGATGGTCATCCCTGTCCAACATTcTTaGCAAATTGGTTTCCGGTGTA	TGAAGAATGCCTGCTATGATGCGGGTTTCGCAAGGGTTGATGGTCATCCCTGTCCAACATTcTTaGCAAATTGGTTTCCGGTGTACTTCTCAACTGTGCCAGATGATTCGGAG
8	17	0.0088	SNP	SNP	A->G	A->G	GCCCCGAGGATTGGATATCTGGATGAGGCTGCAAAGGTTGAAGAATGCCTGCTATGATGCGGGTTTCGCAgGGGTTGATGGTCATCCCTGTCCAACATTGTTTGCAAATTGGTTTCCGGTGTA	TGAAGAATGCCTGCTATGATGCGGGTTTCGCAgGGGTTGATGGTCATCCCTGTCCAACATTGTTTGCAAATTGGTTTCCGGTGTACTTCTCAACTGTGCCAGATGATTCGGAG
9	17	0.0088	WT	SNP	-	C->A	GCCCCGAGGATTGGATATCTGGATGAGGCTGCAAAGGTTGAAGAATGCCTGCTATGATGCGGGTTTCGCAAGGGTTGATGGTCATCCCTGTCCAACATTGTTTGCAAATTGGTTTCCGGTGTA	TGAAGAATGCCTGaTATGATGCGGGTTTCGCAAGGGTTGATGGTCATCCCTGTCCAACATTGTTTGCAAATTGGTTTCCGGTGTACTTCTCAACTGTGCCAGATGATTCGGAG
10	15	0.0077	SNP	SNP	T->C	T->C	GCCCCGAGGATTGGATATCTGGATGAGGCTGCAAAGGTTGAAGAATGCCTGCTATGATGCGGGTTTCGCAAGGGTTGATGGTCATCCCTGTCCAACATTGTcTGCAAATTGGTTTCCGGTGTA	TGAAGAATGCCTGCTATGATGCGGGTTTCGCAAGGGTTGATGGTCATCCCTGTCCAACATTGTcTGCAAATTGGTTTCCGGTGTACTTCTCAACTGTGCCAGATGATTCGGAG
008-ref12959
1	1551	0.8116	WT	WT	-	-	GCCCCGAGGATTGGATATCTGGATGAGGCTGCAAAGGTTGAAGAATGCCTGCTATGATGCGGGTTTCGCAAGGGTTGATGGTCATCCCTGTCCAACATTGTTTGCAAATTGGTTTCCGGTGTA	TGAAGAATGCCTGCTATGATGCGGGTTTCGCAAGGGTTGATGGTCATCCCTGTCCAACATTGTTTGCAAATTGGTTTCCGGTGTACTTCTCAACTGTGCCAGATGATTCGGAG
2	123	0.0644	WT	SNP	-	C->T	GCCCCGAGGATTGGATATCTGGATGAGGCTGCAAAGGTTGAAGAATGCCTGCTATGATGCGGGTTTCGCAAGGGTTGATGGTCATCCCTGTCCAACATTGTTTGCAAATTGGTTTCCGGTGTA	TGAAGAATGCCTGCTATGATGCGGGTTTCGCAAGGGTTGATGGTCATCCCTGTCCAACATTGTTTGCAAATTGGTTTCCGGTGTACTTtTCAACTGTGCCAGATGATTCGGAG
3	82	0.0429	SNP	3D,SNP	C->T,G->C	C->T,G->C,CTT	GCCCCGAGGATTGGATATCTGGATGAGGCTGCAAAGGTTGAAGAATGCCTGtTATGATGCGGGTTTCGCAAGGGTTGATGGTCATCCCTGTCCAACATTcTTTGCAAATTGGTTTCCGGTGTA	GGTTGAAGAATGCCTGtTATGATGCGGGTTTCGCAAGGGTTGATGGTCATCCCTGTCCAACATTcTTTGCAAATTGGTTTCCGGTGTaCTCAACTGTGCCAGATGATTCGGAG
4	52	0.0272	SNP	SNP	C->T,G->C,T->A	C->T,G->C,T->A	GCCCCGAGGATTGGATATCTGGATGAGGCTGCAAAGGTTGAAGAATGCCTGtTATGATGCGGGTTTCGCAAGGGTTGATGGTCATCCCTGTCCAACATTcTTaGCAAATTGGTTTCCGGTGTA	TGAAGAATGCCTGtTATGATGCGGGTTTCGCAAGGGTTGATGGTCATCCCTGTCCAACATTcTTaGCAAATTGGTTTCCGGTGTACTTCTCAACTGTGCCAGATGATTCGGAG
5	27	0.0141	SNP	SNP	G->C,T->A	G->C,T->A	GCCCCGAGGATTGGATATCTGGATGAGGCTGCAAAGGTTGAAGAATGCCTGCTATGATGCGGGTTTCGCAAGGGTTGATGGTCATCCCTGTCCAACATTcTTaGCAAATTGGTTTCCGGTGTA	TGAAGAATGCCTGCTATGATGCGGGTTTCGCAAGGGTTGATGGTCATCCCTGTCCAACATTcTTaGCAAATTGGTTTCCGGTGTACTTCTCAACTGTGCCAGATGATTCGGAG
6	27	0.0141	SNP	SNP	C->T	C->T	GCCCCGAGGATTGGATATCTGGATGAGGCTGCAAAGGTTGAAGAATGCCTGtTATGATGCGGGTTTCGCAAGGGTTGATGGTCATCCCTGTCCAACATTGTTTGCAAATTGGTTTCCGGTGTA	TGAAGAATGCCTGtTATGATGCGGGTTTCGCAAGGGTTGATGGTCATCCCTGTCCAACATTGTTTGCAAATTGGTTTCCGGTGTACTTCTCAACTGTGCCAGATGATTCGGAG
7	19	0.0099	SNP	WT	G->A	-	GCCCCGAGGATTGGATATCTGaATGAGGCTGCAAAGGTTGAAGAATGCCTGCTATGATGCGGGTTTCGCAAGGGTTGATGGTCATCCCTGTCCAACATTGTTTGCAAATTGGTTTCCGGTGTA	TGAAGAATGCCTGCTATGATGCGGGTTTCGCAAGGGTTGATGGTCATCCCTGTCCAACATTGTTTGCAAATTGGTTTCCGGTGTACTTCTCAACTGTGCCAGATGATTCGGAG
8	15	0.0078	SNP	SNP	T->C	T->C	GCCCCGAGGATTGGATATCTGGATGAGGCTGCAAAGGTTGAAGAATGCCTGCTATGATGCGGGTcTCGCAAGGGTTGATGGTCATCCCTGTCCAACATTGTTTGCAAATTGGTTTCCGGTGTA	TGAAGAATGCCTGCTATGATGCGGGTcTCGCAAGGGTTGATGGTCATCCCTGTCCAACATTGTTTGCAAATTGGTTTCCGGTGTACTTCTCAACTGTGCCAGATGATTCGGAG
9	15	0.0078	SNP	SNP	A->G	A->G	GCCCCGAGGATTGGATATCTGGATGAGGCTGCAAAGGTTGAAGAgTGCCTGCTATGATGCGGGTTTCGCAAGGGTTGATGGTCATCCCTGTCCAACATTGTTTGCAAATTGGTTTCCGGTGTA	TGAAGAgTGCCTGCTATGATGCGGGTTTCGCAAGGGTTGATGGTCATCCCTGTCCAACATTGTTTGCAAATTGGTTTCCGGTGTACTTCTCAACTGTGCCAGATGATTCGGAG
009-ref12959
1	734	0.3815	WT	WT	-	-	GCCCCGAGGATTGGATATCTGGATGAGGCTGCAAAGGTTGAAGAATGCCTGCTATGATGCGGGTTTCGCAAGGGTTGATGGTCATCCCTGTCCAACATTGTTTGCAAATTGGTTTCCGGTGTA	TGAAGAATGCCTGCTATGATGCGGGTTTCGCAAGGGTTGATGGTCATCCCTGTCCAACATTGTTTGCAAATTGGTTTCCGGTGTACTTCTCAACTGTGCCAGATGATTCGGAG
2	264	0.1372	SNP	SNP	C->T,G->C,T->A	C->T,G->C,T->A	GCCCCGAGGATTGGATATCTGGATGAGGCTGCAAAGGTTGAAGAATGCCTGtTATGATGCGGGTTTCGCAAGGGTTGATGGTCATCCCTGTCCAACATTcTTaGCAAATTGGTTTCCGGTGTA	TGAAGAATGCCTGtTATGATGCGGGTTTCGCAAGGGTTGATGGTCATCCCTGTCCAACATTcTTaGCAAATTGGTTTCCGGTGTACTTCTCAACTGTGCCAGATGATTCGGAG
3	227	0.118	1I	1I,SNP	A	A,C->T	GCCCCGAGGATTGGATATCTGGATGAGGCTGCAAAGGTTGAAGAATGCCTGCTATGATGCGGGTTTCgACAAGGGTTGATGGTCATCCCTGTCCAACATTGTTTGCAAATTGGTTTCCGGTGT	GAAGAATGCCTGCTATGATGCGGGTTTCgACAAGGGTTGATGGTCATCCCTGTCCAACATTGTTTGCAAATTGGTTTCCGGTGTACTTtTCAACTGTGCCAGATGATTCGGAG
4	202	0.105	WT	SNP	-	C->T	GCCCCGAGGATTGGATATCTGGATGAGGCTGCAAAGGTTGAAGAATGCCTGCTATGATGCGGGTTTCGCAAGGGTTGATGGTCATCCCTGTCCAACATTGTTTGCAAATTGGTTTCCGGTGTA	TGAAGAATGCCTGCTATGATGCGGGTTTCGCAAGGGTTGATGGTCATCCCTGTCCAACATTGTTTGCAAATTGGTTTCCGGTGTACTTtTCAACTGTGCCAGATGATTCGGAG
5	172	0.0894	SNP	3D,SNP	C->T,G->C	C->T,G->C,CTT	GCCCCGAGGATTGGATATCTGGATGAGGCTGCAAAGGTTGAAGAATGCCTGtTATGATGCGGGTTTCGCAAGGGTTGATGGTCATCCCTGTCCAACATTcTTTGCAAATTGGTTTCCGGTGTA	GGTTGAAGAATGCCTGtTATGATGCGGGTTTCGCAAGGGTTGATGGTCATCCCTGTCCAACATTcTTTGCAAATTGGTTTCCGGTGTaCTCAACTGTGCCAGATGATTCGGAG
6	137	0.0712	SNP	SNP	C->T	C->T,G->C,T->A	GCCCCGAGGATTGGATATCTGGATGAGGCTGCAAAGGTTGAAGAATGCCTGtTATGATGCGGGTTTCGCAAGGGTTGATGGTCAT	TGAAGAATGCCTGtTATGATGCGGGTTTCGCAAGGGTTGATGGTCATCCCTGTCCAACATTcTTaGCAAATTGGTTTCCGGTGTACTTCTCAACTGTGCCAGATGATTCGGAG
7	71	0.0369	SNP	SNP	C->T	C->T	GCCCCGAGGATTGGATATCTGGATGAGGCTGCAAAGGTTGAAGAATGCCTGtTATGATGCGGGTTTCGCAAGGGTTGATGGTCATCCCTGTCCAACATTGTTTGCAAATTGGTTTCCGGTGTA	TGAAGAATGCCTGtTATGATGCGGGTTTCGCAAGGGTTGATGGTCATCCCTGTCCAACATTGTTTGCAAATTGGTTTCCGGTGTACTTCTCAACTGTGCCAGATGATTCGGAG
8	33	0.0172	SNP	SNP	C->T	C->T,C->T	GCCCCGAGGATTGGATATCTGGATGAGGCTGCAAAGGTTGAAGAATGCCTGtTATGATGCGGGTTTCGCAAGGGTTGATGGTCATCCCTGTCCAACATTGTTTGCAAATTGGTTTCCGGTGTA	TGAAGAATGCCTGtTATGATGCGGGTTTCGCAAGGGTTGATGGTCATCCCTGTCCAACATTGTTTGCAAATTGGTTTCCGGTGTACTTtTCAACTGTGCCAGATGATTCGGAG
9	33	0.0172	SNP	3D,SNP	G->C	G->C,CTT	GCCCCGAGGATTGGATATCTGGATGAGGCTGCAAAGGTTGAAGAATGCCTGCTATGATGCGGGTTTCGCAAGGGTTGATGGTCATCCCTGTCCAACATTcTTTGCAAATTGGTTTCCGGTGTA	GGTTGAAGAATGCCTGCTATGATGCGGGTTTCGCAAGGGTTGATGGTCATCCCTGTCCAACATTcTTTGCAAATTGGTTTCCGGTGTaCTCAACTGTGCCAGATGATTCGGAG
10	29	0.0151	WT	3D	-	CTT	GCCCCGAGGATTGGATATCTGGATGAGGCTGCAAAGGTTGAAGAATGCCTGCTATGATGCGGGTTTCGCAAGGGTTGATGGTCATCCCTGTCCAACATTGTTTGCAAATTGGTTTCCGGTGTA	GGTTGAAGAATGCCTGCTATGATGCGGGTTTCGCAAGGGTTGATGGTCATCCCTGTCCAACATTGTTTGCAAATTGGTTTCCGGTGTaCTCAACTGTGCCAGATGATTCGGAG
11	22	0.0114	SNP	WT	A->G	-	GCCCCGAGGATTGGATATCTGGATGAGGCTGCAAAGGTTGgAGAATGCCTGCTATGATGCGGGTTTCGCAAGGGTTGATGGTCATCCCTGTCCAACATTGTTTGCAAATTGGTTTCCGGTGTA	AGAATGCCTGCTATGATGCGGGTTTCGCAAGGGTTGATGGTCATCCCTGTCCAACATTGTTTGCAAATTGGTTTCCGGTGTACTTCTCAACTGTGCCAGATGATTCGGAG
010-ref12959
1	917	0.4854	WT	WT	-	-	GCCCCGAGGATTGGATATCTGGATGAGGCTGCAAAGGTTGAAGAATGCCTGCTATGATGCGGGTTTCGCAAGGGTTGATGGTCATCCCTGTCCAACATTGTTTGCAAATTGGTTTCCGGTGTA	TGAAGAATGCCTGCTATGATGCGGGTTTCGCAAGGGTTGATGGTCATCCCTGTCCAACATTGTTTGCAAATTGGTTTCCGGTGTACTTCTCAACTGTGCCAGATGATTCGGAG
2	299	0.1583	SNP	3D,SNP	C->T,G->C	C->T,G->C,CTT	GCCCCGAGGATTGGATATCTGGATGAGGCTGCAAAGGTTGAAGAATGCCTGtTATGATGCGGGTTTCGCAAGGGTTGATGGTCATCCCTGTCCAACATTcTTTGCAAATTGGTTTCCGGTGTA	GGTTGAAGAATGCCTGtTATGATGCGGGTTTCGCAAGGGTTGATGGTCATCCCTGTCCAACATTcTTTGCAAATTGGTTTCCGGTGTaCTCAACTGTGCCAGATGATTCGGAG
3	289	0.153	WT	SNP	-	C->T	GCCCCGAGGATTGGATATCTGGATGAGGCTGCAAAGGTTGAAGAATGCCTGCTATGATGCGGGTTTCGCAAGGGTTGATGGTCATCCCTGTCCAACATTGTTTGCAAATTGGTTTCCGGTGTA	TGAAGAATGCCTGCTATGATGCGGGTTTCGCAAGGGTTGATGGTCATCCCTGTCCAACATTGTTTGCAAATTGGTTTCCGGTGTACTTtTCAACTGTGCCAGATGATTCGGAG
4	209	0.1106	SNP	SNP	C->T,G->C,T->A	C->T,G->C,T->A	GCCCCGAGGATTGGATATCTGGATGAGGCTGCAAAGGTTGAAGAATGCCTGtTATGATGCGGGTTTCGCAAGGGTTGATGGTCATCCCTGTCCAACATTcTTaGCAAATTGGTTTCCGGTGTA	TGAAGAATGCCTGtTATGATGCGGGTTTCGCAAGGGTTGATGGTCATCCCTGTCCAACATTcTTaGCAAATTGGTTTCCGGTGTACTTCTCAACTGTGCCAGATGATTCGGAG
5	70	0.0371	SNP	SNP	C->T	C->T,G->C,T->A	GCCCCGAGGATTGGATATCTGGATGAGGCTGCAAAGGTTGAAGAATGCCTGtTATGATGCGGGTTTCGCAAGGGTTGATGGTCAT	TGAAGAATGCCTGtTATGATGCGGGTTTCGCAAGGGTTGATGGTCATCCCTGTCCAACATTcTTaGCAAATTGGTTTCCGGTGTACTTCTCAACTGTGCCAGATGATTCGGAG
6	54	0.0286	SNP	SNP	C->T	C->T	GCCCCGAGGATTGGATATCTGGATGAGGCTGCAAAGGTTGAAGAATGCCTGtTATGATGCGGGTTTCGCAAGGGTTGATGGTCATCCCTGTCCAACATTGTTTGCAAATTGGTTTCCGGTGTA	TGAAGAATGCCTGtTATGATGCGGGTTTCGCAAGGGTTGATGGTCATCCCTGTCCAACATTGTTTGCAAATTGGTTTCCGGTGTACTTCTCAACTGTGCCAGATGATTCGGAG
7	51	0.027	SNP	3D,SNP	C->T	C->T,G->C,CTT	GCCCCGAGGATTGGATATCTGGATGAGGCTGCAAAGGTTGAAGAATGCCTGtTATGATGCGGGTTTCGCAAGGGTTGATGGTCAT	GGTTGAAGAATGCCTGtTATGATGCGGGTTTCGCAAGGGTTGATGGTCATCCCTGTCCAACATTcTTTGCAAATTGGTTTCCGGTGTaCTCAACTGTGCCAGATGATTCGGAG
011-ref12959
1	1041	0.5549	WT	WT	-	-	GCCCCGAGGATTGGATATCTGGATGAGGCTGCAAAGGTTGAAGAATGCCTGCTATGATGCGGGTTTCGCAAGGGTTGATGGTCATCCCTGTCCAACATTGTTTGCAAATTGGTTTCCGGTGTA	TGAAGAATGCCTGCTATGATGCGGGTTTCGCAAGGGTTGATGGTCATCCCTGTCCAACATTGTTTGCAAATTGGTTTCCGGTGTACTTCTCAACTGTGCCAGATGATTCGGAG
2	250	0.1333	SNP	3D,SNP	C->T,G->C	C->T,G->C,CTT	GCCCCGAGGATTGGATATCTGGATGAGGCTGCAAAGGTTGAAGAATGCCTGtTATGATGCGGGTTTCGCAAGGGTTGATGGTCATCCCTGTCCAACATTcTTTGCAAATTGGTTTCCGGTGTA	GGTTGAAGAATGCCTGtTATGATGCGGGTTTCGCAAGGGTTGATGGTCATCCCTGTCCAACATTcTTTGCAAATTGGTTTCCGGTGTaCTCAACTGTGCCAGATGATTCGGAG
3	227	0.121	WT	SNP	-	C->T	GCCCCGAGGATTGGATATCTGGATGAGGCTGCAAAGGTTGAAGAATGCCTGCTATGATGCGGGTTTCGCAAGGGTTGATGGTCATCCCTGTCCAACATTGTTTGCAAATTGGTTTCCGGTGTA	TGAAGAATGCCTGCTATGATGCGGGTTTCGCAAGGGTTGATGGTCATCCCTGTCCAACATTGTTTGCAAATTGGTTTCCGGTGTACTTtTCAACTGTGCCAGATGATTCGGAG
4	175	0.0933	SNP	SNP	C->T,G->C,T->A	C->T,G->C,T->A	GCCCCGAGGATTGGATATCTGGATGAGGCTGCAAAGGTTGAAGAATGCCTGtTATGATGCGGGTTTCGCAAGGGTTGATGGTCATCCCTGTCCAACATTcTTaGCAAATTGGTTTCCGGTGTA	TGAAGAATGCCTGtTATGATGCGGGTTTCGCAAGGGTTGATGGTCATCCCTGTCCAACATTcTTaGCAAATTGGTTTCCGGTGTACTTCTCAACTGTGCCAGATGATTCGGAG
5	49	0.0261	SNP	SNP	C->T	C->T	GCCCCGAGGATTGGATATCTGGATGAGGCTGCAAAGGTTGAAGAATGCCTGtTATGATGCGGGTTTCGCAAGGGTTGATGGTCATCCCTGTCCAACATTGTTTGCAAATTGGTTTCCGGTGTA	TGAAGAATGCCTGtTATGATGCGGGTTTCGCAAGGGTTGATGGTCATCCCTGTCCAACATTGTTTGCAAATTGGTTTCCGGTGTACTTCTCAACTGTGCCAGATGATTCGGAG
6	43	0.0229	SNP	SNP	C->T	C->T,C->T	GCCCCGAGGATTGGATATCTGGATGAGGCTGCAAAGGTTGAAGAATGCCTGtTATGATGCGGGTTTCGCAAGGGTTGATGGTCATCCCTGTCCAACATTGTTTGCAAATTGGTTTCCGGTGTA	TGAAGAATGCCTGtTATGATGCGGGTTTCGCAAGGGTTGATGGTCATCCCTGTCCAACATTGTTTGCAAATTGGTTTCCGGTGTACTTtTCAACTGTGCCAGATGATTCGGAG
7	42	0.0224	SNP	3D,SNP	C->T	C->T,G->C,CTT	GCCCCGAGGATTGGATATCTGGATGAGGCTGCAAAGGTTGAAGAATGCCTGtTATGATGCGGGTTTCGCAAGGGTTGATGGTCAT	GGTTGAAGAATGCCTGtTATGATGCGGGTTTCGCAAGGGTTGATGGTCATCCCTGTCCAACATTcTTTGCAAATTGGTTTCCGGTGTaCTCAACTGTGCCAGATGATTCGGAG
8	32	0.0171	SNP	SNP	G->A	G->A	GCCCCGAGGATTGGATATCTGGATGAGGCTGCAAAGGTTGAAGAATGCCTGCTATGATaCGGGTTTCGCAAGGGTTGATGGTCATC	TGAAGAATGCCTGCTATGATaCGGGTTTCGCAAGGGTTGATGGTCATCCCTGTCCAACATTGTTTGCAAATTGGTTTCCGGTGTACTTCTCAACTGTGCCAGATGATTCGGAG
9	17	0.0091	WT	3D	-	CTC	GCCCCGAGGATTGGATATCTGGATGAGGCTGCAAAGGTTGAAGAATGCCTGCTATGATGCGGGTTTCGCAAGGGTTGATGGTCATCCCTGTCCAACATTGTTTGCAAATTGGTTTCCGGTGTA	GGTTGAAGAATGCCTGCTATGATGCGGGTTTCGCAAGGGTTGATGGTCATCCCTGTCCAACATTGTTTGCAAATTGGTTTCCGGTGTACTtAACTGTGCCAGATGATTCGGAG
012-ref12959
1	885	0.4463	WT	WT	-	-	GCCCCGAGGATTGGATATCTGGATGAGGCTGCAAAGGTTGAAGAATGCCTGCTATGATGCGGGTTTCGCAAGGGTTGATGGTCATCCCTGTCCAACATTGTTTGCAAATTGGTTTCCGGTGTA	TGAAGAATGCCTGCTATGATGCGGGTTTCGCAAGGGTTGATGGTCATCCCTGTCCAACATTGTTTGCAAATTGGTTTCCGGTGTACTTCTCAACTGTGCCAGATGATTCGGAG
2	261	0.1316	WT	SNP	-	C->T	GCCCCGAGGATTGGATATCTGGATGAGGCTGCAAAGGTTGAAGAATGCCTGCTATGATGCGGGTTTCGCAAGGGTTGATGGTCATCCCTGTCCAACATTGTTTGCAAATTGGTTTCCGGTGTA	TGAAGAATGCCTGCTATGATGCGGGTTTCGCAAGGGTTGATGGTCATCCCTGTCCAACATTGTTTGCAAATTGGTTTCCGGTGTACTTtTCAACTGTGCCAGATGATTCGGAG
3	251	0.1266	SNP	3D,SNP	C->T,G->C	C->T,G->C,CTT	GCCCCGAGGATTGGATATCTGGATGAGGCTGCAAAGGTTGAAGAATGCCTGtTATGATGCGGGTTTCGCAAGGGTTGATGGTCATCCCTGTCCAACATTcTTTGCAAATTGGTTTCCGGTGTA	GGTTGAAGAATGCCTGtTATGATGCGGGTTTCGCAAGGGTTGATGGTCATCCCTGTCCAACATTcTTTGCAAATTGGTTTCCGGTGTaCTCAACTGTGCCAGATGATTCGGAG
4	183	0.0923	SNP	SNP	C->T,G->C,T->A	C->T,G->C,T->A	GCCCCGAGGATTGGATATCTGGATGAGGCTGCAAAGGTTGAAGAATGCCTGtTATGATGCGGGTTTCGCAAGGGTTGATGGTCATCCCTGTCCAACATTcTTaGCAAATTGGTTTCCGGTGTA	TGAAGAATGCCTGtTATGATGCGGGTTTCGCAAGGGTTGATGGTCATCCCTGTCCAACATTcTTaGCAAATTGGTTTCCGGTGTACTTCTCAACTGTGCCAGATGATTCGGAG
5	104	0.0524	SNP	SNP	C->T	C->T	GCCCCGAGGATTGGATATCTGGATGAGGCTGCAAAGGTTGAAGAATGCCTGtTATGATGCGGGTTTCGCAAGGGTTGATGGTCATCCCTGTCCAACATTGTTTGCAAATTGGTTTCCGGTGTA	TGAAGAATGCCTGtTATGATGCGGGTTTCGCAAGGGTTGATGGTCATCCCTGTCCAACATTGTTTGCAAATTGGTTTCCGGTGTACTTCTCAACTGTGCCAGATGATTCGGAG
6	92	0.0464	SNP	SNP	G->C,T->A	G->C,T->A	GCCCCGAGGATTGGATATCTGGATGAGGCTGCAAAGGTTGAAGAATGCCTGCTATGATGCGGGTTTCGCAAGGGTTGATGGTCATCCCTGTCCAACATTcTTaGCAAATTGGTTTCCGGTGTA	TGAAGAATGCCTGCTATGATGCGGGTTTCGCAAGGGTTGATGGTCATCCCTGTCCAACATTcTTaGCAAATTGGTTTCCGGTGTACTTCTCAACTGTGCCAGATGATTCGGAG
7	60	0.0303	SNP	SNP	C->T,G->C	C->T,G->C	GCCCCGAGGATTGGATATCTGGATGAGGCTGCAAAGGTTGAAGAATGCCTGtTATGATGCGGGTTTCGCAAGGGTTGATGGTCATCCCTGTCCAACATTcTTTGCAAATTGGTTTCCGGTGTA	TGAAGAATGCCTGtTATGATGCGGGTTTCGCAAGGGTTGATGGTCATCCCTGTCCAACATTcTTTGCAAATTGGTTTCCGGTGTACTTCTCAACTGTGCCAGATGATTCGGAG
8	55	0.0277	SNP	3D,SNP	G->C	G->C,CTT	GCCCCGAGGATTGGATATCTGGATGAGGCTGCAAAGGTTGAAGAATGCCTGCTATGATGCGGGTTTCGCAAGGGTTGATGGTCATCCCTGTCCAACATTcTTTGCAAATTGGTTTCCGGTGTA	GGTTGAAGAATGCCTGCTATGATGCGGGTTTCGCAAGGGTTGATGGTCATCCCTGTCCAACATTcTTTGCAAATTGGTTTCCGGTGTaCTCAACTGTGCCAGATGATTCGGAG
9	39	0.0197	WT	3D	-	CTT	GCCCCGAGGATTGGATATCTGGATGAGGCTGCAAAGGTTGAAGAATGCCTGCTATGATGCGGGTTTCGCAAGGGTTGATGGTCATCCCTGTCCAACATTGTTTGCAAATTGGTTTCCGGTGTA	GGTTGAAGAATGCCTGCTATGATGCGGGTTTCGCAAGGGTTGATGGTCATCCCTGTCCAACATTGTTTGCAAATTGGTTTCCGGTGTaCTCAACTGTGCCAGATGATTCGGAG
10	35	0.0177	SNP	SNP	C->T	C->T,C->T	GCCCCGAGGATTGGATATCTGGATGAGGCTGCAAAGGTTGAAGAATGCCTGtTATGATGCGGGTTTCGCAAGGGTTGATGGTCATCCCTGTCCAACATTGTTTGCAAATTGGTTTCCGGTGTA	TGAAGAATGCCTGtTATGATGCGGGTTTCGCAAGGGTTGATGGTCATCCCTGTCCAACATTGTTTGCAAATTGGTTTCCGGTGTACTTtTCAACTGTGCCAGATGATTCGGAG
11	18	0.0091	WT	SNP	-	C->A	GCCCCGAGGATTGGATATCTGGATGAGGCTGCAAAGGTTGAAGAATGCCTGCTATGATGCGGGTTTCGCAAGGGTTGATGGTCATCCCTGTCCAACATTGTTTGCAAATTGGTTTCCGGTGTA	TGAAGAATGCCTGCTATGATGCGGGTTTCGCAAGGGTTGATGGTCATCCCTGTCCAACATTGTTTGCAAATTGGTTTCCGGTGTAaTTCTCAACTGTGCCAGATGATTCGGAG
013-ref12959
1	924	0.4933	WT	WT	-	-	GCCCCGAGGATTGGATATCTGGATGAGGCTGCAAAGGTTGAAGAATGCCTGCTATGATGCGGGTTTCGCAAGGGTTGATGGTCATCCCTGTCCAACATTGTTTGCAAATTGGTTTCCGGTGTA	TGAAGAATGCCTGCTATGATGCGGGTTTCGCAAGGGTTGATGGTCATCCCTGTCCAACATTGTTTGCAAATTGGTTTCCGGTGTACTTCTCAACTGTGCCAGATGATTCGGAG
2	286	0.1527	WT	SNP	-	C->T	GCCCCGAGGATTGGATATCTGGATGAGGCTGCAAAGGTTGAAGAATGCCTGCTATGATGCGGGTTTCGCAAGGGTTGATGGTCATCCCTGTCCAACATTGTTTGCAAATTGGTTTCCGGTGTA	TGAAGAATGCCTGCTATGATGCGGGTTTCGCAAGGGTTGATGGTCATCCCTGTCCAACATTGTTTGCAAATTGGTTTCCGGTGTACTTtTCAACTGTGCCAGATGATTCGGAG
3	277	0.1479	SNP	3D,SNP	C->T,G->C	C->T,G->C,CTT	GCCCCGAGGATTGGATATCTGGATGAGGCTGCAAAGGTTGAAGAATGCCTGtTATGATGCGGGTTTCGCAAGGGTTGATGGTCATCCCTGTCCAACATTcTTTGCAAATTGGTTTCCGGTGTA	GGTTGAAGAATGCCTGtTATGATGCGGGTTTCGCAAGGGTTGATGGTCATCCCTGTCCAACATTcTTTGCAAATTGGTTTCCGGTGTaCTCAACTGTGCCAGATGATTCGGAG
4	234	0.1249	SNP	SNP	C->T,G->C,T->A	C->T,G->C,T->A	GCCCCGAGGATTGGATATCTGGATGAGGCTGCAAAGGTTGAAGAATGCCTGtTATGATGCGGGTTTCGCAAGGGTTGATGGTCATCCCTGTCCAACATTcTTaGCAAATTGGTTTCCGGTGTA	TGAAGAATGCCTGtTATGATGCGGGTTTCGCAAGGGTTGATGGTCATCCCTGTCCAACATTcTTaGCAAATTGGTTTCCGGTGTACTTCTCAACTGTGCCAGATGATTCGGAG
5	76	0.0406	SNP	3D,SNP	C->T	C->T,G->C,CTT	GCCCCGAGGATTGGATATCTGGATGAGGCTGCAAAGGTTGAAGAATGCCTGtTATGATGCGGGTTTCGCAAGGGTTGATGGTCAT	GGTTGAAGAATGCCTGtTATGATGCGGGTTTCGCAAGGGTTGATGGTCATCCCTGTCCAACATTcTTTGCAAATTGGTTTCCGGTGTaCTCAACTGTGCCAGATGATTCGGAG
6	61	0.0326	SNP	SNP	C->T	C->T,G->C,T->A	GCCCCGAGGATTGGATATCTGGATGAGGCTGCAAAGGTTGAAGAATGCCTGtTATGATGCGGGTTTCGCAAGGGTTGATGGTCAT	TGAAGAATGCCTGtTATGATGCGGGTTTCGCAAGGGTTGATGGTCATCCCTGTCCAACATTcTTaGCAAATTGGTTTCCGGTGTACTTCTCAACTGTGCCAGATGATTCGGAG
7	15	0.008	WT	SNP	-	T->A	GCCCCGAGGATTGGATATCTGGATGAGGCTGCAAAGGTTGAAGAATGCCTGCTATGATGCGGGTTTCGCAAGGGTTGATGGTCATCCCTGTCCAACATTGTTTGCAAATTGGTTTCCGGTGTA	TGAAGAATGCCTGCTATGATGCGGGTTTCGCAAGGGTTGATGGTCATCCCTGTCCAACATTGTTTGCAAATTGGTTTCCGGTGTACTaCTCAACTGTGCCAGATGATTCGGAG
014-ref12959
1	939	0.4992	WT	WT	-	-	GCCCCGAGGATTGGATATCTGGATGAGGCTGCAAAGGTTGAAGAATGCCTGCTATGATGCGGGTTTCGCAAGGGTTGATGGTCATCCCTGTCCAACATTGTTTGCAAATTGGTTTCCGGTGTA	TGAAGAATGCCTGCTATGATGCGGGTTTCGCAAGGGTTGATGGTCATCCCTGTCCAACATTGTTTGCAAATTGGTTTCCGGTGTACTTCTCAACTGTGCCAGATGATTCGGAG
2	316	0.168	SNP	SNP	C->T,G->C,T->A	C->T,G->C,T->A	GCCCCGAGGATTGGATATCTGGATGAGGCTGCAAAGGTTGAAGAATGCCTGtTATGATGCGGGTTTCGCAAGGGTTGATGGTCATCCCTGTCCAACATTcTTaGCAAATTGGTTTCCGGTGTA	TGAAGAATGCCTGtTATGATGCGGGTTTCGCAAGGGTTGATGGTCATCCCTGTCCAACATTcTTaGCAAATTGGTTTCCGGTGTACTTCTCAACTGTGCCAGATGATTCGGAG
3	183	0.0973	WT	SNP	-	C->T	GCCCCGAGGATTGGATATCTGGATGAGGCTGCAAAGGTTGAAGAATGCCTGCTATGATGCGGGTTTCGCAAGGGTTGATGGTCATCCCTGTCCAACATTGTTTGCAAATTGGTTTCCGGTGTA	TGAAGAATGCCTGCTATGATGCGGGTTTCGCAAGGGTTGATGGTCATCCCTGTCCAACATTGTTTGCAAATTGGTTTCCGGTGTACTTtTCAACTGTGCCAGATGATTCGGAG
4	164	0.0872	SNP	3D,SNP	C->T,G->C	C->T,G->C,CTT	GCCCCGAGGATTGGATATCTGGATGAGGCTGCAAAGGTTGAAGAATGCCTGtTATGATGCGGGTTTCGCAAGGGTTGATGGTCATCCCTGTCCAACATTcTTTGCAAATTGGTTTCCGGTGTA	GGTTGAAGAATGCCTGtTATGATGCGGGTTTCGCAAGGGTTGATGGTCATCCCTGTCCAACATTcTTTGCAAATTGGTTTCCGGTGTaCTCAACTGTGCCAGATGATTCGGAG
5	102	0.0542	SNP	SNP	C->T	C->T,G->C,T->A	GCCCCGAGGATTGGATATCTGGATGAGGCTGCAAAGGTTGAAGAATGCCTGtTATGATGCGGGTTTCGCAAGGGTTGATGGTCAT	TGAAGAATGCCTGtTATGATGCGGGTTTCGCAAGGGTTGATGGTCATCCCTGTCCAACATTcTTaGCAAATTGGTTTCCGGTGTACTTCTCAACTGTGCCAGATGATTCGGAG
6	80	0.0425	Large_Indel	SNP	----	C->T,G->C,T->A	GCCCCGAGGATTGGATATCTGGATGAGGCTGCAAAGGTTGAAGAATG	TGAAGAATGCCTGtTATGATGCGGGTTTCGCAAGGGTTGATGGTCATCCCTGTCCAACATTcTTaGCAAATTGGTTTCCGGTGTACTTCTCAACTGTGCCAGATGATTCGGAG
7	48	0.0255	SNP	SNP	C->T	C->T,C->T	GCCCCGAGGATTGGATATCTGGATGAGGCTGCAAAGGTTGAAGAATGCCTGtTATGATGCGGGTTTCGCAAGGGTTGATGGTCATCCCTGTCCAACATTGTTTGCAAATTGGTTTCCGGTGTA	TGAAGAATGCCTGtTATGATGCGGGTTTCGCAAGGGTTGATGGTCATCCCTGTCCAACATTGTTTGCAAATTGGTTTCCGGTGTACTTtTCAACTGTGCCAGATGATTCGGAG
8	28	0.0149	WT	3D	-	CTT	GCCCCGAGGATTGGATATCTGGATGAGGCTGCAAAGGTTGAAGAATGCCTGCTATGATGCGGGTTTCGCAAGGGTTGATGGTCATCCCTGTCCAACATTGTTTGCAAATTGGTTTCCGGTGTA	GGTTGAAGAATGCCTGCTATGATGCGGGTTTCGCAAGGGTTGATGGTCATCCCTGTCCAACATTGTTTGCAAATTGGTTTCCGGTGTaCTCAACTGTGCCAGATGATTCGGAG
9	21	0.0112	SNP	3D,SNP	G->C	G->C,CTT	GCCCCGAGGATTGGATATCTGGATGAGGCTGCAAAGGTTGAAGAATGCCTGCTATGATGCGGGTTTCGCAAGGGTTGATGGTCATCCCTGTCCAACATTcTTTGCAAATTGGTTTCCGGTGTA	GGTTGAAGAATGCCTGCTATGATGCGGGTTTCGCAAGGGTTGATGGTCATCCCTGTCCAACATTcTTTGCAAATTGGTTTCCGGTGTaCTCAACTGTGCCAGATGATTCGGAG
015-ref12959
1	928	0.5093	WT	WT	-	-	GCCCCGAGGATTGGATATCTGGATGAGGCTGCAAAGGTTGAAGAATGCCTGCTATGATGCGGGTTTCGCAAGGGTTGATGGTCATCCCTGTCCAACATTGTTTGCAAATTGGTTTCCGGTGTA	TGAAGAATGCCTGCTATGATGCGGGTTTCGCAAGGGTTGATGGTCATCCCTGTCCAACATTGTTTGCAAATTGGTTTCCGGTGTACTTCTCAACTGTGCCAGATGATTCGGAG
2	271	0.1487	WT	SNP	-	C->T	GCCCCGAGGATTGGATATCTGGATGAGGCTGCAAAGGTTGAAGAATGCCTGCTATGATGCGGGTTTCGCAAGGGTTGATGGTCATCCCTGTCCAACATTGTTTGCAAATTGGTTTCCGGTGTA	TGAAGAATGCCTGCTATGATGCGGGTTTCGCAAGGGTTGATGGTCATCCCTGTCCAACATTGTTTGCAAATTGGTTTCCGGTGTACTTtTCAACTGTGCCAGATGATTCGGAG
3	176	0.0966	SNP	SNP	C->T,G->C,T->A	C->T,G->C,T->A	GCCCCGAGGATTGGATATCTGGATGAGGCTGCAAAGGTTGAAGAATGCCTGtTATGATGCGGGTTTCGCAAGGGTTGATGGTCATCCCTGTCCAACATTcTTaGCAAATTGGTTTCCGGTGTA	TGAAGAATGCCTGtTATGATGCGGGTTTCGCAAGGGTTGATGGTCATCCCTGTCCAACATTcTTaGCAAATTGGTTTCCGGTGTACTTCTCAACTGTGCCAGATGATTCGGAG
4	126	0.0692	SNP	3D,SNP	C->T,G->C	C->T,G->C,CTT	GCCCCGAGGATTGGATATCTGGATGAGGCTGCAAAGGTTGAAGAATGCCTGtTATGATGCGGGTTTCGCAAGGGTTGATGGTCATCCCTGTCCAACATTcTTTGCAAATTGGTTTCCGGTGTA	GGTTGAAGAATGCCTGtTATGATGCGGGTTTCGCAAGGGTTGATGGTCATCCCTGTCCAACATTcTTTGCAAATTGGTTTCCGGTGTaCTCAACTGTGCCAGATGATTCGGAG
5	107	0.0587	Large_Indel	SNP	----	C->T,G->C,T->A	GCCCCGAGGATTGGATATCTGGATGAGGCTGCAAAGGTTGAAGAATG	TGAAGAATGCCTGtTATGATGCGGGTTTCGCAAGGGTTGATGGTCATCCCTGTCCAACATTcTTaGCAAATTGGTTTCCGGTGTACTTCTCAACTGTGCCAGATGATTCGGAG
6	85	0.0467	SNP	3D,SNP	C->T	C->T,G->C,CTT	GCCCCGAGGATTGGATATCTGGATGAGGCTGCAAAGGTTGAAGAATGCCTGtTATGATGCGGGTTTCGCAAGGGTTGATGGTCAT	GGTTGAAGAATGCCTGtTATGATGCGGGTTTCGCAAGGGTTGATGGTCATCCCTGTCCAACATTcTTTGCAAATTGGTTTCCGGTGTaCTCAACTGTGCCAGATGATTCGGAG
7	45	0.0247	SNP	SNP	C->T	C->T,G->C,T->A	GCCCCGAGGATTGGATATCTGGATGAGGCTGCAAAGGTTGAAGAATGCCTGtTATGATGCGGGTTTCGCAAGGGTTGATGGTCAT	TGAAGAATGCCTGtTATGATGCGGGTTTCGCAAGGGTTGATGGTCATCCCTGTCCAACATTcTTaGCAAATTGGTTTCCGGTGTACTTCTCAACTGTGCCAGATGATTCGGAG
8	34	0.0187	SNP	SNP	T->C	T->C	GCCCCGAGGATTGGATATCTGGATGAGGCTGCAAAGGTTGAAGAATGCCTGCTATGATGCGGGTTTCGCAAGGGTTGATGGTCATCCCTGTCCAACATTGTcTGCAAATTGGTTTCCGGTGTA	TGAAGAATGCCTGCTATGATGCGGGTTTCGCAAGGGTTGATGGTCATCCCTGTCCAACATTGTcTGCAAATTGGTTTCCGGTGTACTTCTCAACTGTGCCAGATGATTCGGAG
9	30	0.0165	SNP	3D,SNP	G->C	G->C,CTT	GCCCCGAGGATTGGATATCTGGATGAGGCTGCAAAGGTTGAAGAATGCCTGCTATGATGCGGGTTTCGCAAGGGTTGATGGTCATCCCTGTCCAACATTcTTTGCAAATTGGTTTCCGGTGTA	GGTTGAAGAATGCCTGCTATGATGCGGGTTTCGCAAGGGTTGATGGTCATCCCTGTCCAACATTcTTTGCAAATTGGTTTCCGGTGTaCTCAACTGTGCCAGATGATTCGGAG
10	20	0.011	WT	SNP	-	A->G	GCCCCGAGGATTGGATATCTGGATGAGGCTGCAAAGGTTGAAGAATGCCTGCTATGATGCGGGTTTCGCAAGGGTTGATGGTCATCCCTGTCCAACATTGTTTGCAAATTGGTTTCCGGTGTA	TGAAGAATGCCTGCTATGATGCGGGTTTCGCAAGGGTTGATGGTCATCCCTGTCCAACATTGTTTGCAAATTGGTTTCCGGTGTACTTCTCgACTGTGCCAGATGATTCGGAG
016-ref12959
1	682	0.345	WT	WT	-	-	GCCCCGAGGATTGGATATCTGGATGAGGCTGCAAAGGTTGAAGAATGCCTGCTATGATGCGGGTTTCGCAAGGGTTGATGGTCATCCCTGTCCAACATTGTTTGCAAATTGGTTTCCGGTGTA	TGAAGAATGCCTGCTATGATGCGGGTTTCGCAAGGGTTGATGGTCATCCCTGTCCAACATTGTTTGCAAATTGGTTTCCGGTGTACTTCTCAACTGTGCCAGATGATTCGGAG
2	329	0.1664	WT	SNP	-	C->T	GCCCCGAGGATTGGATATCTGGATGAGGCTGCAAAGGTTGAAGAATGCCTGCTATGATGCGGGTTTCGCAAGGGTTGATGGTCATCCCTGTCCAACATTGTTTGCAAATTGGTTTCCGGTGTA	TGAAGAATGCCTGCTATGATGCGGGTTTCGCAAGGGTTGATGGTCATCCCTGTCCAACATTGTTTGCAAATTGGTTTCCGGTGTACTTtTCAACTGTGCCAGATGATTCGGAG
3	321	0.1624	SNP	SNP	C->T,G->C,T->A	C->T,G->C,T->A	GCCCCGAGGATTGGATATCTGGATGAGGCTGCAAAGGTTGAAGAATGCCTGtTATGATGCGGGTTTCGCAAGGGTTGATGGTCATCCCTGTCCAACATTcTTaGCAAATTGGTTTCCGGTGTA	TGAAGAATGCCTGtTATGATGCGGGTTTCGCAAGGGTTGATGGTCATCCCTGTCCAACATTcTTaGCAAATTGGTTTCCGGTGTACTTCTCAACTGTGCCAGATGATTCGGAG
4	300	0.1517	SNP	3D,SNP	C->T,G->C	C->T,G->C,CTT	GCCCCGAGGATTGGATATCTGGATGAGGCTGCAAAGGTTGAAGAATGCCTGtTATGATGCGGGTTTCGCAAGGGTTGATGGTCATCCCTGTCCAACATTcTTTGCAAATTGGTTTCCGGTGTA	GGTTGAAGAATGCCTGtTATGATGCGGGTTTCGCAAGGGTTGATGGTCATCCCTGTCCAACATTcTTTGCAAATTGGTTTCCGGTGTaCTCAACTGTGCCAGATGATTCGGAG
5	68	0.0344	SNP	SNP	C->T	C->T	GCCCCGAGGATTGGATATCTGGATGAGGCTGCAAAGGTTGAAGAATGCCTGtTATGATGCGGGTTTCGCAAGGGTTGATGGTCATCCCTGTCCAACATTGTTTGCAAATTGGTTTCCGGTGTA	TGAAGAATGCCTGtTATGATGCGGGTTTCGCAAGGGTTGATGGTCATCCCTGTCCAACATTGTTTGCAAATTGGTTTCCGGTGTACTTCTCAACTGTGCCAGATGATTCGGAG
6	62	0.0314	SNP	3D,SNP	G->C	G->C,CTT	GCCCCGAGGATTGGATATCTGGATGAGGCTGCAAAGGTTGAAGAATGCCTGCTATGATGCGGGTTTCGCAAGGGTTGATGGTCATCCCTGTCCAACATTcTTTGCAAATTGGTTTCCGGTGTA	GGTTGAAGAATGCCTGCTATGATGCGGGTTTCGCAAGGGTTGATGGTCATCCCTGTCCAACATTcTTTGCAAATTGGTTTCCGGTGTaCTCAACTGTGCCAGATGATTCGGAG
7	56	0.0283	SNP	SNP	G->C,T->A	G->C,T->A	GCCCCGAGGATTGGATATCTGGATGAGGCTGCAAAGGTTGAAGAATGCCTGCTATGATGCGGGTTTCGCAAGGGTTGATGGTCATCCCTGTCCAACATTcTTaGCAAATTGGTTTCCGGTGTA	TGAAGAATGCCTGCTATGATGCGGGTTTCGCAAGGGTTGATGGTCATCCCTGTCCAACATTcTTaGCAAATTGGTTTCCGGTGTACTTCTCAACTGTGCCAGATGATTCGGAG
8	55	0.0278	SNP	SNP	C->T,G->C	C->T,G->C	GCCCCGAGGATTGGATATCTGGATGAGGCTGCAAAGGTTGAAGAATGCCTGtTATGATGCGGGTTTCGCAAGGGTTGATGGTCATCCCTGTCCAACATTcTTTGCAAATTGGTTTCCGGTGTA	TGAAGAATGCCTGtTATGATGCGGGTTTCGCAAGGGTTGATGGTCATCCCTGTCCAACATTcTTTGCAAATTGGTTTCCGGTGTACTTCTCAACTGTGCCAGATGATTCGGAG
9	34	0.0172	SNP	SNP	C->T	C->T,C->T	GCCCCGAGGATTGGATATCTGGATGAGGCTGCAAAGGTTGAAGAATGCCTGtTATGATGCGGGTTTCGCAAGGGTTGATGGTCATCCCTGTCCAACATTGTTTGCAAATTGGTTTCCGGTGTA	TGAAGAATGCCTGtTATGATGCGGGTTTCGCAAGGGTTGATGGTCATCCCTGTCCAACATTGTTTGCAAATTGGTTTCCGGTGTACTTtTCAACTGTGCCAGATGATTCGGAG
10	25	0.0126	WT	3D	-	CTT	GCCCCGAGGATTGGATATCTGGATGAGGCTGCAAAGGTTGAAGAATGCCTGCTATGATGCGGGTTTCGCAAGGGTTGATGGTCATCCCTGTCCAACATTGTTTGCAAATTGGTTTCCGGTGTA	GGTTGAAGAATGCCTGCTATGATGCGGGTTTCGCAAGGGTTGATGGTCATCCCTGTCCAACATTGTTTGCAAATTGGTTTCCGGTGTaCTCAACTGTGCCAGATGATTCGGAG
11	23	0.0116	SNP	SNP	A->G	A->G	GCCCCGAGGATTGGATATCTGGATGAGGCTGCAAAGGTTGAAGgATGCCTGCTATGATGCGGGTTTCGCAAGGGTTGATGGTCATCCCTGTCCAACATTGTTTGCAAATTGGTTTCCGGTGTA	TGAAGgATGCCTGCTATGATGCGGGTTTCGCAAGGGTTGATGGTCATCCCTGTCCAACATTGTTTGCAAATTGGTTTCCGGTGTACTTCTCAACTGTGCCAGATGATTCGGAG
12	22	0.0111	SNP	3D,SNP	A->G,C->T,G->C,T->A	C->T,G->C,T->A,CTT	GCCCCGAGGATTGGATATCTGGATGgGGCTGCAAAGGTTGAAGAATGCCTGtTATGATGCGGGTTTCGCAAGGGTTGATGGTCATCCCTGTCCAACATTcTTaGCAAATTGGTTTCCGGTGTA	GGTTGAAGAATGCCTGtTATGATGCGGGTTTCGCAAGGGTTGATGGTCATCCCTGTCCAACATTcTTaGCAAATTGGTTTCCGGTGTaCTCAACTGTGCCAGATGATTCGGAG
017-ref12959
1	939	0.4855	WT	WT	-	-	GCCCCGAGGATTGGATATCTGGATGAGGCTGCAAAGGTTGAAGAATGCCTGCTATGATGCGGGTTTCGCAAGGGTTGATGGTCATCCCTGTCCAACATTGTTTGCAAATTGGTTTCCGGTGTA	TGAAGAATGCCTGCTATGATGCGGGTTTCGCAAGGGTTGATGGTCATCCCTGTCCAACATTGTTTGCAAATTGGTTTCCGGTGTACTTCTCAACTGTGCCAGATGATTCGGAG
2	258	0.1334	WT	SNP	-	C->T	GCCCCGAGGATTGGATATCTGGATGAGGCTGCAAAGGTTGAAGAATGCCTGCTATGATGCGGGTTTCGCAAGGGTTGATGGTCATCCCTGTCCAACATTGTTTGCAAATTGGTTTCCGGTGTA	TGAAGAATGCCTGCTATGATGCGGGTTTCGCAAGGGTTGATGGTCATCCCTGTCCAACATTGTTTGCAAATTGGTTTCCGGTGTACTTtTCAACTGTGCCAGATGATTCGGAG
3	233	0.1205	SNP	SNP	C->T,G->C,T->A	C->T,G->C,T->A	GCCCCGAGGATTGGATATCTGGATGAGGCTGCAAAGGTTGAAGAATGCCTGtTATGATGCGGGTTTCGCAAGGGTTGATGGTCATCCCTGTCCAACATTcTTaGCAAATTGGTTTCCGGTGTA	TGAAGAATGCCTGtTATGATGCGGGTTTCGCAAGGGTTGATGGTCATCCCTGTCCAACATTcTTaGCAAATTGGTTTCCGGTGTACTTCTCAACTGTGCCAGATGATTCGGAG
4	224	0.1158	SNP	3D,SNP	C->T,G->C	C->T,G->C,CTT	GCCCCGAGGATTGGATATCTGGATGAGGCTGCAAAGGTTGAAGAATGCCTGtTATGATGCGGGTTTCGCAAGGGTTGATGGTCATCCCTGTCCAACATTcTTTGCAAATTGGTTTCCGGTGTA	GGTTGAAGAATGCCTGtTATGATGCGGGTTTCGCAAGGGTTGATGGTCATCCCTGTCCAACATTcTTTGCAAATTGGTTTCCGGTGTaCTCAACTGTGCCAGATGATTCGGAG
5	83	0.0429	SNP	SNP	C->T	C->T,C->T	GCCCCGAGGATTGGATATCTGGATGAGGCTGCAAAGGTTGAAGAATGCCTGtTATGATGCGGGTTTCGCAAGGGTTGATGGTCATCCCTGTCCAACATTGTTTGCAAATTGGTTTCCGGTGTA	TGAAGAATGCCTGtTATGATGCGGGTTTCGCAAGGGTTGATGGTCATCCCTGTCCAACATTGTTTGCAAATTGGTTTCCGGTGTACTTtTCAACTGTGCCAGATGATTCGGAG
6	51	0.0264	SNP	SNP	G->C,T->A	G->C,T->A	GCCCCGAGGATTGGATATCTGGATGAGGCTGCAAAGGTTGAAGAATGCCTGCTATGATGCGGGTTTCGCAAGGGTTGATGGTCATCCCTGTCCAACATTcTTaGCAAATTGGTTTCCGGTGTA	TGAAGAATGCCTGCTATGATGCGGGTTTCGCAAGGGTTGATGGTCATCCCTGTCCAACATTcTTaGCAAATTGGTTTCCGGTGTACTTCTCAACTGTGCCAGATGATTCGGAG
7	41	0.0212	SNP	SNP	C->T,G->C	C->T,G->C	GCCCCGAGGATTGGATATCTGGATGAGGCTGCAAAGGTTGAAGAATGCCTGtTATGATGCGGGTTTCGCAAGGGTTGATGGTCATCCCTGTCCAACATTcTTTGCAAATTGGTTTCCGGTGTA	TGAAGAATGCCTGtTATGATGCGGGTTTCGCAAGGGTTGATGGTCATCCCTGTCCAACATTcTTTGCAAATTGGTTTCCGGTGTACTTCTCAACTGTGCCAGATGATTCGGAG
8	41	0.0212	SNP	3D,SNP	C->T	C->T,G->C,CTT	GCCCCGAGGATTGGATATCTGGATGAGGCTGCAAAGGTTGAAGAATGCCTGtTATGATGCGGGTTTCGCAAGGGTTGATGGTCAT	GGTTGAAGAATGCCTGtTATGATGCGGGTTTCGCAAGGGTTGATGGTCATCCCTGTCCAACATTcTTTGCAAATTGGTTTCCGGTGTaCTCAACTGTGCCAGATGATTCGGAG
9	35	0.0181	SNP	3D,SNP	G->C	G->C,CTT	GCCCCGAGGATTGGATATCTGGATGAGGCTGCAAAGGTTGAAGAATGCCTGCTATGATGCGGGTTTCGCAAGGGTTGATGGTCATCCCTGTCCAACATTcTTTGCAAATTGGTTTCCGGTGTA	GGTTGAAGAATGCCTGCTATGATGCGGGTTTCGCAAGGGTTGATGGTCATCCCTGTCCAACATTcTTTGCAAATTGGTTTCCGGTGTaCTCAACTGTGCCAGATGATTCGGAG
10	29	0.015	WT	3D	-	CTT	GCCCCGAGGATTGGATATCTGGATGAGGCTGCAAAGGTTGAAGAATGCCTGCTATGATGCGGGTTTCGCAAGGGTTGATGGTCATCCCTGTCCAACATTGTTTGCAAATTGGTTTCCGGTGTA	GGTTGAAGAATGCCTGCTATGATGCGGGTTTCGCAAGGGTTGATGGTCATCCCTGTCCAACATTGTTTGCAAATTGGTTTCCGGTGTaCTCAACTGTGCCAGATGATTCGGAG
018-ref12959
1	1156	0.5987	WT	WT	-	-	GCCCCGAGGATTGGATATCTGGATGAGGCTGCAAAGGTTGAAGAATGCCTGCTATGATGCGGGTTTCGCAAGGGTTGATGGTCATCCCTGTCCAACATTGTTTGCAAATTGGTTTCCGGTGTA	TGAAGAATGCCTGCTATGATGCGGGTTTCGCAAGGGTTGATGGTCATCCCTGTCCAACATTGTTTGCAAATTGGTTTCCGGTGTACTTCTCAACTGTGCCAGATGATTCGGAG
2	261	0.1352	WT	SNP	-	C->T	GCCCCGAGGATTGGATATCTGGATGAGGCTGCAAAGGTTGAAGAATGCCTGCTATGATGCGGGTTTCGCAAGGGTTGATGGTCATCCCTGTCCAACATTGTTTGCAAATTGGTTTCCGGTGTA	TGAAGAATGCCTGCTATGATGCGGGTTTCGCAAGGGTTGATGGTCATCCCTGTCCAACATTGTTTGCAAATTGGTTTCCGGTGTACTTtTCAACTGTGCCAGATGATTCGGAG
3	188	0.0974	SNP	SNP	C->T,G->C,T->A	C->T,G->C,T->A	GCCCCGAGGATTGGATATCTGGATGAGGCTGCAAAGGTTGAAGAATGCCTGtTATGATGCGGGTTTCGCAAGGGTTGATGGTCATCCCTGTCCAACATTcTTaGCAAATTGGTTTCCGGTGTA	TGAAGAATGCCTGtTATGATGCGGGTTTCGCAAGGGTTGATGGTCATCCCTGTCCAACATTcTTaGCAAATTGGTTTCCGGTGTACTTCTCAACTGTGCCAGATGATTCGGAG
4	188	0.0974	SNP	3D,SNP	C->T,G->C	C->T,G->C,CTT	GCCCCGAGGATTGGATATCTGGATGAGGCTGCAAAGGTTGAAGAATGCCTGtTATGATGCGGGTTTCGCAAGGGTTGATGGTCATCCCTGTCCAACATTcTTTGCAAATTGGTTTCCGGTGTA	GGTTGAAGAATGCCTGtTATGATGCGGGTTTCGCAAGGGTTGATGGTCATCCCTGTCCAACATTcTTTGCAAATTGGTTTCCGGTGTaCTCAACTGTGCCAGATGATTCGGAG
5	59	0.0306	SNP	SNP	C->T	C->T	GCCCCGAGGATTGGATATCTGGATGAGGCTGCAAAGGTTGAAGAATGCCTGtTATGATGCGGGTTTCGCAAGGGTTGATGGTCATCCCTGTCCAACATTGTTTGCAAATTGGTTTCCGGTGTA	TGAAGAATGCCTGtTATGATGCGGGTTTCGCAAGGGTTGATGGTCATCCCTGTCCAACATTGTTTGCAAATTGGTTTCCGGTGTACTTCTCAACTGTGCCAGATGATTCGGAG
6	29	0.015	SNP	WT	A->G	-	GCCCCGAGGATTGGATATCTGGATGAGGCTGCAAAGGTTGAgGAATGCCTGCTATGATGCGGGTTTCGCAAGGGTTGATGGTCATCCCTGTCCAACATTGTTTGCAAATTGGTTTCCGGTGTA	GAATGCCTGCTATGATGCGGGTTTCGCAAGGGTTGATGGTCATCCCTGTCCAACATTGTTTGCAAATTGGTTTCCGGTGTACTTCTCAACTGTGCCAGATGATTCGGAG
7	27	0.014	WT	SNP	-	C->T,G->A	GCCCCGAGGATTGGATATCTGGATGAGGCTGCAAAGGTTGAAGAATGCCTGCTATGATGCGGGTTTCGCAAGGGTTGATGGTCATCCCTGTCCAACATTGTTTGCAAATTGGTTTCCGGTGTA	TGAAGAATGCCTGCTATGATGCGGGTTTCGCAAGGGTTGATGGTCATCCCTGTCCAACATTGTTTGCAAATTGGTTTCCGGTGTACTTtTCAACTGTGCCAGATaATTCGGAG
8	23	0.0119	SNP	3D,SNP	C->T	C->T,G->C,CTT	GCCCCGAGGATTGGATATCTGGATGAGGCTGCAAAGGTTGAAGAATGCCTGtTATGATGCGGGTTTCGCAAGGGTTGATGGTCAT	GGTTGAAGAATGCCTGtTATGATGCGGGTTTCGCAAGGGTTGATGGTCATCCCTGTCCAACATTcTTTGCAAATTGGTTTCCGGTGTaCTCAACTGTGCCAGATGATTCGGAG
019-ref12959
1	1010	0.5241	WT	WT	-	-	GCCCCGAGGATTGGATATCTGGATGAGGCTGCAAAGGTTGAAGAATGCCTGCTATGATGCGGGTTTCGCAAGGGTTGATGGTCATCCCTGTCCAACATTGTTTGCAAATTGGTTTCCGGTGTA	TGAAGAATGCCTGCTATGATGCGGGTTTCGCAAGGGTTGATGGTCATCCCTGTCCAACATTGTTTGCAAATTGGTTTCCGGTGTACTTCTCAACTGTGCCAGATGATTCGGAG
2	260	0.1349	SNP	SNP	C->T,G->C,T->A	C->T,G->C,T->A	GCCCCGAGGATTGGATATCTGGATGAGGCTGCAAAGGTTGAAGAATGCCTGtTATGATGCGGGTTTCGCAAGGGTTGATGGTCATCCCTGTCCAACATTcTTaGCAAATTGGTTTCCGGTGTA	TGAAGAATGCCTGtTATGATGCGGGTTTCGCAAGGGTTGATGGTCATCCCTGTCCAACATTcTTaGCAAATTGGTTTCCGGTGTACTTCTCAACTGTGCCAGATGATTCGGAG
3	258	0.1339	WT	SNP	-	C->T	GCCCCGAGGATTGGATATCTGGATGAGGCTGCAAAGGTTGAAGAATGCCTGCTATGATGCGGGTTTCGCAAGGGTTGATGGTCATCCCTGTCCAACATTGTTTGCAAATTGGTTTCCGGTGTA	TGAAGAATGCCTGCTATGATGCGGGTTTCGCAAGGGTTGATGGTCATCCCTGTCCAACATTGTTTGCAAATTGGTTTCCGGTGTACTTtTCAACTGTGCCAGATGATTCGGAG
4	221	0.1147	SNP	3D,SNP	C->T,G->C	C->T,G->C,CTT	GCCCCGAGGATTGGATATCTGGATGAGGCTGCAAAGGTTGAAGAATGCCTGtTATGATGCGGGTTTCGCAAGGGTTGATGGTCATCCCTGTCCAACATTcTTTGCAAATTGGTTTCCGGTGTA	GGTTGAAGAATGCCTGtTATGATGCGGGTTTCGCAAGGGTTGATGGTCATCCCTGTCCAACATTcTTTGCAAATTGGTTTCCGGTGTaCTCAACTGTGCCAGATGATTCGGAG
5	59	0.0306	SNP	SNP	C->T	C->T,G->C,T->A	GCCCCGAGGATTGGATATCTGGATGAGGCTGCAAAGGTTGAAGAATGCCTGtTATGATGCGGGTTTCGCAAGGGTTGATGGTCAT	TGAAGAATGCCTGtTATGATGCGGGTTTCGCAAGGGTTGATGGTCATCCCTGTCCAACATTcTTaGCAAATTGGTTTCCGGTGTACTTCTCAACTGTGCCAGATGATTCGGAG
6	53	0.0275	SNP	3D,SNP	C->T	C->T,G->C,CTT	GCCCCGAGGATTGGATATCTGGATGAGGCTGCAAAGGTTGAAGAATGCCTGtTATGATGCGGGTTTCGCAAGGGTTGATGGTCAT	GGTTGAAGAATGCCTGtTATGATGCGGGTTTCGCAAGGGTTGATGGTCATCCCTGTCCAACATTcTTTGCAAATTGGTTTCCGGTGTaCTCAACTGTGCCAGATGATTCGGAG
7	50	0.0259	WT	3D	-	CTT	GCCCCGAGGATTGGATATCTGGATGAGGCTGCAAAGGTTGAAGAATGCCTGCTATGATGCGGGTTTCGCAAGGGTTGATGGTCATCCCTGTCCAACATTGTTTGCAAATTGGTTTCCGGTGTA	GGTTGAAGAATGCCTGCTATGATGCGGGTTTCGCAAGGGTTGATGGTCATCCCTGTCCAACATTGTTTGCAAATTGGTTTCCGGTGTaCTCAACTGTGCCAGATGATTCGGAG
8	16	0.0083	1I	WT	G	-	GCCCCGAGgGATTGGATATCTGGATGAGGCTGCAAAGGTTGAAGAATGCCTGCTATGATGCGGGTTTCGCAAGGGTTGATGGTCATCCCTGTCCAACATTGTTTGCAAATTGGTTTCCGGTGT	TGAAGAATGCCTGCTATGATGCGGGTTTCGCAAGGGTTGATGGTCATCCCTGTCCAACATTGTTTGCAAATTGGTTTCCGGTGTACTTCTCAACTGTGCCAGATGATTCGGAG
020-ref12959
1	689	0.3508	WT	WT	-	-	GCCCCGAGGATTGGATATCTGGATGAGGCTGCAAAGGTTGAAGAATGCCTGCTATGATGCGGGTTTCGCAAGGGTTGATGGTCATCCCTGTCCAACATTGTTTGCAAATTGGTTTCCGGTGTA	TGAAGAATGCCTGCTATGATGCGGGTTTCGCAAGGGTTGATGGTCATCCCTGTCCAACATTGTTTGCAAATTGGTTTCCGGTGTACTTCTCAACTGTGCCAGATGATTCGGAG
2	354	0.1802	WT	SNP	-	C->T	GCCCCGAGGATTGGATATCTGGATGAGGCTGCAAAGGTTGAAGAATGCCTGCTATGATGCGGGTTTCGCAAGGGTTGATGGTCATCCCTGTCCAACATTGTTTGCAAATTGGTTTCCGGTGTA	TGAAGAATGCCTGCTATGATGCGGGTTTCGCAAGGGTTGATGGTCATCCCTGTCCAACATTGTTTGCAAATTGGTTTCCGGTGTACTTtTCAACTGTGCCAGATGATTCGGAG
3	342	0.1741	SNP	SNP	C->T,G->C,T->A	C->T,G->C,T->A	GCCCCGAGGATTGGATATCTGGATGAGGCTGCAAAGGTTGAAGAATGCCTGtTATGATGCGGGTTTCGCAAGGGTTGATGGTCATCCCTGTCCAACATTcTTaGCAAATTGGTTTCCGGTGTA	TGAAGAATGCCTGtTATGATGCGGGTTTCGCAAGGGTTGATGGTCATCCCTGTCCAACATTcTTaGCAAATTGGTTTCCGGTGTACTTCTCAACTGTGCCAGATGATTCGGAG
4	323	0.1645	SNP	3D,SNP	C->T,G->C	C->T,G->C,CTT	GCCCCGAGGATTGGATATCTGGATGAGGCTGCAAAGGTTGAAGAATGCCTGtTATGATGCGGGTTTCGCAAGGGTTGATGGTCATCCCTGTCCAACATTcTTTGCAAATTGGTTTCCGGTGTA	GGTTGAAGAATGCCTGtTATGATGCGGGTTTCGCAAGGGTTGATGGTCATCCCTGTCCAACATTcTTTGCAAATTGGTTTCCGGTGTaCTCAACTGTGCCAGATGATTCGGAG
5	110	0.056	SNP	SNP	C->T	C->T	GCCCCGAGGATTGGATATCTGGATGAGGCTGCAAAGGTTGAAGAATGCCTGtTATGATGCGGGTTTCGCAAGGGTTGATGGTCATCCCTGTCCAACATTGTTTGCAAATTGGTTTCCGGTGTA	TGAAGAATGCCTGtTATGATGCGGGTTTCGCAAGGGTTGATGGTCATCCCTGTCCAACATTGTTTGCAAATTGGTTTCCGGTGTACTTCTCAACTGTGCCAGATGATTCGGAG
6	52	0.0265	SNP	SNP	C->T,G->C	C->T,G->C	GCCCCGAGGATTGGATATCTGGATGAGGCTGCAAAGGTTGAAGAATGCCTGtTATGATGCGGGTTTCGCAAGGGTTGATGGTCATCCCTGTCCAACATTcTTTGCAAATTGGTTTCCGGTGTA	TGAAGAATGCCTGtTATGATGCGGGTTTCGCAAGGGTTGATGGTCATCCCTGTCCAACATTcTTTGCAAATTGGTTTCCGGTGTACTTCTCAACTGTGCCAGATGATTCGGAG
7	48	0.0244	SNP	3D,SNP	G->C	G->C,CTT	GCCCCGAGGATTGGATATCTGGATGAGGCTGCAAAGGTTGAAGAATGCCTGCTATGATGCGGGTTTCGCAAGGGTTGATGGTCATCCCTGTCCAACATTcTTTGCAAATTGGTTTCCGGTGTA	GGTTGAAGAATGCCTGCTATGATGCGGGTTTCGCAAGGGTTGATGGTCATCCCTGTCCAACATTcTTTGCAAATTGGTTTCCGGTGTaCTCAACTGTGCCAGATGATTCGGAG
8	46	0.0234	WT	3D	-	CTT	GCCCCGAGGATTGGATATCTGGATGAGGCTGCAAAGGTTGAAGAATGCCTGCTATGATGCGGGTTTCGCAAGGGTTGATGGTCATCCCTGTCCAACATTGTTTGCAAATTGGTTTCCGGTGTA	GGTTGAAGAATGCCTGCTATGATGCGGGTTTCGCAAGGGTTGATGGTCATCCCTGTCCAACATTGTTTGCAAATTGGTTTCCGGTGTaCTCAACTGTGCCAGATGATTCGGAG
021-ref12959
1	887	0.4629	WT	WT	-	-	GCCCCGAGGATTGGATATCTGGATGAGGCTGCAAAGGTTGAAGAATGCCTGCTATGATGCGGGTTTCGCAAGGGTTGATGGTCATCCCTGTCCAACATTGTTTGCAAATTGGTTTCCGGTGTA	TGAAGAATGCCTGCTATGATGCGGGTTTCGCAAGGGTTGATGGTCATCCCTGTCCAACATTGTTTGCAAATTGGTTTCCGGTGTACTTCTCAACTGTGCCAGATGATTCGGAG
2	337	0.1759	WT	SNP	-	C->T	GCCCCGAGGATTGGATATCTGGATGAGGCTGCAAAGGTTGAAGAATGCCTGCTATGATGCGGGTTTCGCAAGGGTTGATGGTCATCCCTGTCCAACATTGTTTGCAAATTGGTTTCCGGTGTA	TGAAGAATGCCTGCTATGATGCGGGTTTCGCAAGGGTTGATGGTCATCCCTGTCCAACATTGTTTGCAAATTGGTTTCCGGTGTACTTtTCAACTGTGCCAGATGATTCGGAG
3	257	0.1341	SNP	SNP	C->T,G->C,T->A	C->T,G->C,T->A	GCCCCGAGGATTGGATATCTGGATGAGGCTGCAAAGGTTGAAGAATGCCTGtTATGATGCGGGTTTCGCAAGGGTTGATGGTCATCCCTGTCCAACATTcTTaGCAAATTGGTTTCCGGTGTA	TGAAGAATGCCTGtTATGATGCGGGTTTCGCAAGGGTTGATGGTCATCCCTGTCCAACATTcTTaGCAAATTGGTTTCCGGTGTACTTCTCAACTGTGCCAGATGATTCGGAG
4	253	0.132	SNP	3D,SNP	C->T,G->C	C->T,G->C,CTT	GCCCCGAGGATTGGATATCTGGATGAGGCTGCAAAGGTTGAAGAATGCCTGtTATGATGCGGGTTTCGCAAGGGTTGATGGTCATCCCTGTCCAACATTcTTTGCAAATTGGTTTCCGGTGTA	GGTTGAAGAATGCCTGtTATGATGCGGGTTTCGCAAGGGTTGATGGTCATCCCTGTCCAACATTcTTTGCAAATTGGTTTCCGGTGTaCTCAACTGTGCCAGATGATTCGGAG
5	85	0.0444	SNP	SNP	C->T	C->T	GCCCCGAGGATTGGATATCTGGATGAGGCTGCAAAGGTTGAAGAATGCCTGtTATGATGCGGGTTTCGCAAGGGTTGATGGTCATCCCTGTCCAACATTGTTTGCAAATTGGTTTCCGGTGTA	TGAAGAATGCCTGtTATGATGCGGGTTTCGCAAGGGTTGATGGTCATCCCTGTCCAACATTGTTTGCAAATTGGTTTCCGGTGTACTTCTCAACTGTGCCAGATGATTCGGAG
6	43	0.0224	SNP	3D,SNP	C->T	C->T,G->C,CTT	GCCCCGAGGATTGGATATCTGGATGAGGCTGCAAAGGTTGAAGAATGCCTGtTATGATGCGGGTTTCGCAAGGGTTGATGGTCAT	GGTTGAAGAATGCCTGtTATGATGCGGGTTTCGCAAGGGTTGATGGTCATCCCTGTCCAACATTcTTTGCAAATTGGTTTCCGGTGTaCTCAACTGTGCCAGATGATTCGGAG
7	32	0.0167	SNP	SNP	C->T,G->C	C->T,G->C	GCCCCGAGGATTGGATATCTGGATGAGGCTGCAAAGGTTGAAGAATGCCTGtTATGATGCGGGTTTCGCAAGGGTTGATGGTCATCCCTGTCCAACATTcTTTGCAAATTGGTTTCCGGTGTA	TGAAGAATGCCTGtTATGATGCGGGTTTCGCAAGGGTTGATGGTCATCCCTGTCCAACATTcTTTGCAAATTGGTTTCCGGTGTACTTCTCAACTGTGCCAGATGATTCGGAG
8	22	0.0115	SNP	WT	A->G	-	GCCCCGAGGATTGGATATCTGGATGAGGCTGCAAAGGTTGgAGAATGCCTGCTATGATGCGGGTTTCGCAAGGGTTGATGGTCATCCCTGTCCAACATTGTTTGCAAATTGGTTTCCGGTGTA	AGAATGCCTGCTATGATGCGGGTTTCGCAAGGGTTGATGGTCATCCCTGTCCAACATTGTTTGCAAATTGGTTTCCGGTGTACTTCTCAACTGTGCCAGATGATTCGGAG
022-ref12959
1	880	0.4636	WT	WT	-	-	GCCCCGAGGATTGGATATCTGGATGAGGCTGCAAAGGTTGAAGAATGCCTGCTATGATGCGGGTTTCGCAAGGGTTGATGGTCATCCCTGTCCAACATTGTTTGCAAATTGGTTTCCGGTGTA	TGAAGAATGCCTGCTATGATGCGGGTTTCGCAAGGGTTGATGGTCATCCCTGTCCAACATTGTTTGCAAATTGGTTTCCGGTGTACTTCTCAACTGTGCCAGATGATTCGGAG
2	384	0.2023	WT	SNP	-	C->T	GCCCCGAGGATTGGATATCTGGATGAGGCTGCAAAGGTTGAAGAATGCCTGCTATGATGCGGGTTTCGCAAGGGTTGATGGTCATCCCTGTCCAACATTGTTTGCAAATTGGTTTCCGGTGTA	TGAAGAATGCCTGCTATGATGCGGGTTTCGCAAGGGTTGATGGTCATCCCTGTCCAACATTGTTTGCAAATTGGTTTCCGGTGTACTTtTCAACTGTGCCAGATGATTCGGAG
3	265	0.1396	SNP	3D,SNP	C->T,G->C	C->T,G->C,CTT	GCCCCGAGGATTGGATATCTGGATGAGGCTGCAAAGGTTGAAGAATGCCTGtTATGATGCGGGTTTCGCAAGGGTTGATGGTCATCCCTGTCCAACATTcTTTGCAAATTGGTTTCCGGTGTA	GGTTGAAGAATGCCTGtTATGATGCGGGTTTCGCAAGGGTTGATGGTCATCCCTGTCCAACATTcTTTGCAAATTGGTTTCCGGTGTaCTCAACTGTGCCAGATGATTCGGAG
4	205	0.108	SNP	SNP	C->T,G->C,T->A	C->T,G->C,T->A	GCCCCGAGGATTGGATATCTGGATGAGGCTGCAAAGGTTGAAGAATGCCTGtTATGATGCGGGTTTCGCAAGGGTTGATGGTCATCCCTGTCCAACATTcTTaGCAAATTGGTTTCCGGTGTA	TGAAGAATGCCTGtTATGATGCGGGTTTCGCAAGGGTTGATGGTCATCCCTGTCCAACATTcTTaGCAAATTGGTTTCCGGTGTACTTCTCAACTGTGCCAGATGATTCGGAG
5	69	0.0364	SNP	SNP	C->T	C->T	GCCCCGAGGATTGGATATCTGGATGAGGCTGCAAAGGTTGAAGAATGCCTGtTATGATGCGGGTTTCGCAAGGGTTGATGGTCATCCCTGTCCAACATTGTTTGCAAATTGGTTTCCGGTGTA	TGAAGAATGCCTGtTATGATGCGGGTTTCGCAAGGGTTGATGGTCATCCCTGTCCAACATTGTTTGCAAATTGGTTTCCGGTGTACTTCTCAACTGTGCCAGATGATTCGGAG
6	62	0.0327	SNP	3D,SNP	C->T	C->T,G->C,CTT	GCCCCGAGGATTGGATATCTGGATGAGGCTGCAAAGGTTGAAGAATGCCTGtTATGATGCGGGTTTCGCAAGGGTTGATGGTCAT	GGTTGAAGAATGCCTGtTATGATGCGGGTTTCGCAAGGGTTGATGGTCATCCCTGTCCAACATTcTTTGCAAATTGGTTTCCGGTGTaCTCAACTGTGCCAGATGATTCGGAG
7	17	0.009	SNP	SNP	A->G,C->T,G->C,T->A	C->T,G->C,T->A	GCCCCGAGGATTGGATATCTGGATGAGGCTGCAAAGGTTGAgGAATGCCTGtTATGATGCGGGTTTCGCAAGGGTTGATGGTCATCCCTGTCCAACATTcTTaGCAAATTGGTTTCCGGTGTA	GAATGCCTGtTATGATGCGGGTTTCGCAAGGGTTGATGGTCATCCCTGTCCAACATTcTTaGCAAATTGGTTTCCGGTGTACTTCTCAACTGTGCCAGATGATTCGGAG
8	16	0.0084	SNP	SNP	T->C	T->C,C->T	GCCCCGAGGATTGGATATCTGGATGAGGCTGCAAAGGTTGAAGAATGCCTGCTATGATGCGGGTTTCGCAAGGGTTGATGGTCATCCCTGcCCAACATTGTTTGCAAATTGGTTTCCGGTGTAC	TGAAGAATGCCTGCTATGATGCGGGTTTCGCAAGGGTTGATGGTCATCCCTGcCCAACATTGTTTGCAAATTGGTTTCCGGTGTACTTtTCAACTGTGCCAGATGATTCGGAG
023-ref12959
1	717	0.3666	WT	WT	-	-	GCCCCGAGGATTGGATATCTGGATGAGGCTGCAAAGGTTGAAGAATGCCTGCTATGATGCGGGTTTCGCAAGGGTTGATGGTCATCCCTGTCCAACATTGTTTGCAAATTGGTTTCCGGTGTA	TGAAGAATGCCTGCTATGATGCGGGTTTCGCAAGGGTTGATGGTCATCCCTGTCCAACATTGTTTGCAAATTGGTTTCCGGTGTACTTCTCAACTGTGCCAGATGATTCGGAG
2	379	0.1938	WT	SNP	-	C->T	GCCCCGAGGATTGGATATCTGGATGAGGCTGCAAAGGTTGAAGAATGCCTGCTATGATGCGGGTTTCGCAAGGGTTGATGGTCATCCCTGTCCAACATTGTTTGCAAATTGGTTTCCGGTGTA	TGAAGAATGCCTGCTATGATGCGGGTTTCGCAAGGGTTGATGGTCATCCCTGTCCAACATTGTTTGCAAATTGGTTTCCGGTGTACTTtTCAACTGTGCCAGATGATTCGGAG
3	293	0.1498	SNP	3D,SNP	C->T,G->C	C->T,G->C,CTT	GCCCCGAGGATTGGATATCTGGATGAGGCTGCAAAGGTTGAAGAATGCCTGtTATGATGCGGGTTTCGCAAGGGTTGATGGTCATCCCTGTCCAACATTcTTTGCAAATTGGTTTCCGGTGTA	GGTTGAAGAATGCCTGtTATGATGCGGGTTTCGCAAGGGTTGATGGTCATCCCTGTCCAACATTcTTTGCAAATTGGTTTCCGGTGTaCTCAACTGTGCCAGATGATTCGGAG
4	236	0.1207	SNP	SNP	C->T,G->C,T->A	C->T,G->C,T->A	GCCCCGAGGATTGGATATCTGGATGAGGCTGCAAAGGTTGAAGAATGCCTGtTATGATGCGGGTTTCGCAAGGGTTGATGGTCATCCCTGTCCAACATTcTTaGCAAATTGGTTTCCGGTGTA	TGAAGAATGCCTGtTATGATGCGGGTTTCGCAAGGGTTGATGGTCATCCCTGTCCAACATTcTTaGCAAATTGGTTTCCGGTGTACTTCTCAACTGTGCCAGATGATTCGGAG
5	90	0.046	SNP	SNP	C->T	C->T	GCCCCGAGGATTGGATATCTGGATGAGGCTGCAAAGGTTGAAGAATGCCTGtTATGATGCGGGTTTCGCAAGGGTTGATGGTCATCCCTGTCCAACATTGTTTGCAAATTGGTTTCCGGTGTA	TGAAGAATGCCTGtTATGATGCGGGTTTCGCAAGGGTTGATGGTCATCCCTGTCCAACATTGTTTGCAAATTGGTTTCCGGTGTACTTCTCAACTGTGCCAGATGATTCGGAG
6	52	0.0266	SNP	3D,SNP	G->C	G->C,CTT	GCCCCGAGGATTGGATATCTGGATGAGGCTGCAAAGGTTGAAGAATGCCTGCTATGATGCGGGTTTCGCAAGGGTTGATGGTCATCCCTGTCCAACATTcTTTGCAAATTGGTTTCCGGTGTA	GGTTGAAGAATGCCTGCTATGATGCGGGTTTCGCAAGGGTTGATGGTCATCCCTGTCCAACATTcTTTGCAAATTGGTTTCCGGTGTaCTCAACTGTGCCAGATGATTCGGAG
7	51	0.0261	SNP	SNP	C->T	C->T,C->T	GCCCCGAGGATTGGATATCTGGATGAGGCTGCAAAGGTTGAAGAATGCCTGtTATGATGCGGGTTTCGCAAGGGTTGATGGTCATCCCTGTCCAACATTGTTTGCAAATTGGTTTCCGGTGTA	TGAAGAATGCCTGtTATGATGCGGGTTTCGCAAGGGTTGATGGTCATCCCTGTCCAACATTGTTTGCAAATTGGTTTCCGGTGTACTTtTCAACTGTGCCAGATGATTCGGAG
8	47	0.024	SNP	SNP	C->T,G->C	C->T,G->C	GCCCCGAGGATTGGATATCTGGATGAGGCTGCAAAGGTTGAAGAATGCCTGtTATGATGCGGGTTTCGCAAGGGTTGATGGTCATCCCTGTCCAACATTcTTTGCAAATTGGTTTCCGGTGTA	TGAAGAATGCCTGtTATGATGCGGGTTTCGCAAGGGTTGATGGTCATCCCTGTCCAACATTcTTTGCAAATTGGTTTCCGGTGTACTTCTCAACTGTGCCAGATGATTCGGAG
9	36	0.0184	SNP	SNP	G->C,T->A	G->C,T->A	GCCCCGAGGATTGGATATCTGGATGAGGCTGCAAAGGTTGAAGAATGCCTGCTATGATGCGGGTTTCGCAAGGGTTGATGGTCATCCCTGTCCAACATTcTTaGCAAATTGGTTTCCGGTGTA	TGAAGAATGCCTGCTATGATGCGGGTTTCGCAAGGGTTGATGGTCATCCCTGTCCAACATTcTTaGCAAATTGGTTTCCGGTGTACTTCTCAACTGTGCCAGATGATTCGGAG
10	30	0.0153	WT	3D	-	CTT	GCCCCGAGGATTGGATATCTGGATGAGGCTGCAAAGGTTGAAGAATGCCTGCTATGATGCGGGTTTCGCAAGGGTTGATGGTCATCCCTGTCCAACATTGTTTGCAAATTGGTTTCCGGTGTA	GGTTGAAGAATGCCTGCTATGATGCGGGTTTCGCAAGGGTTGATGGTCATCCCTGTCCAACATTGTTTGCAAATTGGTTTCCGGTGTaCTCAACTGTGCCAGATGATTCGGAG
11	25	0.0128	SNP	WT	T->C	-	GCCCCGAGGATTGGAcATCTGGATGAGGCTGCAAAGGTTGAAGAATGCCTGCTATGATGCGGGTTTCGCAAGGGTTGATGGTCATCCCTGTCCAACATTGTTTGCAAATTGGTTTCCGGTGTA	TGAAGAATGCCTGCTATGATGCGGGTTTCGCAAGGGTTGATGGTCATCCCTGTCCAACATTGTTTGCAAATTGGTTTCCGGTGTACTTCTCAACTGTGCCAGATGATTCGGAG
024-ref12959
1	1548	0.7943	WT	WT	-	-	GCCCCGAGGATTGGATATCTGGATGAGGCTGCAAAGGTTGAAGAATGCCTGCTATGATGCGGGTTTCGCAAGGGTTGATGGTCATCCCTGTCCAACATTGTTTGCAAATTGGTTTCCGGTGTA	TGAAGAATGCCTGCTATGATGCGGGTTTCGCAAGGGTTGATGGTCATCCCTGTCCAACATTGTTTGCAAATTGGTTTCCGGTGTACTTCTCAACTGTGCCAGATGATTCGGAG
2	96	0.0493	SNP	SNP	C->T,G->C,T->A	C->T,G->C,T->A	GCCCCGAGGATTGGATATCTGGATGAGGCTGCAAAGGTTGAAGAATGCCTGtTATGATGCGGGTTTCGCAAGGGTTGATGGTCATCCCTGTCCAACATTcTTaGCAAATTGGTTTCCGGTGTA	TGAAGAATGCCTGtTATGATGCGGGTTTCGCAAGGGTTGATGGTCATCCCTGTCCAACATTcTTaGCAAATTGGTTTCCGGTGTACTTCTCAACTGTGCCAGATGATTCGGAG
3	57	0.0292	Large_Indel	WT	----	-	GCCCCGAGGATTGGATATCTGGATGAGGCTGCAAAGGTTGAAGAATG	TGAAGAATGCCTGCTATGATGCGGGTTTCGCAAGGGTTGATGGTCATCCCTGTCCAACATTGTTTGCAAATTGGTTTCCGGTGTACTTCTCAACTGTGCCAGATGATTCGGAG
4	57	0.0292	SNP	SNP	T->A	T->A	GCCCCGAGGATTGGATATCTGGATGAGGCTGCAAAGGTTGAAGAATGCCTGCTATGATGCGGGTTTCGCAAGGGTTGATGGTCAaCCCTGTCCAACATTGTTTGCAAATTGGTTTCCGGTGTA	TTGAAGAATGCCTGCTATGATGCGGGTTTCGCAAGGGTTGATGGTCAaCCCTGTCCAACATTGTTTGCAAATTGGTTTCCGGTGTACTTCTCAACTGTGCCAGATGATTCGGAG
5	47	0.0241	SNP	3D,SNP	C->T,G->C	C->T,G->C,CTT	GCCCCGAGGATTGGATATCTGGATGAGGCTGCAAAGGTTGAAGAATGCCTGtTATGATGCGGGTTTCGCAAGGGTTGATGGTCATCCCTGTCCAACATTcTTTGCAAATTGGTTTCCGGTGTA	GGTTGAAGAATGCCTGtTATGATGCGGGTTTCGCAAGGGTTGATGGTCATCCCTGTCCAACATTcTTTGCAAATTGGTTTCCGGTGTaCTCAACTGTGCCAGATGATTCGGAG
6	42	0.0215	SNP	SNP	T->C	T->C	GCCCCGAGGATTGGATATCTGGATGAGGCTGCAAAGGTTGAAGAATGCCTGCTATGATGCGGGTTTCGCAAGGGTTGATGGTCATCCCTGcCCAACATTGTTTGCAAATTGGTTTCCGGTGTA	TGAAGAATGCCTGCTATGATGCGGGTTTCGCAAGGGTTGATGGTCATCCCTGcCCAACATTGTTTGCAAATTGGTTTCCGGTGTACTTCTCAACTGTGCCAGATGATTCGGAG
7	35	0.018	1I,SNP	1I,SNP	C->T,A	A,C->T	GCCCCGAGGATTGGATATtTGGATGAGGCTGCAAAGGTTGAAGAATGCCTGCTATGATGCGGGTTTCgACAAGGGTTGATGGTCATCCCTGTCCAACATTGTTTGCAAATTGGTTTCCGGTGT	GAAGAATGCCTGCTATGATGCGGGTTTCgACAAGGGTTGATGGTCATCCCTGTCCAACATTGTTTGCAAATTGGTTTCCGGTGTACTTtTCAACTGTGCCAGATGATTCGGAG
8	34	0.0174	SNP	SNP	C->T	C->T	GCCCCGAGGATTGGATATCTGGATGAGGCTGCAAAGGTTGAAGAATGCCTGtTATGATGCGGGTTTCGCAAGGGTTGATGGTCATCCCTGTCCAACATTGTTTGCAAATTGGTTTCCGGTGTA	TGAAGAATGCCTGtTATGATGCGGGTTTCGCAAGGGTTGATGGTCATCCCTGTCCAACATTGTTTGCAAATTGGTTTCCGGTGTACTTCTCAACTGTGCCAGATGATTCGGAG
9	17	0.0087	SNP	3D,SNP	C->T,A->G	C->T,A->G,G->C,CTT	GCCCCGAGGATTGGATATCTGGATGAGGCTGCAAAGGTTGAAGAATGCCTGtTgTGATGCGGGTTTCGCAAGGGTTGATGGTCAT	GGTTGAAGAATGCCTGtTgTGATGCGGGTTTCGCAAGGGTTGATGGTCATCCCTGTCCAACATTcTTTGCAAATTGGTTTCCGGTGTaCTCAACTGTGCCAGATGATTCGGAG
10	16	0.0082	SNP	WT	T->C	-	GCCCCGAGGATTGGATATCTGGATGAGGCTGCAAAGGcTGAAGAATGCCTGCTATGATGCGGGTTTCGCAAGGGTTGATGGTCATCCCTGTCCAACATTGTTTGCAAATTGGTTTCCGGTGTA	TGAAGAATGCCTGCTATGATGCGGGTTTCGCAAGGGTTGATGGTCATCCCTGTCCAACATTGTTTGCAAATTGGTTTCCGGTGTACTTCTCAACTGTGCCAGATGATTCGGAG
025-ref12959
1	1356	0.7066	WT	WT	-	-	GCCCCGAGGATTGGATATCTGGATGAGGCTGCAAAGGTTGAAGAATGCCTGCTATGATGCGGGTTTCGCAAGGGTTGATGGTCATCCCTGTCCAACATTGTTTGCAAATTGGTTTCCGGTGTA	TGAAGAATGCCTGCTATGATGCGGGTTTCGCAAGGGTTGATGGTCATCCCTGTCCAACATTGTTTGCAAATTGGTTTCCGGTGTACTTCTCAACTGTGCCAGATGATTCGGAG
2	155	0.0808	SNP	SNP	A->G,C->T,G->C,T->A	C->T,G->C,T->A	GCCCCGAGGATTGGATATCTGGATGAGGCTGCgAAGGTTGAAGAATGCCTGtTATGATGCGGGTTTCGCAAGGGTTGATGGTCATCCCTGTCCAACATTcTTaGCAAATTGGTTTCCGGTGTA	TGAAGAATGCCTGtTATGATGCGGGTTTCGCAAGGGTTGATGGTCATCCCTGTCCAACATTcTTaGCAAATTGGTTTCCGGTGTACTTCTCAACTGTGCCAGATGATTCGGAG
3	134	0.0698	WT	SNP	-	C->T	GCCCCGAGGATTGGATATCTGGATGAGGCTGCAAAGGTTGAAGAATGCCTGCTATGATGCGGGTTTCGCAAGGGTTGATGGTCATCCCTGTCCAACATTGTTTGCAAATTGGTTTCCGGTGTA	TGAAGAATGCCTGCTATGATGCGGGTTTCGCAAGGGTTGATGGTCATCCCTGTCCAACATTGTTTGCAAATTGGTTTCCGGTGTACTTtTCAACTGTGCCAGATGATTCGGAG
4	93	0.0485	SNP	3D,SNP	C->T,G->C	C->T,G->C,CTT	GCCCCGAGGATTGGATATCTGGATGAGGCTGCAAAGGTTGAAGAATGCCTGtTATGATGCGGGTTTCGCAAGGGTTGATGGTCATCCCTGTCCAACATTcTTTGCAAATTGGTTTCCGGTGTA	GGTTGAAGAATGCCTGtTATGATGCGGGTTTCGCAAGGGTTGATGGTCATCCCTGTCCAACATTcTTTGCAAATTGGTTTCCGGTGTaCTCAACTGTGCCAGATGATTCGGAG
5	89	0.0464	1I	1I	A	A	GCCCCGAGGATTGGATATCTGGATGAGGCTGCAAAGGTTGAAGAATGCCTGCTATGATGCGGGTTTCgACAAGGGTTGATGGTCATCCCTGTCCAACATTGTTTGCAAATTGGTTTCCGGTGT	GAAGAATGCCTGCTATGATGCGGGTTTCgACAAGGGTTGATGGTCATCCCTGTCCAACATTGTTTGCAAATTGGTTTCCGGTGTACTTCTCAACTGTGCCAGATGATTCGGAG
6	58	0.0302	SNP	SNP	C->T	C->T	GCCCCGAGGATTGGATATCTGGATGAGGCTGCAAAGGTTGAAGAATGCCTGtTATGATGCGGGTTTCGCAAGGGTTGATGGTCATCCCTGTCCAACATTGTTTGCAAATTGGTTTCCGGTGTA	TGAAGAATGCCTGtTATGATGCGGGTTTCGCAAGGGTTGATGGTCATCCCTGTCCAACATTGTTTGCAAATTGGTTTCCGGTGTACTTCTCAACTGTGCCAGATGATTCGGAG
7	34	0.0177	1D,SNP	1D,SNP	C->T,G,G->C,T->A	C->T,G,G->C,T->A	GCCCCGAGGATTGGATATCTGGATGAGGCTGCAAAGGTTGAAGAATGCCTGtTATGATGCGGGTTTCGCAAGGGTTGAtGTCATCCCTGTCCAACATTcTTaGCAAATTGGTTTCCGGTGTAC	TTGAAGAATGCCTGtTATGATGCGGGTTTCGCAAGGGTTGATgTCATCCCTGTCCAACATTcTTaGCAAATTGGTTTCCGGTGTACTTCTCAACTGTGCCAGATGATTCGGAG
026-ref12959
1	1381	0.7389	WT	WT	-	-	GCCCCGAGGATTGGATATCTGGATGAGGCTGCAAAGGTTGAAGAATGCCTGCTATGATGCGGGTTTCGCAAGGGTTGATGGTCATCCCTGTCCAACATTGTTTGCAAATTGGTTTCCGGTGTA	TGAAGAATGCCTGCTATGATGCGGGTTTCGCAAGGGTTGATGGTCATCCCTGTCCAACATTGTTTGCAAATTGGTTTCCGGTGTACTTCTCAACTGTGCCAGATGATTCGGAG
2	133	0.0712	SNP	3D,SNP	C->T,G->C	C->T,G->C,CTT	GCCCCGAGGATTGGATATCTGGATGAGGCTGCAAAGGTTGAAGAATGCCTGtTATGATGCGGGTTTCGCAAGGGTTGATGGTCATCCCTGTCCAACATTcTTTGCAAATTGGTTTCCGGTGTA	GGTTGAAGAATGCCTGtTATGATGCGGGTTTCGCAAGGGTTGATGGTCATCCCTGTCCAACATTcTTTGCAAATTGGTTTCCGGTGTaCTCAACTGTGCCAGATGATTCGGAG
3	87	0.0465	1I	1I	A	A	GCCCCGAGGATTGGATATCTGGATGAGGCTGCAAAGGTTGAAGAATGCCTGCTATGATGCGGGTTTCgACAAGGGTTGATGGTCATCCCTGTCCAACATTGTTTGCAAATTGGTTTCCGGTGT	GAAGAATGCCTGCTATGATGCGGGTTTCgACAAGGGTTGATGGTCATCCCTGTCCAACATTGTTTGCAAATTGGTTTCCGGTGTACTTCTCAACTGTGCCAGATGATTCGGAG
4	82	0.0439	Large_Indel	WT	----	-	GCCCCGAGGATTGGATATCTGGATGAGGCTGCAAAGGTTGAAGAATG	TGAAGAATGCCTGCTATGATGCGGGTTTCGCAAGGGTTGATGGTCATCCCTGTCCAACATTGTTTGCAAATTGGTTTCCGGTGTACTTCTCAACTGTGCCAGATGATTCGGAG
5	70	0.0375	SNP	SNP	C->T	C->T	GCCCCGAGGATTGGATATCTGGATGAGGCTGCAAAGGTTGAAGAATGCCTGtTATGATGCGGGTTTCGCAAGGGTTGATGGTCATCCCTGTCCAACATTGTTTGCAAATTGGTTTCCGGTGTA	TGAAGAATGCCTGtTATGATGCGGGTTTCGCAAGGGTTGATGGTCATCCCTGTCCAACATTGTTTGCAAATTGGTTTCCGGTGTACTTCTCAACTGTGCCAGATGATTCGGAG
6	53	0.0284	SNP	SNP	C->T	C->T,G->C,T->C	GCCCCGAGGATTGGATATCTGGATGAGGCTGCAAAGGTTGAAGAATGCCTGtTATGATGCGGGTTTCGCAAGGGTTGATGGTCAT	TGAAGAATGCCTGtTATGATGCGGGTTTCGCAAGGGTTGATGGTCATCCCTGTCCAACATTcTTTGCAAAcTGGTTTCCGGTGTACTTCTCAACTGTGCCAGATGATTCGGAG
7	46	0.0246	SNP	SNP	C->T,G->C,T->A	C->T,G->C,T->A	GCCCCGAGGATTGGATATCTGGATGAGGCTGCAAAGGTTGAAGAATGCCTGtTATGATGCGGGTTTCGCAAGGGTTGATGGTCATCCCTGTCCAACATTcTTaGCAAATTGGTTTCCGGTGTA	TGAAGAATGCCTGtTATGATGCGGGTTTCGCAAGGGTTGATGGTCATCCCTGTCCAACATTcTTaGCAAATTGGTTTCCGGTGTACTTCTCAACTGTGCCAGATGATTCGGAG
8	17	0.0091	SNP	SNP	T->C	T->C	GCCCCGAGGATTGGATATCTGGATGAGGCTGCAAAGGTTGAAGAATGCCTGCTATGATGCGGGTcTCGCAAGGGTTGATGGTCATCCCTGTCCAACATTGTTTGCAAATTGGTTTCCGGTGTA	TGAAGAATGCCTGCTATGATGCGGGTcTCGCAAGGGTTGATGGTCATCCCTGTCCAACATTGTTTGCAAATTGGTTTCCGGTGTACTTCTCAACTGTGCCAGATGATTCGGAG
027-ref12959
1	960	0.5342	WT	WT	-	-	GCCCCGAGGATTGGATATCTGGATGAGGCTGCAAAGGTTGAAGAATGCCTGCTATGATGCGGGTTTCGCAAGGGTTGATGGTCATCCCTGTCCAACATTGTTTGCAAATTGGTTTCCGGTGTA	TGAAGAATGCCTGCTATGATGCGGGTTTCGCAAGGGTTGATGGTCATCCCTGTCCAACATTGTTTGCAAATTGGTTTCCGGTGTACTTCTCAACTGTGCCAGATGATTCGGAG
2	176	0.0979	SNP	SNP	C->T,G->C,T->A	C->T,G->C,T->A	GCCCCGAGGATTGGATATCTGGATGAGGCTGCAAAGGTTGAAGAATGCCTGtTATGATGCGGGTTTCGCAAGGGTTGATGGTCATCCCTGTCCAACATTcTTaGCAAATTGGTTTCCGGTGTA	TGAAGAATGCCTGtTATGATGCGGGTTTCGCAAGGGTTGATGGTCATCCCTGTCCAACATTcTTaGCAAATTGGTTTCCGGTGTACTTCTCAACTGTGCCAGATGATTCGGAG
3	120	0.0668	Large_Indel	WT	----	-	GCCCCGAGGATTGGATATCTGGATGAGGCTGCAAAGGTTGAAGAATG	TGAAGAATGCCTGCTATGATGCGGGTTTCGCAAGGGTTGATGGTCATCCCTGTCCAACATTGTTTGCAAATTGGTTTCCGGTGTACTTCTCAACTGTGCCAGATGATTCGGAG
4	111	0.0618	SNP	SNP	C->T	C->T,G->C,T->A	GCCCCGAGGATTGGATATCTGGATGAGGCTGCAAAGGTTGAAGAATGCCTGtTATGATGCGGGTTTCGCAAGGGTTGATGGTCAT	TGAAGAATGCCTGtTATGATGCGGGTTTCGCAAGGGTTGATGGTCATCCCTGTCCAACATTcTTaGCAAATTGGTTTCCGGTGTACTTCTCAACTGTGCCAGATGATTCGGAG
5	85	0.0473	1I	1I	T	T	GCCCCGAGGATTGGATATCTGGATGAGGCTGCAAAGGTTGAAGAATGCCTGCTATGATGCGGGTTTCgTCAAGGGTTGATGGTCATCCCTGTCCAACATTGTTTGCAAATTGGTTTCCGGTGT	GAAGAATGCCTGCTATGATGCGGGTTTCgTCAAGGGTTGATGGTCATCCCTGTCCAACATTGTTTGCAAATTGGTTTCCGGTGTACTTCTCAACTGTGCCAGATGATTCGGAG
6	83	0.0462	1I	1I	A	A	GCCCCGAGGATTGGATATCTGGATGAGGCTGCAAAGGTTGAAGAATGCCTGCTATGATGCGGGTTTCgACAAGGGTTGATGGTCATCCCTGTCCAACATTGTTTGCAAATTGGTTTCCGGTGT	GAAGAATGCCTGCTATGATGCGGGTTTCgACAAGGGTTGATGGTCATCCCTGTCCAACATTGTTTGCAAATTGGTTTCCGGTGTACTTCTCAACTGTGCCAGATGATTCGGAG
7	78	0.0434	SNP	3D,SNP	C->T,G->C	C->T,G->C,CTT	GCCCCGAGGATTGGATATCTGGATGAGGCTGCAAAGGTTGAAGAATGCCTGtTATGATGCGGGTTTCGCAAGGGTTGATGGTCATCCCTGTCCAACATTcTTTGCAAATTGGTTTCCGGTGTA	GGTTGAAGAATGCCTGtTATGATGCGGGTTTCGCAAGGGTTGATGGTCATCCCTGTCCAACATTcTTTGCAAATTGGTTTCCGGTGTaCTCAACTGTGCCAGATGATTCGGAG
8	39	0.0217	SNP	SNP	C->T	C->T	GCCCCGAGGATTGGATATCTGGATGAGGCTGCAAAGGTTGAAGAATGCCTGtTATGATGCGGGTTTCGCAAGGGTTGATGGTCATCCCTGTCCAACATTGTTTGCAAATTGGTTTCCGGTGTA	TGAAGAATGCCTGtTATGATGCGGGTTTCGCAAGGGTTGATGGTCATCCCTGTCCAACATTGTTTGCAAATTGGTTTCCGGTGTACTTCTCAACTGTGCCAGATGATTCGGAG
9	34	0.0189	1I,SNP	1I,SNP	T,T->C	T,T->C	GCCCCGAGGATTGGATATCTGGATGAGGCTGCAAAGGTTGAAGAATGCCTGCTATGATGCGGGTTTCgTCAAGGGTTGATGGTCATCCCTGTCCAACATTGTTTGCAAATcGGTTTCCGGTGT	GAAGAATGCCTGCTATGATGCGGGTTTCgTCAAGGGTTGATGGTCATCCCTGTCCAACATTGTTTGCAAATcGGTTTCCGGTGTACTTCTCAACTGTGCCAGATGATTCGGAG
10	28	0.0156	1I,SNP	1I,SNP	C->T,A,G->C,T->A	C->T,A,G->C,T->A	GCCCCGAGGATTGGATATCTGGATGAGGCTGCAAAGGTTGAAGAATGCCTGtTATGATGCGGGTTTCgACAAGGGTTGATGGTCATCCCTGTCCAACATTcTTaGCAAATTGGTTTCCGGTGT	GAAGAATGCCTGtTATGATGCGGGTTTCgACAAGGGTTGATGGTCATCCCTGTCCAACATTcTTaGCAAATTGGTTTCCGGTGTACTTCTCAACTGTGCCAGATGATTCGGAG
11	26	0.0145	SNP	SNP	C->T,G->A,G->C,T->A	C->T,G->A,G->C,T->A	GCCCCGAGGATTGGATATCTGGATGAGGCTGCAAAGGTTGAAGAATGCCTGtTATaATGCGGGTTTCGCAAGGGTTGATGGTCATCCCTGTCCAACATTcTTaGCAAATTGGTTTCCGGTGTA	TGAAGAATGCCTGtTATaATGCGGGTTTCGCAAGGGTTGATGGTCATCCCTGTCCAACATTcTTaGCAAATTGGTTTCCGGTGTACTTCTCAACTGTGCCAGATGATTCGGAG
12	21	0.0117	SNP	3D,SNP	A->G,G->C	G->C,CTT	GCCCCGAGGgTTGGATATCTGGATGAGGCTGCAAAGGTTGAAGAATGCCTGCTATGATGCGGGTTTCGCAAGGGTTGATGGTCATCCCTGTCCAACATTcTTTGCAAATTGGTTTCCGGTGTA	GGTTGAAGAATGCCTGCTATGATGCGGGTTTCGCAAGGGTTGATGGTCATCCCTGTCCAACATTcTTTGCAAATTGGTTTCCGGTGTaCTCAACTGTGCCAGATGATTCGGAG
13	20	0.0111	SNP	SNP	A->G,T->C	A->G,T->C	GCCCCGAGGATTGGATATCTGGATGAGGCTGCAAAGGTTGAAGAATGCCTGCTgTGAcGCGGGTTTCGCAAGGGTTGATGGTCATCCCTGTCCAACATTGTTTGCAAATTGGTTTCCGGTGTA	TGAAGAATGCCTGCTgTGAcGCGGGTTTCGCAAGGGTTGATGGTCATCCCTGTCCAACATTGTTTGCAAATTGGTTTCCGGTGTACTTCTCAACTGTGCCAGATGATTCGGAG
14	16	0.0089	SNP	SNP	A->G,C->T,G->C,T->A	C->T,G->C,T->A	GCCCCGAGGATTGGATATCTGGATGAGGCTGCgAAGGTTGAAGAATGCCTGtTATGATGCGGGTTTCGCAAGGGTTGATGGTCATCCCTGTCCAACATTcTTaGCAAATTGGTTTCCGGTGTA	TGAAGAATGCCTGtTATGATGCGGGTTTCGCAAGGGTTGATGGTCATCCCTGTCCAACATTcTTaGCAAATTGGTTTCCGGTGTACTTCTCAACTGTGCCAGATGATTCGGAG
027-ref305860
1	33	1	WT	WT	-	-	CAGTGCTCGAGGACAAGGTTGCTGCTGTGCTTGGCTGCATGCTGGCATTGCTGAACCGGGGTAGGACAGAGGTGCTTGCAGGGCGGTCAGGTGTCGCGAGCGCGTTCCAAGGATCTGAGTACA	CGGGGTAGGACAGAGGTGCTTGCAGGGCGGTCAGGTGTCGCGAGCGCGTTCCAAGGATCTGAGTACAGCACGATGGATAGGATTCCGCCGCTGGCCCTGTTCCGTGGTGATAT
028-ref12959
1	900	0.4844	WT	WT	-	-	GCCCCGAGGATTGGATATCTGGATGAGGCTGCAAAGGTTGAAGAATGCCTGCTATGATGCGGGTTTCGCAAGGGTTGATGGTCATCCCTGTCCAACATTGTTTGCAAATTGGTTTCCGGTGTA	TGAAGAATGCCTGCTATGATGCGGGTTTCGCAAGGGTTGATGGTCATCCCTGTCCAACATTGTTTGCAAATTGGTTTCCGGTGTACTTCTCAACTGTGCCAGATGATTCGGAG
2	168	0.0904	SNP	SNP	C->T,G->C,T->A	C->T,G->C,T->A	GCCCCGAGGATTGGATATCTGGATGAGGCTGCAAAGGTTGAAGAATGCCTGtTATGATGCGGGTTTCGCAAGGGTTGATGGTCATCCCTGTCCAACATTcTTaGCAAATTGGTTTCCGGTGTA	TGAAGAATGCCTGtTATGATGCGGGTTTCGCAAGGGTTGATGGTCATCCCTGTCCAACATTcTTaGCAAATTGGTTTCCGGTGTACTTCTCAACTGTGCCAGATGATTCGGAG
3	124	0.0667	1I	1I	T	T	GCCCCGAGGATTGGATATCTGGATGAGGCTGCAAAGGTTGAAGAATGCCTGCTATGATGCGGGTTTCgTCAAGGGTTGATGGTCA	GAAGAATGCCTGCTATGATGCGGGTTTCgTCAAGGGTTGATGGTCATCCCTGTCCAACATTGTTTGCAAATTGGTTTCCGGTGTACTTCTCAACTGTGCCAGATGATTCGGAG
4	120	0.0646	1I	1I	A	A	GCCCCGAGGATTGGATATCTGGATGAGGCTGCAAAGGTTGAAGAATGCCTGCTATGATGCGGGTTTCgACAAGGGTTGATGGTCATCCCTGTCCAACATTGTTTGCAAATTGGTTTCCGGTGT	GAAGAATGCCTGCTATGATGCGGGTTTCgACAAGGGTTGATGGTCATCCCTGTCCAACATTGTTTGCAAATTGGTTTCCGGTGTACTTCTCAACTGTGCCAGATGATTCGGAG
5	92	0.0495	SNP	WT	G->A	-	GCCCCGAGGATTGGATATCTGGATGAGaCTGCAAAGGTTGAAGAATGCCTGCTATGATGCGGGTTTCGCAAGGGTTGATGGTCATCCCTGTCCAACATTGTTTGCAAATTGGTTTCCGGTGTA	TGAAGAATGCCTGCTATGATGCGGGTTTCGCAAGGGTTGATGGTCATCCCTGTCCAACATTGTTTGCAAATTGGTTTCCGGTGTACTTCTCAACTGTGCCAGATGATTCGGAG
6	82	0.0441	WT	SNP	-	C->T	GCCCCGAGGATTGGATATCTGGATGAGGCTGCAAAGGTTGAAGAATGCCTGCTATGATGCGGGTTTCGCAAGGGTTGATGGTCATCCCTGTCCAACATTGTTTGCAAATTGGTTTCCGGTGTA	TGAAGAATGCCTGCTATGATGCGGGTTTCGCAAGGGTTGATGGTCATCCCTGTCCAACATTGTTTGCAAATTGGTTTCCGGTGTACTTtTCAACTGTGCCAGATGATTCGGAG
7	74	0.0398	1I,SNP	WT	G,A->G	-	CCCgGAGGATTGGATATCTGGATGgGGCTGCAAAGGTTGAAGAATGCCTGCTATGATGCGGGTTTCGCAAGGGTTGATGGTCAT	TGAAGAATGCCTGCTATGATGCGGGTTTCGCAAGGGTTGATGGTCATCCCTGTCCAACATTGTTTGCAAATTGGTTTCCGGTGTACTTCTCAACTGTGCCAGATGATTCGGAG
8	57	0.0307	SNP	3D,SNP	C->T,G->C	C->T,G->C,CTT	GCCCCGAGGATTGGATATCTGGATGAGGCTGCAAAGGTTGAAGAATGCCTGtTATGATGCGGGTTTCGCAAGGGTTGATGGTCATCCCTGTCCAACATTcTTTGCAAATTGGTTTCCGGTGTA	GGTTGAAGAATGCCTGtTATGATGCGGGTTTCGCAAGGGTTGATGGTCATCCCTGTCCAACATTcTTTGCAAATTGGTTTCCGGTGTaCTCAACTGTGCCAGATGATTCGGAG
9	48	0.0258	SNP	SNP	C->T,G->C,T->A,T->C	C->T,G->C,T->A,T->C	GCCCCGAGGATTGGATATCTGGATGAGGCTGCAAAGGTTGAAGAATGCCTGtTATGATGCGGGTTTCGCAAGGGTTGATGGTCATCCCTGTCCAACATTcTTaGCAAATTGGcTTCCGGTGTA	TGAAGAATGCCTGtTATGATGCGGGTTTCGCAAGGGTTGATGGTCATCCCTGTCCAACATTcTTaGCAAATTGGcTTCCGGTGTACTTCTCAACTGTGCCAGATGATTCGGAG
10	48	0.0258	SNP	SNP	T->C	T->C	GCCCCGAGGATTGGATATCTGGATGAGGCTGCAAAGGTTGAAGAATGCCTGCTATGATGCGGGTTTCGCAAGGGTTGATGGTCATCCCTGTCCAACATTGTTTGCAAATTGGcTTCCGGTGTA	TGAAGAATGCCTGCTATGATGCGGGTTTCGCAAGGGTTGATGGTCATCCCTGTCCAACATTGTTTGCAAATTGGcTTCCGGTGTACTTCTCAACTGTGCCAGATGATTCGGAG
11	41	0.0221	1I	1I,SNP	A	A,C->T	GCCCCGAGGATTGGATATCTGGATGAGGCTGCAAAGGTTGAAGAATGCCTGCTATGATGCGGGTTTCgACAAGGGTTGATGGTCA	GAAGAATGCCTGCTATGATGCGGGTTTCgACAAGGGTTGATGGTCATCCCTGTCCAACATTGTTTGCAAATTGGTTTCCGGTGTACTTtTCAACTGTGCCAGATGATTCGGAG
12	26	0.014	1I,SNP	1I,SNP	C->T,T,G->C,T->A	C->T,T,G->C,T->A	GCCCCGAGGATTGGATATCTGGATGAGGCTGCAAAGGTTGAAGAATGCCTGtTATGATGCGGGTTTCgTCAAGGGTTGATGGTCATCCCTGTCCAACATTcTTaGCAAATTGGTTTCCGGTGT	GAAGAATGCCTGtTATGATGCGGGTTTCgTCAAGGGTTGATGGTCATCCCTGTCCAACATTcTTaGCAAATTGGTTTCCGGTGTACTTCTCAACTGTGCCAGATGATTCGGAG
13	24	0.0129	WT	SNP	-	T->C	GCCCCGAGGATTGGATATCTGGATGAGGCTGCAAAGGTTGAAGAATGCCTGCTATGATGCGGGTTTCGCAAGGGTTGATGGTCATCCCTGTCCAACATTGTTTGCAAATTGGTTTCCGGTGTA	TGAAGAATGCCTGCTATGATGCGGGTTTCGCAAGGGTTGATGGTCATCCCTGTCCAACATTGTTTGCAAATTGGTTTCCGGTGTACcTCTCAACTGTGCCAGATGATTCGGAG
14	21	0.0113	1I,SNP	1I,SNP	C->T,C,G->C,T->A	C->T,C,G->C,T->A	GCCCCGAGGATTGGATATCTGGATGAGGCTGCAAAGGTTGAAGAATGCCTGtTATGATGCGGGTTTCgCCAAGGGTTGATGGTCATCCCTGTCCAACATTcTTaGCAAATTGGTTTCCGGTGT	GAAGAATGCCTGtTATGATGCGGGTTTCGcCAAGGGTTGATGGTCATCCCTGTCCAACATTcTTaGCAAATTGGTTTCCGGTGTACTTCTCAACTGTGCCAGATGATTCGGAG
15	18	0.0097	SNP	SNP	A->G	A->G,T->C	GCCCCGAGGATTGGATATCTGGATGAGGCTGCAAAGGTTGAAGAATGCCTGCTATGATGCGGGTTTCGCAAGGGTTGATGGTCATCCCTGTCCAACATTGTTTGCAAgTTGGTTTCCGG	TGAAGAATGCCTGCTATGATGCGGGTTTCGCAAGGGTTGATGGTCATCCCTGTCCAACATTGTTTGCAAgTTGGTTTCCGGcGTACTTCTCAACTGTGCCAGATGATTCGGAG
16	15	0.0081	WT	SNP	-	G->A,T->C	GCCCCGAGGATTGGATATCTGGATGAGGCTGCAAAGGTTGAAGAATGCCTGCTATGATGCGGGTTTCGCAAGGGTTGATG	TGAAGAATGCCTGCTATGATGCGGGTTTCGCAAGGGTTGATGaTCATCCCTGTCCAACATTGTTTGCAAATTGGcTTCCGGTGTACTTCTCAACTGTGCCAGATGATTCGGAG
028-ref305860
1	25	1	WT	WT	-	-	CAGTGCTCGAGGACAAGGTTGCTGCTGTGCTTGGCTGCATGCTGGCATTGCTGAACCGGGGTAGGACAGAGGTGCTTGCAGGGCGGTCAGGTGTCGCGAGCGCGTTCCAAGGATCTGAGTACA	CGGGGTAGGACAGAGGTGCTTGCAGGGCGGTCAGGTGTCGCGAGCGCGTTCCAAGGATCTGAGTACAGCACGATGGATAGGATTCCGCCGCTGGCCCTGTTCCGTGGTGATAT
029-ref12959
1	642	0.3408	WT	WT	-	-	GCCCCGAGGATTGGATATCTGGATGAGGCTGCAAAGGTTGAAGAATGCCTGCTATGATGCGGGTTTCGCAAGGGTTGATGGTCATCCCTGTCCAACATTGTTTGCAAATTGGTTTCCGGTGTA	TGAAGAATGCCTGCTATGATGCGGGTTTCGCAAGGGTTGATGGTCATCCCTGTCCAACATTGTTTGCAAATTGGTTTCCGGTGTACTTCTCAACTGTGCCAGATGATTCGGAG
2	204	0.1083	SNP	3D,SNP	C->T,G->C	C->T,G->C,CTT	GCCCCGAGGATTGGATATCTGGATGAGGCTGCAAAGGTTGAAGAATGCCTGtTATGATGCGGGTTTCGCAAGGGTTGATGGTCATCCCTGTCCAACATTcTTTGCAAATTGGTTTCCGGTGTA	GGTTGAAGAATGCCTGtTATGATGCGGGTTTCGCAAGGGTTGATGGTCATCCCTGTCCAACATTcTTTGCAAATTGGTTTCCGGTGTaCTCAACTGTGCCAGATGATTCGGAG
3	192	0.1019	1I	1I,SNP	A	A,C->T	GCCCCGAGGATTGGATATCTGGATGAGGCTGCAAAGGTTGAAGAATGCCTGCTATGATGCGGGTTTCgACAAGGGTTGATGGTCATCCCTGTCCAACATTGTTTGCAAATTGGTTTCCGGTGT	GAAGAATGCCTGCTATGATGCGGGTTTCgACAAGGGTTGATGGTCATCCCTGTCCAACATTGTTTGCAAATTGGTTTCCGGTGTACTTtTCAACTGTGCCAGATGATTCGGAG
4	186	0.0987	WT	SNP	-	C->T	GCCCCGAGGATTGGATATCTGGATGAGGCTGCAAAGGTTGAAGAATGCCTGCTATGATGCGGGTTTCGCAAGGGTTGATGGTCATCCCTGTCCAACATTGTTTGCAAATTGGTTTCCGGTGTA	TGAAGAATGCCTGCTATGATGCGGGTTTCGCAAGGGTTGATGGTCATCCCTGTCCAACATTGTTTGCAAATTGGTTTCCGGTGTACTTtTCAACTGTGCCAGATGATTCGGAG
5	114	0.0605	1I	1I	A	A	GCCCCGAGGATTGGATATCTGGATGAGGCTGCAAAGGTTGAAGAATGCCTGCTATGATGCGGGTTTCgACAAGGGTTGATGGTCATCCCTGTCCAACATTGTTTGCAAATTGGTTTCCGGTGT	GAAGAATGCCTGCTATGATGCGGGTTTCgACAAGGGTTGATGGTCATCCCTGTCCAACATTGTTTGCAAATTGGTTTCCGGTGTACTTCTCAACTGTGCCAGATGATTCGGAG
6	113	0.06	SNP	SNP	C->T,G->C,T->A	C->T,G->C,T->A	GCCCCGAGGATTGGATATCTGGATGAGGCTGCAAAGGTTGAAGAATGCCTGtTATGATGCGGGTTTCGCAAGGGTTGATGGTCATCCCTGTCCAACATTcTTaGCAAATTGGTTTCCGGTGTA	TGAAGAATGCCTGtTATGATGCGGGTTTCGCAAGGGTTGATGGTCATCCCTGTCCAACATTcTTaGCAAATTGGTTTCCGGTGTACTTCTCAACTGTGCCAGATGATTCGGAG
7	102	0.0541	1I	1I	T	T	GCCCCGAGGATTGGATATCTGGATGAGGCTGCAAAGGTTGAAGAATGCCTGCTATGATGCGGGTTTCgTCAAGGGTTGATGGTCATCCCTGTCCAACATTGTTTGCAAATTGGTTTCCGGTGT	GAAGAATGCCTGCTATGATGCGGGTTTCgTCAAGGGTTGATGGTCATCCCTGTCCAACATTGTTTGCAAATTGGTTTCCGGTGTACTTCTCAACTGTGCCAGATGATTCGGAG
8	80	0.0425	1I,SNP	1I,SNP	C->T,C,G->C,T->A	C->T,C,G->C,T->A	GCCCCGAGGATTGGATATCTGGATGAGGCTGCAAAGGTTGAAGAATGCCTGtTATGATGCGGGTTTCgCCAAGGGTTGATGGTCATCCCTGTCCAACATTcTTaGCAAATTGGTTTCCGGTGT	GAAGAATGCCTGtTATGATGCGGGTTTCGcCAAGGGTTGATGGTCATCCCTGTCCAACATTcTTaGCAAATTGGTTTCCGGTGTACTTCTCAACTGTGCCAGATGATTCGGAG
9	74	0.0393	SNP	3D,SNP	C->T	C->T,G->C,CTT	GCCCCGAGGATTGGATATCTGGATGAGGCTGCAAAGGTTGAAGAATGCCTGtTATGATGCGGGTTTCGCAAGGGTTGATGGTCAT	GGTTGAAGAATGCCTGtTATGATGCGGGTTTCGCAAGGGTTGATGGTCATCCCTGTCCAACATTcTTTGCAAATTGGTTTCCGGTGTaCTCAACTGTGCCAGATGATTCGGAG
10	59	0.0313	1D	1D	T	T	GCCCCGAGGATTGGATATCTGGATGAGGCTGCAAAGGTTGAAGAATGCCTGCTATGATGCGGgTTCGCAAGGGTTGATGGTCATCCCTGTCCAACATTGTTTGCAAATTGGTTTCCGGTGTAC	TTGAAGAATGCCTGCTATGATGCGGGTtCGCAAGGGTTGATGGTCATCCCTGTCCAACATTGTTTGCAAATTGGTTTCCGGTGTACTTCTCAACTGTGCCAGATGATTCGGAG
11	53	0.0281	SNP	SNP	A->G	A->G	GCCCCGAGGATTGGATATCTGGATGAGGCTGCAAAGGTTGAAGAATGCCTGCTATGATGCGGGTTTCGCAAGGGTTGgTGGTCAT	TGAAGAATGCCTGCTATGATGCGGGTTTCGCAAGGGTTGgTGGTCATCCCTGTCCAACATTGTTTGCAAATTGGTTTCCGGTGTACTTCTCAACTGTGCCAGATGATTCGGAG
12	31	0.0165	SNP	SNP	C->T	C->T	GCCCCGAGGATTGGATATCTGGATGAGGCTGCAAAGGTTGAAGAATGCCTGtTATGATGCGGGTTTCGCAAGGGTTGATGGTCATCCCTGTCCAACATTGTTTGCAAATTGGTTTCCGGTGTA	TGAAGAATGCCTGtTATGATGCGGGTTTCGCAAGGGTTGATGGTCATCCCTGTCCAACATTGTTTGCAAATTGGTTTCCGGTGTACTTCTCAACTGTGCCAGATGATTCGGAG
13	19	0.0101	1I,SNP	1I,SNP	C->T,T	C->T,T,G->C,T->A	GCCCCGAGGATTGGATATCTGGATGAGGCTGCAAAGGTTGAAGAATGCCTGtTATGATGCGGGTTTCgTCAAGGGTTGATGGTCA	GAAGAATGCCTGtTATGATGCGGGTTTCgTCAAGGGTTGATGGTCATCCCTGTCCAACATTcTTaGCAAATTGGTTTCCGGTGTACTTCTCAACTGTGCCAGATGATTCGGAG
14	15	0.008	1I,SNP	1I,SNP	A->G,A	A->G,A	GCCCCGAGGATTGGATATCTGGATGAGGCTGCAAAGGTTGAAGAATGCCTGCTATGgTGCGGGTTTCgACAAGGGTTGATGGTCATCCCTGTCCAACATTGTTTGCAAATTGGTTTCCGGTGT	GAAGAATGCCTGCTATGgTGCGGGTTTCgACAAGGGTTGATGGTCATCCCTGTCCAACATTGTTTGCAAATTGGTTTCCGGTGTACTTCTCAACTGTGCCAGATGATTCGGAG
029-ref305860
1	24	1	WT	WT	-	-	CAGTGCTCGAGGACAAGGTTGCTGCTGTGCTTGGCTGCATGCTGGCATTGCTGAACCGGGGTAGGACAGAGGTGCTTGCAGGGCGGTCAGGTGTCGCGAGCGCGTTCCAAGGATCTGAGTACA	CGGGGTAGGACAGAGGTGCTTGCAGGGCGGTCAGGTGTCGCGAGCGCGTTCCAAGGATCTGAGTACAGCACGATGGATAGGATTCCGCCGCTGGCCCTGTTCCGTGGTGATAT
030-ref305860
1	1474	0.7582	WT	WT	-	-	CAGTGCTCGAGGACAAGGTTGCTGCTGTGCTTGGCTGCATGCTGGCATTGCTGAACCGGGGTAGGACAGAGGTGCTTGCAGGGCGGTCAGGTGTCGCGAGCGCGTTCCAAGGATCTGAGTACA	CGGGGTAGGACAGAGGTGCTTGCAGGGCGGTCAGGTGTCGCGAGCGCGTTCCAAGGATCTGAGTACAGCACGATGGATAGGATTCCGCCGCTGGCCCTGTTCCGTGGTGATAT
2	157	0.0808	SNP	SNP	A->T,C->T,G->A	A->T,C->T,G->A,T->C	CAGTGCTCGAGGACAAGGTTGCTGCTGTGCTTGGCTGCATGCTGGCATTGCTGAACCGGGGTAGGACtGAGGTGCTTGCAGGGCGGTCAGGTGTtGCGAGCGCaTTCCAAGGATCTGAG	CGGGGTAGGACtGAGGTGCTTGCAGGGCGGTCAGGTGTtGCGAGCGCaTTCCAAGGATCTGAGcACAGCACGATGGATAGGATTCCGCCGCTGGCCCTGTTCCGTGGTGATAT
3	113	0.0581	SNP	SNP	A->T,G->A	A->T,G->A,T->C	CAGTGCTCGAGGACAAGGTTGCTGCTGTGCTTGGCTGCATGCTGGCATTGCTGAACCGGGGTAGGACAGAGGTGCTTGCtGGGCGGTCAGGTGTCaCGAGCGCGTTCCAAGGATCTGAG	CGGGGTAGGACAGAGGTGCTTGCtGGGCGGTCAGGTGTCaCGAGCGCGTTCCAAGGATCTGAGcACAGCACGATGGATAGGATTCCGCCGCTGGCCCTGTTCCGTGGTGATAT
4	72	0.037	SNP	22D,SNP	G->A,G->A,G->A	G->A,G->A,G->A,TTCCAAGGATCTGAGTACAGCA,G->A,G->A	cAGTGCTCGAGGACAAGGTTGCTGCTGTGCTTGGCTGCATGCTGGCATTGCTGAACCaaGGTAGGACAGAGGTGCTTGCAGGaCGGTCAGGTGTCGCGAGCGCG	cTGCATGCTGGCATTGCTGAACCaaGGTAGGACAGAGGTGCTTGCAGGaCGGTCAGGTGTCGCGAGCGCgCGATGGATAGGATTCCaCCaCTGGCCCTGTTCCGTGGTGATAT
5	41	0.0211	SNP	WT	T->C	-	CAGTGCTCGAGGACAAGGTTGCTGCcGTGCTTGGCTGCATGCTGGCATTGCTGAACCGGGGTAGGACAGAGGTGCTTGCAGGGCGGTCAGGTGTCGCGAGCGCGTTCCAAGGATCTGAGTACA	CGGGGTAGGACAGAGGTGCTTGCAGGGCGGTCAGGTGTCGCGAGCGCGTTCCAAGGATCTGAGTACAGCACGATGGATAGGATTCCGCCGCTGGCCCTGTTCCGTGGTGATAT
6	33	0.017	WT	SNP	-	T->C	CAGTGCTCGAGGACAAGGTTGCTGCTGTGCTTGGCTGCATGCTGGCATTGCTGAACCGGGGTAGGACAGAGGTGCTTGCAGGGCGGTCAGGTGTCGCGAGCGCGTTCCAAGGATCTGAG	CGGGGTAGGACAGAGGTGCTTGCAGGGCGGTCAGGTGTCGCGAGCGCGTTCCAAGGATCTGAGcACAGCACGATGGATAGGATTCCGCCGCTGGCCCTGTTCCGTGGTGATAT
7	30	0.0154	SNP	WT	T->C,G->T,C->T	-	cAGTGCTCGAGGACAAGGTTGCTGCcGTGCTTGGCTGCATGCTGttATTGCTGAACCGGGGTAGGACAGAGGTGCTTGCAGGGCGGTCAGGTGTCGCGAGCGCGTTCCAAGGATCTGAGTACA	CGGGGTAGGACAGAGGTGCTTGCAGGGCGGTCAGGTGTCGCGAGCGCGTTCCAAGGATCTGAGTACAGCACGATGGATAGGATTCCGCCGCTGGCCCTGTTCCGTGGTGATAT
8	24	0.0123	SNP	SNP	C->T,G->A	C->T,G->A,T->C	CAGTGCTCGAGGACAAGGTTGCTGCTGTGCTTGGCTGCATGCTGGCATTGCTGAACCGGGGTAGGACAGAGGTGCTTGCAGGGCGGTCAGGTGTtGCGAGCGCaTTCCAAGGATCTGAG	CGGGGTAGGACAGAGGTGCTTGCAGGGCGGTCAGGTGTtGCGAGCGCaTTCCAAGGATCTGAGcACAGCACGATGGATAGGATTCCGCCGCTGGCCCTGTTCCGTGGTGATAT
031-ref305860
1	854	0.4584	WT	WT	-	-	CAGTGCTCGAGGACAAGGTTGCTGCTGTGCTTGGCTGCATGCTGGCATTGCTGAACCGGGGTAGGACAGAGGTGCTTGCAGGGCGGTCAGGTGTCGCGAGCGCGTTCCAAGGATCTGAGTACA	CGGGGTAGGACAGAGGTGCTTGCAGGGCGGTCAGGTGTCGCGAGCGCGTTCCAAGGATCTGAGTACAGCACGATGGATAGGATTCCGCCGCTGGCCCTGTTCCGTGGTGATAT
2	189	0.1014	SNP	SNP	A->T,G->A	A->T,G->A,T->C	CAGTGCTCGAGGACAAGGTTGCTGCTGTGCTTGGCTGCATGCTGGCATTGCTGAACCGGGGTAGGACAGAGGTGCTTGCtGGGCGGTCAGGTGTCaCGAGCGCGTTCCAAGGATCTGAG	CGGGGTAGGACAGAGGTGCTTGCtGGGCGGTCAGGTGTCaCGAGCGCGTTCCAAGGATCTGAGcACAGCACGATGGATAGGATTCCGCCGCTGGCCCTGTTCCGTGGTGATAT
3	163	0.0875	SNP	SNP	A->T,C->T,G->A	A->T,C->T,G->A,T->C	CAGTGCTCGAGGACAAGGTTGCTGCTGTGCTTGGCTGCATGCTGGCATTGCTGAACCGGGGTAGGACtGAGGTGCTTGCAGGGCGGTCAGGTGTtGCGAGCGCaTTCCAAGGATCTGAG	CGGGGTAGGACtGAGGTGCTTGCAGGGCGGTCAGGTGTtGCGAGCGCaTTCCAAGGATCTGAGcACAGCACGATGGATAGGATTCCGCCGCTGGCCCTGTTCCGTGGTGATAT
4	144	0.0773	13D,2D,SNP	SNP	ATGCTGGCATTGC,AA,A->T,C->T,G->A,T->C	A->T,C->T,G->A,T->C	CAGTGCTCGAGGACAAGGTTGCTGCTGTGCTTGGCTGcTgCCGGGGTAGGACtGAGGTGCTTGCAGGGCGGTCAGGTGTtGCGAGCGCaTTCCAAGGATCTGAGcACAGCACGATGGATAGGA	CGGGGTAGGACtGAGGTGCTTGCAGGGCGGTCAGGTGTtGCGAGCGCaTTCCAAGGATCTGAGcACAGCACGATGGATAGGATTCCGCCGCTGGCCCTGTTCCGTGGTGATAT
5	138	0.0741	1D	WT	A	-	CAGTGCTCGAGGACAAGGTTGCTGCTGTGCTTGGCTGCATGCTGGCATTGCTGaCCGGGGTAGGACAGAGGTGCTTGCAGGGCGGTCAGGTGTCGCGAGCGCGTTCCAAGGATCTGAGTACAG	CGGGGTAGGACAGAGGTGCTTGCAGGGCGGTCAGGTGTCGCGAGCGCGTTCCAAGGATCTGAGTACAGCACGATGGATAGGATTCCGCCGCTGGCCCTGTTCCGTGGTGATAT
6	86	0.0462	SNP	22D,SNP	G->A,G->A,G->A	G->A,G->A,G->A,TTCCAAGGATCTGAGTACAGCA,G->A,G->A	cAGTGCTCGAGGACAAGGTTGCTGCTGTGCTTGGCTGCATGCTGGCATTGCTGAACCaaGGTAGGACAGAGGTGCTTGCAGGaCGGTCAGGTGTCGCGAGCGCG	cTGCATGCTGGCATTGCTGAACCaaGGTAGGACAGAGGTGCTTGCAGGaCGGTCAGGTGTCGCGAGCGCgCGATGGATAGGATTCCaCCaCTGGCCCTGTTCCGTGGTGATAT
7	69	0.037	SNP	WT	T->C	-	CAGTGCTCGAGGACAAGGTTGCTGCcGTGCTTGGCTGCATGCTGGCATTGCTGAACCGGGGTAGGACAGAGGTGCTTGCAGGGCGGTCAGGTGTCGCGAGCGCGTTCCAAGGATCTGAGTACA	CGGGGTAGGACAGAGGTGCTTGCAGGGCGGTCAGGTGTCGCGAGCGCGTTCCAAGGATCTGAGTACAGCACGATGGATAGGATTCCGCCGCTGGCCCTGTTCCGTGGTGATAT
8	61	0.0327	15D,SNP	SNP	TGGCATTGCTGAACC,A->T,G->A,T->C	A->T,G->A,T->C	CAGTGCTCGAGGACAAGGTTGCTGCTGTGCTTGGCTGCATGcGGGGTAGGACAGAGGTGCTTGCtGGGCGGTCAGGTGTCaCGAGCGCGTTCCAAGGATCTGAGcACAGCACGATGGATAGGA	CGGGGTAGGACAGAGGTGCTTGCtGGGCGGTCAGGTGTCaCGAGCGCGTTCCAAGGATCTGAGcACAGCACGATGGATAGGATTCCGCCGCTGGCCCTGTTCCGTGGTGATAT
9	58	0.0311	WT	SNP	-	G->A,G->A	CAGTGCTCGAGGACAAGGTTGCTGCTGTGCTTGGCTGCATGCTGGCATTGCTGAACCGGGGTAGGACAGAGGTGCTTGCAGGGCGGTCAGGTGTCGCGAGCGCGTTCCAAGGATCTGAGTACA	CGGGGTAGGACAGAGGTGCTTGCAGGGCGGTCAGGTGTCGCGAGCGCGTTCCAAGGATCTGAGTACAGCACGATGGATAGGATTCCaCCaCTGGCCCTGTTCCGTGGTGATAT
10	34	0.0183	4D,SNP	SNP	CTGA,A->T,C->T,G->A,T->C	A->T,C->T,G->A,T->C	CAGTGCTCGAGGACAAGGTTGCTGCTGTGCTTGGCTGCATGCTGGCATTgACCGGGGTAGGACtGAGGTGCTTGCAGGGCGGTCAGGTGTtGCGAGCGCaTTCCAAGGATCTGAGcACAGCAC	CGGGGTAGGACtGAGGTGCTTGCAGGGCGGTCAGGTGTtGCGAGCGCaTTCCAAGGATCTGAGcACAGCACGATGGATAGGATTCCGCCGCTGGCCCTGTTCCGTGGTGATAT
11	34	0.0183	SNP	SNP	A->G	A->G	CAGTGCTCGAGGACAAGGTTGCTGCTGTGCTTGGCTGCATGCTGGCATTGCTGAACCGGGGTAGGACAGAGGTGCTTGCgGGGCGGTCAGGTGTCGCGAGCGCGTTCCAAGGATCTGAGTACA	CGGGGTAGGACAGAGGTGCTTGCgGGGCGGTCAGGTGTCGCGAGCGCGTTCCAAGGATCTGAGTACAGCACGATGGATAGGATTCCGCCGCTGGCCCTGTTCCGTGGTGATAT
12	33	0.0177	13D,2D,SNP	large_V	ATGCTGGCATTGC,AA,A->T,C->T,G->A,T->C	,large_V	CAGTGCTCGAGGACAAGGTTGCTGCTGTGCTTGGCTGcTgCCGGGGTAGGACtGAGGTGCTTGCAGGGCGGTCAGGTGTtGCGAGCGCaTTCCAAGGATCTGAGcACAGCACGATGGAT	GCGAGCGCATTCCAAGGATCTGAGCACAGCACGATGGATTGGATTCCGCCGCTGGCCCTGTTCCGTGGTGATAT
032-ref12959
1	15	1	WT	WT	-	-	GCCCCGAGGATTGGATATCTGGATGAGGCTGCAAAGGTTGAAGAATGCCTGCTATGATGCGGGTTTCGCAAGGGTTGATGGTCATCCCTGTCCAACATTGTTTGCAAATTGGTTTCCGGTGTA	TGAAGAATGCCTGCTATGATGCGGGTTTCGCAAGGGTTGATGGTCATCCCTGTCCAACATTGTTTGCAAATTGGTTTCCGGTGTACTTCTCAACTGTGCCAGATGATTCGGAG
032-ref305860
1	1042	0.5569	WT	WT	-	-	CAGTGCTCGAGGACAAGGTTGCTGCTGTGCTTGGCTGCATGCTGGCATTGCTGAACCGGGGTAGGACAGAGGTGCTTGCAGGGCGGTCAGGTGTCGCGAGCGCGTTCCAAGGATCTGAGTACA	CGGGGTAGGACAGAGGTGCTTGCAGGGCGGTCAGGTGTCGCGAGCGCGTTCCAAGGATCTGAGTACAGCACGATGGATAGGATTCCGCCGCTGGCCCTGTTCCGTGGTGATAT
2	289	0.1545	SNP	SNP	A->T,C->T,G->A	A->T,C->T,G->A,T->C	CAGTGCTCGAGGACAAGGTTGCTGCTGTGCTTGGCTGCATGCTGGCATTGCTGAACCGGGGTAGGACtGAGGTGCTTGCAGGGCGGTCAGGTGTtGCGAGCGCaTTCCAAGGATCTGAG	CGGGGTAGGACtGAGGTGCTTGCAGGGCGGTCAGGTGTtGCGAGCGCaTTCCAAGGATCTGAGcACAGCACGATGGATAGGATTCCGCCGCTGGCCCTGTTCCGTGGTGATAT
3	192	0.1026	SNP	SNP	A->T,G->A	A->T,G->A,T->C	CAGTGCTCGAGGACAAGGTTGCTGCTGTGCTTGGCTGCATGCTGGCATTGCTGAACCGGGGTAGGACAGAGGTGCTTGCtGGGCGGTCAGGTGTCaCGAGCGCGTTCCAAGGATCTGAG	CGGGGTAGGACAGAGGTGCTTGCtGGGCGGTCAGGTGTCaCGAGCGCGTTCCAAGGATCTGAGcACAGCACGATGGATAGGATTCCGCCGCTGGCCCTGTTCCGTGGTGATAT
4	63	0.0337	WT	SNP	-	T->C	CAGTGCTCGAGGACAAGGTTGCTGCTGTGCTTGGCTGCATGCTGGCATTGCTGAACCGGGGTAGGACAGAGGTGCTTGCAGGGCGGTCAGGTGTCGCGAGCGCGTTCCAAGGATCTGAG	CGGGGTAGGACAGAGGTGCTTGCAGGGCGGTCAGGTGTCGCGAGCGCGTTCCAAGGATCTGAGcACAGCACGATGGATAGGATTCCGCCGCTGGCCCTGTTCCGTGGTGATAT
5	60	0.0321	13D,2D,SNP	SNP	ATGCTGGCATTGC,AA,A->T,C->T,G->A,T->C	A->T,C->T,G->A,T->C	CAGTGCTCGAGGACAAGGTTGCTGCTGTGCTTGGCTGcTgCCGGGGTAGGACtGAGGTGCTTGCAGGGCGGTCAGGTGTtGCGAGCGCaTTCCAAGGATCTGAGcACAGCACGATGGATAGGA	CGGGGTAGGACtGAGGTGCTTGCAGGGCGGTCAGGTGTtGCGAGCGCaTTCCAAGGATCTGAGcACAGCACGATGGATAGGATTCCGCCGCTGGCCCTGTTCCGTGGTGATAT
6	57	0.0305	WT	SNP	-	G->A,G->A	CAGTGCTCGAGGACAAGGTTGCTGCTGTGCTTGGCTGCATGCTGGCATTGCTGAACCGGGGTAGGACAGAGGTGCTTGCAGGGCGGTCAGGTGTCGCGAGCGCGTTCCAAGGATCTGAGTACA	CGGGGTAGGACAGAGGTGCTTGCAGGGCGGTCAGGTGTCGCGAGCGCGTTCCAAGGATCTGAGTACAGCACGATGGATAGGATTCCaCCaCTGGCCCTGTTCCGTGGTGATAT
7	56	0.0299	1D	WT	A	-	CAGTGCTCGAGGACAAGGTTGCTGCTGTGCTTGGCTGCATGCTGGCATTGCTGaCCGGGGTAGGACAGAGGTGCTTGCAGGGCGGTCAGGTGTCGCGAGCGCGTTCCAAGGATCTGAGTACAG	CGGGGTAGGACAGAGGTGCTTGCAGGGCGGTCAGGTGTCGCGAGCGCGTTCCAAGGATCTGAGTACAGCACGATGGATAGGATTCCGCCGCTGGCCCTGTTCCGTGGTGATAT
8	44	0.0235	15D,SNP	SNP	TGGCATTGCTGAACC,A->T,G->A,T->C	A->T,G->A,T->C	CAGTGCTCGAGGACAAGGTTGCTGCTGTGCTTGGCTGCATGcGGGGTAGGACAGAGGTGCTTGCtGGGCGGTCAGGTGTCaCGAGCGCGTTCCAAGGATCTGAGcACAGCACGATGGATAGGA	CGGGGTAGGACAGAGGTGCTTGCtGGGCGGTCAGGTGTCaCGAGCGCGTTCCAAGGATCTGAGcACAGCACGATGGATAGGATTCCGCCGCTGGCCCTGTTCCGTGGTGATAT
9	32	0.0171	SNP	SNP	G->A	G->A,T->C	CAGTGCTCGAGGACAAGGTTGCTGCTGTGCTTGGCTGCATGCTGGCATTGCTGAACCGGGGTAGGACAGAGGTGCTTGCAGGGCGGTCAGGTGTCGCGAGCGCaTTCCAAGGATCTGAG	CGGGGTAGGACAGAGGTGCTTGCAGGGCGGTCAGGTGTCGCGAGCGCaTTCCAAGGATCTGAGcACAGCACGATGGATAGGATTCCGCCGCTGGCCCTGTTCCGTGGTGATAT
10	21	0.0112	SNP	SNP	A->G	A->G	CAGTGCTCGAGGACAAGGTTGCTGCTGTGCTTGGCTGCATGCTGGCATTGCTGAACCGGGGTAGGACAGAGGTGCTTGCgGGGCGGTCAGGTGTCGCGAGCGCGTTCCAAGGATCTGAGTACA	CGGGGTAGGACAGAGGTGCTTGCgGGGCGGTCAGGTGTCGCGAGCGCGTTCCAAGGATCTGAGTACAGCACGATGGATAGGATTCCGCCGCTGGCCCTGTTCCGTGGTGATAT
11	15	0.008	15D,SNP	SNP	TGGCATTGCTGAACC,C->T,G->A,T->C	C->T,G->A,T->C	CAGTGCTCGAGGACAAGGTTGCTGCTGTGCTTGGCTGCATGcGGGGTAGGACAGAGGTGCTTGCAGGGCGGTCAGGTGTtGCGAGCGCaTTCCAAGGATCTGAGcACAGCACGATGGATAGGA	CGGGGTAGGACAGAGGTGCTTGCAGGGCGGTCAGGTGTtGCGAGCGCaTTCCAAGGATCTGAGcACAGCACGATGGATAGGATTCCGCCGCTGGCCCTGTTCCGTGGTGATAT
033-ref305860
1	1223	0.6366	WT	WT	-	-	CAGTGCTCGAGGACAAGGTTGCTGCTGTGCTTGGCTGCATGCTGGCATTGCTGAACCGGGGTAGGACAGAGGTGCTTGCAGGGCGGTCAGGTGTCGCGAGCGCGTTCCAAGGATCTGAGTACA	CGGGGTAGGACAGAGGTGCTTGCAGGGCGGTCAGGTGTCGCGAGCGCGTTCCAAGGATCTGAGTACAGCACGATGGATAGGATTCCGCCGCTGGCCCTGTTCCGTGGTGATAT
2	245	0.1275	SNP	SNP	A->T,C->T,G->A	A->T,C->T,G->A,T->C	CAGTGCTCGAGGACAAGGTTGCTGCTGTGCTTGGCTGCATGCTGGCATTGCTGAACCGGGGTAGGACtGAGGTGCTTGCAGGGCGGTCAGGTGTtGCGAGCGCaTTCCAAGGATCTGAG	CGGGGTAGGACtGAGGTGCTTGCAGGGCGGTCAGGTGTtGCGAGCGCaTTCCAAGGATCTGAGcACAGCACGATGGATAGGATTCCGCCGCTGGCCCTGTTCCGTGGTGATAT
3	204	0.1062	SNP	SNP	A->T,G->A	A->T,G->A,T->C	CAGTGCTCGAGGACAAGGTTGCTGCTGTGCTTGGCTGCATGCTGGCATTGCTGAACCGGGGTAGGACAGAGGTGCTTGCtGGGCGGTCAGGTGTCaCGAGCGCGTTCCAAGGATCTGAG	CGGGGTAGGACAGAGGTGCTTGCtGGGCGGTCAGGTGTCaCGAGCGCGTTCCAAGGATCTGAGcACAGCACGATGGATAGGATTCCGCCGCTGGCCCTGTTCCGTGGTGATAT
4	79	0.0411	SNP	22D,SNP	G->A,G->A,G->A	G->A,G->A,G->A,TTCCAAGGATCTGAGTACAGCA,G->A,G->A	cAGTGCTCGAGGACAAGGTTGCTGCTGTGCTTGGCTGCATGCTGGCATTGCTGAACCaaGGTAGGACAGAGGTGCTTGCAGGaCGGTCAGGTGTCGCGAGCGCG	cTGCATGCTGGCATTGCTGAACCaaGGTAGGACAGAGGTGCTTGCAGGaCGGTCAGGTGTCGCGAGCGCgCGATGGATAGGATTCCaCCaCTGGCCCTGTTCCGTGGTGATAT
5	68	0.0354	WT	SNP	-	T->C	CAGTGCTCGAGGACAAGGTTGCTGCTGTGCTTGGCTGCATGCTGGCATTGCTGAACCGGGGTAGGACAGAGGTGCTTGCAGGGCGGTCAGGTGTCGCGAGCGCGTTCCAAGGATCTGAG	CGGGGTAGGACAGAGGTGCTTGCAGGGCGGTCAGGTGTCGCGAGCGCGTTCCAAGGATCTGAGcACAGCACGATGGATAGGATTCCGCCGCTGGCCCTGTTCCGTGGTGATAT
6	58	0.0302	SNP	SNP	A->G	A->G	CAGTGCTCGAGGACAAGGTTGCTGCTGTGCTTGGCTGCATGCTGGCATTGCTGAACCGGGGTAGGACAGAGGTGCTTGCgGGGCGGTCAGGTGTCGCGAGCGCGTTCCAAGGATCTGAGTACA	CGGGGTAGGACAGAGGTGCTTGCgGGGCGGTCAGGTGTCGCGAGCGCGTTCCAAGGATCTGAGTACAGCACGATGGATAGGATTCCGCCGCTGGCCCTGTTCCGTGGTGATAT
7	27	0.0141	WT	SNP	-	A->G	CAGTGCTCGAGGACAAGGTTGCTGCTGTGCTTGGCTGCATGCTGGCATTGCTGAACCGGGGTAGGACAGAGGTGCTTGCAGGGCGGTCAGGTGTCGCGAGCGCGTTCCAAGGATCTGAGTACA	CGGGGTAGGACAGAGGTGCTTGCAGGGCGGTCAGGTGTCGCGAGCGCGTTCCAAGGATCTGAGTACAGCACGATGGATAGGgTTCCGCCGCTGGCCCTGTTCCGTGGTGATAT
8	17	0.0088	SNP	WT	T->C	-	CAGTGCTCGAGGACAAGGTTGCTGCTGTGCTTGGCTGCAcGCTGGCATTGCTGAACCGGGGTAGGACAGAGGTGCTTGCAGGGCGGTCAGGTGTCGCGAGCGCGTTCCAAGGATCTGAGTACA	CGGGGTAGGACAGAGGTGCTTGCAGGGCGGTCAGGTGTCGCGAGCGCGTTCCAAGGATCTGAGTACAGCACGATGGATAGGATTCCGCCGCTGGCCCTGTTCCGTGGTGATAT
034-ref305860
1	1231	0.6862	WT	WT	-	-	CAGTGCTCGAGGACAAGGTTGCTGCTGTGCTTGGCTGCATGCTGGCATTGCTGAACCGGGGTAGGACAGAGGTGCTTGCAGGGCGGTCAGGTGTCGCGAGCGCGTTCCAAGGATCTGAGTACA	CGGGGTAGGACAGAGGTGCTTGCAGGGCGGTCAGGTGTCGCGAGCGCGTTCCAAGGATCTGAGTACAGCACGATGGATAGGATTCCGCCGCTGGCCCTGTTCCGTGGTGATAT
2	132	0.0736	SNP	SNP	A->T,C->T,G->A	A->T,C->T,G->A,T->C	CAGTGCTCGAGGACAAGGTTGCTGCTGTGCTTGGCTGCATGCTGGCATTGCTGAACCGGGGTAGGACtGAGGTGCTTGCAGGGCGGTCAGGTGTtGCGAGCGCaTTCCAAGGATCTGAG	CGGGGTAGGACtGAGGTGCTTGCAGGGCGGTCAGGTGTtGCGAGCGCaTTCCAAGGATCTGAGcACAGCACGATGGATAGGATTCCGCCGCTGGCCCTGTTCCGTGGTGATAT
3	96	0.0535	SNP	SNP	A->T,G->A	A->T,G->A,T->C	CAGTGCTCGAGGACAAGGTTGCTGCTGTGCTTGGCTGCATGCTGGCATTGCTGAACCGGGGTAGGACAGAGGTGCTTGCtGGGCGGTCAGGTGTCaCGAGCGCGTTCCAAGGATCTGAG	CGGGGTAGGACAGAGGTGCTTGCtGGGCGGTCAGGTGTCaCGAGCGCGTTCCAAGGATCTGAGcACAGCACGATGGATAGGATTCCGCCGCTGGCCCTGTTCCGTGGTGATAT
4	79	0.044	1D	WT	A	-	CAGTGCTCGAGGACAAGGTTGCTGCTGTGCTTGGCTGCATGCTGGCATTGCTGaCCGGGGTAGGACAGAGGTGCTTGCAGGGCGGTCAGGTGTCGCGAGCGCGTTCCAAGGATCTGAGTACAG	CGGGGTAGGACAGAGGTGCTTGCAGGGCGGTCAGGTGTCGCGAGCGCGTTCCAAGGATCTGAGTACAGCACGATGGATAGGATTCCGCCGCTGGCCCTGTTCCGTGGTGATAT
5	59	0.0329	13D,2D,SNP	SNP	ATGCTGGCATTGC,AA,A->T,C->T,G->A,T->C	A->T,C->T,G->A,T->C	CAGTGCTCGAGGACAAGGTTGCTGCTGTGCTTGGCTGcTgCCGGGGTAGGACtGAGGTGCTTGCAGGGCGGTCAGGTGTtGCGAGCGCaTTCCAAGGATCTGAGcACAGCACGATGGATAGGA	CGGGGTAGGACtGAGGTGCTTGCAGGGCGGTCAGGTGTtGCGAGCGCaTTCCAAGGATCTGAGcACAGCACGATGGATAGGATTCCGCCGCTGGCCCTGTTCCGTGGTGATAT
6	50	0.0279	SNP	SNP	T->C,G->T,C->T,C->T,G->A,G->A	G->A	cAGTGCTCGAGGACAAGGTTGCTGCcGTGCTTGGCTGCATGCTGttATTGCTGAAtCaGGGTAGGACAGAGGTGCTTGCAGGaCGGTCAGGTGTCGCGAGCGCGTTCCAAGGATCTGAGTACA	GGGTAGGACAGAGGTGCTTGCAGGaCGGTCAGGTGTCGCGAGCGCGTTCCAAGGATCTGAGTACAGCACGATGGATAGGATTCCGCCGCTGGCCCTGTTCCGTGGTGATAT
7	39	0.0217	WT	SNP	-	A->G	CAGTGCTCGAGGACAAGGTTGCTGCTGTGCTTGGCTGCATGCTGGCATTGCTGAACCGGGGTAGGACAGAGGTGCTTGCAGGGCGGTCAGGTGTCGCGAGCGCGTTCCAAGGATCTGAGTACA	CGGGGTAGGACAGAGGTGCTTGCAGGGCGGTCAGGTGTCGCGAGCGCGTTCCAAGGATCTGAGTACAGCACGgTGGATAGGATTCCGCCGCTGGCCCTGTTCCGTGGTGATAT
8	31	0.0173	WT	SNP	-	G->A,C->T	CAGTGCTCGAGGACAAGGTTGCTGCTGTGCTTGGCTGCATGCTGGCATTGCTGAACCGGGGTAGGACAGAGGTGCTTGCAGGGCGGTCAGGTGTCGCGAGCGCGTTCCAAGGATCTGAGTACA	CGGGGTAGGACAGAGGTGCTTGCAGGGCGGTCAGGTGTCGCGAGCGCGTTCCAAGGATCTGAGTACAGCACGATGaATAGGATTCCGCCGCTGGCCCTGTTCtGTGGTGATAT
9	30	0.0167	WT	SNP	-	T->C	CAGTGCTCGAGGACAAGGTTGCTGCTGTGCTTGGCTGCATGCTGGCATTGCTGAACCGGGGTAGGACAGAGGTGCTTGCAGGGCGGTCAGGTGTCGCGAGCGCGTTCCAAGGATCTGAG	CGGGGTAGGACAGAGGTGCTTGCAGGGCGGTCAGGTGTCGCGAGCGCGTTCCAAGGATCTGAGcACAGCACGATGGATAGGATTCCGCCGCTGGCCCTGTTCCGTGGTGATAT
10	27	0.0151	15D,SNP	SNP	TGGCATTGCTGAACC,A->T,G->A,T->C	A->T,G->A,T->C	CAGTGCTCGAGGACAAGGTTGCTGCTGTGCTTGGCTGCATGcGGGGTAGGACAGAGGTGCTTGCtGGGCGGTCAGGTGTCaCGAGCGCGTTCCAAGGATCTGAGcACAGCACGATGGATAGGA	CGGGGTAGGACAGAGGTGCTTGCtGGGCGGTCAGGTGTCaCGAGCGCGTTCCAAGGATCTGAGcACAGCACGATGGATAGGATTCCGCCGCTGGCCCTGTTCCGTGGTGATAT
11	20	0.0111	SNP	22D,SNP	G->A,G->A,G->A	G->A,G->A,G->A,TTCCAAGGATCTGAGTACAGCA,G->A,G->A	cAGTGCTCGAGGACAAGGTTGCTGCTGTGCTTGGCTGCATGCTGGCATTGCTGAACCaaGGTAGGACAGAGGTGCTTGCAGGaCGGTCAGGTGTCGCGAGCGCG	cTGCATGCTGGCATTGCTGAACCaaGGTAGGACAGAGGTGCTTGCAGGaCGGTCAGGTGTCGCGAGCGCgCGATGGATAGGATTCCaCCaCTGGCCCTGTTCCGTGGTGATAT
035-ref12959
1	22	1	WT	WT	-	-	GCCCCGAGGATTGGATATCTGGATGAGGCTGCAAAGGTTGAAGAATGCCTGCTATGATGCGGGTTTCGCAAGGGTTGATGGTCATCCCTGTCCAACATTGTTTGCAAATTGGTTTCCGGTGTA	TGAAGAATGCCTGCTATGATGCGGGTTTCGCAAGGGTTGATGGTCATCCCTGTCCAACATTGTTTGCAAATTGGTTTCCGGTGTACTTCTCAACTGTGCCAGATGATTCGGAG
035-ref305860
1	815	0.437	WT	WT	-	-	CAGTGCTCGAGGACAAGGTTGCTGCTGTGCTTGGCTGCATGCTGGCATTGCTGAACCGGGGTAGGACAGAGGTGCTTGCAGGGCGGTCAGGTGTCGCGAGCGCGTTCCAAGGATCTGAGTACA	CGGGGTAGGACAGAGGTGCTTGCAGGGCGGTCAGGTGTCGCGAGCGCGTTCCAAGGATCTGAGTACAGCACGATGGATAGGATTCCGCCGCTGGCCCTGTTCCGTGGTGATAT
2	441	0.2365	SNP	SNP	A->T,G->A	A->T,G->A,T->C	CAGTGCTCGAGGACAAGGTTGCTGCTGTGCTTGGCTGCATGCTGGCATTGCTGAACCGGGGTAGGACAGAGGTGCTTGCtGGGCGGTCAGGTGTCaCGAGCGCGTTCCAAGGATCTGAG	CGGGGTAGGACAGAGGTGCTTGCtGGGCGGTCAGGTGTCaCGAGCGCGTTCCAAGGATCTGAGcACAGCACGATGGATAGGATTCCGCCGCTGGCCCTGTTCCGTGGTGATAT
3	388	0.208	SNP	SNP	A->T,C->T,G->A	A->T,C->T,G->A,T->C	CAGTGCTCGAGGACAAGGTTGCTGCTGTGCTTGGCTGCATGCTGGCATTGCTGAACCGGGGTAGGACtGAGGTGCTTGCAGGGCGGTCAGGTGTtGCGAGCGCaTTCCAAGGATCTGAG	CGGGGTAGGACtGAGGTGCTTGCAGGGCGGTCAGGTGTtGCGAGCGCaTTCCAAGGATCTGAGcACAGCACGATGGATAGGATTCCGCCGCTGGCCCTGTTCCGTGGTGATAT
4	82	0.044	SNP	22D,SNP	G->A,G->A,G->A	G->A,G->A,G->A,TTCCAAGGATCTGAGTACAGCA,G->A,G->A	cAGTGCTCGAGGACAAGGTTGCTGCTGTGCTTGGCTGCATGCTGGCATTGCTGAACCaaGGTAGGACAGAGGTGCTTGCAGGaCGGTCAGGTGTCGCGAGCGCG	cTGCATGCTGGCATTGCTGAACCaaGGTAGGACAGAGGTGCTTGCAGGaCGGTCAGGTGTCGCGAGCGCgCGATGGATAGGATTCCaCCaCTGGCCCTGTTCCGTGGTGATAT
5	54	0.029	SNP	SNP	A->G	A->G	CAGTGCTCGAGGACAAGGTTGCTGCTGTGCTTGGCTGCATGCTGGCATTGCTGAACCGGGGTAGGACAGAGGTGCTTGCgGGGCGGTCAGGTGTCGCGAGCGCGTTCCAAGGATCTGAGTACA	CGGGGTAGGACAGAGGTGCTTGCgGGGCGGTCAGGTGTCGCGAGCGCGTTCCAAGGATCTGAGTACAGCACGATGGATAGGATTCCGCCGCTGGCCCTGTTCCGTGGTGATAT
6	45	0.0241	SNP	WT	T->C	-	CAGTGCTCGAGGACAAGGTTGCTGCcGTGCTTGGCTGCATGCTGGCATTGCTGAACCGGGGTAGGACAGAGGTGCTTGCAGGGCGGTCAGGTGTCGCGAGCGCGTTCCAAGGATCTGAGTACA	CGGGGTAGGACAGAGGTGCTTGCAGGGCGGTCAGGTGTCGCGAGCGCGTTCCAAGGATCTGAGTACAGCACGATGGATAGGATTCCGCCGCTGGCCCTGTTCCGTGGTGATAT
7	40	0.0214	SNP	SNP	T->C,A->T,C->T,G->A	A->T,C->T,G->A,T->C	CAGTGCTCGAGGACAAGGTTGCcGCTGTGCTTGGCTGCATGCTGGCATTGCTGAACCGGGGTAGGACtGAGGTGCTTGCAGGGCGGTCAGGTGTtGCGAGCGCaTTCCAAGGATCTGAG	CGGGGTAGGACtGAGGTGCTTGCAGGGCGGTCAGGTGTtGCGAGCGCaTTCCAAGGATCTGAGcACAGCACGATGGATAGGATTCCGCCGCTGGCCCTGTTCCGTGGTGATAT
036-ref305860
1	1218	0.652	WT	WT	-	-	CAGTGCTCGAGGACAAGGTTGCTGCTGTGCTTGGCTGCATGCTGGCATTGCTGAACCGGGGTAGGACAGAGGTGCTTGCAGGGCGGTCAGGTGTCGCGAGCGCGTTCCAAGGATCTGAGTACA	CGGGGTAGGACAGAGGTGCTTGCAGGGCGGTCAGGTGTCGCGAGCGCGTTCCAAGGATCTGAGTACAGCACGATGGATAGGATTCCGCCGCTGGCCCTGTTCCGTGGTGATAT
2	248	0.1328	SNP	SNP	A->T,C->T,G->A	A->T,C->T,G->A,T->C	CAGTGCTCGAGGACAAGGTTGCTGCTGTGCTTGGCTGCATGCTGGCATTGCTGAACCGGGGTAGGACtGAGGTGCTTGCAGGGCGGTCAGGTGTtGCGAGCGCaTTCCAAGGATCTGAG	CGGGGTAGGACtGAGGTGCTTGCAGGGCGGTCAGGTGTtGCGAGCGCaTTCCAAGGATCTGAGcACAGCACGATGGATAGGATTCCGCCGCTGGCCCTGTTCCGTGGTGATAT
3	179	0.0958	SNP	SNP	A->T,G->A	A->T,G->A,T->C	CAGTGCTCGAGGACAAGGTTGCTGCTGTGCTTGGCTGCATGCTGGCATTGCTGAACCGGGGTAGGACAGAGGTGCTTGCtGGGCGGTCAGGTGTCaCGAGCGCGTTCCAAGGATCTGAG	CGGGGTAGGACAGAGGTGCTTGCtGGGCGGTCAGGTGTCaCGAGCGCGTTCCAAGGATCTGAGcACAGCACGATGGATAGGATTCCGCCGCTGGCCCTGTTCCGTGGTGATAT
4	66	0.0353	SNP	22D,SNP	G->A,G->A,G->A	G->A,G->A,G->A,TTCCAAGGATCTGAGTACAGCA,G->A,G->A	cAGTGCTCGAGGACAAGGTTGCTGCTGTGCTTGGCTGCATGCTGGCATTGCTGAACCaaGGTAGGACAGAGGTGCTTGCAGGaCGGTCAGGTGTCGCGAGCGCG	cTGCATGCTGGCATTGCTGAACCaaGGTAGGACAGAGGTGCTTGCAGGaCGGTCAGGTGTCGCGAGCGCgCGATGGATAGGATTCCaCCaCTGGCCCTGTTCCGTGGTGATAT
5	55	0.0294	WT	22D,SNP	-	TCCAAGGATCTGAGTACAGCAC,G->A	CAGTGCTCGAGGACAAGGTTGCTGCTGTGCTTGGCTGCATGCTGGCATTGCTGAACCGGGGTAGGACAGAGGTGCTTGCAGGGCGGTCAGGTGTCGCGAGCGCGT	CTGCATGCTGGCATTGCTGAACCGGGGTAGGACAGAGGTGCTTGCAGGGCGGTCAGGTGTCGCGAGCGCGtGATGGATAGGATTCCGCCaCTGGCCCTGTTCCGTGGTGATAT
6	40	0.0214	WT	SNP	-	T->C	CAGTGCTCGAGGACAAGGTTGCTGCTGTGCTTGGCTGCATGCTGGCATTGCTGAACCGGGGTAGGACAGAGGTGCTTGCAGGGCGGTCAGGTGTCGCGAGCGCGTTCCAAGGATCTGAG	CGGGGTAGGACAGAGGTGCTTGCAGGGCGGTCAGGTGTCGCGAGCGCGTTCCAAGGATCTGAGcACAGCACGATGGATAGGATTCCGCCGCTGGCCCTGTTCCGTGGTGATAT
7	27	0.0145	WT	SNP	-	G->A,G->A	CAGTGCTCGAGGACAAGGTTGCTGCTGTGCTTGGCTGCATGCTGGCATTGCTGAACCGGGGTAGGACAGAGGTGCTTGCAGGGCGGTCAGGTGTCGCGAGCGCGTTCCAAGGATCTGAGTACA	CGGGGTAGGACAGAGGTGCTTGCAGGGCGGTCAGGTGTCGCGAGCGCGTTCCAAGGATCTGAGTACAGCACGATGGATAGGATTCCaCCaCTGGCCCTGTTCCGTGGTGATAT
8	18	0.0096	SNP	WT	T->A	-	CAGTGCTCGAGGACAAGGTTGCTGCTGTGCTTGGCTGCATGCTGGCATTGCaGAACCGGGGTAGGACAGAGGTGCTTGCAGGGCGGTCAGGTGTCGCGAGCGCGTTCCAAGGATCTGAGTACA	CGGGGTAGGACAGAGGTGCTTGCAGGGCGGTCAGGTGTCGCGAGCGCGTTCCAAGGATCTGAGTACAGCACGATGGATAGGATTCCGCCGCTGGCCCTGTTCCGTGGTGATAT
9	17	0.0091	WT	SNP	-	C->G	CAGTGCTCGAGGACAAGGTTGCTGCTGTGCTTGGCTGCATGCTGGCATTGCTGAACCGGGGTAGGACAGAGGTGCTTGCAGGGCGGTCAGGTGTCGCGAGCGCGTTCCAAGGATCTGAGTA	CGGGGTAGGACAGAGGTGCTTGCAGGGCGGTCAGGTGTCGCGAGCGCGTTCCAAGGATCTGAGTAgAGCACGATGGATAGGATTCCGCCGCTGGCCCTGTTCCGTGGTGATAT
037-ref305860
1	1365	0.7065	WT	WT	-	-	CAGTGCTCGAGGACAAGGTTGCTGCTGTGCTTGGCTGCATGCTGGCATTGCTGAACCGGGGTAGGACAGAGGTGCTTGCAGGGCGGTCAGGTGTCGCGAGCGCGTTCCAAGGATCTGAGTACA	CGGGGTAGGACAGAGGTGCTTGCAGGGCGGTCAGGTGTCGCGAGCGCGTTCCAAGGATCTGAGTACAGCACGATGGATAGGATTCCGCCGCTGGCCCTGTTCCGTGGTGATAT
2	131	0.0678	SNP	SNP	A->T,C->T,G->A	A->T,C->T,G->A,T->C	CAGTGCTCGAGGACAAGGTTGCTGCTGTGCTTGGCTGCATGCTGGCATTGCTGAACCGGGGTAGGACtGAGGTGCTTGCAGGGCGGTCAGGTGTtGCGAGCGCaTTCCAAGGATCTGAG	CGGGGTAGGACtGAGGTGCTTGCAGGGCGGTCAGGTGTtGCGAGCGCaTTCCAAGGATCTGAGcACAGCACGATGGATAGGATTCCGCCGCTGGCCCTGTTCCGTGGTGATAT
3	114	0.059	SNP	SNP	A->T,G->A	A->T,G->A,T->C	CAGTGCTCGAGGACAAGGTTGCTGCTGTGCTTGGCTGCATGCTGGCATTGCTGAACCGGGGTAGGACAGAGGTGCTTGCtGGGCGGTCAGGTGTCaCGAGCGCGTTCCAAGGATCTGAG	CGGGGTAGGACAGAGGTGCTTGCtGGGCGGTCAGGTGTCaCGAGCGCGTTCCAAGGATCTGAGcACAGCACGATGGATAGGATTCCGCCGCTGGCCCTGTTCCGTGGTGATAT
4	59	0.0305	SNP	SNP	A->G	A->G	CAGTGCTCGAGGACAAGGTTGCTGCTGTGCTTGGCTGCATGCTGGCATTGCTGAACCGGGGTAGGACAGAGGTGCTTGCAGGGCGGTCAGGTGTCGCGgGCGCGTTCCAAGGATCTGAGTACA	CGGGGTAGGACAGAGGTGCTTGCAGGGCGGTCAGGTGTCGCGgGCGCGTTCCAAGGATCTGAGTACAGCACGATGGATAGGATTCCGCCGCTGGCCCTGTTCCGTGGTGATAT
5	55	0.0285	SNP	22D,SNP	G->A,G->A,G->A	G->A,G->A,G->A,TTCCAAGGATCTGAGTACAGCA,G->A,G->A	cAGTGCTCGAGGACAAGGTTGCTGCTGTGCTTGGCTGCATGCTGGCATTGCTGAACCaaGGTAGGACAGAGGTGCTTGCAGGaCGGTCAGGTGTCGCGAGCGCG	cTGCATGCTGGCATTGCTGAACCaaGGTAGGACAGAGGTGCTTGCAGGaCGGTCAGGTGTCGCGAGCGCgCGATGGATAGGATTCCaCCaCTGGCCCTGTTCCGTGGTGATAT
6	47	0.0243	13D,2D,SNP	SNP	ATGCTGGCATTGC,AA,A->T,C->T,G->A,T->C,T->C	A->T,C->T,G->A,T->C,T->C	CAGTGCTCGAGGACAAGGTTGCTGCTGTGCTTGGCTGcTgCCGGGGTAGGACtGAGGTGCTTGCAGGGCGGTCAGGTGTtGCGAGCGCaTTCCAAGGATCTGAGcACAGCACGATGGAcAGGA	CGGGGTAGGACtGAGGTGCTTGCAGGGCGGTCAGGTGTtGCGAGCGCaTTCCAAGGATCTGAGcACAGCACGATGGAcAGGATTCCGCCGCTGGCCCTGTTCCGTGGTGATAT
7	46	0.0238	SNP	SNP	T->C,G->T,C->T,C->T,G->A	A->G	cAGTGCTCGAGGACAAGGTTGCTGCcGTGCTTGGCTGCATGCTGttATTGCTGAAtCaGGGTAGGACAGAGGTGCTTGCAGGGCGGTCAGGTGTCGCGAGCGCGTTCCAAGGATCTGAGTACA	GGGTAGGACAGAGGTGCTTGCAGGGCGGTCAGGTGTCGCGAGCGCGTTCCAAGGATCTGAGTACAGCgCGATGGATAGGATTCCGCCGCTGGCCCTGTTCCGTGGTGATAT
8	39	0.0202	SNP	WT	T->C	-	CAGTGCTCGAGGACAAGGTTGCTGCcGTGCTTGGCTGCATGCTGGCATTGCTGAACCGGGGTAGGACAGAGGTGCTTGCAGGGCGGTCAGGTGTCGCGAGCGCGTTCCAAGGATCTGAGTACA	CGGGGTAGGACAGAGGTGCTTGCAGGGCGGTCAGGTGTCGCGAGCGCGTTCCAAGGATCTGAGTACAGCACGATGGATAGGATTCCGCCGCTGGCCCTGTTCCGTGGTGATAT
9	30	0.0155	SNP	WT	T->C,G->A,G->A	-	cAGTGCTCGAGGACAAGGTTGCTGCcGTGCTTGGCTGCATGCTGGCATTGCTGAACCaaGGTAGGACAGAGGTGCTTGCAGGGCGGTCAGGTGTCGCGAGCGCGTTCCAAGGATCTGAGTACA	GGTAGGACAGAGGTGCTTGCAGGGCGGTCAGGTGTCGCGAGCGCGTTCCAAGGATCTGAGTACAGCACGATGGATAGGATTCCGCCGCTGGCCCTGTTCCGTGGTGATAT
10	27	0.014	SNP	SNP	A->T,G->A	A->T,G->A	CAGTGCTCGAGGACAAGGTTGCTGCTGTGCTTGGCTGCATGCTGGCATTGCTGAACCGGGGTAGGACAGAGGTGCTTGCtGGGCGGTCAGGTGTCaCGAGCGCGTTCCAAGGATCTGAGTACA	CGGGGTAGGACAGAGGTGCTTGCtGGGCGGTCAGGTGTCaCGAGCGCGTTCCAAGGATCTGAGTACAGCACGATGGATAGGATTCCGCCGCTGGCCCTGTTCCGTGGTGATAT
11	19	0.0098	SNP	SNP	C->T,G->A	C->T,G->A,T->C	CAGTGCTCGAGGACAAGGTTGCTGCTGTGCTTGGCTGCATGCTGGCATTGCTGAACCGGGGTAGGACAGAGGTGCTTGCAGGGCGGTCAGGTGTtGCGAGCGCaTTCCAAGGATCTGAG	CGGGGTAGGACAGAGGTGCTTGCAGGGCGGTCAGGTGTtGCGAGCGCaTTCCAAGGATCTGAGcACAGCACGATGGATAGGATTCCGCCGCTGGCCCTGTTCCGTGGTGATAT
038-ref305860
1	716	0.3809	WT	WT	-	-	CAGTGCTCGAGGACAAGGTTGCTGCTGTGCTTGGCTGCATGCTGGCATTGCTGAACCGGGGTAGGACAGAGGTGCTTGCAGGGCGGTCAGGTGTCGCGAGCGCGTTCCAAGGATCTGAGTACA	CGGGGTAGGACAGAGGTGCTTGCAGGGCGGTCAGGTGTCGCGAGCGCGTTCCAAGGATCTGAGTACAGCACGATGGATAGGATTCCGCCGCTGGCCCTGTTCCGTGGTGATAT
2	482	0.2564	SNP	SNP	A->T,G->A	A->T,G->A,T->C	CAGTGCTCGAGGACAAGGTTGCTGCTGTGCTTGGCTGCATGCTGGCATTGCTGAACCGGGGTAGGACAGAGGTGCTTGCtGGGCGGTCAGGTGTCaCGAGCGCGTTCCAAGGATCTGAG	CGGGGTAGGACAGAGGTGCTTGCtGGGCGGTCAGGTGTCaCGAGCGCGTTCCAAGGATCTGAGcACAGCACGATGGATAGGATTCCGCCGCTGGCCCTGTTCCGTGGTGATAT
3	432	0.2298	SNP	SNP	A->T,C->T,G->A	A->T,C->T,G->A,T->C	CAGTGCTCGAGGACAAGGTTGCTGCTGTGCTTGGCTGCATGCTGGCATTGCTGAACCGGGGTAGGACtGAGGTGCTTGCAGGGCGGTCAGGTGTtGCGAGCGCaTTCCAAGGATCTGAG	CGGGGTAGGACtGAGGTGCTTGCAGGGCGGTCAGGTGTtGCGAGCGCaTTCCAAGGATCTGAGcACAGCACGATGGATAGGATTCCGCCGCTGGCCCTGTTCCGTGGTGATAT
4	73	0.0388	SNP	SNP	T->G	T->G	CAGTGCTCGAGGACAAGGTTGCTGCTGTGCTTGGCTGCATGCTGGCATTGCTGAACCGGGGTAGGACAGAGGTGCTTGCAGGGCGGTCAGGTGTCGCGAGCGCGTgCCAAGGATCTGAGTACA	CGGGGTAGGACAGAGGTGCTTGCAGGGCGGTCAGGTGTCGCGAGCGCGTgCCAAGGATCTGAGTACAGCACGATGGATAGGATTCCGCCGCTGGCCCTGTTCCGTGGTGATAT
5	66	0.0351	SNP	WT	G->A,G->A	-	cAGTGCTCGAGGACAAGGTTGCTGCTGTGCTTGGCTGCATGCTGGCATTGCTGAACCaaGGTAGGACAGAGGTGCTTGCAGGGCGGTCAGGTGTCGCGAGCGCGTTCCAAGGATCTGAGTACA	GGTAGGACAGAGGTGCTTGCAGGGCGGTCAGGTGTCGCGAGCGCGTTCCAAGGATCTGAGTACAGCACGATGGATAGGATTCCGCCGCTGGCCCTGTTCCGTGGTGATAT
6	55	0.0293	SNP	WT	T->C	-	CAGTGCTCGAGGACAAGGTTGCTGCcGTGCTTGGCTGCATGCTGGCATTGCTGAACCGGGGTAGGACAGAGGTGCTTGCAGGGCGGTCAGGTGTCGCGAGCGCGTTCCAAGGATCTGAGTACA	CGGGGTAGGACAGAGGTGCTTGCAGGGCGGTCAGGTGTCGCGAGCGCGTTCCAAGGATCTGAGTACAGCACGATGGATAGGATTCCGCCGCTGGCCCTGTTCCGTGGTGATAT
7	20	0.0106	SNP	SNP	A->G,A->T,G->A,C->T	A->G,A->T,G->A,C->T,T->C	CAGTGCTCGAGGACAAGGTTGCTGCTGTGCTTGGCTGCATGCTGGCATTGCTGAACCGGGGTAGGgCAGAGGTGCTTGCtGGGCGGTCAGGTGTCaCGAGtGCGTTCCAAGGATCTGAG	CGGGGTAGGgCAGAGGTGCTTGCtGGGCGGTCAGGTGTCaCGAGtGCGTTCCAAGGATCTGAGcACAGCACGATGGATAGGATTCCGCCGCTGGCCCTGTTCCGTGGTGATAT
8	19	0.0101	SNP	SNP	T->C,A->T,G->A	A->T,G->A,T->C	CAGTGCTCGAGGACAAGGTTGCcGCTGTGCTTGGCTGCATGCTGGCATTGCTGAACCGGGGTAGGACAGAGGTGCTTGCtGGGCGGTCAGGTGTCaCGAGCGCGTTCCAAGGATCTGAG	CGGGGTAGGACAGAGGTGCTTGCtGGGCGGTCAGGTGTCaCGAGCGCGTTCCAAGGATCTGAGcACAGCACGATGGATAGGATTCCGCCGCTGGCCCTGTTCCGTGGTGATAT
9	17	0.009	SNP	SNP	A->T,C->T,G->A	A->T,C->T,G->A	CAGTGCTCGAGGACAAGGTTGCTGCTGTGCTTGGCTGCATGCTGGCATTGCTGAACCGGGGTAGGACtGAGGTGCTTGCAGGGCGGTCAGGTGTtGCGAGCGCaTTCCAAGGATCTGAGTACA	CGGGGTAGGACtGAGGTGCTTGCAGGGCGGTCAGGTGTtGCGAGCGCaTTCCAAGGATCTGAGTACAGCACGATGGATAGGATTCCGCCGCTGGCCCTGTTCCGTGGTGATAT
039-ref305860
1	693	0.3621	WT	WT	-	-	CAGTGCTCGAGGACAAGGTTGCTGCTGTGCTTGGCTGCATGCTGGCATTGCTGAACCGGGGTAGGACAGAGGTGCTTGCAGGGCGGTCAGGTGTCGCGAGCGCGTTCCAAGGATCTGAGTACA	CGGGGTAGGACAGAGGTGCTTGCAGGGCGGTCAGGTGTCGCGAGCGCGTTCCAAGGATCTGAGTACAGCACGATGGATAGGATTCCGCCGCTGGCCCTGTTCCGTGGTGATAT
2	523	0.2732	SNP	SNP	A->T,C->T,G->A	A->T,C->T,G->A,T->C	CAGTGCTCGAGGACAAGGTTGCTGCTGTGCTTGGCTGCATGCTGGCATTGCTGAACCGGGGTAGGACtGAGGTGCTTGCAGGGCGGTCAGGTGTtGCGAGCGCaTTCCAAGGATCTGAG	CGGGGTAGGACtGAGGTGCTTGCAGGGCGGTCAGGTGTtGCGAGCGCaTTCCAAGGATCTGAGcACAGCACGATGGATAGGATTCCGCCGCTGGCCCTGTTCCGTGGTGATAT
3	444	0.232	SNP	SNP	A->T,G->A	A->T,G->A,T->C	CAGTGCTCGAGGACAAGGTTGCTGCTGTGCTTGGCTGCATGCTGGCATTGCTGAACCGGGGTAGGACAGAGGTGCTTGCtGGGCGGTCAGGTGTCaCGAGCGCGTTCCAAGGATCTGAG	CGGGGTAGGACAGAGGTGCTTGCtGGGCGGTCAGGTGTCaCGAGCGCGTTCCAAGGATCTGAGcACAGCACGATGGATAGGATTCCGCCGCTGGCCCTGTTCCGTGGTGATAT
4	79	0.0413	SNP	22D,SNP	G->A,G->A,G->A	G->A,G->A,G->A,TTCCAAGGATCTGAGTACAGCA,G->A,G->A	cAGTGCTCGAGGACAAGGTTGCTGCTGTGCTTGGCTGCATGCTGGCATTGCTGAACCaaGGTAGGACAGAGGTGCTTGCAGGaCGGTCAGGTGTCGCGAGCGCG	cTGCATGCTGGCATTGCTGAACCaaGGTAGGACAGAGGTGCTTGCAGGaCGGTCAGGTGTCGCGAGCGCgCGATGGATAGGATTCCaCCaCTGGCCCTGTTCCGTGGTGATAT
5	67	0.035	13D,2D,SNP	SNP	ATGCTGGCATTGC,AA,A->T,C->T,G->A,T->C	A->T,C->T,G->A,T->C	CAGTGCTCGAGGACAAGGTTGCTGCTGTGCTTGGCTGcTgCCGGGGTAGGACtGAGGTGCTTGCAGGGCGGTCAGGTGTtGCGAGCGCaTTCCAAGGATCTGAGcACAGCACGATGGATAGGA	CGGGGTAGGACtGAGGTGCTTGCAGGGCGGTCAGGTGTtGCGAGCGCaTTCCAAGGATCTGAGcACAGCACGATGGATAGGATTCCGCCGCTGGCCCTGTTCCGTGGTGATAT
6	47	0.0246	15D,SNP	SNP	TGGCATTGCTGAACC,A->T,G->A,T->C,C->T,G->A	A->T,G->A,T->C,C->T,G->A	CAGTGCTCGAGGACAAGGTTGCTGCTGTGCTTGGCTGCATGcGGGGTAGGACAGAGGTGCTTGCtGGGCGGTCAGGTGTCaCGAGCGCGTTCCAAGGATCTGAGcACAGtACaATGGATAGGA	CGGGGTAGGACAGAGGTGCTTGCtGGGCGGTCAGGTGTCaCGAGCGCGTTCCAAGGATCTGAGcACAGtACaATGGATAGGATTCCGCCGCTGGCCCTGTTCCGTGGTGATAT
7	42	0.0219	WT	SNP	-	T->C	CAGTGCTCGAGGACAAGGTTGCTGCTGTGCTTGGCTGCATGCTGGCATTGCTGAACCGGGGTAGGACAGAGGTGCTTGCAGGGCGGTCAGGTGTCGCGAGCGCGTTCCAAGGATCTGAG	CGGGGTAGGACAGAGGTGCTTGCAGGGCGGTCAGGTGTCGCGAGCGCGTTCCAAGGATCTGAGcACAGCACGATGGATAGGATTCCGCCGCTGGCCCTGTTCCGTGGTGATAT
8	19	0.0099	SNP	SNP	A->T	A->T	CAGTGCTCGAGGACAAGGTTGCTGCTGTGCTTGGCTGCATGCTGGCATTGCTGAACCGGGGTAGGACtGAGGTGCTTGCAGGGCGGTCAGGTGTCGCGAGCGCGTTCCAAGGATCTGAGTACA	CGGGGTAGGACtGAGGTGCTTGCAGGGCGGTCAGGTGTCGCGAGCGCGTTCCAAGGATCTGAGTACAGCACGATGGATAGGATTCCGCCGCTGGCCCTGTTCCGTGGTGATAT
040-ref305860
1	738	0.3897	WT	WT	-	-	CAGTGCTCGAGGACAAGGTTGCTGCTGTGCTTGGCTGCATGCTGGCATTGCTGAACCGGGGTAGGACAGAGGTGCTTGCAGGGCGGTCAGGTGTCGCGAGCGCGTTCCAAGGATCTGAGTACA	CGGGGTAGGACAGAGGTGCTTGCAGGGCGGTCAGGTGTCGCGAGCGCGTTCCAAGGATCTGAGTACAGCACGATGGATAGGATTCCGCCGCTGGCCCTGTTCCGTGGTGATAT
2	431	0.2276	SNP	SNP	A->T,C->T,G->A	A->T,C->T,G->A,T->C	CAGTGCTCGAGGACAAGGTTGCTGCTGTGCTTGGCTGCATGCTGGCATTGCTGAACCGGGGTAGGACtGAGGTGCTTGCAGGGCGGTCAGGTGTtGCGAGCGCaTTCCAAGGATCTGAG	CGGGGTAGGACtGAGGTGCTTGCAGGGCGGTCAGGTGTtGCGAGCGCaTTCCAAGGATCTGAGcACAGCACGATGGATAGGATTCCGCCGCTGGCCCTGTTCCGTGGTGATAT
3	306	0.1616	SNP	SNP	A->T,G->A	A->T,G->A,T->C	CAGTGCTCGAGGACAAGGTTGCTGCTGTGCTTGGCTGCATGCTGGCATTGCTGAACCGGGGTAGGACAGAGGTGCTTGCtGGGCGGTCAGGTGTCaCGAGCGCGTTCCAAGGATCTGAG	CGGGGTAGGACAGAGGTGCTTGCtGGGCGGTCAGGTGTCaCGAGCGCGTTCCAAGGATCTGAGcACAGCACGATGGATAGGATTCCGCCGCTGGCCCTGTTCCGTGGTGATAT
4	66	0.0348	1D	WT	A	-	CAGTGCTCGAGGACAAGGTTGCTGCTGTGCTTGGCTGCATGCTGGCATTGCTGaCCGGGGTAGGACAGAGGTGCTTGCAGGGCGGTCAGGTGTCGCGAGCGCGTTCCAAGGATCTGAGTACAG	CGGGGTAGGACAGAGGTGCTTGCAGGGCGGTCAGGTGTCGCGAGCGCGTTCCAAGGATCTGAGTACAGCACGATGGATAGGATTCCGCCGCTGGCCCTGTTCCGTGGTGATAT
5	63	0.0333	13D,2D,SNP	SNP	ATGCTGGCATTGC,AA,A->T,C->T,G->A,T->C	A->T,C->T,G->A,T->C	CAGTGCTCGAGGACAAGGTTGCTGCTGTGCTTGGCTGcTgCCGGGGTAGGACtGAGGTGCTTGCAGGGCGGTCAGGTGTtGCGAGCGCaTTCCAAGGATCTGAGcACAGCACGATGGATAGGA	CGGGGTAGGACtGAGGTGCTTGCAGGGCGGTCAGGTGTtGCGAGCGCaTTCCAAGGATCTGAGcACAGCACGATGGATAGGATTCCGCCGCTGGCCCTGTTCCGTGGTGATAT
6	58	0.0306	SNP	22D,SNP	G->A	G->A,TCCAAGGATCTGAGTACAGCAC,G->A	CAGTGCTCGAGGACAAGGTTGCTGCTGTGCTTGGCTGCATGCTGGCATTGCTGAACCGGGGTAGGACAGAGGTGCTTGCAGGaCGGTCAGGTGTCGCGAGCGCGT	CTGCATGCTGGCATTGCTGAACCGGGGTAGGACAGAGGTGCTTGCAGGaCGGTCAGGTGTCGCGAGCGCGtGATGGATAGGATTCCGCCaCTGGCCCTGTTCCGTGGTGATAT
7	53	0.028	WT	SNP	-	G->A	CAGTGCTCGAGGACAAGGTTGCTGCTGTGCTTGGCTGCATGCTGGCATTGCTGAACCGGGGTAGGACAGAGGTGCTTGCAGGGCGGTCAGGTGTCGCGAGCGCGTTCCAAGGATCTGAGTACA	CGGGGTAGGACAGAGGTGCTTGCAGGGCGGTCAGGTGTCGCGAGCGCGTTCCAAGGATCTGAGTACAGCACGATGGATAGGATTCCGCCaCTGGCCCTGTTCCGTGGTGATAT
8	52	0.0275	WT	SNP	-	T->C	CAGTGCTCGAGGACAAGGTTGCTGCTGTGCTTGGCTGCATGCTGGCATTGCTGAACCGGGGTAGGACAGAGGTGCTTGCAGGGCGGTCAGGTGTCGCGAGCGCGTTCCAAGGATCTGAG	CGGGGTAGGACAGAGGTGCTTGCAGGGCGGTCAGGTGTCGCGAGCGCGTTCCAAGGATCTGAGcACAGCACGATGGATAGGATTCCGCCGCTGGCCCTGTTCCGTGGTGATAT
9	34	0.018	SNP	22D,SNP	A->T,G->A	A->T,G->A,TTCCAAGGATCTGAGTACAGCA,G->A,G->A	CAGTGCTCGAGGACAAGGTTGCTGCTGTGCTTGGCTGCATGCTGGCATTGCTGAACCGGGGTAGGACtGAGGTGCTTGCAGGaCGGTCAGGTGTCGCGAGCGCG	CTGCATGCTGGCATTGCTGAACCGGGGTAGGACtGAGGTGCTTGCAGGaCGGTCAGGTGTCGCGAGCGCgCGATGGATAGGATTCCaCCaCTGGCCCTGTTCCGTGGTGATAT
10	30	0.0158	SNP	22D,SNP	G->A,G->A,G->A	G->A,G->A,G->A,TTCCAAGGATCTGAGTACAGCA,G->A,G->A	cAGTGCTCGAGGACAAGGTTGCTGCTGTGCTTGGCTGCATGCTGGCATTGCTGAACCaaGGTAGGACAGAGGTGCTTGCAGGaCGGTCAGGTGTCGCGAGCGCG	cTGCATGCTGGCATTGCTGAACCaaGGTAGGACAGAGGTGCTTGCAGGaCGGTCAGGTGTCGCGAGCGCgCGATGGATAGGATTCCaCCaCTGGCCCTGTTCCGTGGTGATAT
11	25	0.0132	SNP	SNP	A->T	A->T	CAGTGCTCGAGGACAAGGTTGCTGCTGTGCTTGGCTGCATGCTGGCATTGCTGAACCGGGGTAGGACAGAGGTGCTTGCtGGGCGGTCAGGTGTCGCGAGCGCGTTCCAAGGATCTGAGTACA	CGGGGTAGGACAGAGGTGCTTGCtGGGCGGTCAGGTGTCGCGAGCGCGTTCCAAGGATCTGAGTACAGCACGATGGATAGGATTCCGCCGCTGGCCCTGTTCCGTGGTGATAT
12	20	0.0106	SNP	SNP	C->T	C->T	CAGTGCTCGAGGACAAGGTTGCTGCTGTGCTTGGCTGCATGCTGGCATTGCTGAACCGGGGTAGGACAGAGGTGCTTGCAGGGCGGTCAGGTGTCGCGAGCGCGTTtCAAGGATCTGAGTACA	CGGGGTAGGACAGAGGTGCTTGCAGGGCGGTCAGGTGTCGCGAGCGCGTTtCAAGGATCTGAGTACAGCACGATGGATAGGATTCCGCCGCTGGCCCTGTTCCGTGGTGATAT
13	18	0.0095	SNP	SNP	A->G,A->T,C->T,G->A	A->G,A->T,C->T,G->A,T->C	CAGTGCTCGAGGACAAGGTTGCTGCTGTGCTTGGCTGCATGCTGGCATTGCTGAACCGGGGTAGGgCtGAGGTGCTTGCAGGGCGGTCAGGTGTtGCGAGCGCaTTCCAAGGATCTGAG	CGGGGTAGGgCtGAGGTGCTTGCAGGGCGGTCAGGTGTtGCGAGCGCaTTCCAAGGATCTGAGcACAGCACGATGGATAGGATTCCGCCGCTGGCCCTGTTCCGTGGTGATAT
041-ref305860
1	683	0.3674	WT	WT	-	-	CAGTGCTCGAGGACAAGGTTGCTGCTGTGCTTGGCTGCATGCTGGCATTGCTGAACCGGGGTAGGACAGAGGTGCTTGCAGGGCGGTCAGGTGTCGCGAGCGCGTTCCAAGGATCTGAGTACA	CGGGGTAGGACAGAGGTGCTTGCAGGGCGGTCAGGTGTCGCGAGCGCGTTCCAAGGATCTGAGTACAGCACGATGGATAGGATTCCGCCGCTGGCCCTGTTCCGTGGTGATAT
2	452	0.2431	SNP	SNP	A->T,G->A	A->T,G->A,T->C	CAGTGCTCGAGGACAAGGTTGCTGCTGTGCTTGGCTGCATGCTGGCATTGCTGAACCGGGGTAGGACAGAGGTGCTTGCtGGGCGGTCAGGTGTCaCGAGCGCGTTCCAAGGATCTGAG	CGGGGTAGGACAGAGGTGCTTGCtGGGCGGTCAGGTGTCaCGAGCGCGTTCCAAGGATCTGAGcACAGCACGATGGATAGGATTCCGCCGCTGGCCCTGTTCCGTGGTGATAT
3	376	0.2023	SNP	SNP	A->T,C->T,G->A	A->T,C->T,G->A,T->C	CAGTGCTCGAGGACAAGGTTGCTGCTGTGCTTGGCTGCATGCTGGCATTGCTGAACCGGGGTAGGACtGAGGTGCTTGCAGGGCGGTCAGGTGTtGCGAGCGCaTTCCAAGGATCTGAG	CGGGGTAGGACtGAGGTGCTTGCAGGGCGGTCAGGTGTtGCGAGCGCaTTCCAAGGATCTGAGcACAGCACGATGGATAGGATTCCGCCGCTGGCCCTGTTCCGTGGTGATAT
4	85	0.0457	SNP	22D,SNP	G->A	G->A,TCCAAGGATCTGAGTACAGCAC,G->A	CAGTGCTCGAGGACAAGGTTGCTGCTGTGCTTGGCTGCATGCTGGCATTGCTGAACCGGGGTAGGACAGAGGTGCTTGCAGGaCGGTCAGGTGTCGCGAGCGCGT	CTGCATGCTGGCATTGCTGAACCGGGGTAGGACAGAGGTGCTTGCAGGaCGGTCAGGTGTCGCGAGCGCGtGATGGATAGGATTCCGCCaCTGGCCCTGTTCCGTGGTGATAT
5	71	0.0382	WT	SNP	-	T->C	CAGTGCTCGAGGACAAGGTTGCTGCTGTGCTTGGCTGCATGCTGGCATTGCTGAACCGGGGTAGGACAGAGGTGCTTGCAGGGCGGTCAGGTGTCGCGAGCGCGTTCCAAGGATCTGAG	CGGGGTAGGACAGAGGTGCTTGCAGGGCGGTCAGGTGTCGCGAGCGCGTTCCAAGGATCTGAGcACAGCACGATGGATAGGATTCCGCCGCTGGCCCTGTTCCGTGGTGATAT
6	42	0.0226	SNP	WT	T->C,G->A,G->A	-	cAGTGCTCGAGGACAAGGTTGCTGCcGTGCTTGGCTGCATGCTGGCATTGCTGAACCaaGGTAGGACAGAGGTGCTTGCAGGGCGGTCAGGTGTCGCGAGCGCGTTCCAAGGATCTGAGTACA	GGTAGGACAGAGGTGCTTGCAGGGCGGTCAGGTGTCGCGAGCGCGTTCCAAGGATCTGAGTACAGCACGATGGATAGGATTCCGCCGCTGGCCCTGTTCCGTGGTGATAT
7	41	0.0221	SNP	22D,SNP	G->A,G->A,G->A	G->A,G->A,G->A,TTCCAAGGATCTGAGTACAGCA,G->A,G->A	cAGTGCTCGAGGACAAGGTTGCTGCTGTGCTTGGCTGCATGCTGGCATTGCTGAACCaaGGTAGGACAGAGGTGCTTGCAGGaCGGTCAGGTGTCGCGAGCGCG	cTGCATGCTGGCATTGCTGAACCaaGGTAGGACAGAGGTGCTTGCAGGaCGGTCAGGTGTCGCGAGCGCgCGATGGATAGGATTCCaCCaCTGGCCCTGTTCCGTGGTGATAT
8	32	0.0172	SNP	WT	T->C	-	CAGTGCTCGAGGACAAGGTTGCTGCcGTGCTTGGCTGCATGCTGGCATTGCTGAACCGGGGTAGGACAGAGGTGCTTGCAGGGCGGTCAGGTGTCGCGAGCGCGTTCCAAGGATCTGAGTACA	CGGGGTAGGACAGAGGTGCTTGCAGGGCGGTCAGGTGTCGCGAGCGCGTTCCAAGGATCTGAGTACAGCACGATGGATAGGATTCCGCCGCTGGCCCTGTTCCGTGGTGATAT
9	31	0.0167	SNP	SNP	A->T	A->T,T->C	CAGTGCTCGAGGACAAGGTTGCTGCTGTGCTTGGCTGCATGCTGGCATTGCTGAACCGGGGTAGGACAGAGGTGCTTGCtGGGCGGTCAGGTGTCGCGAGCGCGTTCCAAGGATCTGAG	CGGGGTAGGACAGAGGTGCTTGCtGGGCGGTCAGGTGTCGCGAGCGCGTTCCAAGGATCTGAGcACAGCACGATGGATAGGATTCCGCCGCTGGCCCTGTTCCGTGGTGATAT
10	27	0.0145	SNP	SNP	A->T,C->T,G->A	A->T,C->T,G->A	CAGTGCTCGAGGACAAGGTTGCTGCTGTGCTTGGCTGCATGCTGGCATTGCTGAACCGGGGTAGGACtGAGGTGCTTGCAGGGCGGTCAGGTGTtGCGAGCGCaTTCCAAGGATCTGAGTACA	CGGGGTAGGACtGAGGTGCTTGCAGGGCGGTCAGGTGTtGCGAGCGCaTTCCAAGGATCTGAGTACAGCACGATGGATAGGATTCCGCCGCTGGCCCTGTTCCGTGGTGATAT
11	19	0.0102	SNP	22D,SNP	T->C,G->A,G->A	G->A,G->A,TTCCAAGGATCTGAGTACAGCA,G->A,G->A	cAGTGCTCGAGGACAAGGTTGCTGCcGTGCTTGGCTGCATGCTGGCATTGCTGAACCaaGGTAGGACAGAGGTGCTTGCAGGGCGGTCAGGTGTCGCGAGCGCG	cTGCATGCTGGCATTGCTGAACCaaGGTAGGACAGAGGTGCTTGCAGGGCGGTCAGGTGTCGCGAGCGCgCGATGGATAGGATTCCaCCaCTGGCCCTGTTCCGTGGTGATAT
042-ref305860
1	683	0.3637	WT	WT	-	-	CAGTGCTCGAGGACAAGGTTGCTGCTGTGCTTGGCTGCATGCTGGCATTGCTGAACCGGGGTAGGACAGAGGTGCTTGCAGGGCGGTCAGGTGTCGCGAGCGCGTTCCAAGGATCTGAGTACA	CGGGGTAGGACAGAGGTGCTTGCAGGGCGGTCAGGTGTCGCGAGCGCGTTCCAAGGATCTGAGTACAGCACGATGGATAGGATTCCGCCGCTGGCCCTGTTCCGTGGTGATAT
2	455	0.2423	SNP	SNP	A->T,G->A	A->T,G->A,T->C	CAGTGCTCGAGGACAAGGTTGCTGCTGTGCTTGGCTGCATGCTGGCATTGCTGAACCGGGGTAGGACAGAGGTGCTTGCtGGGCGGTCAGGTGTCaCGAGCGCGTTCCAAGGATCTGAG	CGGGGTAGGACAGAGGTGCTTGCtGGGCGGTCAGGTGTCaCGAGCGCGTTCCAAGGATCTGAGcACAGCACGATGGATAGGATTCCGCCGCTGGCCCTGTTCCGTGGTGATAT
3	331	0.1763	SNP	SNP	A->T,C->T,G->A	A->T,C->T,G->A,T->C	CAGTGCTCGAGGACAAGGTTGCTGCTGTGCTTGGCTGCATGCTGGCATTGCTGAACCGGGGTAGGACtGAGGTGCTTGCAGGGCGGTCAGGTGTtGCGAGCGCaTTCCAAGGATCTGAG	CGGGGTAGGACtGAGGTGCTTGCAGGGCGGTCAGGTGTtGCGAGCGCaTTCCAAGGATCTGAGcACAGCACGATGGATAGGATTCCGCCGCTGGCCCTGTTCCGTGGTGATAT
4	84	0.0447	13D,2D,SNP	SNP	ATGCTGGCATTGC,AA,A->T,C->T,G->A,T->C	A->T,C->T,G->A,T->C	CAGTGCTCGAGGACAAGGTTGCTGCTGTGCTTGGCTGcTgCCGGGGTAGGACtGAGGTGCTTGCAGGGCGGTCAGGTGTtGCGAGCGCaTTCCAAGGATCTGAGcACAGCACGATGGATAGGA	CGGGGTAGGACtGAGGTGCTTGCAGGGCGGTCAGGTGTtGCGAGCGCaTTCCAAGGATCTGAGcACAGCACGATGGATAGGATTCCGCCGCTGGCCCTGTTCCGTGGTGATAT
5	78	0.0415	SNP	22D,SNP	G->A,G->A,G->A	G->A,G->A,G->A,TTCCAAGGATCTGAGTACAGCA,G->A,G->A	cAGTGCTCGAGGACAAGGTTGCTGCTGTGCTTGGCTGCATGCTGGCATTGCTGAACCaaGGTAGGACAGAGGTGCTTGCAGGaCGGTCAGGTGTCGCGAGCGCG	cTGCATGCTGGCATTGCTGAACCaaGGTAGGACAGAGGTGCTTGCAGGaCGGTCAGGTGTCGCGAGCGCgCGATGGATAGGATTCCaCCaCTGGCCCTGTTCCGTGGTGATAT
6	71	0.0378	1D	WT	A	-	CAGTGCTCGAGGACAAGGTTGCTGCTGTGCTTGGCTGCATGCTGGCATTGCTGaCCGGGGTAGGACAGAGGTGCTTGCAGGGCGGTCAGGTGTCGCGAGCGCGTTCCAAGGATCTGAGTACAG	CGGGGTAGGACAGAGGTGCTTGCAGGGCGGTCAGGTGTCGCGAGCGCGTTCCAAGGATCTGAGTACAGCACGATGGATAGGATTCCGCCGCTGGCCCTGTTCCGTGGTGATAT
7	46	0.0245	SNP	WT	T->C	-	CAGTGCTCGAGGACAAGGTTGCTGCcGTGCTTGGCTGCATGCTGGCATTGCTGAACCGGGGTAGGACAGAGGTGCTTGCAGGGCGGTCAGGTGTCGCGAGCGCGTTCCAAGGATCTGAGTACA	CGGGGTAGGACAGAGGTGCTTGCAGGGCGGTCAGGTGTCGCGAGCGCGTTCCAAGGATCTGAGTACAGCACGATGGATAGGATTCCGCCGCTGGCCCTGTTCCGTGGTGATAT
8	37	0.0197	15D,SNP	SNP	TGGCATTGCTGAACC,A->T,G->A,T->C	A->T,G->A,T->C	CAGTGCTCGAGGACAAGGTTGCTGCTGTGCTTGGCTGCATGcGGGGTAGGACAGAGGTGCTTGCtGGGCGGTCAGGTGTCaCGAGCGCGTTCCAAGGATCTGAGcACAGCACGATGGATAGGA	CGGGGTAGGACAGAGGTGCTTGCtGGGCGGTCAGGTGTCaCGAGCGCGTTCCAAGGATCTGAGcACAGCACGATGGATAGGATTCCGCCGCTGGCCCTGTTCCGTGGTGATAT
9	35	0.0186	WT	SNP	-	T->C	CAGTGCTCGAGGACAAGGTTGCTGCTGTGCTTGGCTGCATGCTGGCATTGCTGAACCGGGGTAGGACAGAGGTGCTTGCAGGGCGGTCAGGTGTCGCGAGCGCGTTCCAAGGATCTGAG	CGGGGTAGGACAGAGGTGCTTGCAGGGCGGTCAGGTGTCGCGAGCGCGTTCCAAGGATCTGAGcACAGCACGATGGATAGGATTCCGCCGCTGGCCCTGTTCCGTGGTGATAT
10	23	0.0122	SNP	SNP	C->T,G->A	C->T,G->A,T->C	CAGTGCTCGAGGACAAGGTTGCTGCTGTGCTTGGCTGCATGCTGGCATTGCTGAACCGGGGTAGGACAGAGGTGCTTGCAGGGCGGTCAGGTGTtGCGAGCGCaTTCCAAGGATCTGAG	CGGGGTAGGACAGAGGTGCTTGCAGGGCGGTCAGGTGTtGCGAGCGCaTTCCAAGGATCTGAGcACAGCACGATGGATAGGATTCCGCCGCTGGCCCTGTTCCGTGGTGATAT
11	19	0.0101	SNP	SNP	A->G,A->T,G->A	A->T,G->A,T->C	CAGTGCTCGAGGACAAGGTTGCTGCTGTGCTTGGCTGCATGCTGGCATTGCTGAgCCGGGGTAGGACAGAGGTGCTTGCtGGGCGGTCAGGTGTCaCGAGCGCGTTCCAAGGATCTGAG	CGGGGTAGGACAGAGGTGCTTGCtGGGCGGTCAGGTGTCaCGAGCGCGTTCCAAGGATCTGAGcACAGCACGATGGATAGGATTCCGCCGCTGGCCCTGTTCCGTGGTGATAT
12	16	0.0085	SNP	SNP	A->T	A->T	CAGTGCTCGAGGACAAGGTTGCTGCTGTGCTTGGCTGCATGCTGGCATTGCTGAACCGGGGTAGGACAGAGGTGCTTGCtGGGCGGTCAGGTGTCGCGAGCGCGTTCCAAGGATCTGAGTACA	CGGGGTAGGACAGAGGTGCTTGCtGGGCGGTCAGGTGTCGCGAGCGCGTTCCAAGGATCTGAGTACAGCACGATGGATAGGATTCCGCCGCTGGCCCTGTTCCGTGGTGATAT
043-ref305860
1	648	0.3602	WT	WT	-	-	CAGTGCTCGAGGACAAGGTTGCTGCTGTGCTTGGCTGCATGCTGGCATTGCTGAACCGGGGTAGGACAGAGGTGCTTGCAGGGCGGTCAGGTGTCGCGAGCGCGTTCCAAGGATCTGAGTACA	CGGGGTAGGACAGAGGTGCTTGCAGGGCGGTCAGGTGTCGCGAGCGCGTTCCAAGGATCTGAGTACAGCACGATGGATAGGATTCCGCCGCTGGCCCTGTTCCGTGGTGATAT
2	395	0.2196	SNP	SNP	A->T,C->T,G->A	A->T,C->T,G->A,T->C	CAGTGCTCGAGGACAAGGTTGCTGCTGTGCTTGGCTGCATGCTGGCATTGCTGAACCGGGGTAGGACtGAGGTGCTTGCAGGGCGGTCAGGTGTtGCGAGCGCaTTCCAAGGATCTGAG	CGGGGTAGGACtGAGGTGCTTGCAGGGCGGTCAGGTGTtGCGAGCGCaTTCCAAGGATCTGAGcACAGCACGATGGATAGGATTCCGCCGCTGGCCCTGTTCCGTGGTGATAT
3	334	0.1857	SNP	SNP	A->T,G->A	A->T,G->A,T->C	CAGTGCTCGAGGACAAGGTTGCTGCTGTGCTTGGCTGCATGCTGGCATTGCTGAACCGGGGTAGGACAGAGGTGCTTGCtGGGCGGTCAGGTGTCaCGAGCGCGTTCCAAGGATCTGAG	CGGGGTAGGACAGAGGTGCTTGCtGGGCGGTCAGGTGTCaCGAGCGCGTTCCAAGGATCTGAGcACAGCACGATGGATAGGATTCCGCCGCTGGCCCTGTTCCGTGGTGATAT
4	79	0.0439	13D,2D,SNP	SNP	ATGCTGGCATTGC,AA,A->T,C->T,G->A,T->C	A->T,C->T,G->A,T->C	CAGTGCTCGAGGACAAGGTTGCTGCTGTGCTTGGCTGcTgCCGGGGTAGGACtGAGGTGCTTGCAGGGCGGTCAGGTGTtGCGAGCGCaTTCCAAGGATCTGAGcACAGCACGATGGATAGGA	CGGGGTAGGACtGAGGTGCTTGCAGGGCGGTCAGGTGTtGCGAGCGCaTTCCAAGGATCTGAGcACAGCACGATGGATAGGATTCCGCCGCTGGCCCTGTTCCGTGGTGATAT
5	66	0.0367	15D,SNP	SNP	TGGCATTGCTGAACC,A->T,G->A,T->C	A->T,G->A,T->C	CAGTGCTCGAGGACAAGGTTGCTGCTGTGCTTGGCTGCATGcGGGGTAGGACAGAGGTGCTTGCtGGGCGGTCAGGTGTCaCGAGCGCGTTCCAAGGATCTGAGcACAGCACGATGGATAGGA	CGGGGTAGGACAGAGGTGCTTGCtGGGCGGTCAGGTGTCaCGAGCGCGTTCCAAGGATCTGAGcACAGCACGATGGATAGGATTCCGCCGCTGGCCCTGTTCCGTGGTGATAT
6	59	0.0328	SNP	WT	T->A	-	CAGTGCTCGAGGACAAGGTTGCTGCaGTGCTTGGCTGCATGCTGGCATTGCTGAACCGGGGTAGGACAGAGGTGCTTGCAGGGCGGTCAGGTGTCGCGAGCGCGTTCCAAGGATCTGAGTACA	CGGGGTAGGACAGAGGTGCTTGCAGGGCGGTCAGGTGTCGCGAGCGCGTTCCAAGGATCTGAGTACAGCACGATGGATAGGATTCCGCCGCTGGCCCTGTTCCGTGGTGATAT
7	38	0.0211	SNP	WT	T->C,G->T,C->T,C->T,G->A	-	cAGTGCTCGAGGACAAGGTTGCTGCcGTGCTTGGCTGCATGCTGttATTGCTGAAtCaGGGTAGGACAGAGGTGCTTGCAGGGCGGTCAGGTGTCGCGAGCGCGTTCCAAGGATCTGAGTACA	GGGTAGGACAGAGGTGCTTGCAGGGCGGTCAGGTGTCGCGAGCGCGTTCCAAGGATCTGAGTACAGCACGATGGATAGGATTCCGCCGCTGGCCCTGTTCCGTGGTGATAT
8	30	0.0167	SNP	SNP	T->C,A->T,G->A	A->T,G->A,T->C	CAGTGCTCGAGGACAAGGTTGCTGCcGTGCTTGGCTGCATGCTGGCATTGCTGAACCGGGGTAGGACAGAGGTGCTTGCtGGGCGGTCAGGTGTCaCGAGCGCGTTCCAAGGATCTGAG	CGGGGTAGGACAGAGGTGCTTGCtGGGCGGTCAGGTGTCaCGAGCGCGTTCCAAGGATCTGAGcACAGCACGATGGATAGGATTCCGCCGCTGGCCCTGTTCCGTGGTGATAT
9	30	0.0167	WT	SNP	-	A->G	CAGTGCTCGAGGACAAGGTTGCTGCTGTGCTTGGCTGCATGCTGGCATTGCTGAACCGGGGTAGGACAGAGGTGCTTGCAGGGCGGTCAGGTGTCGCGAGCGCGTTCCAAGGATCTGAGTACA	CGGGGTAGGACAGAGGTGCTTGCAGGGCGGTCAGGTGTCGCGAGCGCGTTCCAAGGATCTGAGTACAGCgCGATGGATAGGATTCCGCCGCTGGCCCTGTTCCGTGGTGATAT
10	29	0.0161	SNP	22D,SNP	G->A,G->A,G->A	G->A,G->A,G->A,TTCCAAGGATCTGAGTACAGCA,G->A,G->A	cAGTGCTCGAGGACAAGGTTGCTGCTGTGCTTGGCTGCATGCTGGCATTGCTGAACCaaGGTAGGACAGAGGTGCTTGCAGGaCGGTCAGGTGTCGCGAGCGCG	cTGCATGCTGGCATTGCTGAACCaaGGTAGGACAGAGGTGCTTGCAGGaCGGTCAGGTGTCGCGAGCGCgCGATGGATAGGATTCCaCCaCTGGCCCTGTTCCGTGGTGATAT
11	26	0.0145	SNP	22D,SNP	A->T,G->A	A->T,G->A,TTCCAAGGATCTGAGTACAGCA,G->A,G->A	CAGTGCTCGAGGACAAGGTTGCTGCTGTGCTTGGCTGCATGCTGGCATTGCTGAACCGGGGTAGGACtGAGGTGCTTGCAGGaCGGTCAGGTGTCGCGAGCGCG	CTGCATGCTGGCATTGCTGAACCGGGGTAGGACtGAGGTGCTTGCAGGaCGGTCAGGTGTCGCGAGCGCgCGATGGATAGGATTCCaCCaCTGGCCCTGTTCCGTGGTGATAT
12	25	0.0139	SNP	SNP	A->T,C->T,G->A	A->T,C->T,G->A,T->C,A->G	CAGTGCTCGAGGACAAGGTTGCTGCTGTGCTTGGCTGCATGCTGGCATTGCTGAACCGGGGTAGGACtGAGGTGCTTGCAGGGCGGTCAGGTGTtGCGAGCGCaTTCCAAGGATCTGAG	CGGGGTAGGACtGAGGTGCTTGCAGGGCGGTCAGGTGTtGCGAGCGCaTTCCAAGGATCTGAGcACAGCgCGATGGATAGGATTCCGCCGCTGGCCCTGTTCCGTGGTGATAT
13	24	0.0133	SNP	WT	C->T	-	CAGTGCTCGAGGACAAGGTTGCTGtTGTGCTTGGCTGCATGCTGGCATTGCTGAACCGGGGTAGGACAGAGGTGCTTGCAGGGCGGTCAGGTGTCGCGAGCGCGTTCCAAGGATCTGAGTACA	CGGGGTAGGACAGAGGTGCTTGCAGGGCGGTCAGGTGTCGCGAGCGCGTTCCAAGGATCTGAGTACAGCACGATGGATAGGATTCCGCCGCTGGCCCTGTTCCGTGGTGATAT
14	16	0.0089	WT	22D,SNP	-	TTCCAAGGATCTGAGTACAGCA,G->A,G->A	CAGTGCTCGAGGACAAGGTTGCTGCTGTGCTTGGCTGCATGCTGGCATTGCTGAACCGGGGTAGGACAGAGGTGCTTGCAGGGCGGTCAGGTGTCGCGAGCGCG	CTGCATGCTGGCATTGCTGAACCGGGGTAGGACAGAGGTGCTTGCAGGGCGGTCAGGTGTCGCGAGCGCgCGATGGATAGGATTCCaCCaCTGGCCCTGTTCCGTGGTGATAT
044-ref305860
1	662	0.3559	WT	WT	-	-	CAGTGCTCGAGGACAAGGTTGCTGCTGTGCTTGGCTGCATGCTGGCATTGCTGAACCGGGGTAGGACAGAGGTGCTTGCAGGGCGGTCAGGTGTCGCGAGCGCGTTCCAAGGATCTGAGTACA	CGGGGTAGGACAGAGGTGCTTGCAGGGCGGTCAGGTGTCGCGAGCGCGTTCCAAGGATCTGAGTACAGCACGATGGATAGGATTCCGCCGCTGGCCCTGTTCCGTGGTGATAT
2	430	0.2312	SNP	SNP	A->T,G->A	A->T,G->A,T->C	CAGTGCTCGAGGACAAGGTTGCTGCTGTGCTTGGCTGCATGCTGGCATTGCTGAACCGGGGTAGGACAGAGGTGCTTGCtGGGCGGTCAGGTGTCaCGAGCGCGTTCCAAGGATCTGAG	CGGGGTAGGACAGAGGTGCTTGCtGGGCGGTCAGGTGTCaCGAGCGCGTTCCAAGGATCTGAGcACAGCACGATGGATAGGATTCCGCCGCTGGCCCTGTTCCGTGGTGATAT
3	291	0.1565	SNP	SNP	A->T,C->T,G->A	A->T,C->T,G->A,T->C	CAGTGCTCGAGGACAAGGTTGCTGCTGTGCTTGGCTGCATGCTGGCATTGCTGAACCGGGGTAGGACtGAGGTGCTTGCAGGGCGGTCAGGTGTtGCGAGCGCaTTCCAAGGATCTGAG	CGGGGTAGGACtGAGGTGCTTGCAGGGCGGTCAGGTGTtGCGAGCGCaTTCCAAGGATCTGAGcACAGCACGATGGATAGGATTCCGCCGCTGGCCCTGTTCCGTGGTGATAT
4	118	0.0634	13D,2D,SNP	SNP	ATGCTGGCATTGC,AA,A->T,C->T,G->A,T->C	A->T,C->T,G->A,T->C	CAGTGCTCGAGGACAAGGTTGCTGCTGTGCTTGGCTGcTgCCGGGGTAGGACtGAGGTGCTTGCAGGGCGGTCAGGTGTtGCGAGCGCaTTCCAAGGATCTGAGcACAGCACGATGGATAGGA	CGGGGTAGGACtGAGGTGCTTGCAGGGCGGTCAGGTGTtGCGAGCGCaTTCCAAGGATCTGAGcACAGCACGATGGATAGGATTCCGCCGCTGGCCCTGTTCCGTGGTGATAT
5	116	0.0624	WT	SNP	-	G->A,G->A	CAGTGCTCGAGGACAAGGTTGCTGCTGTGCTTGGCTGCATGCTGGCATTGCTGAACCGGGGTAGGACAGAGGTGCTTGCAGGGCGGTCAGGTGTCGCGAGCGCGTTCCAAGGATCTGAGTACA	CGGGGTAGGACAGAGGTGCTTGCAGGGCGGTCAGGTGTCGCGAGCGCGTTCCAAGGATCTGAGTACAGCACGATGGATAGGATTCCaCCaCTGGCCCTGTTCCGTGGTGATAT
6	107	0.0575	15D,SNP	SNP	TGGCATTGCTGAACC,A->T,G->A,T->C	A->T,G->A,T->C	CAGTGCTCGAGGACAAGGTTGCTGCTGTGCTTGGCTGCATGcGGGGTAGGACAGAGGTGCTTGCtGGGCGGTCAGGTGTCaCGAGCGCGTTCCAAGGATCTGAGcACAGCACGATGGATAGGA	CGGGGTAGGACAGAGGTGCTTGCtGGGCGGTCAGGTGTCaCGAGCGCGTTCCAAGGATCTGAGcACAGCACGATGGATAGGATTCCGCCGCTGGCCCTGTTCCGTGGTGATAT
7	67	0.036	SNP	SNP	T->C,A->T,C->T,G->A	A->T,C->T,G->A,T->C	CAGTGCTCGAGGACAAGGTTGCTGCTGTGCTTGGCTGCATGCTGGCATcGCTGAACCGGGGTAGGACtGAGGTGCTTGCAGGGCGGTCAGGTGTtGCGAGCGCaTTCCAAGGATCTGAG	CGGGGTAGGACtGAGGTGCTTGCAGGGCGGTCAGGTGTtGCGAGCGCaTTCCAAGGATCTGAGcACAGCACGATGGATAGGATTCCGCCGCTGGCCCTGTTCCGTGGTGATAT
8	29	0.0156	SNP	SNP	A->T,C->T,G->A,G->A	A->T,C->T,G->A,G->A,T->C,A->G	CAGTGCTCGAGGACAAGGTTGCTGCTGTGCTTGGCTGCATGCTGGCATTGCTGAACCGGGGTAGGACtGAGGTGCTTGCAGGGCGGTCAGGTGTtGCGAaCGCaTTCCAAGGATCTGAG	cGGGGTAGGACtGAGGTGCTTGCAGGGCGGTCAGGTGTtGCGAaCGCaTTCCAAGGATCTGAGcgCAGCACGATGGATAGGATTCCGCCGCTGGCCCTGTTCCGTGGTGATAT
9	21	0.0113	SNP	SNP	A->G,A->T,G->A	A->G,A->T,G->A,T->C	CAGTGCTCGAGGACAAGGTTGCTGCTGTGCTTGGCTGCATGCTGGCATTGCTGAACCGGGGTAGGACAGgGGTGCTTGCtGGGCGGTCAGGTGTCaCGAGCGCGTTCCAAGGATCTGAG	CGGGGTAGGACAGgGGTGCTTGCtGGGCGGTCAGGTGTCaCGAGCGCGTTCCAAGGATCTGAGcACAGCACGATGGATAGGATTCCGCCGCTGGCCCTGTTCCGTGGTGATAT
10	19	0.0102	SNP	SNP	T->C,T->A	T->C,T->A	CAGTGCTCGAGGACAAGGTTGCTGCTGTGCTTGGCTGCATGCTGGCATTGCTGAACCGGGGTAGGACAGAGGcGCTTGCAGGGCGGTCAGGTGTCGCGAGCGCGaTCCAAGGATCTGAGTACA	CGGGGTAGGACAGAGGcGCTTGCAGGGCGGTCAGGTGTCGCGAGCGCGaTCCAAGGATCTGAGTACAGCACGATGGATAGGATTCCGCCGCTGGCCCTGTTCCGTGGTGATAT
045-ref305860
1	530	0.2818	SNP	SNP	A->T,G->A	A->T,G->A,T->C	CAGTGCTCGAGGACAAGGTTGCTGCTGTGCTTGGCTGCATGCTGGCATTGCTGAACCGGGGTAGGACAGAGGTGCTTGCtGGGCGGTCAGGTGTCaCGAGCGCGTTCCAAGGATCTGAG	CGGGGTAGGACAGAGGTGCTTGCtGGGCGGTCAGGTGTCaCGAGCGCGTTCCAAGGATCTGAGcACAGCACGATGGATAGGATTCCGCCGCTGGCCCTGTTCCGTGGTGATAT
2	496	0.2637	SNP	SNP	A->T,C->T,G->A	A->T,C->T,G->A,T->C	CAGTGCTCGAGGACAAGGTTGCTGCTGTGCTTGGCTGCATGCTGGCATTGCTGAACCGGGGTAGGACtGAGGTGCTTGCAGGGCGGTCAGGTGTtGCGAGCGCaTTCCAAGGATCTGAG	CGGGGTAGGACtGAGGTGCTTGCAGGGCGGTCAGGTGTtGCGAGCGCaTTCCAAGGATCTGAGcACAGCACGATGGATAGGATTCCGCCGCTGGCCCTGTTCCGTGGTGATAT
3	493	0.2621	WT	WT	-	-	CAGTGCTCGAGGACAAGGTTGCTGCTGTGCTTGGCTGCATGCTGGCATTGCTGAACCGGGGTAGGACAGAGGTGCTTGCAGGGCGGTCAGGTGTCGCGAGCGCGTTCCAAGGATCTGAGTACA	CGGGGTAGGACAGAGGTGCTTGCAGGGCGGTCAGGTGTCGCGAGCGCGTTCCAAGGATCTGAGTACAGCACGATGGATAGGATTCCGCCGCTGGCCCTGTTCCGTGGTGATAT
4	83	0.0441	SNP	WT	T->C	-	CAGTGCTCGAGGACAAGGTTGCTGCcGTGCTTGGCTGCATGCTGGCATTGCTGAACCGGGGTAGGACAGAGGTGCTTGCAGGGCGGTCAGGTGTCGCGAGCGCGTTCCAAGGATCTGAGTACA	CGGGGTAGGACAGAGGTGCTTGCAGGGCGGTCAGGTGTCGCGAGCGCGTTCCAAGGATCTGAGTACAGCACGATGGATAGGATTCCGCCGCTGGCCCTGTTCCGTGGTGATAT
5	51	0.0271	SNP	22D,SNP	G->A,G->A,G->A	G->A,G->A,G->A,TTCCAAGGATCTGAGTACAGCA,G->A,G->A	cAGTGCTCGAGGACAAGGTTGCTGCTGTGCTTGGCTGCATGCTGGCATTGCTGAACCaaGGTAGGACAGAGGTGCTTGCAGGaCGGTCAGGTGTCGCGAGCGCG	cTGCATGCTGGCATTGCTGAACCaaGGTAGGACAGAGGTGCTTGCAGGaCGGTCAGGTGTCGCGAGCGCgCGATGGATAGGATTCCaCCaCTGGCCCTGTTCCGTGGTGATAT
6	49	0.026	SNP	SNP	T->C,A->T,C->T,G->A	A->T,C->T,G->A,T->C	CAGTGCTCGAGGACAAGGTTGCTGCcGTGCTTGGCTGCATGCTGGCATTGCTGAACCGGGGTAGGACtGAGGTGCTTGCAGGGCGGTCAGGTGTtGCGAGCGCaTTCCAAGGATCTGAG	CGGGGTAGGACtGAGGTGCTTGCAGGGCGGTCAGGTGTtGCGAGCGCaTTCCAAGGATCTGAGcACAGCACGATGGATAGGATTCCGCCGCTGGCCCTGTTCCGTGGTGATAT
7	46	0.0245	WT	SNP	-	T->C	CAGTGCTCGAGGACAAGGTTGCTGCTGTGCTTGGCTGCATGCTGGCATTGCTGAACCGGGGTAGGACAGAGGTGCTTGCAGGGCGGTCAGGTGTCGCGAGCGCGTTCCAAGGATCTGAG	CGGGGTAGGACAGAGGTGCTTGCAGGGCGGTCAGGTGTCGCGAGCGCGTTCCAAGGATCTGAGcACAGCACGATGGATAGGATTCCGCCGCTGGCCCTGTTCCGTGGTGATAT
8	43	0.0229	SNP	SNP	T->C,A->T,G->A	A->T,G->A,T->C	CAGTGCTCGAGGACAAGGTTGCTGCcGTGCTTGGCTGCATGCTGGCATTGCTGAACCGGGGTAGGACAGAGGTGCTTGCtGGGCGGTCAGGTGTCaCGAGCGCGTTCCAAGGATCTGAG	CGGGGTAGGACAGAGGTGCTTGCtGGGCGGTCAGGTGTCaCGAGCGCGTTCCAAGGATCTGAGcACAGCACGATGGATAGGATTCCGCCGCTGGCCCTGTTCCGTGGTGATAT
9	43	0.0229	SNP	22D,SNP	G->A	G->A,TCCAAGGATCTGAGTACAGCAC,G->A	CAGTGCTCGAGGACAAGGTTGCTGCTGTGCTTGGCTGCATGCTGGCATTGCTGAACCGGGGTAGGACAGAGGTGCTTGCAGGaCGGTCAGGTGTCGCGAGCGCGT	CTGCATGCTGGCATTGCTGAACCGGGGTAGGACAGAGGTGCTTGCAGGaCGGTCAGGTGTCGCGAGCGCGtGATGGATAGGATTCCGCCaCTGGCCCTGTTCCGTGGTGATAT
10	24	0.0128	WT	22D,SNP	-	TTCCAAGGATCTGAGTACAGCA,G->A,G->A	CAGTGCTCGAGGACAAGGTTGCTGCTGTGCTTGGCTGCATGCTGGCATTGCTGAACCGGGGTAGGACAGAGGTGCTTGCAGGGCGGTCAGGTGTCGCGAGCGCG	CTGCATGCTGGCATTGCTGAACCGGGGTAGGACAGAGGTGCTTGCAGGGCGGTCAGGTGTCGCGAGCGCgCGATGGATAGGATTCCaCCaCTGGCCCTGTTCCGTGGTGATAT
11	23	0.0122	WT	SNP	-	G->A,G->A	CAGTGCTCGAGGACAAGGTTGCTGCTGTGCTTGGCTGCATGCTGGCATTGCTGAACCGGGGTAGGACAGAGGTGCTTGCAGGGCGGTCAGGTGTCGCGAGCGCGTTCCAAGGATCTGAGTACA	CGGGGTAGGACAGAGGTGCTTGCAGGGCGGTCAGGTGTCGCGAGCGCGTTCCAAGGATCTGAGTACAGCACGATGGATAGGATTCCaCCaCTGGCCCTGTTCCGTGGTGATAT
046-ref305860
1	588	0.3095	WT	WT	-	-	CAGTGCTCGAGGACAAGGTTGCTGCTGTGCTTGGCTGCATGCTGGCATTGCTGAACCGGGGTAGGACAGAGGTGCTTGCAGGGCGGTCAGGTGTCGCGAGCGCGTTCCAAGGATCTGAGTACA	CGGGGTAGGACAGAGGTGCTTGCAGGGCGGTCAGGTGTCGCGAGCGCGTTCCAAGGATCTGAGTACAGCACGATGGATAGGATTCCGCCGCTGGCCCTGTTCCGTGGTGATAT
2	499	0.2626	SNP	SNP	A->T,G->A	A->T,G->A,T->C	CAGTGCTCGAGGACAAGGTTGCTGCTGTGCTTGGCTGCATGCTGGCATTGCTGAACCGGGGTAGGACAGAGGTGCTTGCtGGGCGGTCAGGTGTCaCGAGCGCGTTCCAAGGATCTGAG	CGGGGTAGGACAGAGGTGCTTGCtGGGCGGTCAGGTGTCaCGAGCGCGTTCCAAGGATCTGAGcACAGCACGATGGATAGGATTCCGCCGCTGGCCCTGTTCCGTGGTGATAT
3	451	0.2374	SNP	SNP	A->T,C->T,G->A	A->T,C->T,G->A,T->C	CAGTGCTCGAGGACAAGGTTGCTGCTGTGCTTGGCTGCATGCTGGCATTGCTGAACCGGGGTAGGACtGAGGTGCTTGCAGGGCGGTCAGGTGTtGCGAGCGCaTTCCAAGGATCTGAG	CGGGGTAGGACtGAGGTGCTTGCAGGGCGGTCAGGTGTtGCGAGCGCaTTCCAAGGATCTGAGcACAGCACGATGGATAGGATTCCGCCGCTGGCCCTGTTCCGTGGTGATAT
4	79	0.0416	SNP	22D,SNP	A->T,G->A	A->T,G->A,TTCCAAGGATCTGAGTACAGCA,G->A,G->A	CAGTGCTCGAGGACAAGGTTGCTGCTGTGCTTGGCTGCATGCTGGCATTGCTGAACCGGGGTAGGACtGAGGTGCTTGCAGGaCGGTCAGGTGTCGCGAGCGCG	CTGCATGCTGGCATTGCTGAACCGGGGTAGGACtGAGGTGCTTGCAGGaCGGTCAGGTGTCGCGAGCGCgCGATGGATAGGATTCCaCCaCTGGCCCTGTTCCGTGGTGATAT
5	56	0.0295	SNP	WT	T->C	-	CAGTGCTCGAGGACAAGGTTGCTGCcGTGCTTGGCTGCATGCTGGCATTGCTGAACCGGGGTAGGACAGAGGTGCTTGCAGGGCGGTCAGGTGTCGCGAGCGCGTTCCAAGGATCTGAGTACA	CGGGGTAGGACAGAGGTGCTTGCAGGGCGGTCAGGTGTCGCGAGCGCGTTCCAAGGATCTGAGTACAGCACGATGGATAGGATTCCGCCGCTGGCCCTGTTCCGTGGTGATAT
6	50	0.0263	13D,2D,SNP	SNP	ATGCTGGCATTGC,AA,A->T,C->T,G->A,T->C	A->T,C->T,G->A,T->C	CAGTGCTCGAGGACAAGGTTGCTGCTGTGCTTGGCTGcTgCCGGGGTAGGACtGAGGTGCTTGCAGGGCGGTCAGGTGTtGCGAGCGCaTTCCAAGGATCTGAGcACAGCACGATGGATAGGA	CGGGGTAGGACtGAGGTGCTTGCAGGGCGGTCAGGTGTtGCGAGCGCaTTCCAAGGATCTGAGcACAGCACGATGGATAGGATTCCGCCGCTGGCCCTGTTCCGTGGTGATAT
7	43	0.0226	WT	SNP	-	T->C	CAGTGCTCGAGGACAAGGTTGCTGCTGTGCTTGGCTGCATGCTGGCATTGCTGAACCGGGGTAGGACAGAGGTGCTTGCAGGGCGGTCAGGTGTCGCGAGCGCGTTCCAAGGATCTGAG	CGGGGTAGGACAGAGGTGCTTGCAGGGCGGTCAGGTGTCGCGAGCGCGTTCCAAGGATCTGAGcACAGCACGATGGATAGGATTCCGCCGCTGGCCCTGTTCCGTGGTGATAT
8	37	0.0195	SNP	22D,SNP	G->A,G->A,G->A	G->A,G->A,G->A,TTCCAAGGATCTGAGTACAGCA,G->A,G->A	cAGTGCTCGAGGACAAGGTTGCTGCTGTGCTTGGCTGCATGCTGGCATTGCTGAACCaaGGTAGGACAGAGGTGCTTGCAGGaCGGTCAGGTGTCGCGAGCGCG	cTGCATGCTGGCATTGCTGAACCaaGGTAGGACAGAGGTGCTTGCAGGaCGGTCAGGTGTCGCGAGCGCgCGATGGATAGGATTCCaCCaCTGGCCCTGTTCCGTGGTGATAT
9	32	0.0168	15D,SNP	SNP	TGGCATTGCTGAACC,A->T,G->A,G->A,T->C	A->T,G->A,G->A,T->C	CAGTGCTCGAGGACAAGGTTGCTGCTGTGCTTGGCTGCATGcGGGGTAGGACAGAGGTGCTTGCtGGGCGGTCAGGTGTCaCGAGCGCaTTCCAAGGATCTGAGcACAGCACGATGGATAGGA	CGGGGTAGGACAGAGGTGCTTGCtGGGCGGTCAGGTGTCaCGAGCGCaTTCCAAGGATCTGAGcACAGCACGATGGATAGGATTCCGCCGCTGGCCCTGTTCCGTGGTGATAT
10	32	0.0168	WT	SNP	-	A->G	CAGTGCTCGAGGACAAGGTTGCTGCTGTGCTTGGCTGCATGCTGGCATTGCTGAACCGGGGTAGGACAGAGGTGCTTGCAGGGCGGTCAGGTGTCGCGAGCGCGTTCCAAGGATCTGAGTAC	CGGGGTAGGACAGAGGTGCTTGCAGGGCGGTCAGGTGTCGCGAGCGCGTTCCAAGGATCTGAGTACgGCACGATGGATAGGATTCCGCCGCTGGCCCTGTTCCGTGGTGATAT
11	18	0.0095	SNP	SNP	T->C,G->T,C->T,C->T,G->A,C->T,G->A	C->T,G->A,T->C	cAGTGCTCGAGGACAAGGTTGCTGCcGTGCTTGGCTGCATGCTGttATTGCTGAAtCaGGGTAGGACAGAGGTGCTTGCAGGGCGGTCAGGTGTtGCGAGCGCaTTCCAAGGATCTGAG	GGGTAGGACAGAGGTGCTTGCAGGGCGGTCAGGTGTtGCGAGCGCaTTCCAAGGATCTGAGcACAGCACGATGGATAGGATTCCGCCGCTGGCCCTGTTCCGTGGTGATAT
12	15	0.0079	SNP	SNP	A->T,C->T	A->T,C->T	CAGTGCTCGAGGACAAGGTTGCTGCTGTGCTTGGCTGCATGCTGGCATTGCTGAACCGGGGTAGGACtGAGGTGCTTGCAGGGCGGTCAGGTGTtGCGAGCGCGTTCCAAGGATCTGAGTACA	CGGGGTAGGACtGAGGTGCTTGCAGGGCGGTCAGGTGTtGCGAGCGCGTTCCAAGGATCTGAGTACAGCACGATGGATAGGATTCCGCCGCTGGCCCTGTTCCGTGGTGATAT
047-ref305860
1	970	0.5068	WT	WT	-	-	CAGTGCTCGAGGACAAGGTTGCTGCTGTGCTTGGCTGCATGCTGGCATTGCTGAACCGGGGTAGGACAGAGGTGCTTGCAGGGCGGTCAGGTGTCGCGAGCGCGTTCCAAGGATCTGAGTACA	CGGGGTAGGACAGAGGTGCTTGCAGGGCGGTCAGGTGTCGCGAGCGCGTTCCAAGGATCTGAGTACAGCACGATGGATAGGATTCCGCCGCTGGCCCTGTTCCGTGGTGATAT
2	371	0.1938	SNP	SNP	A->T,G->A	A->T,G->A,T->C	CAGTGCTCGAGGACAAGGTTGCTGCTGTGCTTGGCTGCATGCTGGCATTGCTGAACCGGGGTAGGACAGAGGTGCTTGCtGGGCGGTCAGGTGTCaCGAGCGCGTTCCAAGGATCTGAG	CGGGGTAGGACAGAGGTGCTTGCtGGGCGGTCAGGTGTCaCGAGCGCGTTCCAAGGATCTGAGcACAGCACGATGGATAGGATTCCGCCGCTGGCCCTGTTCCGTGGTGATAT
3	279	0.1458	SNP	SNP	A->T,C->T,G->A	A->T,C->T,G->A,T->C	CAGTGCTCGAGGACAAGGTTGCTGCTGTGCTTGGCTGCATGCTGGCATTGCTGAACCGGGGTAGGACtGAGGTGCTTGCAGGGCGGTCAGGTGTtGCGAGCGCaTTCCAAGGATCTGAG	CGGGGTAGGACtGAGGTGCTTGCAGGGCGGTCAGGTGTtGCGAGCGCaTTCCAAGGATCTGAGcACAGCACGATGGATAGGATTCCGCCGCTGGCCCTGTTCCGTGGTGATAT
4	54	0.0282	SNP	22D,SNP	A->T,G->A	A->T,G->A,TTCCAAGGATCTGAGTACAGCA,G->A,G->A	CAGTGCTCGAGGACAAGGTTGCTGCTGTGCTTGGCTGCATGCTGGCATTGCTGAACCGGGGTAGGACtGAGGTGCTTGCAGGaCGGTCAGGTGTCGCGAGCGCG	CTGCATGCTGGCATTGCTGAACCGGGGTAGGACtGAGGTGCTTGCAGGaCGGTCAGGTGTCGCGAGCGCgCGATGGATAGGATTCCaCCaCTGGCCCTGTTCCGTGGTGATAT
5	51	0.0266	SNP	SNP	A->T,C->T,G->A,A->G	A->T,C->T,G->A,A->G,T->C	CAGTGCTCGAGGACAAGGTTGCTGCTGTGCTTGGCTGCATGCTGGCATTGCTGAACCGGGGTAGGACtGAGGTGCTTGCAGGGCGGTCAGGTGTtGCGAGCGCaTTCCAAGGgTCTGAG	CGGGGTAGGACtGAGGTGCTTGCAGGGCGGTCAGGTGTtGCGAGCGCaTTCCAAGGgTCTGAGcACAGCACGATGGATAGGATTCCGCCGCTGGCCCTGTTCCGTGGTGATAT
6	50	0.0261	SNP	22D,SNP	G->A,G->A,G->A	G->A,G->A,G->A,TTCCAAGGATCTGAGTACAGCA,G->A,G->A	cAGTGCTCGAGGACAAGGTTGCTGCTGTGCTTGGCTGCATGCTGGCATTGCTGAACCaaGGTAGGACAGAGGTGCTTGCAGGaCGGTCAGGTGTCGCGAGCGCG	cTGCATGCTGGCATTGCTGAACCaaGGTAGGACAGAGGTGCTTGCAGGaCGGTCAGGTGTCGCGAGCGCgCGATGGATAGGATTCCaCCaCTGGCCCTGTTCCGTGGTGATAT
7	50	0.0261	SNP	WT	T->C	-	CAGTGCTCGAGGACAAGGTTGCTGCcGTGCTTGGCTGCATGCTGGCATTGCTGAACCGGGGTAGGACAGAGGTGCTTGCAGGGCGGTCAGGTGTCGCGAGCGCGTTCCAAGGATCTGAGTACA	CGGGGTAGGACAGAGGTGCTTGCAGGGCGGTCAGGTGTCGCGAGCGCGTTCCAAGGATCTGAGTACAGCACGATGGATAGGATTCCGCCGCTGGCCCTGTTCCGTGGTGATAT
8	28	0.0146	WT	SNP	-	A->G	CAGTGCTCGAGGACAAGGTTGCTGCTGTGCTTGGCTGCATGCTGGCATTGCTGAACCGGGGTAGGACAGAGGTGCTTGCAGGGCGGTCAGGTGTCGCGAGCGCGTTCCAAGGATCTGAGTACA	CGGGGTAGGACAGAGGTGCTTGCAGGGCGGTCAGGTGTCGCGAGCGCGTTCCAAGGATCTGAGTACAGCgCGATGGATAGGATTCCGCCGCTGGCCCTGTTCCGTGGTGATAT
9	26	0.0136	SNP	SNP	A->T,G->A	A->T,G->A	CAGTGCTCGAGGACAAGGTTGCTGCTGTGCTTGGCTGCATGCTGGCATTGCTGAACCGGGGTAGGACAGAGGTGCTTGCtGGGCGGTCAGGTGTCaCGAGCGCGTTCCAAGGATCTGAGTACA	CGGGGTAGGACAGAGGTGCTTGCtGGGCGGTCAGGTGTCaCGAGCGCGTTCCAAGGATCTGAGTACAGCACGATGGATAGGATTCCGCCGCTGGCCCTGTTCCGTGGTGATAT
10	18	0.0094	SNP	WT	T->C,G->T,C->T,C->T,G->A	-	cAGTGCTCGAGGACAAGGTTGCTGCcGTGCTTGGCTGCATGCTGttATTGCTGAAtCaGGGTAGGACAGAGGTGCTTGCAGGGCGGTCAGGTGTCGCGAGCGCGTTCCAAGGATCTGAGTACA	GGGTAGGACAGAGGTGCTTGCAGGGCGGTCAGGTGTCGCGAGCGCGTTCCAAGGATCTGAGTACAGCACGATGGATAGGATTCCGCCGCTGGCCCTGTTCCGTGGTGATAT
11	17	0.0089	SNP	WT	C->T	-	CAGTGCTCGAGGACAAGGTTGCTGCTGTGCTTGGCTGCATGtTGGCATTGCTGAACCGGGGTAGGACAGAGGTGCTTGCAGGGCGGTCAGGTGTCGCGAGCGCGTTCCAAGGATCTGAGTACA	CGGGGTAGGACAGAGGTGCTTGCAGGGCGGTCAGGTGTCGCGAGCGCGTTCCAAGGATCTGAGTACAGCACGATGGATAGGATTCCGCCGCTGGCCCTGTTCCGTGGTGATAT
048-ref305860
1	652	0.3521	WT	WT	-	-	CAGTGCTCGAGGACAAGGTTGCTGCTGTGCTTGGCTGCATGCTGGCATTGCTGAACCGGGGTAGGACAGAGGTGCTTGCAGGGCGGTCAGGTGTCGCGAGCGCGTTCCAAGGATCTGAGTACA	CGGGGTAGGACAGAGGTGCTTGCAGGGCGGTCAGGTGTCGCGAGCGCGTTCCAAGGATCTGAGTACAGCACGATGGATAGGATTCCGCCGCTGGCCCTGTTCCGTGGTGATAT
2	464	0.2505	SNP	SNP	A->T,C->T,G->A	A->T,C->T,G->A,T->C	CAGTGCTCGAGGACAAGGTTGCTGCTGTGCTTGGCTGCATGCTGGCATTGCTGAACCGGGGTAGGACtGAGGTGCTTGCAGGGCGGTCAGGTGTtGCGAGCGCaTTCCAAGGATCTGAG	CGGGGTAGGACtGAGGTGCTTGCAGGGCGGTCAGGTGTtGCGAGCGCaTTCCAAGGATCTGAGcACAGCACGATGGATAGGATTCCGCCGCTGGCCCTGTTCCGTGGTGATAT
3	356	0.1922	SNP	SNP	A->T,G->A	A->T,G->A,T->C	CAGTGCTCGAGGACAAGGTTGCTGCTGTGCTTGGCTGCATGCTGGCATTGCTGAACCGGGGTAGGACAGAGGTGCTTGCtGGGCGGTCAGGTGTCaCGAGCGCGTTCCAAGGATCTGAG	CGGGGTAGGACAGAGGTGCTTGCtGGGCGGTCAGGTGTCaCGAGCGCGTTCCAAGGATCTGAGcACAGCACGATGGATAGGATTCCGCCGCTGGCCCTGTTCCGTGGTGATAT
4	106	0.0572	SNP	22D,SNP	G->A,G->A,G->A	G->A,G->A,G->A,TTCCAAGGATCTGAGTACAGCA,G->A,G->A	cAGTGCTCGAGGACAAGGTTGCTGCTGTGCTTGGCTGCATGCTGGCATTGCTGAACCaaGGTAGGACAGAGGTGCTTGCAGGaCGGTCAGGTGTCGCGAGCGCG	cTGCATGCTGGCATTGCTGAACCaaGGTAGGACAGAGGTGCTTGCAGGaCGGTCAGGTGTCGCGAGCGCgCGATGGATAGGATTCCaCCaCTGGCCCTGTTCCGTGGTGATAT
5	82	0.0443	1D,SNP	SNP	A,T->C	T->C	CAGTGCTCGAGGACAAGGTTGCTGCTGTGCTTGGCTGCATGCTGGCATTGCTGaCCGGGGTAGGACAGAGGTGCTTGCAGGGCGGTCAGGTGTCGCGAGCGCGTTCCAAGGATCTGAGcACAG	CGGGGTAGGACAGAGGTGCTTGCAGGGCGGTCAGGTGTCGCGAGCGCGTTCCAAGGATCTGAGcACAGCACGATGGATAGGATTCCGCCGCTGGCCCTGTTCCGTGGTGATAT
6	63	0.034	15D,SNP	SNP	TGGCATTGCTGAACC,A->T,G->A,T->C	A->T,G->A,T->C	CAGTGCTCGAGGACAAGGTTGCTGCTGTGCTTGGCTGCATGcGGGGTAGGACAGAGGTGCTTGCtGGGCGGTCAGGTGTCaCGAGCGCGTTCCAAGGATCTGAGcACAGCACGATGGATAGGA	CGGGGTAGGACAGAGGTGCTTGCtGGGCGGTCAGGTGTCaCGAGCGCGTTCCAAGGATCTGAGcACAGCACGATGGATAGGATTCCGCCGCTGGCCCTGTTCCGTGGTGATAT
7	55	0.0297	13D,2D,SNP	SNP	ATGCTGGCATTGC,AA,A->T,C->T,G->A,T->C	A->T,C->T,G->A,T->C	CAGTGCTCGAGGACAAGGTTGCTGCTGTGCTTGGCTGcTgCCGGGGTAGGACtGAGGTGCTTGCAGGGCGGTCAGGTGTtGCGAGCGCaTTCCAAGGATCTGAGcACAGCACGATGGATAGGA	CGGGGTAGGACtGAGGTGCTTGCAGGGCGGTCAGGTGTtGCGAGCGCaTTCCAAGGATCTGAGcACAGCACGATGGATAGGATTCCGCCGCTGGCCCTGTTCCGTGGTGATAT
8	49	0.0265	SNP	WT	T->C	-	CAGTGCTCGAGGACAAGGTTGCTGCcGTGCTTGGCTGCATGCTGGCATTGCTGAACCGGGGTAGGACAGAGGTGCTTGCAGGGCGGTCAGGTGTCGCGAGCGCGTTCCAAGGATCTGAGTACA	CGGGGTAGGACAGAGGTGCTTGCAGGGCGGTCAGGTGTCGCGAGCGCGTTCCAAGGATCTGAGTACAGCACGATGGATAGGATTCCGCCGCTGGCCCTGTTCCGTGGTGATAT
9	25	0.0135	SNP	SNP	A->T,C->T,G->A	A->T,C->T,G->A	CAGTGCTCGAGGACAAGGTTGCTGCTGTGCTTGGCTGCATGCTGGCATTGCTGAACCGGGGTAGGACtGAGGTGCTTGCAGGGCGGTCAGGTGTtGCGAGCGCaTTCCAAGGATCTGAGTACA	CGGGGTAGGACtGAGGTGCTTGCAGGGCGGTCAGGTGTtGCGAGCGCaTTCCAAGGATCTGAGTACAGCACGATGGATAGGATTCCGCCGCTGGCCCTGTTCCGTGGTGATAT
049-ref305860
1	526	0.2884	WT	WT	-	-	CAGTGCTCGAGGACAAGGTTGCTGCTGTGCTTGGCTGCATGCTGGCATTGCTGAACCGGGGTAGGACAGAGGTGCTTGCAGGGCGGTCAGGTGTCGCGAGCGCGTTCCAAGGATCTGAGTACA	CGGGGTAGGACAGAGGTGCTTGCAGGGCGGTCAGGTGTCGCGAGCGCGTTCCAAGGATCTGAGTACAGCACGATGGATAGGATTCCGCCGCTGGCCCTGTTCCGTGGTGATAT
2	501	0.2747	SNP	SNP	A->T,C->T,G->A	A->T,C->T,G->A,T->C	CAGTGCTCGAGGACAAGGTTGCTGCTGTGCTTGGCTGCATGCTGGCATTGCTGAACCGGGGTAGGACtGAGGTGCTTGCAGGGCGGTCAGGTGTtGCGAGCGCaTTCCAAGGATCTGAG	CGGGGTAGGACtGAGGTGCTTGCAGGGCGGTCAGGTGTtGCGAGCGCaTTCCAAGGATCTGAGcACAGCACGATGGATAGGATTCCGCCGCTGGCCCTGTTCCGTGGTGATAT
3	476	0.261	SNP	SNP	A->T,G->A	A->T,G->A,T->C	CAGTGCTCGAGGACAAGGTTGCTGCTGTGCTTGGCTGCATGCTGGCATTGCTGAACCGGGGTAGGACAGAGGTGCTTGCtGGGCGGTCAGGTGTCaCGAGCGCGTTCCAAGGATCTGAG	CGGGGTAGGACAGAGGTGCTTGCtGGGCGGTCAGGTGTCaCGAGCGCGTTCCAAGGATCTGAGcACAGCACGATGGATAGGATTCCGCCGCTGGCCCTGTTCCGTGGTGATAT
4	63	0.0345	WT	SNP	-	T->C	CAGTGCTCGAGGACAAGGTTGCTGCTGTGCTTGGCTGCATGCTGGCATTGCTGAACCGGGGTAGGACAGAGGTGCTTGCAGGGCGGTCAGGTGTCGCGAGCGCGTTCCAAGGATCTGAG	CGGGGTAGGACAGAGGTGCTTGCAGGGCGGTCAGGTGTCGCGAGCGCGTTCCAAGGATCTGAGcACAGCACGATGGATAGGATTCCGCCGCTGGCCCTGTTCCGTGGTGATAT
5	62	0.034	SNP	22D,SNP	G->A,G->A,G->A	G->A,G->A,G->A,TTCCAAGGATCTGAGTACAGCA,G->A,G->A	cAGTGCTCGAGGACAAGGTTGCTGCTGTGCTTGGCTGCATGCTGGCATTGCTGAACCaaGGTAGGACAGAGGTGCTTGCAGGaCGGTCAGGTGTCGCGAGCGCG	cTGCATGCTGGCATTGCTGAACCaaGGTAGGACAGAGGTGCTTGCAGGaCGGTCAGGTGTCGCGAGCGCgCGATGGATAGGATTCCaCCaCTGGCCCTGTTCCGTGGTGATAT
6	51	0.028	SNP	22D,SNP	G->A	G->A,TCCAAGGATCTGAGTACAGCAC,G->A	CAGTGCTCGAGGACAAGGTTGCTGCTGTGCTTGGCTGCATGCTGGCATTGCTGAACCGGGGTAGGACAGAGGTGCTTGCAGGaCGGTCAGGTGTCGCGAGCGCGT	CTGCATGCTGGCATTGCTGAACCGGGGTAGGACAGAGGTGCTTGCAGGaCGGTCAGGTGTCGCGAGCGCGtGATGGATAGGATTCCGCCaCTGGCCCTGTTCCGTGGTGATAT
7	47	0.0258	SNP	SNP	T->C,A->T,G->A	A->T,G->A,T->C	CAGTGCTCGAGGACAAGGTTGCTGCcGTGCTTGGCTGCATGCTGGCATTGCTGAACCGGGGTAGGACAGAGGTGCTTGCtGGGCGGTCAGGTGTCaCGAGCGCGTTCCAAGGATCTGAG	CGGGGTAGGACAGAGGTGCTTGCtGGGCGGTCAGGTGTCaCGAGCGCGTTCCAAGGATCTGAGcACAGCACGATGGATAGGATTCCGCCGCTGGCCCTGTTCCGTGGTGATAT
8	41	0.0225	SNP	SNP	T->C,A->T,C->T,G->A	A->T,C->T,G->A,T->C	CAGTGCTCGAGGACAAGGTTGCTGCcGTGCTTGGCTGCATGCTGGCATTGCTGAACCGGGGTAGGACtGAGGTGCTTGCAGGGCGGTCAGGTGTtGCGAGCGCaTTCCAAGGATCTGAG	CGGGGTAGGACtGAGGTGCTTGCAGGGCGGTCAGGTGTtGCGAGCGCaTTCCAAGGATCTGAGcACAGCACGATGGATAGGATTCCGCCGCTGGCCCTGTTCCGTGGTGATAT
9	30	0.0164	SNP	SNP	A->T,G->A	A->T,G->A	CAGTGCTCGAGGACAAGGTTGCTGCTGTGCTTGGCTGCATGCTGGCATTGCTGAACCGGGGTAGGACAGAGGTGCTTGCtGGGCGGTCAGGTGTCaCGAGCGCGTTCCAAGGATCTGAGTACA	CGGGGTAGGACAGAGGTGCTTGCtGGGCGGTCAGGTGTCaCGAGCGCGTTCCAAGGATCTGAGTACAGCACGATGGATAGGATTCCGCCGCTGGCCCTGTTCCGTGGTGATAT
10	27	0.0148	SNP	22D,SNP	G->A	G->A,TTCCAAGGATCTGAGTACAGCA,G->A,G->A	CAGTGCTCGAGGACAAGGTTGCTGCTGTGCTTGGCTGCATGCTGGCATTGCTGAACCGGGGTAGGACAGAGGTGCTTGCAGGaCGGTCAGGTGTCGCGAGCGCG	CTGCATGCTGGCATTGCTGAACCGGGGTAGGACAGAGGTGCTTGCAGGaCGGTCAGGTGTCGCGAGCGCgCGATGGATAGGATTCCaCCaCTGGCCCTGTTCCGTGGTGATAT
050-ref305860
1	577	0.3155	WT	WT	-	-	CAGTGCTCGAGGACAAGGTTGCTGCTGTGCTTGGCTGCATGCTGGCATTGCTGAACCGGGGTAGGACAGAGGTGCTTGCAGGGCGGTCAGGTGTCGCGAGCGCGTTCCAAGGATCTGAGTACA	CGGGGTAGGACAGAGGTGCTTGCAGGGCGGTCAGGTGTCGCGAGCGCGTTCCAAGGATCTGAGTACAGCACGATGGATAGGATTCCGCCGCTGGCCCTGTTCCGTGGTGATAT
2	519	0.2838	SNP	SNP	A->T,G->A	A->T,G->A,T->C	CAGTGCTCGAGGACAAGGTTGCTGCTGTGCTTGGCTGCATGCTGGCATTGCTGAACCGGGGTAGGACAGAGGTGCTTGCtGGGCGGTCAGGTGTCaCGAGCGCGTTCCAAGGATCTGAG	CGGGGTAGGACAGAGGTGCTTGCtGGGCGGTCAGGTGTCaCGAGCGCGTTCCAAGGATCTGAGcACAGCACGATGGATAGGATTCCGCCGCTGGCCCTGTTCCGTGGTGATAT
3	406	0.222	SNP	SNP	A->T,C->T,G->A	A->T,C->T,G->A,T->C	CAGTGCTCGAGGACAAGGTTGCTGCTGTGCTTGGCTGCATGCTGGCATTGCTGAACCGGGGTAGGACtGAGGTGCTTGCAGGGCGGTCAGGTGTtGCGAGCGCaTTCCAAGGATCTGAG	CGGGGTAGGACtGAGGTGCTTGCAGGGCGGTCAGGTGTtGCGAGCGCaTTCCAAGGATCTGAGcACAGCACGATGGATAGGATTCCGCCGCTGGCCCTGTTCCGTGGTGATAT
4	51	0.0279	13D,2D,SNP	SNP	ATGCTGGCATTGC,AA,A->T,C->T,G->A,T->C	A->T,C->T,G->A,T->C	CAGTGCTCGAGGACAAGGTTGCTGCTGTGCTTGGCTGcTgCCGGGGTAGGACtGAGGTGCTTGCAGGGCGGTCAGGTGTtGCGAGCGCaTTCCAAGGATCTGAGcACAGCACGATGGATAGGA	CGGGGTAGGACtGAGGTGCTTGCAGGGCGGTCAGGTGTtGCGAGCGCaTTCCAAGGATCTGAGcACAGCACGATGGATAGGATTCCGCCGCTGGCCCTGTTCCGTGGTGATAT
5	48	0.0262	SNP	22D,SNP	G->A	G->A,TCCAAGGATCTGAGTACAGCAC,G->A	CAGTGCTCGAGGACAAGGTTGCTGCTGTGCTTGGCTGCATGCTGGCATTGCTGAACCGGGGTAGGACAGAGGTGCTTGCAGGaCGGTCAGGTGTCGCGAGCGCGT	CTGCATGCTGGCATTGCTGAACCGGGGTAGGACAGAGGTGCTTGCAGGaCGGTCAGGTGTCGCGAGCGCGtGATGGATAGGATTCCGCCaCTGGCCCTGTTCCGTGGTGATAT
6	42	0.023	15D,SNP	SNP	TGGCATTGCTGAACC,A->T,G->A,T->C	A->T,G->A,T->C	CAGTGCTCGAGGACAAGGTTGCTGCTGTGCTTGGCTGCATGcGGGGTAGGACAGAGGTGCTTGCtGGGCGGTCAGGTGTCaCGAGCGCGTTCCAAGGATCTGAGcACAGCACGATGGATAGGA	CGGGGTAGGACAGAGGTGCTTGCtGGGCGGTCAGGTGTCaCGAGCGCGTTCCAAGGATCTGAGcACAGCACGATGGATAGGATTCCGCCGCTGGCCCTGTTCCGTGGTGATAT
7	36	0.0197	SNP	22D,SNP	G->A,G->A,G->A	G->A,G->A,G->A,TTCCAAGGATCTGAGTACAGCA,G->A,G->A	cAGTGCTCGAGGACAAGGTTGCTGCTGTGCTTGGCTGCATGCTGGCATTGCTGAACCaaGGTAGGACAGAGGTGCTTGCAGGaCGGTCAGGTGTCGCGAGCGCG	cTGCATGCTGGCATTGCTGAACCaaGGTAGGACAGAGGTGCTTGCAGGaCGGTCAGGTGTCGCGAGCGCgCGATGGATAGGATTCCaCCaCTGGCCCTGTTCCGTGGTGATAT
8	36	0.0197	WT	SNP	-	T->C	CAGTGCTCGAGGACAAGGTTGCTGCTGTGCTTGGCTGCATGCTGGCATTGCTGAACCGGGGTAGGACAGAGGTGCTTGCAGGGCGGTCAGGTGTCGCGAGCGCGTTCCAAGGATCTGAG	CGGGGTAGGACAGAGGTGCTTGCAGGGCGGTCAGGTGTCGCGAGCGCGTTCCAAGGATCTGAGcACAGCACGATGGATAGGATTCCGCCGCTGGCCCTGTTCCGTGGTGATAT
9	32	0.0175	SNP	22D,SNP	G->A	G->A,TTCCAAGGATCTGAGTACAGCA,G->A,G->A	CAGTGCTCGAGGACAAGGTTGCTGCTGTGCTTGGCTGCATGCTGGCATTGCTGAACCGGGGTAGGACAGAGGTGCTTGCAGGaCGGTCAGGTGTCGCGAGCGCG	CTGCATGCTGGCATTGCTGAACCGGGGTAGGACAGAGGTGCTTGCAGGaCGGTCAGGTGTCGCGAGCGCgCGATGGATAGGATTCCaCCaCTGGCCCTGTTCCGTGGTGATAT
10	30	0.0164	SNP	SNP	T->C,A->T,C->T,G->A	A->T,C->T,G->A,T->C	CAGTGCTCGAGGACAAGGTTGCTGCcGTGCTTGGCTGCATGCTGGCATTGCTGAACCGGGGTAGGACtGAGGTGCTTGCAGGGCGGTCAGGTGTtGCGAGCGCaTTCCAAGGATCTGAG	CGGGGTAGGACtGAGGTGCTTGCAGGGCGGTCAGGTGTtGCGAGCGCaTTCCAAGGATCTGAGcACAGCACGATGGATAGGATTCCGCCGCTGGCCCTGTTCCGTGGTGATAT
11	19	0.0104	SNP	SNP	A->T,C->T,G->A	A->T,C->T,G->A	CAGTGCTCGAGGACAAGGTTGCTGCTGTGCTTGGCTGCATGCTGGCATTGCTGAACCGGGGTAGGACtGAGGTGCTTGCAGGGCGGTCAGGTGTtGCGAGCGCaTTCCAAGGATCTGAGTACA	CGGGGTAGGACtGAGGTGCTTGCAGGGCGGTCAGGTGTtGCGAGCGCaTTCCAAGGATCTGAGTACAGCACGATGGATAGGATTCCGCCGCTGGCCCTGTTCCGTGGTGATAT
12	17	0.0093	SNP	SNP	T->C,A->T,G->A	A->T,G->A,T->C	CAGTGCTCGAGGACAAGGTTGCTGCcGTGCTTGGCTGCATGCTGGCATTGCTGAACCGGGGTAGGACAGAGGTGCTTGCtGGGCGGTCAGGTGTCaCGAGCGCGTTCCAAGGATCTGAG	CGGGGTAGGACAGAGGTGCTTGCtGGGCGGTCAGGTGTCaCGAGCGCGTTCCAAGGATCTGAGcACAGCACGATGGATAGGATTCCGCCGCTGGCCCTGTTCCGTGGTGATAT
13	16	0.0087	SNP	SNP	A->T,T->C,G->A	A->T,T->C,G->A,T->C	CAGTGCTCGAGGACAAGGTTGCTGCTGTGCTTGGCTGCATGCTGGCATTGCTGAACCGGGGTAGGACAGAGGTGCTTGCtGGGCGGTCAGGcGTCaCGAGCGCGTTCCAAGGATCTGAG	CGGGGTAGGACAGAGGTGCTTGCtGGGCGGTCAGGcGTCaCGAGCGCGTTCCAAGGATCTGAGcACAGCACGATGGATAGGATTCCGCCGCTGGCCCTGTTCCGTGGTGATAT
051-ref305860
1	675	0.3562	WT	WT	-	-	CAGTGCTCGAGGACAAGGTTGCTGCTGTGCTTGGCTGCATGCTGGCATTGCTGAACCGGGGTAGGACAGAGGTGCTTGCAGGGCGGTCAGGTGTCGCGAGCGCGTTCCAAGGATCTGAGTACA	CGGGGTAGGACAGAGGTGCTTGCAGGGCGGTCAGGTGTCGCGAGCGCGTTCCAAGGATCTGAGTACAGCACGATGGATAGGATTCCGCCGCTGGCCCTGTTCCGTGGTGATAT
2	485	0.2559	SNP	SNP	A->T,C->T,G->A	A->T,C->T,G->A,T->C	CAGTGCTCGAGGACAAGGTTGCTGCTGTGCTTGGCTGCATGCTGGCATTGCTGAACCGGGGTAGGACtGAGGTGCTTGCAGGGCGGTCAGGTGTtGCGAGCGCaTTCCAAGGATCTGAG	CGGGGTAGGACtGAGGTGCTTGCAGGGCGGTCAGGTGTtGCGAGCGCaTTCCAAGGATCTGAGcACAGCACGATGGATAGGATTCCGCCGCTGGCCCTGTTCCGTGGTGATAT
3	427	0.2253	SNP	SNP	A->T,G->A	A->T,G->A,T->C	CAGTGCTCGAGGACAAGGTTGCTGCTGTGCTTGGCTGCATGCTGGCATTGCTGAACCGGGGTAGGACAGAGGTGCTTGCtGGGCGGTCAGGTGTCaCGAGCGCGTTCCAAGGATCTGAG	CGGGGTAGGACAGAGGTGCTTGCtGGGCGGTCAGGTGTCaCGAGCGCGTTCCAAGGATCTGAGcACAGCACGATGGATAGGATTCCGCCGCTGGCCCTGTTCCGTGGTGATAT
4	63	0.0332	13D,2D,SNP	SNP	ATGCTGGCATTGC,AA,A->T,C->T,G->A,T->C	A->T,C->T,G->A,T->C	CAGTGCTCGAGGACAAGGTTGCTGCTGTGCTTGGCTGcTgCCGGGGTAGGACtGAGGTGCTTGCAGGGCGGTCAGGTGTtGCGAGCGCaTTCCAAGGATCTGAGcACAGCACGATGGATAGGA	CGGGGTAGGACtGAGGTGCTTGCAGGGCGGTCAGGTGTtGCGAGCGCaTTCCAAGGATCTGAGcACAGCACGATGGATAGGATTCCGCCGCTGGCCCTGTTCCGTGGTGATAT
5	63	0.0332	SNP	22D,SNP	G->A	G->A,TCCAAGGATCTGAGTACAGCAC,G->A	CAGTGCTCGAGGACAAGGTTGCTGCTGTGCTTGGCTGCATGCTGGCATTGCTGAACCGGGGTAGGACAGAGGTGCTTGCAGGaCGGTCAGGTGTCGCGAGCGCGT	CTGCATGCTGGCATTGCTGAACCGGGGTAGGACAGAGGTGCTTGCAGGaCGGTCAGGTGTCGCGAGCGCGtGATGGATAGGATTCCGCCaCTGGCCCTGTTCCGTGGTGATAT
6	33	0.0174	15D,SNP	SNP	TGGCATTGCTGAACC,A->T,G->A,T->C	A->T,G->A,T->C	CAGTGCTCGAGGACAAGGTTGCTGCTGTGCTTGGCTGCATGcGGGGTAGGACAGAGGTGCTTGCtGGGCGGTCAGGTGTCaCGAGCGCGTTCCAAGGATCTGAGcACAGCACGATGGATAGGA	CGGGGTAGGACAGAGGTGCTTGCtGGGCGGTCAGGTGTCaCGAGCGCGTTCCAAGGATCTGAGcACAGCACGATGGATAGGATTCCGCCGCTGGCCCTGTTCCGTGGTGATAT
7	32	0.0169	SNP	SNP	A->T,C->T,G->A,T->C	A->T,C->T,G->A,T->C	CAGTGCTCGAGGACAAGGTTGCTGCTGTGCTTGGCTGCATGCTGGCATTGCTGAACCGGGGTAGGACtGAGGTGCTTGCAGGGCGGTCAGGTGTtGCGAGCGCaTTCCAAGGATCTGAGcACAG	CGGGGTAGGACtGAGGTGCTTGCAGGGCGGTCAGGTGTtGCGAGCGCaTTCCAAGGATCTGAGcACAGCACGATGGATAGGATTCCGCCGCTGGCCCTGTTCCGTGGTGATAT
8	30	0.0158	SNP	22D,SNP	G->A,G->A,G->A	G->A,G->A,G->A,TTCCAAGGATCTGAGTACAGCA,G->A,G->A	cAGTGCTCGAGGACAAGGTTGCTGCTGTGCTTGGCTGCATGCTGGCATTGCTGAACCaaGGTAGGACAGAGGTGCTTGCAGGaCGGTCAGGTGTCGCGAGCGCG	cTGCATGCTGGCATTGCTGAACCaaGGTAGGACAGAGGTGCTTGCAGGaCGGTCAGGTGTCGCGAGCGCgCGATGGATAGGATTCCaCCaCTGGCCCTGTTCCGTGGTGATAT
9	26	0.0137	SNP	SNP	A->T,G->A	A->T,G->A,A->G,T->C	CAGTGCTCGAGGACAAGGTTGCTGCTGTGCTTGGCTGCATGCTGGCATTGCTGAACCGGGGTAGGACAGAGGTGCTTGCtGGGCGGTCAGGTGTCaCGAGCGCGTTCCAAGGATCTG	CGGGGTAGGACAGAGGTGCTTGCtGGGCGGTCAGGTGTCaCGAGCGCGTTCCAAGGATCTGgGcACAGCACGATGGATAGGATTCCGCCGCTGGCCCTGTTCCGTGGTGATAT
10	22	0.0116	SNP	SNP	T->C	T->C	CAGTGCTCGAGGACAAGGTTGCTGCTGTGCTTGGCTGCATGCTGGCATTGCTGAACCGGGGTAGGACAGAGGTGCTTGCAGGGCGGTCAGGTGTCGCGAGCGCGTcCCAAGGATCTGAGTACA	CGGGGTAGGACAGAGGTGCTTGCAGGGCGGTCAGGTGTCGCGAGCGCGTcCCAAGGATCTGAGTACAGCACGATGGATAGGATTCCGCCGCTGGCCCTGTTCCGTGGTGATAT
11	22	0.0116	WT	SNP	-	T->C	CAGTGCTCGAGGACAAGGTTGCTGCTGTGCTTGGCTGCATGCTGGCATTGCTGAACCGGGGTAGGACAGAGGTGCTTGCAGGGCGGTCAGGTGTCGCGAGCGCGTTCCAAGGATCTGAG	CGGGGTAGGACAGAGGTGCTTGCAGGGCGGTCAGGTGTCGCGAGCGCGTTCCAAGGATCTGAGcACAGCACGATGGATAGGATTCCGCCGCTGGCCCTGTTCCGTGGTGATAT
12	17	0.009	SNP	WT	T->C	-	CAGTGCTCGAGGACAAGGTTGCcGCTGTGCTTGGCTGCATGCTGGCATTGCTGAACCGGGGTAGGACAGAGGTGCTTGCAGGGCGGTCAGGTGTCGCGAGCGCGTTCCAAGGATCTGAGTACA	CGGGGTAGGACAGAGGTGCTTGCAGGGCGGTCAGGTGTCGCGAGCGCGTTCCAAGGATCTGAGTACAGCACGATGGATAGGATTCCGCCGCTGGCCCTGTTCCGTGGTGATAT
052-ref305860
1	665	0.3556	WT	WT	-	-	CAGTGCTCGAGGACAAGGTTGCTGCTGTGCTTGGCTGCATGCTGGCATTGCTGAACCGGGGTAGGACAGAGGTGCTTGCAGGGCGGTCAGGTGTCGCGAGCGCGTTCCAAGGATCTGAGTACA	CGGGGTAGGACAGAGGTGCTTGCAGGGCGGTCAGGTGTCGCGAGCGCGTTCCAAGGATCTGAGTACAGCACGATGGATAGGATTCCGCCGCTGGCCCTGTTCCGTGGTGATAT
2	450	0.2406	SNP	SNP	A->T,G->A	A->T,G->A,T->C	CAGTGCTCGAGGACAAGGTTGCTGCTGTGCTTGGCTGCATGCTGGCATTGCTGAACCGGGGTAGGACAGAGGTGCTTGCtGGGCGGTCAGGTGTCaCGAGCGCGTTCCAAGGATCTGAG	CGGGGTAGGACAGAGGTGCTTGCtGGGCGGTCAGGTGTCaCGAGCGCGTTCCAAGGATCTGAGcACAGCACGATGGATAGGATTCCGCCGCTGGCCCTGTTCCGTGGTGATAT
3	445	0.238	SNP	SNP	A->T,C->T,G->A	A->T,C->T,G->A,T->C	CAGTGCTCGAGGACAAGGTTGCTGCTGTGCTTGGCTGCATGCTGGCATTGCTGAACCGGGGTAGGACtGAGGTGCTTGCAGGGCGGTCAGGTGTtGCGAGCGCaTTCCAAGGATCTGAG	CGGGGTAGGACtGAGGTGCTTGCAGGGCGGTCAGGTGTtGCGAGCGCaTTCCAAGGATCTGAGcACAGCACGATGGATAGGATTCCGCCGCTGGCCCTGTTCCGTGGTGATAT
4	82	0.0439	SNP	22D,SNP	G->A	G->A,TCCAAGGATCTGAGTACAGCAC,G->A	CAGTGCTCGAGGACAAGGTTGCTGCTGTGCTTGGCTGCATGCTGGCATTGCTGAACCGGGGTAGGACAGAGGTGCTTGCAGGaCGGTCAGGTGTCGCGAGCGCGT	CTGCATGCTGGCATTGCTGAACCGGGGTAGGACAGAGGTGCTTGCAGGaCGGTCAGGTGTCGCGAGCGCGtGATGGATAGGATTCCGCCaCTGGCCCTGTTCCGTGGTGATAT
5	56	0.0299	WT	SNP	-	T->C	CAGTGCTCGAGGACAAGGTTGCTGCTGTGCTTGGCTGCATGCTGGCATTGCTGAACCGGGGTAGGACAGAGGTGCTTGCAGGGCGGTCAGGTGTCGCGAGCGCGTTCCAAGGATCTGAG	CGGGGTAGGACAGAGGTGCTTGCAGGGCGGTCAGGTGTCGCGAGCGCGTTCCAAGGATCTGAGcACAGCACGATGGATAGGATTCCGCCGCTGGCCCTGTTCCGTGGTGATAT
6	40	0.0214	SNP	SNP	T->C,A->T,G->A	A->T,G->A,T->C	CAGTGCTCGAGGACAAGGTTGCTGCcGTGCTTGGCTGCATGCTGGCATTGCTGAACCGGGGTAGGACAGAGGTGCTTGCtGGGCGGTCAGGTGTCaCGAGCGCGTTCCAAGGATCTGAG	CGGGGTAGGACAGAGGTGCTTGCtGGGCGGTCAGGTGTCaCGAGCGCGTTCCAAGGATCTGAGcACAGCACGATGGATAGGATTCCGCCGCTGGCCCTGTTCCGTGGTGATAT
7	35	0.0187	SNP	SNP	A->T,G->A	A->T,G->A	CAGTGCTCGAGGACAAGGTTGCTGCTGTGCTTGGCTGCATGCTGGCATTGCTGAACCGGGGTAGGACAGAGGTGCTTGCtGGGCGGTCAGGTGTCaCGAGCGCGTTCCAAGGATCTGAGTACA	CGGGGTAGGACAGAGGTGCTTGCtGGGCGGTCAGGTGTCaCGAGCGCGTTCCAAGGATCTGAGTACAGCACGATGGATAGGATTCCGCCGCTGGCCCTGTTCCGTGGTGATAT
8	32	0.0171	SNP	22D,SNP	G->A,G->A,G->A	G->A,G->A,G->A,TTCCAAGGATCTGAGTACAGCA,G->A,G->A	cAGTGCTCGAGGACAAGGTTGCTGCTGTGCTTGGCTGCATGCTGGCATTGCTGAACCaaGGTAGGACAGAGGTGCTTGCAGGaCGGTCAGGTGTCGCGAGCGCG	cTGCATGCTGGCATTGCTGAACCaaGGTAGGACAGAGGTGCTTGCAGGaCGGTCAGGTGTCGCGAGCGCgCGATGGATAGGATTCCaCCaCTGGCCCTGTTCCGTGGTGATAT
9	26	0.0139	SNP	SNP	T->C,A->T,C->T,G->A	A->T,C->T,G->A,T->C	CAGTGCTCGAGGACAAGGTTGCTGCcGTGCTTGGCTGCATGCTGGCATTGCTGAACCGGGGTAGGACtGAGGTGCTTGCAGGGCGGTCAGGTGTtGCGAGCGCaTTCCAAGGATCTGAG	CGGGGTAGGACtGAGGTGCTTGCAGGGCGGTCAGGTGTtGCGAGCGCaTTCCAAGGATCTGAGcACAGCACGATGGATAGGATTCCGCCGCTGGCCCTGTTCCGTGGTGATAT
10	20	0.0107	SNP	SNP	A->T	A->T	CAGTGCTCGAGGACAAGGTTGCTGCTGTGCTTGGCTGCATGCTGGCATTGCTGAACCGGGGTAGGACtGAGGTGCTTGCAGGGCGGTCAGGTGTCGCGAGCGCGTTCCAAGGATCTGAGTACA	CGGGGTAGGACtGAGGTGCTTGCAGGGCGGTCAGGTGTCGCGAGCGCGTTCCAAGGATCTGAGTACAGCACGATGGATAGGATTCCGCCGCTGGCCCTGTTCCGTGGTGATAT
11	19	0.0102	SNP	SNP	A->T,C->T,G->A	A->T,C->T,G->A	CAGTGCTCGAGGACAAGGTTGCTGCTGTGCTTGGCTGCATGCTGGCATTGCTGAACCGGGGTAGGACtGAGGTGCTTGCAGGGCGGTCAGGTGTtGCGAGCGCaTTCCAAGGATCTGAGTACA	CGGGGTAGGACtGAGGTGCTTGCAGGGCGGTCAGGTGTtGCGAGCGCaTTCCAAGGATCTGAGTACAGCACGATGGATAGGATTCCGCCGCTGGCCCTGTTCCGTGGTGATAT
053-ref305860
1	1005	0.5371	WT	WT	-	-	CAGTGCTCGAGGACAAGGTTGCTGCTGTGCTTGGCTGCATGCTGGCATTGCTGAACCGGGGTAGGACAGAGGTGCTTGCAGGGCGGTCAGGTGTCGCGAGCGCGTTCCAAGGATCTGAGTACA	CGGGGTAGGACAGAGGTGCTTGCAGGGCGGTCAGGTGTCGCGAGCGCGTTCCAAGGATCTGAGTACAGCACGATGGATAGGATTCCGCCGCTGGCCCTGTTCCGTGGTGATAT
2	235	0.1256	SNP	SNP	A->T,G->A	A->T,G->A,T->C	CAGTGCTCGAGGACAAGGTTGCTGCTGTGCTTGGCTGCATGCTGGCATTGCTGAACCGGGGTAGGACAGAGGTGCTTGCtGGGCGGTCAGGTGTCaCGAGCGCGTTCCAAGGATCTGAG	CGGGGTAGGACAGAGGTGCTTGCtGGGCGGTCAGGTGTCaCGAGCGCGTTCCAAGGATCTGAGcACAGCACGATGGATAGGATTCCGCCGCTGGCCCTGTTCCGTGGTGATAT
3	232	0.124	SNP	SNP	A->T,C->T,G->A	A->T,C->T,G->A,T->C	CAGTGCTCGAGGACAAGGTTGCTGCTGTGCTTGGCTGCATGCTGGCATTGCTGAACCGGGGTAGGACtGAGGTGCTTGCAGGGCGGTCAGGTGTtGCGAGCGCaTTCCAAGGATCTGAG	CGGGGTAGGACtGAGGTGCTTGCAGGGCGGTCAGGTGTtGCGAGCGCaTTCCAAGGATCTGAGcACAGCACGATGGATAGGATTCCGCCGCTGGCCCTGTTCCGTGGTGATAT
4	114	0.0609	13D,2D,SNP	SNP	ATGCTGGCATTGC,AA,A->T,C->T,G->A,T->C	A->T,C->T,G->A,T->C	CAGTGCTCGAGGACAAGGTTGCTGCTGTGCTTGGCTGcTgCCGGGGTAGGACtGAGGTGCTTGCAGGGCGGTCAGGTGTtGCGAGCGCaTTCCAAGGATCTGAGcACAGCACGATGGATAGGA	CGGGGTAGGACtGAGGTGCTTGCAGGGCGGTCAGGTGTtGCGAGCGCaTTCCAAGGATCTGAGcACAGCACGATGGATAGGATTCCGCCGCTGGCCCTGTTCCGTGGTGATAT
5	59	0.0315	15D,22D,SNP	15D,22D,SNP	TGGCATTGCTGAACC,TTCCAAGGATCTGAGTACAGCA,G->A,G->A	TGGCATTGCTGAACC,TTCCAAGGATCTGAGTACAGCA,G->A,G->A	CAGTGCTCGAGGACAAGGTTGCTGCTGTGCTTGGCTGCATGcGGGGTAGGACAGAGGTGCTTGCAGGGCGGTCAGGTGTCGCGAGCGCgCGATGGATAGGATTCCaCCaCTGGCCCTGTTCCG	TGCTGCTGTGCTTGGCTGCATGcGGGGTAGGACAGAGGTGCTTGCAGGGCGGTCAGGTGTCGCGAGCGCgCGATGGATAGGATTCCaCCaCTGGCCCTGTTCCGTGGTGATAT
6	57	0.0305	1D	WT	A	-	CAGTGCTCGAGGACAAGGTTGCTGCTGTGCTTGGCTGCATGCTGGCATTGCTGaCCGGGGTAGGACAGAGGTGCTTGCAGGGCGGTCAGGTGTCGCGAGCGCGTTCCAAGGATCTGAGTACAG	CGGGGTAGGACAGAGGTGCTTGCAGGGCGGTCAGGTGTCGCGAGCGCGTTCCAAGGATCTGAGTACAGCACGATGGATAGGATTCCGCCGCTGGCCCTGTTCCGTGGTGATAT
7	37	0.0198	WT	SNP	-	A->G	CAGTGCTCGAGGACAAGGTTGCTGCTGTGCTTGGCTGCATGCTGGCATTGCTGAACCGGGGTAGGACAGAGGTGCTTGCAGGGCGGTCAGGTGTCGCGAGCGCGTTCCAAGGATCTGAGTACA	CGGGGTAGGACAGAGGTGCTTGCAGGGCGGTCAGGTGTCGCGAGCGCGTTCCAAGGATCTGAGTACAGCACGATGGATAGGgTTCCGCCGCTGGCCCTGTTCCGTGGTGATAT
8	26	0.0139	SNP	22D,SNP	G->A	G->A,TTCCAAGGATCTGAGTACAGCA,G->A,G->A	CAGTGCTCGAGGACAAGGTTGCTGCTGTGCTTGGCTGCATGCTGGCATTGCTGAACCGGGGTAGGACAGAGGTGCTTGCAGGaCGGTCAGGTGTCGCGAGCGCG	CTGCATGCTGGCATTGCTGAACCGGGGTAGGACAGAGGTGCTTGCAGGaCGGTCAGGTGTCGCGAGCGCgCGATGGATAGGATTCCaCCaCTGGCCCTGTTCCGTGGTGATAT
9	24	0.0128	WT	SNP	-	G->A	CAGTGCTCGAGGACAAGGTTGCTGCTGTGCTTGGCTGCATGCTGGCATTGCTGAACCGGGGTAGGACAGAGGTGCTTGCAGGGCGGTCAGGTGTCGCGAGCGCGTTCCAAGGATCTGAGTACA	CGGGGTAGGACAGAGGTGCTTGCAGGGCGGTCAGGTGTCGCGAGCGCGTTCCAAGGATCTGAGTACAGCACGATGGATAGGATTCCGCCaCTGGCCCTGTTCCGTGGTGATAT
10	21	0.0112	SNP	SNP	T->C,G->A,G->A,G->A	G->A,T->C,T->C	cAGTGCTCGAGGACAAGGTTGCTGCcGTGCTTGGCTGCATGCTGGCATTGCTGAACCaaGGTAGGACAGAGGTGCTTGCAGGaCGGTCAGGTGTCGCGAGCGCGTTCCAAGGATCTGAG	GGTAGGACAGAGGTGCTTGCAGGaCGGTCAGGTGTCGCGAGCGCGTTCCAAGGATCTGAGcACAGCACGATGGAcAGGATTCCGCCGCTGGCCCTGTTCCGTGGTGATAT
11	21	0.0112	SNP	WT	T->C,G->T,C->T,C->T,G->A	-	cAGTGCTCGAGGACAAGGTTGCTGCcGTGCTTGGCTGCATGCTGttATTGCTGAAtCaGGGTAGGACAGAGGTGCTTGCAGGGCGGTCAGGTGTCGCGAGCGCGTTCCAAGGATCTGAGTACA	GGGTAGGACAGAGGTGCTTGCAGGGCGGTCAGGTGTCGCGAGCGCGTTCCAAGGATCTGAGTACAGCACGATGGATAGGATTCCGCCGCTGGCCCTGTTCCGTGGTGATAT
12	21	0.0112	WT	22D,SNP	-	TCCAAGGATCTGAGTACAGCAC,G->A	CAGTGCTCGAGGACAAGGTTGCTGCTGTGCTTGGCTGCATGCTGGCATTGCTGAACCGGGGTAGGACAGAGGTGCTTGCAGGGCGGTCAGGTGTCGCGAGCGCGT	CTGCATGCTGGCATTGCTGAACCGGGGTAGGACAGAGGTGCTTGCAGGGCGGTCAGGTGTCGCGAGCGCGtGATGGATAGGATTCCGCCaCTGGCCCTGTTCCGTGGTGATAT
13	19	0.0102	SNP	22D,SNP	G->A,G->A,G->A	G->A,G->A,G->A,TTCCAAGGATCTGAGTACAGCA,G->A,G->A	cAGTGCTCGAGGACAAGGTTGCTGCTGTGCTTGGCTGCATGCTGGCATTGCTGAACCaaGGTAGGACAGAGGTGCTTGCAGGaCGGTCAGGTGTCGCGAGCGCG	cTGCATGCTGGCATTGCTGAACCaaGGTAGGACAGAGGTGCTTGCAGGaCGGTCAGGTGTCGCGAGCGCgCGATGGATAGGATTCCaCCaCTGGCCCTGTTCCGTGGTGATAT
054-ref305860
1	828	0.4454	WT	WT	-	-	CAGTGCTCGAGGACAAGGTTGCTGCTGTGCTTGGCTGCATGCTGGCATTGCTGAACCGGGGTAGGACAGAGGTGCTTGCAGGGCGGTCAGGTGTCGCGAGCGCGTTCCAAGGATCTGAGTACA	CGGGGTAGGACAGAGGTGCTTGCAGGGCGGTCAGGTGTCGCGAGCGCGTTCCAAGGATCTGAGTACAGCACGATGGATAGGATTCCGCCGCTGGCCCTGTTCCGTGGTGATAT
2	303	0.163	SNP	SNP	A->T,C->T,G->A	A->T,C->T,G->A,T->C	CAGTGCTCGAGGACAAGGTTGCTGCTGTGCTTGGCTGCATGCTGGCATTGCTGAACCGGGGTAGGACtGAGGTGCTTGCAGGGCGGTCAGGTGTtGCGAGCGCaTTCCAAGGATCTGAG	CGGGGTAGGACtGAGGTGCTTGCAGGGCGGTCAGGTGTtGCGAGCGCaTTCCAAGGATCTGAGcACAGCACGATGGATAGGATTCCGCCGCTGGCCCTGTTCCGTGGTGATAT
3	254	0.1366	SNP	SNP	A->T,G->A	A->T,G->A,T->C	CAGTGCTCGAGGACAAGGTTGCTGCTGTGCTTGGCTGCATGCTGGCATTGCTGAACCGGGGTAGGACAGAGGTGCTTGCtGGGCGGTCAGGTGTCaCGAGCGCGTTCCAAGGATCTGAG	CGGGGTAGGACAGAGGTGCTTGCtGGGCGGTCAGGTGTCaCGAGCGCGTTCCAAGGATCTGAGcACAGCACGATGGATAGGATTCCGCCGCTGGCCCTGTTCCGTGGTGATAT
4	91	0.049	15D,SNP	SNP	TGGCATTGCTGAACC,A->T,G->A,T->C	A->T,G->A,T->C	CAGTGCTCGAGGACAAGGTTGCTGCTGTGCTTGGCTGCATGcGGGGTAGGACAGAGGTGCTTGCtGGGCGGTCAGGTGTCaCGAGCGCGTTCCAAGGATCTGAGcACAGCACGATGGATAGGA	CGGGGTAGGACAGAGGTGCTTGCtGGGCGGTCAGGTGTCaCGAGCGCGTTCCAAGGATCTGAGcACAGCACGATGGATAGGATTCCGCCGCTGGCCCTGTTCCGTGGTGATAT
5	75	0.0403	13D,2D,SNP	SNP	ATGCTGGCATTGC,AA,A->T,C->T,G->A,T->C	A->T,C->T,G->A,T->C	CAGTGCTCGAGGACAAGGTTGCTGCTGTGCTTGGCTGcTgCCGGGGTAGGACtGAGGTGCTTGCAGGGCGGTCAGGTGTtGCGAGCGCaTTCCAAGGATCTGAGcACAGCACGATGGATAGGA	CGGGGTAGGACtGAGGTGCTTGCAGGGCGGTCAGGTGTtGCGAGCGCaTTCCAAGGATCTGAGcACAGCACGATGGATAGGATTCCGCCGCTGGCCCTGTTCCGTGGTGATAT
6	69	0.0371	SNP	22D,SNP	G->A,G->A,G->A	G->A,G->A,G->A,TTCCAAGGATCTGAGTACAGCA,G->A,G->A	cAGTGCTCGAGGACAAGGTTGCTGCTGTGCTTGGCTGCATGCTGGCATTGCTGAACCaaGGTAGGACAGAGGTGCTTGCAGGaCGGTCAGGTGTCGCGAGCGCG	cTGCATGCTGGCATTGCTGAACCaaGGTAGGACAGAGGTGCTTGCAGGaCGGTCAGGTGTCGCGAGCGCgCGATGGATAGGATTCCaCCaCTGGCCCTGTTCCGTGGTGATAT
7	65	0.035	WT	large_V	-	,large_V	CAGTGCTCGAGGACAAGGTTGCTGCTGTGCTTGGCTGCATGCTGGCATTGCTGAACCGGGGTAGGACAGAGGTGCTTGCAGGGCGGTCAGGTGTCGCGAGCGCGTTCCAAGGATCTGAGTACA	CGCGAGCGCGTTCCAAGGATCTGAGTACAGCACGATGGATAGGATTCCGCCGCTGGCCCTGTTCCGTGGTGATAT
8	63	0.0339	WT	SNP	-	A->G	CAGTGCTCGAGGACAAGGTTGCTGCTGTGCTTGGCTGCATGCTGGCATTGCTGAACCGGGGTAGGACAGAGGTGCTTGCAGGGCGGTCAGGTGTCGCGAGCGCGTTCCAAGGATCTGAGTAC	CGGGGTAGGACAGAGGTGCTTGCAGGGCGGTCAGGTGTCGCGAGCGCGTTCCAAGGATCTGAGTACgGCACGATGGATAGGATTCCGCCGCTGGCCCTGTTCCGTGGTGATAT
9	53	0.0285	SNP	WT	T->C	-	CAGTGCTCGAGGACAAGGTTGCTGCcGTGCTTGGCTGCATGCTGGCATTGCTGAACCGGGGTAGGACAGAGGTGCTTGCAGGGCGGTCAGGTGTCGCGAGCGCGTTCCAAGGATCTGAGTACA	CGGGGTAGGACAGAGGTGCTTGCAGGGCGGTCAGGTGTCGCGAGCGCGTTCCAAGGATCTGAGTACAGCACGATGGATAGGATTCCGCCGCTGGCCCTGTTCCGTGGTGATAT
10	37	0.0199	15D,22D,SNP	15D,22D,SNP	TGGCATTGCTGAACC,TTCCAAGGATCTGAGTACAGCA,G->A,G->A	TGGCATTGCTGAACC,TTCCAAGGATCTGAGTACAGCA,G->A,G->A	CAGTGCTCGAGGACAAGGTTGCTGCTGTGCTTGGCTGCATGcGGGGTAGGACAGAGGTGCTTGCAGGGCGGTCAGGTGTCGCGAGCGCgCGATGGATAGGATTCCaCCaCTGGCCCTGTTCCG	TGCTGCTGTGCTTGGCTGCATGcGGGGTAGGACAGAGGTGCTTGCAGGGCGGTCAGGTGTCGCGAGCGCgCGATGGATAGGATTCCaCCaCTGGCCCTGTTCCGTGGTGATAT
11	21	0.0113	SNP	SNP	T->C	A->G	CAGTGCcCGAGGACAAGGTTGCTGCTGTGCTTGGCTGCATGCTGGCATTGCTGAACCGGGGTAGGACAGAGGTGCTTGCAGGGCGGTCAGGTGTCGCGAGCGCGTTCCAAGGATCTGAGT	CGGGGTAGGACAGAGGTGCTTGCAGGGCGGTCAGGTGTCGCGAGCGCGTTCCAAGGATCTGAGTgCAGCACGATGGATAGGATTCCGCCGCTGGCCCTGTTCCGTGGTGATAT
055-ref305860
1	782	0.4309	WT	WT	-	-	CAGTGCTCGAGGACAAGGTTGCTGCTGTGCTTGGCTGCATGCTGGCATTGCTGAACCGGGGTAGGACAGAGGTGCTTGCAGGGCGGTCAGGTGTCGCGAGCGCGTTCCAAGGATCTGAGTACA	CGGGGTAGGACAGAGGTGCTTGCAGGGCGGTCAGGTGTCGCGAGCGCGTTCCAAGGATCTGAGTACAGCACGATGGATAGGATTCCGCCGCTGGCCCTGTTCCGTGGTGATAT
2	310	0.1708	SNP	SNP	A->T,G->A	A->T,G->A,T->C	CAGTGCTCGAGGACAAGGTTGCTGCTGTGCTTGGCTGCATGCTGGCATTGCTGAACCGGGGTAGGACAGAGGTGCTTGCtGGGCGGTCAGGTGTCaCGAGCGCGTTCCAAGGATCTGAG	CGGGGTAGGACAGAGGTGCTTGCtGGGCGGTCAGGTGTCaCGAGCGCGTTCCAAGGATCTGAGcACAGCACGATGGATAGGATTCCGCCGCTGGCCCTGTTCCGTGGTGATAT
3	158	0.0871	SNP	SNP	A->T,C->T,G->A	A->T,C->T,G->A,T->C	CAGTGCTCGAGGACAAGGTTGCTGCTGTGCTTGGCTGCATGCTGGCATTGCTGAACCGGGGTAGGACtGAGGTGCTTGCAGGGCGGTCAGGTGTtGCGAGCGCaTTCCAAGGATCTGAG	CGGGGTAGGACtGAGGTGCTTGCAGGGCGGTCAGGTGTtGCGAGCGCaTTCCAAGGATCTGAGcACAGCACGATGGATAGGATTCCGCCGCTGGCCCTGTTCCGTGGTGATAT
4	87	0.0479	15D,22D,SNP	15D,22D,SNP	TGGCATTGCTGAACC,TTCCAAGGATCTGAGTACAGCA,G->A,G->A	TGGCATTGCTGAACC,TTCCAAGGATCTGAGTACAGCA,G->A,G->A	CAGTGCTCGAGGACAAGGTTGCTGCTGTGCTTGGCTGCATGcGGGGTAGGACAGAGGTGCTTGCAGGGCGGTCAGGTGTCGCGAGCGCgCGATGGATAGGATTCCaCCaCTGGCCCTGTTCCG	TGCTGCTGTGCTTGGCTGCATGcGGGGTAGGACAGAGGTGCTTGCAGGGCGGTCAGGTGTCGCGAGCGCgCGATGGATAGGATTCCaCCaCTGGCCCTGTTCCGTGGTGATAT
5	82	0.0452	15D,SNP	SNP	TGGCATTGCTGAACC,A->T,G->A,T->C	A->T,G->A,T->C	CAGTGCTCGAGGACAAGGTTGCTGCTGTGCTTGGCTGCATGcGGGGTAGGACAGAGGTGCTTGCtGGGCGGTCAGGTGTCaCGAGCGCGTTCCAAGGATCTGAGcACAGCACGATGGATAGGA	CGGGGTAGGACAGAGGTGCTTGCtGGGCGGTCAGGTGTCaCGAGCGCGTTCCAAGGATCTGAGcACAGCACGATGGATAGGATTCCGCCGCTGGCCCTGTTCCGTGGTGATAT
6	77	0.0424	1I	WT	A	-	CAGTGCTCGAGGACAAGGTTGCTGCTGTGCTTGGCTGCATGCTGGCATTGCTGAaACCGGGGTAGGACAGAGGTGCTTGCAGGGCGGTCAGGTGTCGCGAGCGCGTTCCAAGGATCTGAGTAC	CGGGGTAGGACAGAGGTGCTTGCAGGGCGGTCAGGTGTCGCGAGCGCGTTCCAAGGATCTGAGTACAGCACGATGGATAGGATTCCGCCGCTGGCCCTGTTCCGTGGTGATAT
7	75	0.0413	SNP	22D,SNP	G->A,G->A,G->A	G->A,G->A,G->A,TTCCAAGGATCTGAGTACAGCA,G->A,G->A	cAGTGCTCGAGGACAAGGTTGCTGCTGTGCTTGGCTGCATGCTGGCATTGCTGAACCaaGGTAGGACAGAGGTGCTTGCAGGaCGGTCAGGTGTCGCGAGCGCG	cTGCATGCTGGCATTGCTGAACCaaGGTAGGACAGAGGTGCTTGCAGGaCGGTCAGGTGTCGCGAGCGCgCGATGGATAGGATTCCaCCaCTGGCCCTGTTCCGTGGTGATAT
8	72	0.0397	13D,2D,SNP	SNP	ATGCTGGCATTGC,AA,A->T,C->T,G->A,T->C	A->T,C->T,G->A,T->C	CAGTGCTCGAGGACAAGGTTGCTGCTGTGCTTGGCTGcTgCCGGGGTAGGACtGAGGTGCTTGCAGGGCGGTCAGGTGTtGCGAGCGCaTTCCAAGGATCTGAGcACAGCACGATGGATAGGA	CGGGGTAGGACtGAGGTGCTTGCAGGGCGGTCAGGTGTtGCGAGCGCaTTCCAAGGATCTGAGcACAGCACGATGGATAGGATTCCGCCGCTGGCCCTGTTCCGTGGTGATAT
9	50	0.0275	WT	SNP	-	T->C	CAGTGCTCGAGGACAAGGTTGCTGCTGTGCTTGGCTGCATGCTGGCATTGCTGAACCGGGGTAGGACAGAGGTGCTTGCAGGGCGGTCAGGTGTCGCGAGCGCGTTCCAAGGATCTGAG	CGGGGTAGGACAGAGGTGCTTGCAGGGCGGTCAGGTGTCGCGAGCGCGTTCCAAGGATCTGAGcACAGCACGATGGATAGGATTCCGCCGCTGGCCCTGTTCCGTGGTGATAT
10	32	0.0176	SNP	SNP	A->G	A->G	CAGTGCTCGAGGACAAGGTTGCTGCTGTGCTTGGCTGCATGCTGGCATTGCTGAACCGGGGTAGGACAGgGGTGCTTGCAGGGCGGTCAGGTGTCGCGAGCGCGTTCCAAGGATCTGAGTACA	CGGGGTAGGACAGgGGTGCTTGCAGGGCGGTCAGGTGTCGCGAGCGCGTTCCAAGGATCTGAGTACAGCACGATGGATAGGATTCCGCCGCTGGCCCTGTTCCGTGGTGATAT
11	27	0.0149	4D,SNP	SNP	CTGA,A->T,C->T,G->A,T->C	A->T,C->T,G->A,T->C	CAGTGCTCGAGGACAAGGTTGCTGCTGTGCTTGGCTGCATGCTGGCATTgACCGGGGTAGGACtGAGGTGCTTGCAGGGCGGTCAGGTGTtGCGAGCGCaTTCCAAGGATCTGAGcACAGCAC	CGGGGTAGGACtGAGGTGCTTGCAGGGCGGTCAGGTGTtGCGAGCGCaTTCCAAGGATCTGAGcACAGCACGATGGATAGGATTCCGCCGCTGGCCCTGTTCCGTGGTGATAT
12	24	0.0132	15D,SNP	SNP	TGGCATTGCTGAACC,A->T,G->A	A->T,G->A	CAGTGCTCGAGGACAAGGTTGCTGCTGTGCTTGGCTGCATGcGGGGTAGGACAGAGGTGCTTGCtGGGCGGTCAGGTGTCaCGAGCGCGTTCCAAGGATCTGAGTACAGCACGATGGATAGGA	CGGGGTAGGACAGAGGTGCTTGCtGGGCGGTCAGGTGTCaCGAGCGCGTTCCAAGGATCTGAGTACAGCACGATGGATAGGATTCCGCCGCTGGCCCTGTTCCGTGGTGATAT
13	22	0.0121	14D,SNP	SNP	TGGCATTGCTGAAC,A->G	A->G	CAGTGCTCGAGGACAAGGTTGCTGCTGTGCTTGGCTGCATGcCGGGGTAGGACAGAGGTGCTTGCAGGGCGGTCAGGTGTCGCGAGCGCGTTCCAAGGgTCTGAGTACAGCACGATGGATAGG	CGGGGTAGGACAGAGGTGCTTGCAGGGCGGTCAGGTGTCGCGAGCGCGTTCCAAGGgTCTGAGTACAGCACGATGGATAGGATTCCGCCGCTGGCCCTGTTCCGTGGTGATAT
14	17	0.0094	SNP	SNP	A->T,A->G,C->T,G->A	A->T,A->G,C->T,G->A,T->C	CAGTGCTCGAGGACAAGGTTGCTGCTGTGCTTGGCTGCATGCTGGCATTGCTGAACCGGGGTAGGACtGAGGTGCTTGCgGGGCGGTCAGGTGTtGCGAGCGCaTTCCAAGGATCTGAG	CGGGGTAGGACtGAGGTGCTTGCgGGGCGGTCAGGTGTtGCGAGCGCaTTCCAAGGATCTGAGcACAGCACGATGGATAGGATTCCGCCGCTGGCCCTGTTCCGTGGTGATAT
056-ref305860
1	542	0.2871	WT	WT	-	-	CAGTGCTCGAGGACAAGGTTGCTGCTGTGCTTGGCTGCATGCTGGCATTGCTGAACCGGGGTAGGACAGAGGTGCTTGCAGGGCGGTCAGGTGTCGCGAGCGCGTTCCAAGGATCTGAGTACA	CGGGGTAGGACAGAGGTGCTTGCAGGGCGGTCAGGTGTCGCGAGCGCGTTCCAAGGATCTGAGTACAGCACGATGGATAGGATTCCGCCGCTGGCCCTGTTCCGTGGTGATAT
2	364	0.1928	SNP	SNP	A->T,C->T,G->A	A->T,C->T,G->A,T->C	CAGTGCTCGAGGACAAGGTTGCTGCTGTGCTTGGCTGCATGCTGGCATTGCTGAACCGGGGTAGGACtGAGGTGCTTGCAGGGCGGTCAGGTGTtGCGAGCGCaTTCCAAGGATCTGAG	CGGGGTAGGACtGAGGTGCTTGCAGGGCGGTCAGGTGTtGCGAGCGCaTTCCAAGGATCTGAGcACAGCACGATGGATAGGATTCCGCCGCTGGCCCTGTTCCGTGGTGATAT
3	250	0.1324	SNP	SNP	A->T,G->A	A->T,G->A,T->C	CAGTGCTCGAGGACAAGGTTGCTGCTGTGCTTGGCTGCATGCTGGCATTGCTGAACCGGGGTAGGACAGAGGTGCTTGCtGGGCGGTCAGGTGTCaCGAGCGCGTTCCAAGGATCTGAG	CGGGGTAGGACAGAGGTGCTTGCtGGGCGGTCAGGTGTCaCGAGCGCGTTCCAAGGATCTGAGcACAGCACGATGGATAGGATTCCGCCGCTGGCCCTGTTCCGTGGTGATAT
4	156	0.0826	13D,2D,SNP	SNP	ATGCTGGCATTGC,AA,A->T,C->T,G->A,T->C	A->T,C->T,G->A,T->C	CAGTGCTCGAGGACAAGGTTGCTGCTGTGCTTGGCTGcTgCCGGGGTAGGACtGAGGTGCTTGCAGGGCGGTCAGGTGTtGCGAGCGCaTTCCAAGGATCTGAGcACAGCACGATGGATAGGA	CGGGGTAGGACtGAGGTGCTTGCAGGGCGGTCAGGTGTtGCGAGCGCaTTCCAAGGATCTGAGcACAGCACGATGGATAGGATTCCGCCGCTGGCCCTGTTCCGTGGTGATAT
5	148	0.0784	15D,22D,SNP	15D,22D,SNP	TGGCATTGCTGAACC,TTCCAAGGATCTGAGTACAGCA,G->A,G->A	TGGCATTGCTGAACC,TTCCAAGGATCTGAGTACAGCA,G->A,G->A	CAGTGCTCGAGGACAAGGTTGCTGCTGTGCTTGGCTGCATGcGGGGTAGGACAGAGGTGCTTGCAGGGCGGTCAGGTGTCGCGAGCGCgCGATGGATAGGATTCCaCCaCTGGCCCTGTTCCG	TGCTGCTGTGCTTGGCTGCATGcGGGGTAGGACAGAGGTGCTTGCAGGGCGGTCAGGTGTCGCGAGCGCgCGATGGATAGGATTCCaCCaCTGGCCCTGTTCCGTGGTGATAT
6	114	0.0604	SNP	22D,SNP	G->A,G->A,G->A	G->A,G->A,G->A,TTCCAAGGATCTGAGTACAGCA,G->A,G->A	cAGTGCTCGAGGACAAGGTTGCTGCTGTGCTTGGCTGCATGCTGGCATTGCTGAACCaaGGTAGGACAGAGGTGCTTGCAGGaCGGTCAGGTGTCGCGAGCGCG	cTGCATGCTGGCATTGCTGAACCaaGGTAGGACAGAGGTGCTTGCAGGaCGGTCAGGTGTCGCGAGCGCgCGATGGATAGGATTCCaCCaCTGGCCCTGTTCCGTGGTGATAT
7	95	0.0503	1D	WT	A	-	CAGTGCTCGAGGACAAGGTTGCTGCTGTGCTTGGCTGCATGCTGGCATTGCTGaCCGGGGTAGGACAGAGGTGCTTGCAGGGCGGTCAGGTGTCGCGAGCGCGTTCCAAGGATCTGAGTACAG	CGGGGTAGGACAGAGGTGCTTGCAGGGCGGTCAGGTGTCGCGAGCGCGTTCCAAGGATCTGAGTACAGCACGATGGATAGGATTCCGCCGCTGGCCCTGTTCCGTGGTGATAT
8	93	0.0493	15D,SNP	SNP	TGGCATTGCTGAACC,A->T,G->A,T->C	A->T,G->A,T->C	CAGTGCTCGAGGACAAGGTTGCTGCTGTGCTTGGCTGCATGcGGGGTAGGACAGAGGTGCTTGCtGGGCGGTCAGGTGTCaCGAGCGCGTTCCAAGGATCTGAGcACAGCACGATGGATAGGA	CGGGGTAGGACAGAGGTGCTTGCtGGGCGGTCAGGTGTCaCGAGCGCGTTCCAAGGATCTGAGcACAGCACGATGGATAGGATTCCGCCGCTGGCCCTGTTCCGTGGTGATAT
9	32	0.0169	1D,SNP	SNP	A,G->A,T->C	G->A,T->C	CAGTGCTCGAGGACAAGGTTGCTGCTGTGCTTGGCTGCATGCTGGCATTGCTGaCCGGGGTAGGACAGAGGTGCTTGCAGGGCGGTCAGGTGTCGCGAGCGCaTTCCAAGGATCTGAGcACAG	CGGGGTAGGACAGAGGTGCTTGCAGGGCGGTCAGGTGTCGCGAGCGCaTTCCAAGGATCTGAGcACAGCACGATGGATAGGATTCCGCCGCTGGCCCTGTTCCGTGGTGATAT
10	31	0.0164	SNP	SNP	G->A	G->A	CAGTGCTCGAGGACAAGGTTGCTGCTGTGCTTGGCTGCATGCTGGCATTGCTGAACCGGGGTAGGACAGAGGTGCTTGCAGGGCGGTCAGGTGTCGCGAGCGCGTTCCAAGGATCTGAaTACA	CGGGGTAGGACAGAGGTGCTTGCAGGGCGGTCAGGTGTCGCGAGCGCGTTCCAAGGATCTGAaTACAGCACGATGGATAGGATTCCGCCGCTGGCCCTGTTCCGTGGTGATAT
11	26	0.0138	1D,SNP	SNP	A,A->T,G->A,T->C	A->T,G->A,T->C	CAGTGCTCGAGGACAAGGTTGCTGCTGTGCTTGGCTGCATGCTGGCATTGCTGaCCGGGGTAGGACAGAGGTGCTTGCtGGGCGGTCAGGTGTCaCGAGCGCGTTCCAAGGATCTGAGcACAG	CGGGGTAGGACAGAGGTGCTTGCtGGGCGGTCAGGTGTCaCGAGCGCGTTCCAAGGATCTGAGcACAGCACGATGGATAGGATTCCGCCGCTGGCCCTGTTCCGTGGTGATAT
12	20	0.0106	SNP	SNP	T->C,A->T,G->A	T->C,A->T,G->A,T->C	CAGTGCTCGAGGACAAGGTTGCTGCTGTGCTTGGCTGCATGCTGGCATTGCTGAACCGGGGTAGGACAGAGGcGCTTGCtGGGCGGTCAGGTGTCaCGAGCGCGTTCCAAGGATCTGAG	CGGGGTAGGACAGAGGcGCTTGCtGGGCGGTCAGGTGTCaCGAGCGCGTTCCAAGGATCTGAGcACAGCACGATGGATAGGATTCCGCCGCTGGCCCTGTTCCGTGGTGATAT
13	17	0.009	SNP	SNP	G->A,A->T,G->A	G->A,A->T,G->A,T->C	CAGTGCTCGAGGACAAGGTTGCTGCTGTGCTTGGCTGCATGCTGGCATTGCTGAACCGGGGTAaGACAGAGGTGCTTGCtGGGCGGTCAGGTGTCaCGAGCGCGTTCCAAGGATCTGAG	CGGGGTAaGACAGAGGTGCTTGCtGGGCGGTCAGGTGTCaCGAGCGCGTTCCAAGGATCTGAGcACAGCACGATGGATAGGATTCCGCCGCTGGCCCTGTTCCGTGGTGATAT
057-ref305860
1	426	0.23	WT	WT	-	-	CAGTGCTCGAGGACAAGGTTGCTGCTGTGCTTGGCTGCATGCTGGCATTGCTGAACCGGGGTAGGACAGAGGTGCTTGCAGGGCGGTCAGGTGTCGCGAGCGCGTTCCAAGGATCTGAGTACA	CGGGGTAGGACAGAGGTGCTTGCAGGGCGGTCAGGTGTCGCGAGCGCGTTCCAAGGATCTGAGTACAGCACGATGGATAGGATTCCGCCGCTGGCCCTGTTCCGTGGTGATAT
2	289	0.156	SNP	SNP	A->T,G->A	A->T,G->A,T->C	CAGTGCTCGAGGACAAGGTTGCTGCTGTGCTTGGCTGCATGCTGGCATTGCTGAACCGGGGTAGGACAGAGGTGCTTGCtGGGCGGTCAGGTGTCaCGAGCGCGTTCCAAGGATCTGAG	CGGGGTAGGACAGAGGTGCTTGCtGGGCGGTCAGGTGTCaCGAGCGCGTTCCAAGGATCTGAGcACAGCACGATGGATAGGATTCCGCCGCTGGCCCTGTTCCGTGGTGATAT
3	238	0.1285	SNP	SNP	A->T,C->T,G->A	A->T,C->T,G->A,T->C	CAGTGCTCGAGGACAAGGTTGCTGCTGTGCTTGGCTGCATGCTGGCATTGCTGAACCGGGGTAGGACtGAGGTGCTTGCAGGGCGGTCAGGTGTtGCGAGCGCaTTCCAAGGATCTGAG	CGGGGTAGGACtGAGGTGCTTGCAGGGCGGTCAGGTGTtGCGAGCGCaTTCCAAGGATCTGAGcACAGCACGATGGATAGGATTCCGCCGCTGGCCCTGTTCCGTGGTGATAT
4	219	0.1183	15D,22D,SNP	15D,22D,SNP	TGGCATTGCTGAACC,TTCCAAGGATCTGAGTACAGCA,G->A,G->A	TGGCATTGCTGAACC,TTCCAAGGATCTGAGTACAGCA,G->A,G->A	CAGTGCTCGAGGACAAGGTTGCTGCTGTGCTTGGCTGCATGcGGGGTAGGACAGAGGTGCTTGCAGGGCGGTCAGGTGTCGCGAGCGCgCGATGGATAGGATTCCaCCaCTGGCCCTGTTCCG	TGCTGCTGTGCTTGGCTGCATGcGGGGTAGGACAGAGGTGCTTGCAGGGCGGTCAGGTGTCGCGAGCGCgCGATGGATAGGATTCCaCCaCTGGCCCTGTTCCGTGGTGATAT
5	174	0.094	13D,2D,SNP	SNP	ATGCTGGCATTGC,AA,A->T,C->T,G->A,T->C	A->T,C->T,G->A,T->C	CAGTGCTCGAGGACAAGGTTGCTGCTGTGCTTGGCTGcTgCCGGGGTAGGACtGAGGTGCTTGCAGGGCGGTCAGGTGTtGCGAGCGCaTTCCAAGGATCTGAGcACAGCACGATGGATAGGA	CGGGGTAGGACtGAGGTGCTTGCAGGGCGGTCAGGTGTtGCGAGCGCaTTCCAAGGATCTGAGcACAGCACGATGGATAGGATTCCGCCGCTGGCCCTGTTCCGTGGTGATAT
6	106	0.0572	15D,SNP	SNP	TGGCATTGCTGAACC,A->T,G->A,T->C	A->T,G->A,T->C	CAGTGCTCGAGGACAAGGTTGCTGCTGTGCTTGGCTGCATGcGGGGTAGGACAGAGGTGCTTGCtGGGCGGTCAGGTGTCaCGAGCGCGTTCCAAGGATCTGAGcACAGCACGATGGATAGGA	CGGGGTAGGACAGAGGTGCTTGCtGGGCGGTCAGGTGTCaCGAGCGCGTTCCAAGGATCTGAGcACAGCACGATGGATAGGATTCCGCCGCTGGCCCTGTTCCGTGGTGATAT
7	105	0.0567	SNP	22D,SNP	G->A,G->A,G->A	G->A,G->A,G->A,TTCCAAGGATCTGAGTACAGCA,G->A,G->A	cAGTGCTCGAGGACAAGGTTGCTGCTGTGCTTGGCTGCATGCTGGCATTGCTGAACCaaGGTAGGACAGAGGTGCTTGCAGGaCGGTCAGGTGTCGCGAGCGCG	cTGCATGCTGGCATTGCTGAACCaaGGTAGGACAGAGGTGCTTGCAGGaCGGTCAGGTGTCGCGAGCGCgCGATGGATAGGATTCCaCCaCTGGCCCTGTTCCGTGGTGATAT
8	75	0.0405	1I	WT	A	-	CAGTGCTCGAGGACAAGGTTGCTGCTGTGCTTGGCTGCATGCTGGCATTGCTGAaACCGGGGTAGGACAGAGGTGCTTGCAGGGCGGTCAGGTGTCGCGAGCGCGTTCCAAGGATCTGAGTAC	CGGGGTAGGACAGAGGTGCTTGCAGGGCGGTCAGGTGTCGCGAGCGCGTTCCAAGGATCTGAGTACAGCACGATGGATAGGATTCCGCCGCTGGCCCTGTTCCGTGGTGATAT
9	64	0.0346	1D	WT	A	-	CAGTGCTCGAGGACAAGGTTGCTGCTGTGCTTGGCTGCATGCTGGCATTGCTGaCCGGGGTAGGACAGAGGTGCTTGCAGGGCGGTCAGGTGTCGCGAGCGCGTTCCAAGGATCTGAGTACAG	CGGGGTAGGACAGAGGTGCTTGCAGGGCGGTCAGGTGTCGCGAGCGCGTTCCAAGGATCTGAGTACAGCACGATGGATAGGATTCCGCCGCTGGCCCTGTTCCGTGGTGATAT
10	45	0.0243	4D,SNP	SNP	CTGA,A->T,C->T,G->A,T->C	A->T,C->T,G->A,T->C	CAGTGCTCGAGGACAAGGTTGCTGCTGTGCTTGGCTGCATGCTGGCATTgACCGGGGTAGGACtGAGGTGCTTGCAGGGCGGTCAGGTGTtGCGAGCGCaTTCCAAGGATCTGAGcACAGCAC	CGGGGTAGGACtGAGGTGCTTGCAGGGCGGTCAGGTGTtGCGAGCGCaTTCCAAGGATCTGAGcACAGCACGATGGATAGGATTCCGCCGCTGGCCCTGTTCCGTGGTGATAT
11	41	0.0221	SNP	SNP	G->A,G->A,G->A	G->A,A->G	cAGTGCTCGAGGACAAGGTTGCTGCTGTGCTTGGCTGCATGCTGGCATTGCTGAACCaaGGTAGGACAGAGGTGCTTGCAGGaCGGTCAGGTGTCGCGAGCGCGTTCCAAGGATCTGAGTACA	GGTAGGACAGAGGTGCTTGCAGGaCGGTCAGGTGTCGCGAGCGCGTTCCAAGGATCTGAGTACAGCACGATGGgTAGGATTCCGCCGCTGGCCCTGTTCCGTGGTGATAT
12	39	0.0211	SNP	SNP	T->C,A->T,C->T,G->A	A->T,C->T,G->A,T->C	CAGTGCTCGAGGACAAGGTTGCTGCcGTGCTTGGCTGCATGCTGGCATTGCTGAACCGGGGTAGGACtGAGGTGCTTGCAGGGCGGTCAGGTGTtGCGAGCGCaTTCCAAGGATCTGAG	CGGGGTAGGACtGAGGTGCTTGCAGGGCGGTCAGGTGTtGCGAGCGCaTTCCAAGGATCTGAGcACAGCACGATGGATAGGATTCCGCCGCTGGCCCTGTTCCGTGGTGATAT
13	16	0.0086	SNP	SNP	A->G	A->G	CAGTGCTCGAGGACAAGGTTGCTGCTGTGCTTGGCTGCATGCTGGCATTGCTGAACCGGGGTAGGACAGgGGTGCTTGCAGGGCGGTCAGGTGTCGCGAGCGCGTTCCAAGGATCTGAGTACA	CGGGGTAGGACAGgGGTGCTTGCAGGGCGGTCAGGTGTCGCGAGCGCGTTCCAAGGATCTGAGTACAGCACGATGGATAGGATTCCGCCGCTGGCCCTGTTCCGTGGTGATAT
14	15	0.0081	SNP	SNP	T->C,G->T,C->T,C->T,G->A,C->T,G->A	C->T,G->A,T->C	cAGTGCTCGAGGACAAGGTTGCTGCcGTGCTTGGCTGCATGCTGttATTGCTGAAtCaGGGTAGGACAGAGGTGCTTGCAGGGCGGTCAGGTGTtGCGAGCGCaTTCCAAGGATCTGAG	GGGTAGGACAGAGGTGCTTGCAGGGCGGTCAGGTGTtGCGAGCGCaTTCCAAGGATCTGAGcACAGCACGATGGATAGGATTCCGCCGCTGGCCCTGTTCCGTGGTGATAT
058-ref305860
1	438	0.2482	WT	WT	-	-	CAGTGCTCGAGGACAAGGTTGCTGCTGTGCTTGGCTGCATGCTGGCATTGCTGAACCGGGGTAGGACAGAGGTGCTTGCAGGGCGGTCAGGTGTCGCGAGCGCGTTCCAAGGATCTGAGTACA	CGGGGTAGGACAGAGGTGCTTGCAGGGCGGTCAGGTGTCGCGAGCGCGTTCCAAGGATCTGAGTACAGCACGATGGATAGGATTCCGCCGCTGGCCCTGTTCCGTGGTGATAT
2	354	0.2006	SNP	SNP	A->T,C->T,G->A	A->T,C->T,G->A,T->C	CAGTGCTCGAGGACAAGGTTGCTGCTGTGCTTGGCTGCATGCTGGCATTGCTGAACCGGGGTAGGACtGAGGTGCTTGCAGGGCGGTCAGGTGTtGCGAGCGCaTTCCAAGGATCTGAG	CGGGGTAGGACtGAGGTGCTTGCAGGGCGGTCAGGTGTtGCGAGCGCaTTCCAAGGATCTGAGcACAGCACGATGGATAGGATTCCGCCGCTGGCCCTGTTCCGTGGTGATAT
3	298	0.1688	SNP	SNP	A->T,G->A	A->T,G->A,T->C	CAGTGCTCGAGGACAAGGTTGCTGCTGTGCTTGGCTGCATGCTGGCATTGCTGAACCGGGGTAGGACAGAGGTGCTTGCtGGGCGGTCAGGTGTCaCGAGCGCGTTCCAAGGATCTGAG	CGGGGTAGGACAGAGGTGCTTGCtGGGCGGTCAGGTGTCaCGAGCGCGTTCCAAGGATCTGAGcACAGCACGATGGATAGGATTCCGCCGCTGGCCCTGTTCCGTGGTGATAT
4	164	0.0929	13D,2D,SNP	SNP	ATGCTGGCATTGC,AA,A->T,C->T,G->A,T->C	A->T,C->T,G->A,T->C	CAGTGCTCGAGGACAAGGTTGCTGCTGTGCTTGGCTGcTgCCGGGGTAGGACtGAGGTGCTTGCAGGGCGGTCAGGTGTtGCGAGCGCaTTCCAAGGATCTGAGcACAGCACGATGGATAGGA	CGGGGTAGGACtGAGGTGCTTGCAGGGCGGTCAGGTGTtGCGAGCGCaTTCCAAGGATCTGAGcACAGCACGATGGATAGGATTCCGCCGCTGGCCCTGTTCCGTGGTGATAT
5	96	0.0544	15D,SNP	SNP	TGGCATTGCTGAACC,A->T,G->A,T->C	A->T,G->A,T->C	CAGTGCTCGAGGACAAGGTTGCTGCTGTGCTTGGCTGCATGcGGGGTAGGACAGAGGTGCTTGCtGGGCGGTCAGGTGTCaCGAGCGCGTTCCAAGGATCTGAGcACAGCACGATGGATAGGA	CGGGGTAGGACAGAGGTGCTTGCtGGGCGGTCAGGTGTCaCGAGCGCGTTCCAAGGATCTGAGcACAGCACGATGGATAGGATTCCGCCGCTGGCCCTGTTCCGTGGTGATAT
6	84	0.0476	15D,22D,SNP	15D,22D,SNP	TGGCATTGCTGAACC,TTCCAAGGATCTGAGTACAGCA,G->A,G->A	TGGCATTGCTGAACC,TTCCAAGGATCTGAGTACAGCA,G->A,G->A	CAGTGCTCGAGGACAAGGTTGCTGCTGTGCTTGGCTGCATGcGGGGTAGGACAGAGGTGCTTGCAGGGCGGTCAGGTGTCGCGAGCGCgCGATGGATAGGATTCCaCCaCTGGCCCTGTTCCG	TGCTGCTGTGCTTGGCTGCATGcGGGGTAGGACAGAGGTGCTTGCAGGGCGGTCAGGTGTCGCGAGCGCgCGATGGATAGGATTCCaCCaCTGGCCCTGTTCCGTGGTGATAT
7	74	0.0419	1I	WT	A	-	CAGTGCTCGAGGACAAGGTTGCTGCTGTGCTTGGCTGCATGCTGGCATTGCTGAaACCGGGGTAGGACAGAGGTGCTTGCAGGGCGGTCAGGTGTCGCGAGCGCGTTCCAAGGATCTGAGTAC	CGGGGTAGGACAGAGGTGCTTGCAGGGCGGTCAGGTGTCGCGAGCGCGTTCCAAGGATCTGAGTACAGCACGATGGATAGGATTCCGCCGCTGGCCCTGTTCCGTGGTGATAT
8	53	0.03	SNP	22D,SNP	G->A,G->A,G->A	G->A,G->A,G->A,TTCCAAGGATCTGAGTACAGCA,G->A,G->A	cAGTGCTCGAGGACAAGGTTGCTGCTGTGCTTGGCTGCATGCTGGCATTGCTGAACCaaGGTAGGACAGAGGTGCTTGCAGGaCGGTCAGGTGTCGCGAGCGCG	cTGCATGCTGGCATTGCTGAACCaaGGTAGGACAGAGGTGCTTGCAGGaCGGTCAGGTGTCGCGAGCGCgCGATGGATAGGATTCCaCCaCTGGCCCTGTTCCGTGGTGATAT
9	47	0.0266	4D,SNP	SNP	CTGA,A->T,C->T,G->A,T->C	A->T,C->T,G->A,T->C	CAGTGCTCGAGGACAAGGTTGCTGCTGTGCTTGGCTGCATGCTGGCATTgACCGGGGTAGGACtGAGGTGCTTGCAGGGCGGTCAGGTGTtGCGAGCGCaTTCCAAGGATCTGAGcACAGCAC	CGGGGTAGGACtGAGGTGCTTGCAGGGCGGTCAGGTGTtGCGAGCGCaTTCCAAGGATCTGAGcACAGCACGATGGATAGGATTCCGCCGCTGGCCCTGTTCCGTGGTGATAT
10	46	0.0261	SNP	SNP	C->T,G->A	C->T,G->A,T->C	CAGTGCTCGAGGACAAGGTTGCTGCTGTGCTTGGCTGCATGCTGGCATTGCTGAACCGGGGTAGGACAGAGGTGCTTGCAGGGCGGTCAGGTGTtGCGAGCGCaTTCCAAGGATCTGAG	CGGGGTAGGACAGAGGTGCTTGCAGGGCGGTCAGGTGTtGCGAGCGCaTTCCAAGGATCTGAGcACAGCACGATGGATAGGATTCCGCCGCTGGCCCTGTTCCGTGGTGATAT
11	45	0.0255	SNP	22D,SNP	G->A	G->A,TCCAAGGATCTGAGTACAGCAC,G->A	CAGTGCTCGAGGACAAGGTTGCTGCTGTGCTTGGCTGCATGCTGGCATTGCTGAACCGGGGTAGGACAGAGGTGCTTGCAGGaCGGTCAGGTGTCGCGAGCGCGT	CTGCATGCTGGCATTGCTGAACCGGGGTAGGACAGAGGTGCTTGCAGGaCGGTCAGGTGTCGCGAGCGCGtGATGGATAGGATTCCGCCaCTGGCCCTGTTCCGTGGTGATAT
12	26	0.0147	SNP	SNP	T->C,A->T,A->G,C->T,G->A	A->T,A->G,C->T,G->A,T->C	CAGTGCTCGAGGACAAGGTTGCTGCTGTGCTTGGCTGCATGCTGGCATTGCcGAACCGGGGTAGGACtGgGGTGCTTGCAGGGCGGTCAGGTGTtGCGAGCGCaTTCCAAGGATCTGAG	CGGGGTAGGACtGgGGTGCTTGCAGGGCGGTCAGGTGTtGCGAGCGCaTTCCAAGGATCTGAGcACAGCACGATGGATAGGATTCCGCCGCTGGCCCTGTTCCGTGGTGATAT
13	24	0.0136	13D,2D,SNP	SNP	ATGCTGGCATTGC,AA,A->T,C->T,G->A,T->C,T->C	A->T,C->T,G->A,T->C,T->C	CAGTGCTCGAGGACAAGGTTGCTGCTGTGCTTGGCTGcTgCCGGGGTAGGACtGAGGTGCTTGCAGGGCGGTCAGGTGTtGCGAGCGCaTTCCAAGGATCcGAGcACAGCACGATGGATAGGA	CGGGGTAGGACtGAGGTGCTTGCAGGGCGGTCAGGTGTtGCGAGCGCaTTCCAAGGATCcGAGcACAGCACGATGGATAGGATTCCGCCGCTGGCCCTGTTCCGTGGTGATAT
14	16	0.0091	15D,SNP	SNP	TGGCATTGCTGAACC,T->C,A->T,T->C,G->A,T->C	T->C,A->T,T->C,G->A,T->C	CAGTGCTCGAGGACAAGGTTGCTGCTGTGCTTGGCTGCATGcGGGGTAGGACAGAGGcGCTTGCtGGGCGGcCAGGTGTCaCGAGCGCGTTCCAAGGATCTGAGcACAGCACGATGGATAGGA	CGGGGTAGGACAGAGGcGCTTGCtGGGCGGcCAGGTGTCaCGAGCGCGTTCCAAGGATCTGAGcACAGCACGATGGATAGGATTCCGCCGCTGGCCCTGTTCCGTGGTGATAT
059-ref12959
1	488	0.2603	1I	1I	T	T	GCCCCGAGGATTGGATATCTGGATGAGGCTGCAAAGGTTGAAGAATGCCTGCTATGATGCGGGTTTCgTCAAGGGTTGATGGTCATCCCTGTCCAACATTGTTTGCAAATTGGTTTCCGGTGT	GAAGAATGCCTGCTATGATGCGGGTTTCgTCAAGGGTTGATGGTCATCCCTGTCCAACATTGTTTGCAAATTGGTTTCCGGTGTACTTCTCAACTGTGCCAGATGATTCGGAG
2	475	0.2533	1I	1I	A	A	GCCCCGAGGATTGGATATCTGGATGAGGCTGCAAAGGTTGAAGAATGCCTGCTATGATGCGGGTTTCgACAAGGGTTGATGGTCATCCCTGTCCAACATTGTTTGCAAATTGGTTTCCGGTGT	GAAGAATGCCTGCTATGATGCGGGTTTCgACAAGGGTTGATGGTCATCCCTGTCCAACATTGTTTGCAAATTGGTTTCCGGTGTACTTCTCAACTGTGCCAGATGATTCGGAG
3	338	0.1803	1I	1I,SNP	A	A,C->T	GCCCCGAGGATTGGATATCTGGATGAGGCTGCAAAGGTTGAAGAATGCCTGCTATGATGCGGGTTTCgACAAGGGTTGATGGTCATCCCTGTCCAACATTGTTTGCAAATTGGTTTCCGGTGT	GAAGAATGCCTGCTATGATGCGGGTTTCgACAAGGGTTGATGGTCATCCCTGTCCAACATTGTTTGCAAATTGGTTTCCGGTGTACTTtTCAACTGTGCCAGATGATTCGGAG
4	220	0.1173	SNP	SNP	C->T,G->C,T->A	C->T,G->C,T->A	GCCCCGAGGATTGGATATCTGGATGAGGCTGCAAAGGTTGAAGAATGCCTGtTATGATGCGGGTTTCGCAAGGGTTGATGGTCATCCCTGTCCAACATTcTTaGCAAATTGGTTTCCGGTGTA	TGAAGAATGCCTGtTATGATGCGGGTTTCGCAAGGGTTGATGGTCATCCCTGTCCAACATTcTTaGCAAATTGGTTTCCGGTGTACTTCTCAACTGTGCCAGATGATTCGGAG
5	120	0.064	SNP	3D,SNP	C->T,G->C	C->T,G->C,CTT	GCCCCGAGGATTGGATATCTGGATGAGGCTGCAAAGGTTGAAGAATGCCTGtTATGATGCGGGTTTCGCAAGGGTTGATGGTCATCCCTGTCCAACATTcTTTGCAAATTGGTTTCCGGTGTA	GGTTGAAGAATGCCTGtTATGATGCGGGTTTCGCAAGGGTTGATGGTCATCCCTGTCCAACATTcTTTGCAAATTGGTTTCCGGTGTaCTCAACTGTGCCAGATGATTCGGAG
6	101	0.0539	1I,SNP	1I,SNP	C->T,A,G->C,T->A	C->T,A,G->C,T->A	GCCCCGAGGATTGGATATCTGGATGAGGCTGCAAAGGTTGAAGAATGCCTGtTATGATGCGGGTTTCgACAAGGGTTGATGGTCATCCCTGTCCAACATTcTTaGCAAATTGGTTTCCGGTGT	GAAGAATGCCTGtTATGATGCGGGTTTCgACAAGGGTTGATGGTCATCCCTGTCCAACATTcTTaGCAAATTGGTTTCCGGTGTACTTCTCAACTGTGCCAGATGATTCGGAG
7	58	0.0309	1I	1I,SNP	T	T,C->T	GCCCCGAGGATTGGATATCTGGATGAGGCTGCAAAGGTTGAAGAATGCCTGCTATGATGCGGGTTTCgTCAAGGGTTGATGGTCATCCCTGTCCAACATTGTTTGCAAATTGGTTTCCGGTGT	GAAGAATGCCTGCTATGATGCGGGTTTCgTCAAGGGTTGATGGTCATCCCTGTCCAACATTGTTTGCAAATTGGTTTCCGGTGTACTTtTCAACTGTGCCAGATGATTCGGAG
8	43	0.0229	1I,SNP	1I,SNP	C->T,A	C->T,A,C->T	GCCCCGAGGATTGGATATCTGGATGAGGCTGCAAAGGTTGAAGAATGCCTGtTATGATGCGGGTTTCgACAAGGGTTGATGGTCATCCCTGTCCAACATTGTTTGCAAATTGGTTTCCGGTGT	GAAGAATGCCTGtTATGATGCGGGTTTCgACAAGGGTTGATGGTCATCCCTGTCCAACATTGTTTGCAAATTGGTTTCCGGTGTACTTtTCAACTGTGCCAGATGATTCGGAG
9	32	0.0171	1I,SNP	1I,SNP	A,G->C,T->A	A,G->C,T->A	GCCCCGAGGATTGGATATCTGGATGAGGCTGCAAAGGTTGAAGAATGCCTGCTATGATGCGGGTTTCgACAAGGGTTGATGGTCATCCCTGTCCAACATTcTTaGCAAATTGGTTTCCGGTGT	GAAGAATGCCTGCTATGATGCGGGTTTCgACAAGGGTTGATGGTCATCCCTGTCCAACATTcTTaGCAAATTGGTTTCCGGTGTACTTCTCAACTGTGCCAGATGATTCGGAG
060-ref305860
1	574	0.3137	4D,SNP	SNP	CTGA,A->T,C->T,G->A,T->C	A->T,C->T,G->A,T->C	CAGTGCTCGAGGACAAGGTTGCTGCTGTGCTTGGCTGCATGCTGGCATTgACCGGGGTAGGACtGAGGTGCTTGCAGGGCGGTCAGGTGTtGCGAGCGCaTTCCAAGGATCTGAGcACAGCAC	CGGGGTAGGACtGAGGTGCTTGCAGGGCGGTCAGGTGTtGCGAGCGCaTTCCAAGGATCTGAGcACAGCACGATGGATAGGATTCCGCCGCTGGCCCTGTTCCGTGGTGATAT
2	548	0.2995	2D,SNP	SNP	AA,A->T,G->A,T->C	A->T,G->A,T->C	CAGTGCTCGAGGACAAGGTTGCTGCTGTGCTTGGCTGCATGCTGGCATTGCTgCCGGGGTAGGACAGAGGTGCTTGCtGGGCGGTCAGGTGTCaCGAGCGCGTTCCAAGGATCTGAGcACAGC	CGGGGTAGGACAGAGGTGCTTGCtGGGCGGTCAGGTGTCaCGAGCGCGTTCCAAGGATCTGAGcACAGCACGATGGATAGGATTCCGCCGCTGGCCCTGTTCCGTGGTGATAT
3	531	0.2902	1I	WT	A	-	CAGTGCTCGAGGACAAGGTTGCTGCTGTGCTTGGCTGCATGCTGGCATTGCTGAaACCGGGGTAGGACAGAGGTGCTTGCAGGGCGGTCAGGTGTCGCGAGCGCGTTCCAAGGATCTGAGTAC	CGGGGTAGGACAGAGGTGCTTGCAGGGCGGTCAGGTGTCGCGAGCGCGTTCCAAGGATCTGAGTACAGCACGATGGATAGGATTCCGCCGCTGGCCCTGTTCCGTGGTGATAT
4	74	0.0404	SNP	SNP	T->C,T->C,G->T,C->T,C->T,G->A,G->A,G->A	G->A,G->A	cAGTGCTCGAGGACAAGGTTGCTGCcGTGCTTGGCTGCAcGCTGttATTGCTGAAtCaGGGTAaGACAGAGGTGCTTGCAGGaCGGTCAGGTGTCGCGAGCGCGTTCCAAGGATCTGAGTACA	GGGTAaGACAGAGGTGCTTGCAGGaCGGTCAGGTGTCGCGAGCGCGTTCCAAGGATCTGAGTACAGCACGATGGATAGGATTCCGCCGCTGGCCCTGTTCCGTGGTGATAT
5	37	0.0202	2D,SNP	SNP	AA,A->T,G->A	A->T,G->A	CAGTGCTCGAGGACAAGGTTGCTGCTGTGCTTGGCTGCATGCTGGCATTGCTgCCGGGGTAGGACAGAGGTGCTTGCtGGGCGGTCAGGTGTCaCGAGCGCGTTCCAAGGATCTGAGTACAGC	CGGGGTAGGACAGAGGTGCTTGCtGGGCGGTCAGGTGTCaCGAGCGCGTTCCAAGGATCTGAGTACAGCACGATGGATAGGATTCCGCCGCTGGCCCTGTTCCGTGGTGATAT
6	26	0.0142	1I,SNP	SNP	A,C->T,G->A	C->T,G->A,T->C	CAGTGCTCGAGGACAAGGTTGCTGCTGTGCTTGGCTGCATGCTGGCATTGCTGAaACCGGGGTAGGACAGAGGTGCTTGCAGGGCGGTCAGGTGTtGCGAGCGCaTTCCAAGGATCTGAG	CGGGGTAGGACAGAGGTGCTTGCAGGGCGGTCAGGTGTtGCGAGCGCaTTCCAAGGATCTGAGcACAGCACGATGGATAGGATTCCGCCGCTGGCCCTGTTCCGTGGTGATAT
7	23	0.0126	2D,SNP	SNP	AA,A->T,C->T,G->A,T->C	A->T,C->T,G->A,T->C	CAGTGCTCGAGGACAAGGTTGCTGCTGTGCTTGGCTGCATGCTGGCATTGCTgCCGGGGTAGGACtGAGGTGCTTGCAGGGCGGTCAGGTGTtGCGAGCGCaTTCCAAGGATCTGAGcACAGC	CGGGGTAGGACtGAGGTGCTTGCAGGGCGGTCAGGTGTtGCGAGCGCaTTCCAAGGATCTGAGcACAGCACGATGGATAGGATTCCGCCGCTGGCCCTGTTCCGTGGTGATAT
8	17	0.0093	2D,SNP	SNP	AA,A->T,G->A,G->A,T->C	A->T,G->A,G->A,T->C	CAGTGCTCGAGGACAAGGTTGCTGCTGTGCTTGGCTGCATGCTGGCATTGCTgCCGGGGTAGGACAGAGGTGCTTGCtGGGCGGTCAGGTGTCaCGAGCGCGTTCCAAGGATCTaAGcACAGC	CGGGGTAGGACAGAGGTGCTTGCtGGGCGGTCAGGTGTCaCGAGCGCGTTCCAAGGATCTaAGcACAGCACGATGGATAGGATTCCGCCGCTGGCCCTGTTCCGTGGTGATAT
061-ref12959
1	20	1	WT	WT	-	-	GCCCCGAGGATTGGATATCTGGATGAGGCTGCAAAGGTTGAAGAATGCCTGCTATGATGCGGGTTTCGCAAGGGTTGATGGTCATCCCTGTCCAACATTGTTTGCAAATTGGTTTCCGGTGTA	TGAAGAATGCCTGCTATGATGCGGGTTTCGCAAGGGTTGATGGTCATCCCTGTCCAACATTGTTTGCAAATTGGTTTCCGGTGTACTTCTCAACTGTGCCAGATGATTCGGAG
