# Supplementary material for: An Optimized Editing Approach for Wheat Genes by Improving sgRNA Design and Transformation Strategies
Source: Int J Mol Sci. 2025 Apr 17;26(8):3796. doi: 10.3390/ijms26083796 (PMC12028029; doi:10.3390/ijms26083796)
Supplement: Supplementary file 1 [file ijms-26-03796-s001.zip › Hi-TOM Supplementary Data/SY5321-USR-10585-result/all-SY5321-USR-10585-report.xlsx]

## Sheet: all-SY5321-USR-10585-report
Sample Name	Raw Read Count	Aligned Read Count	Matched Reads at Both Ends	Chargeable	Note 1	Note 2	Note 3	Note 4
1	>1000	>1000	>1000	Yes	Normal	Normal	The reference sequence is reverse-complemented. Please click the link to resubmit the reference sequence for analysis!	Normal
2	>1000	>1000	>1000	Yes	Normal	The sequencing data does not align with the reference sequence. Please download the raw data for verification!
3	>1000	>1000	>1000	Yes	Normal	Normal	The reference sequence is reverse-complemented. Please click the link to resubmit the reference sequence for analysis!	Normal
4	>1000	>1000	>1000	Yes	Normal	Normal	The reference sequence is reverse-complemented. Please click the link to resubmit the reference sequence for analysis!	Normal
5	>1000	>1000	>1000	Yes	Normal	Normal	The reference sequence is reverse-complemented. Please click the link to resubmit the reference sequence for analysis!	Normal
6	>1000	>1000	>1000	Yes	Normal	Normal	The reference sequence is reverse-complemented. Please click the link to resubmit the reference sequence for analysis!	Normal
7	>1000	>1000	>1000	Yes	Normal	Normal	The reference sequence is reverse-complemented. Please click the link to resubmit the reference sequence for analysis!	Normal
8	>1000	>1000	>1000	Yes	Normal	Normal	The reference sequence is reverse-complemented. Please click the link to resubmit the reference sequence for analysis!	Normal
9	>1000	>1000	>1000	Yes	Normal	Normal	The reference sequence is reverse-complemented. Please click the link to resubmit the reference sequence for analysis!	Normal
10	>1000	>1000	>1000	Yes	Normal	Normal	The reference sequence is reverse-complemented. Please click the link to resubmit the reference sequence for analysis!	Normal
11	>1000	>1000	>1000	Yes	Normal	Normal	The reference sequence is reverse-complemented. Please click the link to resubmit the reference sequence for analysis!	Normal
12	>1000	>1000	>1000	Yes	Normal	Normal	The reference sequence is reverse-complemented. Please click the link to resubmit the reference sequence for analysis!	Normal
13	>1000	>1000	>1000	Yes	Normal	Normal	The reference sequence is reverse-complemented. Please click the link to resubmit the reference sequence for analysis!	Normal
14	>1000	>1000	>1000	Yes	Normal	Normal	The reference sequence is reverse-complemented. Please click the link to resubmit the reference sequence for analysis!	Normal
15	>1000	>1000	>1000	Yes	Normal	Normal	Normal	Normal
16	>1000	>1000	>1000	Yes	Normal	Normal	The reference sequence is reverse-complemented. Please click the link to resubmit the reference sequence for analysis!	Normal
17	>1000	>1000	>1000	Yes	Normal	Normal	The reference sequence is reverse-complemented. Please click the link to resubmit the reference sequence for analysis!	Normal
18	>1000	>1000	>1000	Yes	Normal	Normal	The reference sequence is reverse-complemented. Please click the link to resubmit the reference sequence for analysis!	Normal
19	>1000	>1000	>1000	Yes	Normal	Normal	The reference sequence is reverse-complemented. Please click the link to resubmit the reference sequence for analysis!	Normal
20	>1000	>1000	>1000	Yes	Normal	Normal	The reference sequence is reverse-complemented. Please click the link to resubmit the reference sequence for analysis!	Normal
21	>1000	>1000	>1000	Yes	Normal	Normal	The reference sequence is reverse-complemented. Please click the link to resubmit the reference sequence for analysis!	Normal
22	>1000	>1000	>1000	Yes	Normal	Normal	The reference sequence is reverse-complemented. Please click the link to resubmit the reference sequence for analysis!	Normal
23	>1000	>1000	>1000	Yes	Normal	Normal	The reference sequence is reverse-complemented. Please click the link to resubmit the reference sequence for analysis!	Normal
24	>1000	>1000	>1000	Yes	Normal	Normal	Normal	Normal
25	>1000	>1000	>1000	Yes	Normal	Normal	The reference sequence is reverse-complemented. Please click the link to resubmit the reference sequence for analysis!	Normal
26	>1000	>1000	>1000	Yes	Normal	The sequencing data does not align with the reference sequence. Please download the raw data for verification!
27	>1000	>1000	>1000	Yes	Normal	The sequencing data does not align with the reference sequence. Please download the raw data for verification!
28	>1000	>1000	>1000	Yes	Normal	The sequencing data does not align with the reference sequence. Please download the raw data for verification!
29	>1000	>1000	>1000	Yes	Normal	The sequencing data does not align with the reference sequence. Please download the raw data for verification!
30	>1000	>1000	>1000	Yes	Normal	Normal	The reference sequence is reverse-complemented. Please click the link to resubmit the reference sequence for analysis!	Normal
31	>1000	>1000	>1000	Yes	Normal	Normal	The reference sequence is reverse-complemented. Please click the link to resubmit the reference sequence for analysis!	Normal
32	>1000	>1000	>1000	Yes	Normal	The sequencing data does not align with the reference sequence. Please download the raw data for verification!
33	>1000	>1000	>1000	Yes	Normal	Normal	Normal	Normal
34	>1000	>1000	>1000	Yes	Normal	Normal	The reference sequence is reverse-complemented. Please click the link to resubmit the reference sequence for analysis!	Normal
35	>1000	>1000	>1000	Yes	Normal	The sequencing data does not align with the reference sequence. Please download the raw data for verification!
36	>1000	>1000	>1000	Yes	Normal	Normal	The reference sequence is reverse-complemented. Please click the link to resubmit the reference sequence for analysis!	Normal
37	>1000	>1000	>1000	Yes	Normal	Normal	The reference sequence is reverse-complemented. Please click the link to resubmit the reference sequence for analysis!	Normal
38	>1000	>1000	>1000	Yes	Normal	The sequencing data does not align with the reference sequence. Please download the raw data for verification!
39	>1000	>1000	>1000	Yes	Normal	The sequencing data does not align with the reference sequence. Please download the raw data for verification!
40	>1000	>1000	>1000	Yes	Normal	The sequencing data does not align with the reference sequence. Please download the raw data for verification!
41	>1000	>1000	>1000	Yes	Normal	Normal	The reference sequence is reverse-complemented. Please click the link to resubmit the reference sequence for analysis!	Normal
42	>1000	>1000	>1000	Yes	Normal	The sequencing data does not align with the reference sequence. Please download the raw data for verification!
43	>1000	>1000	>1000	Yes	Normal	The sequencing data does not align with the reference sequence. Please download the raw data for verification!
44	>1000	>1000	>1000	Yes	Normal	The sequencing data does not align with the reference sequence. Please download the raw data for verification!
45	>1000	>1000	>1000	Yes	Normal	Normal	Normal	Normal
46	>1000	>1000	>1000	Yes	Normal	The sequencing data does not align with the reference sequence. Please download the raw data for verification!
47	>1000	>1000	>1000	Yes	Normal	The sequencing data does not align with the reference sequence. Please download the raw data for verification!
48	>1000	>1000	>1000	Yes	Normal	The sequencing data does not align with the reference sequence. Please download the raw data for verification!
49	>1000	>1000	>1000	Yes	Normal	Normal	Normal	Normal
50	>1000	>1000	>1000	Yes	Normal	The sequencing data does not align with the reference sequence. Please download the raw data for verification!
51	>1000	>1000	>1000	Yes	Normal	The sequencing data does not align with the reference sequence. Please download the raw data for verification!
52	>1000	>1000	>1000	Yes	Normal	Normal	Normal	Normal
53	>1000	>1000	>1000	Yes	Normal	Normal	Normal	Normal
54	>1000	>1000	>1000	Yes	Normal	The sequencing data does not align with the reference sequence. Please download the raw data for verification!
55	>1000	>1000	>1000	Yes	Normal	Normal	Normal	Normal
56	>1000	>1000	>1000	Yes	Normal	Normal	Normal	Normal
57	>1000	>1000	>1000	Yes	Normal	Normal	Normal	Normal
58	>1000	>1000	>1000	Yes	Normal	Normal	The reference sequence is reverse-complemented. Please click the link to resubmit the reference sequence for analysis!	Normal
59	>1000	>1000	>1000	Yes	Normal	Normal	The reference sequence is reverse-complemented. Please click the link to resubmit the reference sequence for analysis!	Normal
60	>1000	>1000	>1000	Yes	Normal	Normal	The reference sequence is reverse-complemented. Please click the link to resubmit the reference sequence for analysis!	Normal
61	>1000	31	>1000	Yes	Normal	The sequencing data does not align with the reference sequence. Please download the raw data for verification!
62	>1000	5	>1000	Yes	Normal	The sequencing data does not align with the reference sequence. Please download the raw data for verification!
Note: If all the above indicators are normal, the reason for the low number of supported reads is that a higher proportion of reads were filtered out.
