# Supplementary material for: An Optimized Editing Approach for Wheat Genes by Improving sgRNA Design and Transformation Strategies
Source: Int J Mol Sci. 2025 Apr 17;26(8):3796. doi: 10.3390/ijms26083796 (PMC12028029; doi:10.3390/ijms26083796)
Supplement: Supplementary file 1 [file ijms-26-03796-s001.zip › Hi-TOM Supplementary Data/SY5739-USR-11247-result/all-SY5739-USR-11247-Hi-TOM-sequencing-result.xlsx]

## Sheet: all-SY5739-USR-11247-Hi-TOM-seq
Sort	Reads number	Ratio	Left variation type	Right variation type	Left variation	Right variation	Left reads seq	Right reads seq
001-ref1PI4K
1	460	0.2345	WT	WT	-	-	AGTGACCACGGCACTTCAAGCTTCCCGGTTGCTGCTGTTCACAGGATCGGCATATTAGACATCAGGATTTTCAACACTGACAGGCATGGCGGTAATGTCCTGGTGAGGAAGCTTGATGGAGGC	GGATCGGCATATTAGACATCAGGATTTTCAACACTGACAGGCATGGCGGTAATGTCCTGGTGAGGAAGCTTGATGGAGGCACCGGTCGCTTTGGTTGCCAGACAGAGCTGTTC
2	279	0.1422	SNP	SNP	C->T	C->T,T->C	AGTGACCACGGCACTTCAAGCTTCCCGGTTGCTGCTGTTCACAGGATCGGCATATTAGACATCAGGATTTTCAACACTGACAGGCATGGtGGTAATGTCCTGGTGAGGAAGCTTGATGGAGGC	GGATCGGCATATTAGACATCAGGATTTTCAACACTGACAGGCATGGtGGTAATGTCCTGGTGAGGAAGCTTGATGGAGGCACCGGcCGCTTTGGTTGCCAGACAGAGCTGTTC
3	276	0.1407	WT	SNP	-	T->C	AGTGACCACGGCACTTCAAGCTTCCCGGTTGCTGCTGTTCACAGGATCGGCATATTAGACATCAGGATTTTCAACACTGACAGGCATGGCGGTAATGTCCTGGTGAGGAAGCTTGATGGAGGC	GGATCGGCATATTAGACATCAGGATTTTCAACACTGACAGGCATGGCGGTAATGTCCTGGTGAGGAAGCTTGATGGAGGCACCGGcCGCTTTGGTTGCCAGACAGAGCTGTTC
4	274	0.1397	SNP	SNP	C->T	C->T	AGTGACCACGGCACTTCAAGCTTCCCGGTTGCTGCTGTTCACAGGATCGGCATATTAGACATCAGGATTTTCAACACTGACAGGCATGGtGGTAATGTCCTGGTGAGGAAGCTTGATGGAGGC	GGATCGGCATATTAGACATCAGGATTTTCAACACTGACAGGCATGGtGGTAATGTCCTGGTGAGGAAGCTTGATGGAGGCACCGGTCGCTTTGGTTGCCAGACAGAGCTGTTC
5	105	0.0535	SNP	SNP	C->T,T->C	C->T,T->C,T->C	AGTGACCACGGCACTTCAAGCTTCCCGGTTGCTGCTGTTCACAGGATCGGCATATTAGACATCAGGATTTTCAACACTGACAGGCATGGtGGcAATGTCCTGGTGAGGAAGCTTGATGGAGGC	GGATCGGCATATTAGACATCAGGATTTTCAACACTGACAGGCATGGtGGcAATGTCCTGGTGAGGAAGCTTGATGGAGGCACCGGcCGCTTTGGTTGCCAGACAGAGCTGTTC
6	97	0.0494	WT	SNP	-	C->A,T->C	AGTGACCACGGCACTTCAAGCTTCCCGGTTGCTGCTGTTCACAGGATCGGCATATTAGACATCAGGATTTTCAACACTGACAGGCATGGCGGTAATGTCCTGGTGAGGAAGCTTGATGGAGG	GGATCGGCATATTAGACATCAGGATTTTCAACACTGACAGGCATGGCGGTAATGTCCTGGTGAGGAAGCTTGATGGAGGaACCGGcCGCTTTGGTTGCCAGACAGAGCTGTTC
7	83	0.0423	SNP	WT	T->A	-	AGTGACCACGGCACTTCAAGCTTCCCGGTTGCaGCTGTTCACAGGATCGGCATATTAGACATCAGGATTTTCAACACTGACAGGCATGGCGGTAATGTCCTGGTGAGGAAGCTTGATGGAGGC	GGATCGGCATATTAGACATCAGGATTTTCAACACTGACAGGCATGGCGGTAATGTCCTGGTGAGGAAGCTTGATGGAGGCACCGGTCGCTTTGGTTGCCAGACAGAGCTGTTC
8	76	0.0387	SNP	SNP	C->T	C->T,C->A,T->C	AGTGACCACGGCACTTCAAGCTTCCCGGTTGCTGCTGTTCACAGGATCGGCATATTAGACATCAGGATTTTCAACACTGACAGGCATGGtGGTAATGTCCTGGTGAGGAAGCTTGATGGAGG	GGATCGGCATATTAGACATCAGGATTTTCAACACTGACAGGCATGGtGGTAATGTCCTGGTGAGGAAGCTTGATGGAGGaACCGGcCGCTTTGGTTGCCAGACAGAGCTGTTC
9	67	0.0341	SNP	SNP	C->T,T->C	C->T,T->C	AGTGACCACGGCACTTCAAGCTTCCCGGTTGCTGCTGTTCACAGGATCGGCATATTAGACATCAGGATTTTCAACACTGACAGGCATGGtGGcAATGTCCTGGTGAGGAAGCTTGATGGAGGC	GGATCGGCATATTAGACATCAGGATTTTCAACACTGACAGGCATGGtGGcAATGTCCTGGTGAGGAAGCTTGATGGAGGCACCGGTCGCTTTGGTTGCCAGACAGAGCTGTTC
10	63	0.0321	SNP	SNP	T->A,C->T	C->T	AGTGACCACGGCACTTCAAGCTTCCCGGTTGCaGCTGTTCACAGGATCGGCATATTAGACATCAGGATTTTCAACACTGACAGGCATGGtGGTAATGTCCTGGTGAGGAAGCTTGATGGAGGC	GGATCGGCATATTAGACATCAGGATTTTCAACACTGACAGGCATGGtGGTAATGTCCTGGTGAGGAAGCTTGATGGAGGCACCGGTCGCTTTGGTTGCCAGACAGAGCTGTTC
11	61	0.0311	1D,SNP	1D,SNP	A->G,C->T,C,G->T	C->T,C->T,G,T->C	AGTGACCgCGGCACTTCAAGCTTCCCGGTTGCTGCTGTTCACAGGATCGGCATATTAGACATCAGGATTTTCAACACTGACAGGtATGgtGTAATGTCCTGGTGAGGAAGCTTGATGGAGGCA	AGGATCGGCATATTAGACATCAGGATTTTCAACACTGACAGGtATGGtgTAATGTCCTGGTGAGGAAGCTTGATGGAGGCACCGGcCGCTTTGGTTGCCAGACAGAGCTGTTC
12	45	0.0229	WT	SNP	-	G->A	AGTGACCACGGCACTTCAAGCTTCCCGGTTGCTGCTGTTCACAGGATCGGCATATTAGACATCAGGATTTTCAACACTGACAGGCATGGCGGTAATGTCCTGGTGAGGAAGCTTGATGGAGGC	GGATCGGCATATTAGACATCAGGATTTTCAACACTGACAGGCATGGCGGTAATGTCCTGGTGAGGAAGCTTGATGGAGGCACCGGTCGCTTTaGTTGCCAGACAGAGCTGTTC
13	30	0.0153	SNP	WT	A->G	-	AGTGACCACGGCACTTCAAGCTTCCCGGTTGCTGCTGTTCACAGGgTCGGCATATTAGACATCAGGATTTTCAACACTGACAGGCATGGCGGTAATGTCCTGGTGAGGAAGCTTGATGGAGGC	TCGGCATATTAGACATCAGGATTTTCAACACTGACAGGCATGGCGGTAATGTCCTGGTGAGGAAGCTTGATGGAGGCACCGGTCGCTTTGGTTGCCAGACAGAGCTGTTC
14	27	0.0138	SNP	SNP	C->T,C->T	C->T,T->C	AGTGACCACGGCACTTCAAGCTTCCtGGTTGCTGCTGTTCACAGGATCGGCATATTAGACATCAGGATTTTCAACACTGACAGGCATGGtGGTAATGTCCTGGTGAGGAAGCTTGATGGAGGC	GGATCGGCATATTAGACATCAGGATTTTCAACACTGACAGGCATGGtGGTAATGTCCTGGTGAGGAAGCTTGATGGAGGCACCGGcCGCTTTGGTTGCCAGACAGAGCTGTTC
15	19	0.0097	SNP	SNP	C->T	C->T,G->A,T->C,G->A	AGTGACCACGGCACTTCAAGCTTCCCGGTTGCTGCTGTTCACAGGATCGGCATATTAGACATCAGGATTTTCAACACTGACAGGCATGGtGGTAATGTCCTGGTGAGGAAGCTTGATGGAGGC	gGATCGGCATATTAGACATCAGGATTTTCAACACTGACAGGCATGGtGGTAATGTCCTGGTGAGGAAGCTTGATGGAGGCACCGacCGCTTTaGTTGCCAGACAGAGCTGTTC
002-ref2SNRK28
1	1817	0.9599	WT	WT	-	-	GGAGGGAGTATTTATGATTCATGAGTTAACTCTAAACATTTATTTTTGCTGCAGATTGATGAACATGTTCAAAGGGAGATTATGAACCACCGGTCACTCAAGCATCCAAATATTATTCGATTC	GCTGCAGATTGATGAACATGTTCAAAGGGAGATTATGAACCACCGGTCACTCAAGCATCCAAATATTATTCGATTCAAGGAGGTAATTTCTTGGCTTCTAGGACAGTGATTGT
2	45	0.0238	WT	SNP	-	G->A	GGAGGGAGTATTTATGATTCATGAGTTAACTCTAAACATTTATTTTTGCTGCAGATTGATGAACATGTTCAAAGGGAGATTATGAACCACCGGTCACTCAAGCATCCAAATATTATTCGATTC	GCTGCAGATTGATaAACATGTTCAAAGGGAGATTATGAACCACCGGTCACTCAAGCATCCAAATATTATTCGATTCAAGGAGGTAATTTCTTGGCTTCTAGGACAGTGATTGT
3	16	0.0085	SNP	SNP	A->G	A->G	GGAGGGAGTATTTATGATTCATGAGTTAACTCTAAACATTTATTTTTGCTGCAGATTGATGAACATGTTCAAAGGGAGgTTATGAACCACCGGTCACTCAAGCATCCAAATATTATTCGATTC	GCTGCAGATTGATGAACATGTTCAAAGGGAGgTTATGAACCACCGGTCACTCAAGCATCCAAATATTATTCGATTCAAGGAGGTAATTTCTTGGCTTCTAGGACAGTGATTGT
4	15	0.0079	WT	SNP	-	A->G	GGAGGGAGTATTTATGATTCATGAGTTAACTCTAAACATTTATTTTTGCTGCAGATTGATGAACATGTTCAAAGGGAGATTATGAACCACCGGTCACTCAAGCATCCAAATATTATTCGATTC	GCTGCAGATTGATGAACATGTTCAAAGGGAGATTATGAACCACCGGTCACTCAAGCATCCAAATATTATTCGATTCgAGGAGGTAATTTCTTGGCTTCTAGGACAGTGATTGT
003-ref3SNRK4
1	1143	0.6051	1D	WT	C	-	TTTCAGGTCGTGCTAACTCcACACATTTGGCAATAGTTATGGAATATGCCTCTGGCGGCGAGCTATTTCAAAGGATTTGCAACGCAGGGAGATTTAGCGAGGATGAGGTAGATAATATTTGCA	AATATGCCTCTGGCGGCGAGCTATTTCAAAGGATTTGCAACGCAGGGAGATTTAGCGAGGATGAGGTAGATAATATTTGCAACGACCTTTGGAACTTCCTTCAATGGTTACAT
2	153	0.081	1D,SNP	WT	C->G,A	-	tTTCAGGTCGTGCTAACTCCgCACATTTGGCAATAGTTATGGAATATGCCTCTGGCGGCGAGCTATTTCAAAGGATTTGCAACGCAGGGAGATTTAGCGAGGATGAGGTAGATAATATTTGCA	AATATGCCTCTGGCGGCGAGCTATTTCAAAGGATTTGCAACGCAGGGAGATTTAGCGAGGATGAGGTAGATAATATTTGCAACGACCTTTGGAACTTCCTTCAATGGTTACAT
3	132	0.0699	WT	WT	-	-	TTTCAGGTCGTGCTAACTCCCACACATTTGGCAATAGTTATGGAATATGCCTCTGGCGGCGAGCTATTTCAAAGGATTTGCAACGCAGGGAGATTTAGCGAGGATGAGGTAGATAATATTTGC	AATATGCCTCTGGCGGCGAGCTATTTCAAAGGATTTGCAACGCAGGGAGATTTAGCGAGGATGAGGTAGATAATATTTGCAACGACCTTTGGAACTTCCTTCAATGGTTACAT
4	110	0.0582	1D	4I	C	ATAC	TTTCAGGTCGTGCTAACTCcACACATTTGGCAATAGTTATGGAATATGCCTCTGGCGGCGAGCTATTTCAAAGGATTTGCAACGCAGGGAGATTTAGCGAGGATGAGGTAGATAATA	TGCCTCTGGCGGCGAGCTATTTCAAAGGATTTGCAACGCAGGGAGATTTAGCGAGGATGAGGTAGATaATACATATTTGCAACGACCTTTGGAACTTCCTTCAATGGTTACAT
5	70	0.0371	SNP	WT	C->T	-	TTTCAGGTCGTGCTAACTCCtACACATTTGGCAATAGTTATGGAATATGCCTCTGGCGGCGAGCTATTTCAAAGGATTTGCAACGCAGGGAGATTTAGCGAGGATGAGGTAGATAATATTTGC	AATATGCCTCTGGCGGCGAGCTATTTCAAAGGATTTGCAACGCAGGGAGATTTAGCGAGGATGAGGTAGATAATATTTGCAACGACCTTTGGAACTTCCTTCAATGGTTACAT
6	62	0.0328	1D,SNP	WT	C->T,A	-	tTTCAGGTCGTGCTAACTCCtCACATTTGGCAATAGTTATGGAATATGCCTCTGGCGGCGAGCTATTTCAAAGGATTTGCAACGCAGGGAGATTTAGCGAGGATGAGGTAGATAATATTTGCA	AATATGCCTCTGGCGGCGAGCTATTTCAAAGGATTTGCAACGCAGGGAGATTTAGCGAGGATGAGGTAGATAATATTTGCAACGACCTTTGGAACTTCCTTCAATGGTTACAT
7	62	0.0328	SNP	2I	C->A	TT	TTTCAGGTCGTGCTAACTCCaACACATTTGGCAATAGTTATGGAATATGCCTCTGGCGGCGAGCTATTTCAAAGGATTTGCAACGCAGGGAGATTTAGCGAGGATGAGGTAGATAATATTT	TATGCCTCTGGCGGCGAGCTATTTCAAAGGATTTGCAACGCAGGGAGATTTAGCGAGGATGAGGTAGATAATaTTTTTGCAACGACCTTTGGAACTTCCTTCAATGGTTACAT
8	58	0.0307	1D	WT	A	-	TTTCAGGTCGTGCTAACTCCcCACATTTGGCAATAGTTATGGAATATGCCTCTGGCGGCGAGCTATTTCAAAGGATTTGCAACGCAGGGAGATTTAGCGAGGATGAGGTAGATAATATTTGCA	AATATGCCTCTGGCGGCGAGCTATTTCAAAGGATTTGCAACGCAGGGAGATTTAGCGAGGATGAGGTAGATAATATTTGCAACGACCTTTGGAACTTCCTTCAATGGTTACAT
9	51	0.027	SNP	WT	C->A	-	TTTCAGGTCGTGCTAACTCCaACACATTTGGCAATAGTTATGGAATATGCCTCTGGCGGCGAGCTATTTCAAAGGATTTGCAACGCAGGGAGATTTAGCGAGGATGAGGTAGATAATATTTGC	AATATGCCTCTGGCGGCGAGCTATTTCAAAGGATTTGCAACGCAGGGAGATTTAGCGAGGATGAGGTAGATAATATTTGCAACGACCTTTGGAACTTCCTTCAATGGTTACAT
10	30	0.0159	1D	2I	C	TT	TTTCAGGTCGTGCTAACTCcACACATTTGGCAATAGTTATGGAATATGCCTCTGGCGGCGAGCTATTTCAAAGGATTTGCAACGCAGGGAGATTTAGCGAGGATGAGGTAGATAATATTT	TATGCCTCTGGCGGCGAGCTATTTCAAAGGATTTGCAACGCAGGGAGATTTAGCGAGGATGAGGTAGATAATaTTTTTGCAACGACCTTTGGAACTTCCTTCAATGGTTACAT
11	18	0.0095	1D	SNP	C	A->G	TTTCAGGTCGTGCTAACTCcACACATTTGGCAATAGTTATGGAATATGCCTCTGGCGGCGAGCTATTTCAAAGGATTTGCAACGCAGGGAGATTTAGCGAGGATGAGGTAGATAATATTTGCA	AATATGCCTCTGGCGGCGAGCTATTTCAAAGGATTTGCAACGCAGGGAGATTTAGCGAGGATGAGGTAGATAATATTTGCAgCGACCTTTGGAACTTCCTTCAATGGTTACAT
004-ref2SNRK28
1	27	1	WT	WT	-	-	GGAGGGAGTATTTATGATTCATGAGTTAACTCTAAACATTTATTTTTGCTGCAGATTGATGAACATGTTCAAAGGGAGATTATGAACCACCGGTCACTCAAGCATCCAAATATTATTCGATTC	GCTGCAGATTGATGAACATGTTCAAAGGGAGATTATGAACCACCGGTCACTCAAGCATCCAAATATTATTCGATTCAAGGAGGTAATTTCTTGGCTTCTAGGACAGTGATTGT
004-ref4MAPK61
1	1418	0.8415	WT	WT	-	-	CGGGCGGCGCGATGGATAACATCCAGGCCACGCTCACCCACGGCGGGAGGTTCATCCAGTACAACATCTTCGGCAACGTCTTCGAGGTCACCGCCAAGTACAAGCCCCCCATCCTCCCCATCG	ATAACATCCAGGCCACGCTCACCCACGGCGGGAGGTTCATCCAGTACAACATCTTCGGCAACGTCTTCGAGGTCACCGCCAAGTACAAGCCCCCCATCCTCCCCATCGGCAAG
2	192	0.1139	SNP	SNP	G->A,C->G	G->A,C->G	CGGGCGGCGCGATGGATAACATCCAGGCCACGCTCACCCACGGCGGGAGGTTCATCCAGTACAACATCTTCGGCAACaTCTTCGAGGTCACgGCCAAGTACAAGCCCCCCATCCTCCCCATCG	ATAACATCCAGGCCACGCTCACCCACGGCGGGAGGTTCATCCAGTACAACATCTTCGGCAACaTCTTCGAGGTCACgGCCAAGTACAAGCCCCCCATCCTCCCCATCGGCAAG
3	51	0.0303	1D	1D	C	C	CGGGCGGCGCGATGGATAACATCCAGGCCACGCTCACCCACGGCGGGAGGTTCATCCAGTACAACATCTTCGGCAACGTCTTCGAGGTCACCGCCAAGTACAAgCCCCCATCCTCCCCATCGG	GATAACATCCAGGCCACGCTCACCCACGGCGGGAGGTTCATCCAGTACAACATCTTCGGCAACGTCTTCGAGGTCACCGCCAAGTACAAgCCCCCATCCTCCCCATCGGCAAG
4	24	0.0142	SNP	SNP	A->G	A->G	CGGGCGGCGCGATGGATAACATCCAGGCCACGCTCACCCACGGCGGGAGGTTCATCCAGTACAACATCTTCGGCAACGTCTTCGgGGTCACCGCCAAGTACAAGCCCCCCATCCTCCCCATCG	ATAACATCCAGGCCACGCTCACCCACGGCGGGAGGTTCATCCAGTACAACATCTTCGGCAACGTCTTCGgGGTCACCGCCAAGTACAAGCCCCCCATCCTCCCCATCGGCAAG
005-ref5MAPK64
1	1823	0.95	WT	WT	-	-	TCCGCCAACTTCCCCGTCATGCAAGGCAATCATTATCTGAGAAGTTTCCACATGTTCACCCTTCAGCAATTGACTTGGTTGAAAAGATGCTGACTTTCGATCCTAGACAGAGAATAACAGGCA	ATGCAAGGCAATCATTATCTGAGAAGTTTCCACATGTTCACCCTTCAGCAATTGACTTGGTTGAAAAGATGCTGACTTTCGATCCTAGACAGAGAATAACAGGCAAGTTTTGG
2	53	0.0276	SNP	SNP	A->G	A->G	TCCGCCAACTTCCCCGTCATGCAAGGCAATCATTATCTGAGAAGTTTCCACATGTTCACCCTTCAGCAATTGgCTTGGTTGAAAAGATGCTGACTTTCGATCCTAGACAGAGAATAACAGGCA	ATGCAAGGCAATCATTATCTGAGAAGTTTCCACATGTTCACCCTTCAGCAATTGgCTTGGTTGAAAAGATGCTGACTTTCGATCCTAGACAGAGAATAACAGGCAAGTTTTGG
3	27	0.0141	SNP	SNP	A->C	A->C	TCCGCCAACTTCCCCGTCATGCAAGGCAATCATTATCTGAGAAGTTTCCACATGTTCACCCTTCAGCcATTGACTTGGTTGAAAAGATGCTGACTTTCGATCCTAGACAGAGAATAACAGGCA	ATGCAAGGCAATCATTATCTGAGAAGTTTCCACATGTTCACCCTTCAGCcATTGACTTGGTTGAAAAGATGCTGACTTTCGATCCTAGACAGAGAATAACAGGCAAGTTTTGG
4	16	0.0083	SNP	SNP	T->C	T->C	TCCGCCAACTTCCCCGTCATGCAAGGCAATCATTATCTGAGAAGTTTCCACATGTTCACCCcTCAGCAATTGACTTGGTTGAAAAGATGCTGACTTTCGATCCTAGACAGAGAATAACAGGCA	ATGCAAGGCAATCATTATCTGAGAAGTTTCCACATGTTCACCCcTCAGCAATTGACTTGGTTGAAAAGATGCTGACTTTCGATCCTAGACAGAGAATAACAGGCAAGTTTTGG
006-ref6MAPK67
1	1337	0.6895	WT	WT	-	-	ACAACAAGATCGACGCCAAGCGCACGCTGCGGGAGATCAAGCTGCTCCGCCACATGGACCACGAGAATGTCAGTCCCCGATCCGCCCCTCCCTCCATTTCCCCTTTCTCGTTGAATGCTCCTT	CTGCTCCGCCACATGGACCACGAGAATGTCAGTCCCCGATCCGCCCCTCCCTCCATTTCCCCTTTCTCGTTGAATGCTCCTTGAATGCTCCTTGTGGTTGTGCTGGTTGGTTG
2	502	0.2589	WT	6D,1D,SNP	-	CC----,T->C,T->G,T->A,G	ACAACAAGATCGACGCCAAGCGCACGCTGCGGGAGATCAAGCTGCTCCGCCACATGGACCACGAGAATGTCAGTCCCCGATCCGCCCCTCCCTCCATTT	tGCTCCGCCACATGGACCACGAGAATGTCAGTCCCCGATCCGCCCCTCCCTCCATTtTTTTCCTcTCTCGgaGAAtCTCCTTGAATGCTCCTTGTGGTTGTGCTGGTTGGTTG
3	59	0.0304	WT	SNP	-	T->A	ACAACAAGATCGACGCCAAGCGCACGCTGCGGGAGATCAAGCTGCTCCGCCACATGGACCACGAGAATGTCAGTCCCCGATCCGCCCCTCCCTCCATTTCCCCTTTCTCGTTGAATGCTCCTT	CTGCTCCGCCACATGGACCACGAGAATGTCAGTCCCCGATCCGCCCCTCCCTCCATTTCCCCTTTCTCGTTGAATGCTCCTTGAATGCTCCTaGTGGTTGTGCTGGTTGGTTG
4	23	0.0119	WT	6D,1D,SNP	-	CC----,T->C,T->G,T->A,G,T->A	ACAACAAGATCGACGCCAAGCGCACGCTGCGGGAGATCAAGCTGCTCCGCCACATGGACCACGAGAATGTCAGTCCCCGATCCGCCCCTCCCTCCATTT	tGCTCCGCCACATGGACCACGAGAATGTCAGTCCCCGATCCGCCCCTCCCTCCATTtTTTTCCTcTCTCGgaGAAtCTCCTTGAATGCTCCTaGTGGTTGTGCTGGTTGGTTG
5	18	0.0093	SNP	WT	T->C	-	ACAACAAGAcCGACGCCAAGCGCACGCTGCGGGAGATCAAGCTGCTCCGCCACATGGACCACGAGAATGTCAGTCCCCGATCCGCCCCTCCCTCCATTTCCCCTTTCTCGTTGAATGCTCCTT	CTGCTCCGCCACATGGACCACGAGAATGTCAGTCCCCGATCCGCCCCTCCCTCCATTTCCCCTTTCTCGTTGAATGCTCCTTGAATGCTCCTTGTGGTTGTGCTGGTTGGTTG
007-ref7ABI33
1	643	0.3381	WT	WT	-	-	CTCTCCGACATCGACCACCTGCTCGACTTCGCGTCCATCAACGACGACGTCCCCTGGGACGACGAGCCGCTCTTCCCCGACGTCGGGATGATGCTGGAGGATGTCATCTCCGAGCAGCAGCTC	GACGAGCCGCTCTTCCCCGACGTCGGGATGATGCTGGAGGATGTCATCTCCGAGCAGCAGCTCCAGCAGCCTCCGGCGGGCCACGGCACGGCCGGGAGAACGGCGTCGCATGC
2	502	0.2639	SNP	3D,3I,SNP	G->A,C->G,C->T,T->C	T->C,CTC,GTT,G->A	CTCTCCGACATCGACCACCTGCTCGACTTCGCaTCCATCAACGAgGACGTCCCtTGGGACGACGAGCCGCTCTTCCCCGACGTCGGGATGATGCTGGAGGAcGTCATCTCCGAGCAGCAGC	GACGAGCCGCTCTTCCCCGACGTCGGGATGATGCTGGAGGAcGTCATCTCCGAGCAGCAgCaGTTGCAaCCTCCGGCGGGCCACGGCACGGCCGGGAGAACGGCGTCGCATGC
3	465	0.2445	SNP	SNP	C->T	C->A,T->A,A->G,C->G	CTCTCCGACATCGACCACCTGCTCGACTTCGCGTCCATCAACGACGACGTCCCtTGGGACGACGAGCCGCTCTTCCCCGACGTCGGGATGATGCTGGAGGATGTCATCTCCGAGCAGCAG	gACGAGCCGCTCTTCCCCGACGTCGGGATGATGCTGGAGGATGTCATCTCCGAGCAGCAGaaCCAGCAGCCTCCGGCGGGCCACGGCgCGGgCGGGAGAACGGCGTCGCATGC
4	49	0.0258	SNP	WT	C->T	-	CTCTCCGACATCGACCACCTGCTCGACTTCGCGTCCATCAACGACGACGTCCCtTGGGACGACGAGCCGCTCTTCCCCGACGTCGGGATGATGCTGGAGGATGTCATCTCCGAGCAGCAGCTC	GACGAGCCGCTCTTCCCCGACGTCGGGATGATGCTGGAGGATGTCATCTCCGAGCAGCAGCTCCAGCAGCCTCCGGCGGGCCACGGCACGGCCGGGAGAACGGCGTCGCATGC
5	44	0.0231	SNP	3D,3I,SNP	T->C	T->C,CTC,GTT,G->A	CTCTCCGACATCGACCACCTGCTCGACTTCGCGTCCATCAACGACGACGTCCCCTGGGACGACGAGCCGCTCTTCCCCGACGTCGGGATGATGCTGGAGGAcGTCATCTCCGAGCAGCAGC	GACGAGCCGCTCTTCCCCGACGTCGGGATGATGCTGGAGGAcGTCATCTCCGAGCAGCAgCaGTTGCAaCCTCCGGCGGGCCACGGCACGGCCGGGAGAACGGCGTCGCATGC
6	36	0.0189	WT	SNP	-	C->A,T->A,A->G,C->G	CTCTCCGACATCGACCACCTGCTCGACTTCGCGTCCATCAACGACGACGTCCCCTGGGACGACGAGCCGCTCTTCCCCGACGTCGGGATGATGCTGGAGGATGTCATCTCCGAGCAGCAG	gACGAGCCGCTCTTCCCCGACGTCGGGATGATGCTGGAGGATGTCATCTCCGAGCAGCAGaaCCAGCAGCCTCCGGCGGGCCACGGCgCGGgCGGGAGAACGGCGTCGCATGC
7	35	0.0184	SNP	SNP	G->A,C->G,C->T	C->A,T->A,A->G,C->G	CTCTCCGACATCGACCACCTGCTCGACTTCGCaTCCATCAACGAgGACGTCCCtTGGGACGACGAGCCGCTCTTCCCCGACGTCGGGATGATGCTGGAGGATGTCATCTCCGAGCAGCAG	gACGAGCCGCTCTTCCCCGACGTCGGGATGATGCTGGAGGATGTCATCTCCGAGCAGCAGaaCCAGCAGCCTCCGGCGGGCCACGGCgCGGgCGGGAGAACGGCGTCGCATGC
8	28	0.0147	SNP	WT	G->A	-	CTCTCCGACATCGACCACCTGCTCGACTTCGCaTCCATCAACGACGACGTCCCCTGGGACGACGAGCCGCTCTTCCCCGACGTCGGGATGATGCTGGAGGATGTCATCTCCGAGCAGCAGCTC	GACGAGCCGCTCTTCCCCGACGTCGGGATGATGCTGGAGGATGTCATCTCCGAGCAGCAGCTCCAGCAGCCTCCGGCGGGCCACGGCACGGCCGGGAGAACGGCGTCGCATGC
9	27	0.0142	SNP	3D,3I,SNP	C->T,T->C	T->C,CTC,GTT,G->A	CTCTCCGACATCGACCACCTGCTCGACTTCGCGTCCATCAACGACGACGTCCCtTGGGACGACGAGCCGCTCTTCCCCGACGTCGGGATGATGCTGGAGGAcGTCATCTCCGAGCAGCAGC	GACGAGCCGCTCTTCCCCGACGTCGGGATGATGCTGGAGGAcGTCATCTCCGAGCAGCAgCaGTTGCAaCCTCCGGCGGGCCACGGCACGGCCGGGAGAACGGCGTCGCATGC
10	22	0.0116	WT	SNP	-	A->G,C->G	CTCTCCGACATCGACCACCTGCTCGACTTCGCGTCCATCAACGACGACGTCCCCTGGGACGACGAGCCGCTCTTCCCCGACGTCGGGATGATGCTGGAGGATGTCATCTCCGAGCAGCAGCTC	GACGAGCCGCTCTTCCCCGACGTCGGGATGATGCTGGAGGATGTCATCTCCGAGCAGCAGCTCCAGCAGCCTCCGGCGGGCCACGGCgCGGgCGGGAGAACGGCGTCGCATGC
11	19	0.01	WT	3D,3I,SNP	-	CTC,GTT,G->A	CTCTCCGACATCGACCACCTGCTCGACTTCGCGTCCATCAACGACGACGTCCCCTGGGACGACGAGCCGCTCTTCCCCGACGTCGGGATGATGCTGGAGGATGTCATCTCCGAGCAGCAGC	GACGAGCCGCTCTTCCCCGACGTCGGGATGATGCTGGAGGATGTCATCTCCGAGCAGCAgCaGTTGCAaCCTCCGGCGGGCCACGGCACGGCCGGGAGAACGGCGTCGCATGC
12	17	0.0089	SNP	SNP	A->G	C->A,T->A,A->G,C->G	CTCTCCGACATCGACCACCTGCTCGACTTCGCGTCCATCAgCGACGACGTCCCCTGGGACGACGAGCCGCTCTTCCCCGACGTCGGGATGATGCTGGAGGATGTCATCTCCGAGCAGCAG	gACGAGCCGCTCTTCCCCGACGTCGGGATGATGCTGGAGGATGTCATCTCCGAGCAGCAGaaCCAGCAGCCTCCGGCGGGCCACGGCgCGGgCGGGAGAACGGCGTCGCATGC
13	15	0.0079	SNP	SNP	A->G	A->G	CTCTCCGACATCGACCACCTGCTCGACTTCGCGTCCATCAACGACGACGTCCCCTGGGACGACGAGCCGCTCTTCCCCGACGTCGGGATGgTGCTGGAGGATGTCATCTCCGAGCAGCAGCTC	GACGAGCCGCTCTTCCCCGACGTCGGGATGgTGCTGGAGGATGTCATCTCCGAGCAGCAGCTCCAGCAGCCTCCGGCGGGCCACGGCACGGCCGGGAGAACGGCGTCGCATGC
008-ref8ABI32
1	630	0.3283	WT	WT	-	-	CGCAAACCCCGGCTACGAATTCCCCGCGGAGACGGGTGCCGCCGCTGCCACATCATGGATGCCCTACCAGGCCTTCTCGCCAACTGGATCCTACGGCGGCGAGGCGATCTACCCATTCCAGCA	ATGGATGCCCTACCAGGCCTTCTCGCCAACTGGATCCTACGGCGGCGAGGCGATCTACCCATTCCAGCAGGGCTGCAGCACTAGCAGCGTGGCCGTGAGCAGCCAGCCGTTCT
2	523	0.2725	SNP	SNP	A->T,G->T,A->G	G->T,A->G,T->G,C->G	CGCAAACCCCGGCTACGAATTCCCCGCGGAGACGGGTGCCGCCGCTGCCACATCtTGGATtCCCTACCAGGCCTTCTCGCCAACTGGATCCTACGGCGGCGAGGCGATCTACCCgTTCCAGCA	TGGATtCCCTACCAGGCCTTCTCGCCAACTGGATCCTACGGCGGCGAGGCGATCTACCCgTTCCAGCAGGGCTGCAGCACgAGCAGCGTGGgCGTGAGCAGCCAGCCGTTCT
3	460	0.2397	SNP	SNP	G->A,C->A,A->T,A->G	A->G,T->G	cGCAAACCCCGGCTACGAATTCCCCGCGGAGACGGGTGCCGCCGCTaaCACATCtTGGATGCCCTACCAGGCCTTCTCGCCAACTGGATCCTACGGCGGCGAGGCGATCTACCCgTTCCAGCA	TGGATGCCCTACCAGGCCTTCTCGCCAACTGGATCCTACGGCGGCGAGGCGATCTACCCgTTCCAGCAGGGCTGCAGCACgAGCAGCGTGGCCGTGAGCAGCCAGCCGTTCT
4	72	0.0375	SNP	SNP	A->G	A->G,T->G	CGCAAACCCCGGCTACGAATTCCCCGCGGAGACGGGTGCCGCCGCTGCCACATCATGGATGCCCTACCAGGCCTTCTCGCCAACTGGATCCTACGGCGGCGAGGCGATCTACCCgTTCCAGCA	ATGGATGCCCTACCAGGCCTTCTCGCCAACTGGATCCTACGGCGGCGAGGCGATCTACCCgTTCCAGCAGGGCTGCAGCACgAGCAGCGTGGCCGTGAGCAGCCAGCCGTTCT
5	61	0.0318	SNP	SNP	A->T,G->T	G->T	CGCAAACCCCGGCTACGAATTCCCCGCGGAGACGGGTGCCGCCGCTGCCACATCtTGGATtCCCTACCAGGCCTTCTCGCCAACTGGATCCTACGGCGGCGAGGCGATCTACCCATTCCAGCA	TGGATtCCCTACCAGGCCTTCTCGCCAACTGGATCCTACGGCGGCGAGGCGATCTACCCATTCCAGCAGGGCTGCAGCACTAGCAGCGTGGCCGTGAGCAGCCAGCCGTTCT
6	48	0.025	SNP	SNP	G->A,C->A,A->T,A->G	A->G,T->G,C->G	cGCAAACCCCGGCTACGAATTCCCCGCGGAGACGGGTGCCGCCGCTaaCACATCtTGGATGCCCTACCAGGCCTTCTCGCCAACTGGATCCTACGGCGGCGAGGCGATCTACCCgTTCCAGCA	TGGATGCCCTACCAGGCCTTCTCGCCAACTGGATCCTACGGCGGCGAGGCGATCTACCCgTTCCAGCAGGGCTGCAGCACgAGCAGCGTGGgCGTGAGCAGCCAGCCGTTCT
7	45	0.0234	WT	SNP	-	T->G	CGCAAACCCCGGCTACGAATTCCCCGCGGAGACGGGTGCCGCCGCTGCCACATCATGGATGCCCTACCAGGCCTTCTCGCCAACTGGATCCTACGGCGGCGAGGCGATCTACCCATTCCAGCA	ATGGATGCCCTACCAGGCCTTCTCGCCAACTGGATCCTACGGCGGCGAGGCGATCTACCCATTCCAGCAGGGCTGCAGCACgAGCAGCGTGGCCGTGAGCAGCCAGCCGTTCT
8	41	0.0214	SNP	SNP	A->G	A->G,T->G,C->G	CGCAAACCCCGGCTACGAATTCCCCGCGGAGACGGGTGCCGCCGCTGCCACATCATGGATGCCCTACCAGGCCTTCTCGCCAACTGGATCCTACGGCGGCGAGGCGATCTACCCgTTCCAGCA	ATGGATGCCCTACCAGGCCTTCTCGCCAACTGGATCCTACGGCGGCGAGGCGATCTACCCgTTCCAGCAGGGCTGCAGCACgAGCAGCGTGGgCGTGAGCAGCCAGCCGTTCT
9	39	0.0203	SNP	WT	G->A,C->A,A->T	-	cGCAAACCCCGGCTACGAATTCCCCGCGGAGACGGGTGCCGCCGCTaaCACATCtTGGATGCCCTACCAGGCCTTCTCGCCAACTGGATCCTACGGCGGCGAGGCGATCTACCCATTCCAGCA	TGGATGCCCTACCAGGCCTTCTCGCCAACTGGATCCTACGGCGGCGAGGCGATCTACCCATTCCAGCAGGGCTGCAGCACTAGCAGCGTGGCCGTGAGCAGCCAGCCGTTCT
009-ref9ABI35
1	1731	0.9111	WT	WT	-	-	AGTGGCTCAAGAACAACCGCGACTGCATCTCGGCCGAGGACCTCCGCAGCATCCGCCTCCGTCGATCCACCATCGAGGCCGCGGCCGCGCGCCTCGGTGGGGGGCGCCAGGGCACCATGCAGC	CTCCGCAGCATCCGCCTCCGTCGATCCACCATCGAGGCCGCGGCCGCGCGCCTCGGTGGGGGGCGCCAGGGCACCATGCAGCTGCTCAAGCTCATCCTCACCTGGGTGCAGAA
2	107	0.0563	SNP	WT	G->A	-	AGTGGCTCAAGAACAACCGCaACTGCATCTCGGCCGAGGACCTCCGCAGCATCCGCCTCCGTCGATCCACCATCGAGGCCGCGGCCGCGCGCCTCGGTGGGGGGCGCCAGGGCACCATGCAGC	CTCCGCAGCATCCGCCTCCGTCGATCCACCATCGAGGCCGCGGCCGCGCGCCTCGGTGGGGGGCGCCAGGGCACCATGCAGCTGCTCAAGCTCATCCTCACCTGGGTGCAGAA
3	22	0.0116	SNP	SNP	T->C	T->C	AGTGGCTCAAGAACAACCGCGACTGCATCTCGGCCGAGGACCTCCGCAGCATCCGCCTCCGcCGATCCACCATCGAGGCCGCGGCCGCGCGCCTCGGTGGGGGGCGCCAGGGCACCATGCAGC	CTCCGCAGCATCCGCCTCCGcCGATCCACCATCGAGGCCGCGGCCGCGCGCCTCGGTGGGGGGCGCCAGGGCACCATGCAGCTGCTCAAGCTCATCCTCACCTGGGTGCAGAA
4	22	0.0116	WT	SNP	-	T->C	AGTGGCTCAAGAACAACCGCGACTGCATCTCGGCCGAGGACCTCCGCAGCATCCGCCTCCGTCGATCCACCATCGAGGCCGCGGCCGCGCGCCTCGGTGGGGGGCGCCAGGGCACCATGCAGC	CTCCGCAGCATCCGCCTCCGTCGATCCACCATCGAGGCCGCGGCCGCGCGCCTCGGTGGGGGGCGCCAGGGCACCATGCAGCTGCTCAAGCcCATCCTCACCTGGGTGCAGAA
5	18	0.0095	SNP	SNP	C->T	C->T	AGTGGCTCAAGAACAACCGCGACTGCATCTCGGCCGAGGACCTCCGCAGCATtCGCCTCCGTCGATCCACCATCGAGGCCGCGGCCGCGCGCCTCGGTGGGGGGCGCCAGGGCACCATGCAGC	CTCCGCAGCATtCGCCTCCGTCGATCCACCATCGAGGCCGCGGCCGCGCGCCTCGGTGGGGGGCGCCAGGGCACCATGCAGCTGCTCAAGCTCATCCTCACCTGGGTGCAGAA
010-ref10ABI53
1	541	0.2844	WT	WT	-	-	GCCACCACCTCCTCCTCAAGGTGGGATGGGTATCGTGAGCCCCGGGTCCTCGGACGGGAGGAGCGCCATGACGCAGGCTGACATGATGAACTGCATGGGCGACGGAGCGATGATGGAGAACGG	CTCAAGGTGGGATGGGTATCGTGAGCCCCGGGTCCTCGGACGGGAGGAGCGCCATGACGCAGGCTGACATGATGAACTGCATGGGCGACGGAGCGATGATGGAGAACGG
2	277	0.1456	SNP	SNP	A->G,C->G,C->T	A->G,C->G,C->T	GCCACCACCTCCTCCTCAAGGTGGGgTGGGTATCGTGAGCCCCGGGTCgTCGGACGGGAGGAGCGCCATGACGCAGGCTGACATGATGAACTGCATGGGCGAtGGAGCGATGATGGAGAACGG	CTCAAGGTGGGgTGGGTATCGTGAGCCCCGGGTCgTCGGACGGGAGGAGCGCCATGACGCAGGCTGACATGATGAACTGCATGGGCGAtGGAGCGATGATGGAGAACGG
3	259	0.1362	1I,1D,SNP	1I,1D,SNP	C,A,G->A,C->A,C->A,G->T,G->A,C->T	C,A,G->A,C->A,C->A,G->T,G->A,C->T	GCCACCACCTCCTCCTCAAGGTgCGgTGGGTATCaTGAGCCCaGGGTCaTCGGACGGGAGGAGCtCCATGACaCAGGtTGACATGATGAACTGCATGGGCGACGGAGCGATGATGGAGAACGG	CTCAAGGTgCGgTGGGTATCaTGAGCCCaGGGTCaTCGGACGGGAGGAGCtCCATGACaCAGGtTGACATGATGAACTGCATGGGCGACGGAGCGATGATGGAGAACGG
4	242	0.1272	2I,1I,SNP	2I,1I,SNP	GT,G,C->G,C->A	GT,G,C->G,C->A	GCCACCACCTCCTCCTCAAGGTGGgGTaGTGGGTATCGTGAGCCCCGGGTCgTCGGACGGGAGGAGCGCCATGACGCAGGCTGACATGATGAACTGCATGGGCGAaGGAGCGATGATGGAGAA	AAGGTGGgGTaGTGGGTATCGTGAGCCCCGGGTCgTCGGACGGGAGGAGCGCCATGACGCAGGCTGACATGATGAACTGCATGGGCGAaGGAGCGATGATGGAGAACGG
5	214	0.1125	SNP	SNP	A->G,G->A,C->G,G->A,C->T,G->A	A->G,G->A,C->G,G->A,C->T,G->A	GCCACCACCTCCTCCTCAAGGTGGGgTGGGTATCaTGAGCCCCGGGTCgTCaGACGGGAGGAGCGCCATGACGCAGGCTGACATGATGAACTGCATGGGCGAtGGAaCGATGATGGAGAACGG	CTCAAGGTGGGgTGGGTATCaTGAGCCCCGGGTCgTCaGACGGGAGGAGCGCCATGACGCAGGCTGACATGATGAACTGCATGGGCGAtGGAaCGATGATGGAGAACGG
6	196	0.103	1I,1D,SNP	1I,1D,SNP	C,A,G->A,C->A,C->G,C->T,G->T,C->T	C,A,G->A,C->A,C->G,C->T,G->T,C->T	GCCACCACCTCCTCCTCAAGGTgCGgTGGGTATCaTGAGCCCaGGGTCgTCGGACGGGAGGAGtGCCATtACGCAGGtTGACATGATGAACTGCATGGGCGACGGAGCGATGATGGAGAACGG	CTCAAGGTgCGgTGGGTATCaTGAGCCCaGGGTCgTCGGACGGGAGGAGtGCCATtACGCAGGtTGACATGATGAACTGCATGGGCGACGGAGCGATGATGGAGAACGG
7	61	0.0321	1I,1D	1I,1D	C,A	C,A	GCCACCACCTCCTCCTCAAGGTgCGgTGGGTATCGTGAGCCCCGGGTCCTCGGACGGGAGGAGCGCCATGACGCAGGCTGACATGATGAACTGCATGGGCGACGGAGCGATGATGGAGAACGG	CTCAAGGTgCGgTGGGTATCGTGAGCCCCGGGTCCTCGGACGGGAGGAGCGCCATGACGCAGGCTGACATGATGAACTGCATGGGCGACGGAGCGATGATGGAGAACGG
8	61	0.0321	1D,SNP	1D,SNP	T,C->G,A->G,C->T,T->A	T,C->G,A->G,C->T,T->A	GCCACCACCTCCTCCTCAAGGTGGGaGGGTATCGTGAGCCCCGGGTCgTCGGgCGGGAGGAGCGCtAaGACGCAGGCTGACATGATGAACTGCATGGGCGACGGAGCGATGATGGAGAACGG	CCTCAAGGTGGGaGGGTATCGTGAGCCCCGGGTCgTCGGgCGGGAGGAGCGCtAaGACGCAGGCTGACATGATGAACTGCATGGGCGACGGAGCGATGATGGAGAACGG
9	51	0.0268	SNP	SNP	C->T	C->T	GCCACCACCTCCTCCTCAAGGTGGGATGGGTATCGTGAGCCCCGGGTCCTCGGACGGGAGGAGCGCCATGACGCAGGCTGACATGATGAACTGCATGGGCGAtGGAGCGATGATGGAGAACGG	CTCAAGGTGGGATGGGTATCGTGAGCCCCGGGTCCTCGGACGGGAGGAGCGCCATGACGCAGGCTGACATGATGAACTGCATGGGCGAtGGAGCGATGATGGAGAACGG
011-ref11ABI54
1	363	0.1911	SNP	SNP	G->A,C->A,G->T,A->T,C->T	G->A,C->A,G->T,A->T,C->T	aTTTCTGTAACGGTGGTAACAATGTTGGTGACACTTaCACTaCCTGtCTTTCTAAATCCTACAGGCTTttACCGTGGAGCTTGAAGCTGAACTGAACCACCTCAAGGAGGAGAACGCTCGTCT	gGTGACACTTaCACTaCCTGtCTTTCTAAATCCTACAGGCTTttACCGTGGAGCTTGAAGCTGAACTGAACCACCTCAAGGAGGAGAACGCTCGTCTGAAAGCTGAGGAGGTA
2	263	0.1384	WT	WT	-	-	ATTTCTGTAACGGTGGTAACAATGTTGGTGACACTTGCACTCCCTGGCTTTCTAAATCCTACAGGCTTACACCGTGGAGCTTGAAGCTGAACTGAACCACCTCAAGGAGGAGAACGCTCGTCT	GGTGACACTTGCACTCCCTGGCTTTCTAAATCCTACAGGCTTACACCGTGGAGCTTGAAGCTGAACTGAACCACCTCAAGGAGGAGAACGCTCGTCTGAAAGCTGAGGAGGTA
3	247	0.13	SNP	SNP	C->G,C->T,G->T,A->C,C->T,C->T,T->A	C->G,C->T,G->T,A->C,C->T,C->T,T->A	ATTTCTGTAACGGTGGTAACAATGTTGGTGACACTTGCAgTCtCTGtCTTTCTcAATCCTACAGGCTTAtACCGTGGAGCTTGAAGCTGAACTGAACCACCTCAAGGAGGAGAAtGCaCGTCT	GGTGACACTTGCAgTCtCTGtCTTTCTcAATCCTACAGGCTTAtACCGTGGAGCTTGAAGCTGAACTGAACCACCTCAAGGAGGAGAAtGCaCGTCTGAAAGCTGAGGAGGTA
4	237	0.1247	SNP	SNP	T->C,G->A,C->A,G->T,C->T	T->C,G->A,C->A,G->T,C->T	ATTTCTGTAACGGTGGTAACAATGTTGGTGACACcTaCACTaCCTGtCTTTCTAAATCCTACAGGCTTAtACCGTGGAGCTTGAAGCTGAACTGAACCACCTCAAGGAGGAGAACGCTCGTCT	GGTGACACcTaCACTaCCTGtCTTTCTAAATCCTACAGGCTTAtACCGTGGAGCTTGAAGCTGAACTGAACCACCTCAAGGAGGAGAACGCTCGTCTGAAAGCTGAGGAGGTA
5	226	0.1189	SNP	SNP	G->A,C->A,C->A,G->T,C->T	G->A,C->A,C->A,G->T,C->T	ATTTCTGTAACGGTGGTAACAATGTTGGTGACACTTaCACTaCaTGtCTTTCTAAATCCTACAGGCTTAtACCGTGGAGCTTGAAGCTGAACTGAACCACCTCAAGGAGGAGAACGCTCGTCT	GGTGACACTTaCACTaCaTGtCTTTCTAAATCCTACAGGCTTAtACCGTGGAGCTTGAAGCTGAACTGAACCACCTCAAGGAGGAGAACGCTCGTCTGAAAGCTGAGGAGGTA
6	220	0.1158	2D,1D,1I,SNP	2D,1D,1I,SNP	G->A,GC,C->T,C,G	GC,C->T,C,G	ATTTCTGTAACGGTGGTAACAATaTTGGTGACACTTGCACTCCCTgTTTCTAAATCCTACAGGCTTAtACCGTGGAGCTTGAAGCTGAACTGAACCACCTCAAGGAGGAGAACgtGCGTCTGA	TTGGTGACACTTGCACTCCCTgTTTCTAAATCCTACAGGCTTAtACCGTGGAGCTTGAAGCTGAACTGAACCACCTCAAGGAGGAGAACgtGCGTCTGAAAGCTGAGGAGGTA
7	86	0.0453	2D,SNP	2D,SNP	G->A,GC,C->T	GC,C->T	ATTTCTGTAACGGTGGTAACAATaTTGGTGACACTTGCACTCCCTgTTTCTAAATCCTACAGGCTTAtACCGTGGAGCTTGAAGCTGAACTGAACCACCTCAAGGAGGAGAACGCTCGTCTGA	TTGGTGACACTTGCACTCCCTgTTTCTAAATCCTACAGGCTTAtACCGTGGAGCTTGAAGCTGAACTGAACCACCTCAAGGAGGAGAACGCTCGTCTGAAAGCTGAGGAGGTA
8	64	0.0337	SNP	SNP	C->G,C->T,G->T,A->C,C->T	C->G,C->T,G->T,A->C,C->T	ATTTCTGTAACGGTGGTAACAATGTTGGTGACACTTGCAgTCtCTGtCTTTCTcAATCCTACAGGCTTAtACCGTGGAGCTTGAAGCTGAACTGAACCACCTCAAGGAGGAGAACGCTCGTCT	GGTGACACTTGCAgTCtCTGtCTTTCTcAATCCTACAGGCTTAtACCGTGGAGCTTGAAGCTGAACTGAACCACCTCAAGGAGGAGAACGCTCGTCTGAAAGCTGAGGAGGTA
9	58	0.0305	SNP	SNP	G->A,C->A,C->A,G->T,C->T,C->T	G->A,C->A,C->A,G->T,C->T,C->T	ATTTCTGTAACGGTGGTAACAATGTTGGTGACACTTaCACTaCaTGtCTTTCTAAATCCTAtAGGCTTAtACCGTGGAGCTTGAAGCTGAACTGAACCACCTCAAGGAGGAGAACGCTCGTCT	GGTGACACTTaCACTaCaTGtCTTTCTAAATCCTAtAGGCTTAtACCGTGGAGCTTGAAGCTGAACTGAACCACCTCAAGGAGGAGAACGCTCGTCTGAAAGCTGAGGAGGTA
10	46	0.0242	1D,1I,SNP	1D,1I,SNP	G->A,C->A,C->A,G->T,C->T,C,G	G->A,C->A,C->A,G->T,C->T,C,G	ATTTCTGTAACGGTGGTAACAATGTTGGTGACACTTaCACTaCaTGtCTTTCTAAATCCTACAGGCTTAtACCGTGGAGCTTGAAGCTGAACTGAACCACCTCAAGGAGGAGAACgtGCGTCT	GGTGACACTTaCACTaCaTGtCTTTCTAAATCCTACAGGCTTAtACCGTGGAGCTTGAAGCTGAACTGAACCACCTCAAGGAGGAGAACgtGCGTCTGAAAGCTGAGGAGGTA
11	39	0.0205	SNP	SNP	G->A,C->A,C->A,G->T,C->T,C->T,T->A	G->A,C->A,C->A,G->T,C->T,C->T,T->A	ATTTCTGTAACGGTGGTAACAATGTTGGTGACACTTaCACTaCaTGtCTTTCTAAATCCTACAGGCTTAtACCGTGGAGCTTGAAGCTGAACTGAACCACCTCAAGGAGGAGAAtGCaCGTCT	GGTGACACTTaCACTaCaTGtCTTTCTAAATCCTACAGGCTTAtACCGTGGAGCTTGAAGCTGAACTGAACCACCTCAAGGAGGAGAAtGCaCGTCTGAAAGCTGAGGAGGTA
12	19	0.01	2D,1D,1I,SNP	2D,1D,1I,SNP	GC,C->T,C,G	GC,C->T,C,G	ATTTCTGTAACGGTGGTAACAATGTTGGTGACACTTGCACTCCCTgTTTCTAAATCCTACAGGCTTAtACCGTGGAGCTTGAAGCTGAACTGAACCACCTCAAGGAGGAGAACgtGCGTCTGA	TTGGTGACACTTGCACTCCCTgTTTCTAAATCCTACAGGCTTAtACCGTGGAGCTTGAAGCTGAACTGAACCACCTCAAGGAGGAGAACgtGCGTCTGAAAGCTGAGGAGGTA
13	17	0.0089	SNP	SNP	C->G,C->T,G->T,A->C,A->T,C->T	C->G,C->T,G->T,A->C,A->T,C->T	aTTTCTGTAACGGTGGTAACAATGTTGGTGACACTTGCAgTCtCTGtCTTTCTcAATCCTACAGGCTTttACCGTGGAGCTTGAAGCTGAACTGAACCACCTCAAGGAGGAGAACGCTCGTCT	gGTGACACTTGCAgTCtCTGtCTTTCTcAATCCTACAGGCTTttACCGTGGAGCTTGAAGCTGAACTGAACCACCTCAAGGAGGAGAACGCTCGTCTGAAAGCTGAGGAGGTA
14	15	0.0079	SNP	WT	G->A	-	ATTTCTGTAACGGTGGTAACAATaTTGGTGACACTTGCACTCCCTGGCTTTCTAAATCCTACAGGCTTACACCGTGGAGCTTGAAGCTGAACTGAACCACCTCAAGGAGGAGAACGCTCGTCT	GGTGACACTTGCACTCCCTGGCTTTCTAAATCCTACAGGCTTACACCGTGGAGCTTGAAGCTGAACTGAACCACCTCAAGGAGGAGAACGCTCGTCTGAAAGCTGAGGAGGTA
012-ref12ABI414
1	1247	0.6563	WT	WT	-	-	TCGGGAGCAGCGTGAGCAGTGGCGGCCGGAAGGGGAAGGCGGCGGGCAAGGGCGGGCCGGAGAACGCCAAGTTCAGGTACCGTGGCGTGCGGCAGCGGAGCTGGGGCAAGTGGGTGGCGGAGA	GTGAGCAGTGGCGGCCGGAAGGGGAAGGCGGCGGGCAAGGGCGGGCCGGAGAACGCCAAGTTCAGGTACCGTGGCGTGCGGCAGCGGAGCTGGGGCAAGTGGGTGGCGGAGAT
2	619	0.3258	SNP	SNP	G->C	G->C	TCGGGAGCAGCGTGAGCAGTGcCGGCCGGAAGGGGAAGGCGGCGGGCAAGGGCGGGCCGGAGAACGCCAAGTTCAGGTACCGTGGCGTGCGGCAGCGGAGCTGGGGCAAGTGGGTGGCGGAGA	GTGAGCAGTGcCGGCCGGAAGGGGAAGGCGGCGGGCAAGGGCGGGCCGGAGAACGCCAAGTTCAGGTACCGTGGCGTGCGGCAGCGGAGCTGGGGCAAGTGGGTGGCGGAGAT
3	34	0.0179	SNP	SNP	A->G	A->G	TCGGGAGCAGCGTGAGCAGTGGCGGCCGGAAGGGGAAGGCGGCGGGCAAGGGCGGGCCGGAGAACGCCAAGTTCgGGTACCGTGGCGTGCGGCAGCGGAGCTGGGGCAAGTGGGTGGCGGAGA	GTGAGCAGTGGCGGCCGGAAGGGGAAGGCGGCGGGCAAGGGCGGGCCGGAGAACGCCAAGTTCgGGTACCGTGGCGTGCGGCAGCGGAGCTGGGGCAAGTGGGTGGCGGAGAT
013-ref13ABI46
1	1281	0.6803	WT	WT	-	-	GCCAGGTCCGTCCCTATCTTTATACCTACCACTGCCGCCACCCCATGGAACACAAACCCAACCCAGCAGTGCTTACCGCTACCACTACCGAGGCCGCAAGCAGCAGCGACGTCGGGAGCAGCG	TATACCTACCACTGCCGCCACCCCATGGAACACAAACCCAACCCAGCAGTGCTTACCGCTACCACTACCGAGGCCGCAAGCAGCAGCGACGTCGGGAGCAGCGTGAGCAGTGG
2	364	0.1933	SNP	SNP	A->G,G->A	A->G,G->A	GCCAGGTCCGTCCCTATCTTTATACCTACCACTGCCGCCACCCCATGGAACACAAACCCAACCCAGCAGTGCTTgCCaCTACCACTACCGAGGCCGCAAGCAGCAGCGACGTCGGGAGCAGCG	TATACCTACCACTGCCGCCACCCCATGGAACACAAACCCAACCCAGCAGTGCTTgCCaCTACCACTACCGAGGCCGCAAGCAGCAGCGACGTCGGGAGCAGCGTGAGCAGTGG
3	139	0.0738	1I,SNP	1I,SNP	A->C,G,A->G,G->A	A->C,G,A->G,G->A	gCCAGGTCCGTCCCTATCTTTATACCTACCcGCTGCCGCCACCCCATGGAACACAAACCCAACCCAGCAGTGCTTgCCGCTACCACTACCGAGGCCGCAAGCAGCAGCaACGTCGGGAGCAGC	aTACCTACCcGCTGCCGCCACCCCATGGAACACAAACCCAACCCAGCAGTGCTTgCCGCTACCACTACCGAGGCCGCAAGCAGCAGCaACGTCGGGAGCAGCGTGAGCAGTGG
4	52	0.0276	SNP	SNP	C->T	C->T	GCCAGGTCCGTCCCTATCTTTATACCTACCACTGCCGCCACCCCATGGAACACAAACCCAACCCAGCAGTGCTTACCGCTACCACTACCGAGGCCGCAAGCAGCAGCGACGTtGGGAGCAGCG	TATACCTACCACTGCCGCCACCCCATGGAACACAAACCCAACCCAGCAGTGCTTACCGCTACCACTACCGAGGCCGCAAGCAGCAGCGACGTtGGGAGCAGCGTGAGCAGTGG
5	25	0.0133	1I,SNP	1I,SNP	A->C,G	A->C,G	gCCAGGTCCGTCCCTATCTTTATACCTACCcGCTGCCGCCACCCCATGGAACACAAACCCAACCCAGCAGTGCTTACCGCTACCACTACCGAGGCCGCAAGCAGCAGCGACGTCGGGAGCAGC	aTACCTACCcGCTGCCGCCACCCCATGGAACACAAACCCAACCCAGCAGTGCTTACCGCTACCACTACCGAGGCCGCAAGCAGCAGCGACGTCGGGAGCAGCGTGAGCAGTGG
6	22	0.0117	SNP	SNP	A->G	A->G	GCCAGGTCCGTCCCTATCTTTATACCTACCACTGCCGCCACCCCATGGAACACAAACCCAACCCAGCAGTGCTTACCGCTACCACTACCGAGGCCGCAgGCAGCAGCGACGTCGGGAGCAGCG	TATACCTACCACTGCCGCCACCCCATGGAACACAAACCCAACCCAGCAGTGCTTACCGCTACCACTACCGAGGCCGCAgGCAGCAGCGACGTCGGGAGCAGCGTGAGCAGTGG
014-ref14B21
1	944	0.4935	SNP	WT	A->C,G->A	-	CGACTGAGCCATAACCACTCcCATGAGATTCATCAAAaTCGTTAACCATACTATGCATGTGCAGGTTGCTGTTCTTAGCCCGAACGTGCCGGCGATGTACGAGCTACACTTTGCCGTGCCCAT	TCGTTAACCATACTATGCATGTGCAGGTTGCTGTTCTTAGCCCGAACGTGCCGGCGATGTACGAGCTACACTTTGCCGTGCCCATGGCAGGCGCGATCCTCTGCACCTTGAAC
2	717	0.3748	1I,1D,SNP	1I,1D,SNP	A->C,G->A,T->C,A->C,G->A,C,G	A->C,G->A,C,G	CGACTGAGCCATAACCACTCcCATGAGATTCATCAAAaTCGcTAACCATACTcTGCATaTGCAGGTTGCTGTTCTTAGCCCGAACGTGCCGGCGATGTACGAGCTACACTtCtCCGTGCCCAT	TAACCATACTcTGCATaTGCAGGTTGCTGTTCTTAGCCCGAACGTGCCGGCGATGTACGAGCTACACTtCtCCGTGCCCATGGCAGGCGCGATCCTCTGCACCTTGAAC
3	56	0.0293	1D,1I,1D,SNP	1I,1D,SNP	A,G->A,T->C,A->C,G->A,C,G	A->C,G->A,C,G	CGACTGAGCCATAACCACTcCATGAGATTCATCAAAaTCGcTAACCATACTcTGCATaTGCAGGTTGCTGTTCTTAGCCCGAACGTGCCGGCGATGTACGAGCTACACTtCtCCGTGCCCATG	TAACCATACTcTGCATaTGCAGGTTGCTGTTCTTAGCCCGAACGTGCCGGCGATGTACGAGCTACACTtCtCCGTGCCCATGGCAGGCGCGATCCTCTGCACCTTGAAC
4	54	0.0282	1D,SNP	WT	A,G->A	-	CGACTGAGCCATAACCACTcCATGAGATTCATCAAAaTCGTTAACCATACTATGCATGTGCAGGTTGCTGTTCTTAGCCCGAACGTGCCGGCGATGTACGAGCTACACTTTGCCGTGCCCATG	TCGTTAACCATACTATGCATGTGCAGGTTGCTGTTCTTAGCCCGAACGTGCCGGCGATGTACGAGCTACACTTTGCCGTGCCCATGGCAGGCGCGATCCTCTGCACCTTGAAC
5	52	0.0272	1I,1D,SNP	1I,1D	A->C,G->A,C,G	C,G	CGACTGAGCCATAACCACTCcCATGAGATTCATCAAAaTCGTTAACCATACTATGCATGTGCAGGTTGCTGTTCTTAGCCCGAACGTGCCGGCGATGTACGAGCTACACTtCtCCGTGCCCAT	TCGTTAACCATACTATGCATGTGCAGGTTGCTGTTCTTAGCCCGAACGTGCCGGCGATGTACGAGCTACACTtCtCCGTGCCCATGGCAGGCGCGATCCTCTGCACCTTGAAC
6	35	0.0183	SNP	SNP	A->C,G->A,T->C,A->C,G->A	A->C,G->A	CGACTGAGCCATAACCACTCcCATGAGATTCATCAAAaTCGcTAACCATACTcTGCATaTGCAGGTTGCTGTTCTTAGCCCGAACGTGCCGGCGATGTACGAGCTACACTTTGCCGTGCCCAT	TAACCATACTcTGCATaTGCAGGTTGCTGTTCTTAGCCCGAACGTGCCGGCGATGTACGAGCTACACTTTGCCGTGCCCATGGCAGGCGCGATCCTCTGCACCTTGAAC
7	22	0.0115	SNP	WT	G->A	-	CGACTGAGCCATAACCACTCACATGAGATTCATCAAAaTCGTTAACCATACTATGCATGTGCAGGTTGCTGTTCTTAGCCCGAACGTGCCGGCGATGTACGAGCTACACTTTGCCGTGCCCAT	TCGTTAACCATACTATGCATGTGCAGGTTGCTGTTCTTAGCCCGAACGTGCCGGCGATGTACGAGCTACACTTTGCCGTGCCCATGGCAGGCGCGATCCTCTGCACCTTGAAC
8	17	0.0089	SNP	SNP	A->C,G->A,A->G	A->G	CGACTGAGCCATAACCACTCcCATGAGATTCATCAAAaTCGTTAACCATACTATGCATGTGCgGGTTGCTGTTCTTAGCCCGAACGTGCCGGCGATGTACGAGCTACACTTTGCCGTGCCCAT	TCGTTAACCATACTATGCATGTGCgGGTTGCTGTTCTTAGCCCGAACGTGCCGGCGATGTACGAGCTACACTTTGCCGTGCCCATGGCAGGCGCGATCCTCTGCACCTTGAAC
9	16	0.0084	SNP	WT	A->C,A->G,G->A	-	CGACTGAGCCATAACCACTCcCgTGAGATTCATCAAAaTCGTTAACCATACTATGCATGTGCAGGTTGCTGTTCTTAGCCCGAACGTGCCGGCGATGTACGAGCTACACTTTGCCGTGCCCAT	TCGTTAACCATACTATGCATGTGCAGGTTGCTGTTCTTAGCCCGAACGTGCCGGCGATGTACGAGCTACACTTTGCCGTGCCCATGGCAGGCGCGATCCTCTGCACCTTGAAC
015-ref15TaANT3
1	1323	0.8613	WT	WT	-	-	TTGCAGTTGAGGCCCAGCCACATACAGCCGAAGGAAGAAGAGAACGTCTGTCATCTGCTTAATTCCTCTGTGCCGAGGTAGCTGCCAAAGACTGAGTAAGAGGAGAACGTGGTTAGCTAGGAA	GAGAACGTCTGTCATCTGCTTAATTCCTCTGTGCCGAGGTAGCTGCCAAAGACTGAGTAAGAGGAGAACGTGGTTAGCTAGGAAATGTGCGGCGGGGCTGTTATCGCCGACTTC
2	101	0.0658	WT	1D	-	G	TTGCAGTTGAGGCCCAGCCACATACAGCCGAAGGAAGAAGAGAACGTCTGTCATCTGCTTAATTCCTCTGTGCCGAGGTAGCTGCCAAAGACTGAGTAAGAGGAGAACGTGGTTAGCTAGGAA	AGAGAACGTCTGTCATCTGCTTAATTCCTCTGTGCCGAGGTAGCTGCCAAAGACTGAGTAAGAGGAGAACGTGGTTAGCTAGGAAATGTGCGGcGGGCTGTTATCGCCGACTTC
3	24	0.0156	6I,2I,SNP	6I,2I	C->A,G->A,G->A,CCAATT,CT	TTCCAA,CT	TTGCAGTTGAGGCCCAGCCACATAaAaCCaAAGGAAGAAGAGAACGTCTGTCATCTGCTTAATTCCTCTGTGCCGAGGTAGCTgCCAATTCCAAAGaCTCTGAGTAAGAGGAGAACGTGGTTA	CTGTCATCTGCTTAATTCCTCTGTGCCGAGGTAGCTGCCAaTTCCAAAGACtCTGAGTAAGAGGAGAACGTGGTTAGCTAGGAAATGTGCGGCGGGGCTGTTATCGCCGACTTC
4	24	0.0156	SNP	SNP	G->T	G->T	TTGCAGTTGAGGCCCAGCCACATACAGCCGAAGGAAGAAGAGAACtTCTGTCATCTGCTTAATTCCTCTGTGCCGAGGTAGCTGCCAAAGACTGAGTAAGAGGAGAACGTGGTTAGCTAGGAA	GAGAACtTCTGTCATCTGCTTAATTCCTCTGTGCCGAGGTAGCTGCCAAAGACTGAGTAAGAGGAGAACGTGGTTAGCTAGGAAATGTGCGGCGGGGCTGTTATCGCCGACTTC
5	24	0.0156	SNP	WT	A->G	-	TTGCAGTTGAGGCCCAGCCACgTACAGCCGAAGGAAGAAGAGAACGTCTGTCATCTGCTTAATTCCTCTGTGCCGAGGTAGCTGCCAAAGACTGAGTAAGAGGAGAACGTGGTTAGCTAGGAA	GAGAACGTCTGTCATCTGCTTAATTCCTCTGTGCCGAGGTAGCTGCCAAAGACTGAGTAAGAGGAGAACGTGGTTAGCTAGGAAATGTGCGGCGGGGCTGTTATCGCCGACTTC
6	22	0.0143	WT	SNP	-	G->A	TTGCAGTTGAGGCCCAGCCACATACAGCCGAAGGAAGAAGAGAACGTCTGTCATCTGCTTAATTCCTCTGTGCCGAGGTAGCTGCCAAAGACTGAGTAAGAGGAGAACGTGGTTAGCTAGGAA	GAGAACGTCTGTCATCTGCTTAATTCCTCTGTGCCGAGGTAGCTGCCAAAGACTGAGTAAGAGGAGAACGTGGTTAGCTAGGAAATGTGCGGCaGGGCTGTTATCGCCGACTTC
7	18	0.0117	WT	SNP	-	A->G	TTGCAGTTGAGGCCCAGCCACATACAGCCGAAGGAAGAAGAGAACGTCTGTCATCTGCTTAATTCCTCTGTGCCGAGGTAGCTGCCAAAGACTGAGTAAGAGGAGAACGTGGTTAGCTAGG	GAGAACGTCTGTCATCTGCTTAATTCCTCTGTGCCGAGGTAGCTGCCAAAGACTGAGTAAGAGGAGAACGTGGTTAGCTAGGgAATGTGCGGCGGGGCTGTTATCGCCGACTTC
016-ref16TaANT104A
1	1160	0.608	WT	WT	-	-	GGACCCAGGTTGTGTTGTGTGTGTGTGATCGGTGGGTGATGATGTCGCCGCCGACGAACGGCTCCGCCTCGCTTCCCGTGACGGACCTGTCCGACGCGGTACTCTTCCCCTTCGACGGCTTCT	GATCGGTGGGTGATGATGTCGCCGCCGACGAACGGCTCCGCCTCGCTTCCCGTGACGGACCTGTCCGACGCGGTACTCTTCCCCTTCGACGGCTTCTCCGCCGACGACTTCTTC
2	266	0.1394	4I,17I,SNP	SNP	TGTG,T->A,GCGAGGAGAGCGAGACG,G->T,A->G	G->T,A->G,A->G	GGACCCAGGTTGTGTTGTGTGTGTGTgTGTGATCGGTGGGTGAagGCGAGGAGAGCGAGACGATGTCGCCGCCGACGAACGGCTCCGCCTCGCTTCCCtTGACGGgCCTGTCCGACGCGGT	GATGTCGCCGCCGACGAACGGCTCCGCCTCGCTTCCCtTGACGGgCCTGTCCGACGCGGTgCTCTTCCCCTTCGACGGCTTCTCCGCCGACGACTTCTTC
3	230	0.1205	6I,17I,SNP	SNP	TGTGTG,T->A,GCGAGGAGAGCGAGACG,G->T,A->G	G->T,A->G,A->G	GGACCCAGGTTGTGTTGTGTGTGTGTgTGTGTGATCGGTGGGTGAagGCGAGGAGAGCGAGACGATGTCGCCGCCGACGAACGGCTCCGCCTCGCTTCCCtTGACGGgCCTGTCCGACGCGGT	GATGTCGCCGCCGACGAACGGCTCCGCCTCGCTTCCCtTGACGGgCCTGTCCGACGCGGTgCTCTTCCCCTTCGACGGCTTCTCCGCCGACGACTTCTTC
4	87	0.0456	2D	WT	TG	-	GGACCCAGGTTGTGTTGTgTGTGTGATCGGTGGGTGATGATGTCGCCGCCGACGAACGGCTCCGCCTCGCTTCCCGTGACGGACCTGTCCGACGCGGTACTCTTCCCCTTCGACGGCTTCTCC	GATCGGTGGGTGATGATGTCGCCGCCGACGAACGGCTCCGCCTCGCTTCCCGTGACGGACCTGTCCGACGCGGTACTCTTCCCCTTCGACGGCTTCTCCGCCGACGACTTCTTC
5	77	0.0404	2I,17I,SNP	SNP	TG,T->A,GCGAGGAGAGCGAGACG,G->T,A->G	G->T,A->G,A->G	GGACCCAGGTTGTGTTGTGTGTGTGTgTGATCGGTGGGTGAagGCGAGGAGAGCGAGACGATGTCGCCGCCGACGAACGGCTCCGCCTCGCTTCCCtTGACGGgCCTGTCCGACGCGGT	GATGTCGCCGCCGACGAACGGCTCCGCCTCGCTTCCCtTGACGGgCCTGTCCGACGCGGTgCTCTTCCCCTTCGACGGCTTCTCCGCCGACGACTTCTTC
6	31	0.0162	SNP	SNP	G->T,A->G,A->G	G->T,A->G,A->G	GGACCCAGGTTGTGTTGTGTGTGTGTGATCGGTGGGTGATGATGTCGCCGCCGACGAACGGCTCCGCCTCGCTTCCCtTGACGGgCCTGTCCGACGCGGTgCTCTTCCCCTTCGACGGCTTCT	GATCGGTGGGTGATGATGTCGCCGCCGACGAACGGCTCCGCCTCGCTTCCCtTGACGGgCCTGTCCGACGCGGTgCTCTTCCCCTTCGACGGCTTCTCCGCCGACGACTTCTTC
7	24	0.0126	WT	SNP	-	A->G	GGACCCAGGTTGTGTTGTGTGTGTGTGATCGGTGGGTGATGATGTCGCCGCCGACGAACGGCTCCGCCTCGCTTCCCGTGACGGACCTGTCCGACGCGGTACTCTTCCCCTTCGACGGCTTCT	GATCGGTGGGTGATGATGTCGCCGCCGACGAACGGCTCCGCCTCGCTTCCCGTGACGGACCTGTCCGACGCGGTACTCTTCCCCTTCGACGGCTTCTCCGCCGgCGACTTCTTC
8	17	0.0089	SNP	SNP	A->G	A->G	GGACCCAGGTTGTGTTGTGTGTGTGTGATCGGTGGGTGATGATGTCGCCGCCGACGAACGGCTCCGCCTCGCTTCCCGTGACGGACCTGTCCGACGCGGTgCTCTTCCCCTTCGACGGCTTCT	GATCGGTGGGTGATGATGTCGCCGCCGACGAACGGCTCCGCCTCGCTTCCCGTGACGGACCTGTCCGACGCGGTgCTCTTCCCCTTCGACGGCTTCTCCGCCGACGACTTCTTC
9	16	0.0084	4I,17I,SNP	WT	TGTG,T->A,GCGAGGAGAGCGAGACG	-	GGACCCAGGTTGTGTTGTGTGTGTGTgTGTGATCGGTGGGTGAagGCGAGGAGAGCGAGACGATGTCGCCGCCGACGAACGGCTCCGCCTCGCTTCCCGTGACGGACCTGTCCGACGCGGTAC	GATGTCGCCGCCGACGAACGGCTCCGCCTCGCTTCCCGTGACGGACCTGTCCGACGCGGTACTCTTCCCCTTCGACGGCTTCTCCGCCGACGACTTCTTC
017-ref17TaANT114A
1	940	0.4835	14I,SNP	14I,SNP	T->C,GGTGCCGCAGTAGC,C->G	GGTGCCGCAGTAGC,C->G,G->T	CCCGTCTTCCTCGTAGTTCACTTCTCTTTTACCACcACTGCCTCCATCTCCATGTCGTCGCTCGGACAAGGGTAGtGGTGCCGCAGTAGCAGTAGAGCTCAGCTCAGAGTGAAAGCgAAGCAAG	TCGTCGCTCGGACAAGGGTAGtGGTGCCGCAGTAGCAGTAGAGCTCAGCTCAGAGTGAAAGCgAAGCAAGAAGCGTTTTCGTCTGTGTTTGtTTGTTGATGAGAACGATGGCC
2	766	0.394	WT	WT	-	-	CCCGTCTTCCTCGTAGTTCACTTCTCTTTTACCACTACTGCCTCCATCTCCATGTCGTCGCTCGGACAAGGGTAGTAGTAGAGCTCAGCTCAGAGTGAAAGCCAAGCAAGAAGCGTTTTCGTCT	CCTCCATCTCCATGTCGTCGCTCGGACAAGGGTAGTAGTAGAGCTCAGCTCAGAGTGAAAGCCAAGCAAGAAGCGTTTTCGTCTGTGTTTGGTTGTTGATGAGAACGATGGCC
3	80	0.0412	SNP	WT	T->C	-	CCCGTCTTCCTCGTAGTTCACTTCTCTTTTACCACcACTGCCTCCATCTCCATGTCGTCGCTCGGACAAGGGTAGTAGTAGAGCTCAGCTCAGAGTGAAAGCCAAGCAAGAAGCGTTTTCGTCT	CCTCCATCTCCATGTCGTCGCTCGGACAAGGGTAGTAGTAGAGCTCAGCTCAGAGTGAAAGCCAAGCAAGAAGCGTTTTCGTCTGTGTTTGGTTGTTGATGAGAACGATGGCC
4	50	0.0257	14I,SNP	14I,SNP	T->C,T->C,GGTGCCGCAGTAGC,C->G	GGTGCCGCAGTAGC,C->G,G->T	CCCGTCTTCCTCGTAGTTCACTTCTCTcTTACCACcACTGCCTCCATCTCCATGTCGTCGCTCGGACAAGGGTAGtGGTGCCGCAGTAGCAGTAGAGCTCAGCTCAGAGTGAAAGCgAAGCAAG	GTCGTCGCTCGGACAAGGGTAGtGGTGCCGCAGTAGCAGTAGAGCTCAGCTCAGAGTGAAAGCgAAGCAAGAAGCGTTTTCGTCTGTGTTTGtTTGTTGATGAGAACGATGGCC
5	42	0.0216	14I,SNP	14I,SNP	GGTGCCGCAGTAGC,C->G	GGTGCCGCAGTAGC,C->G,G->T	CCCGTCTTCCTCGTAGTTCACTTCTCTTTTACCACTACTGCCTCCATCTCCATGTCGTCGCTCGGACAAGGGTAGtGGTGCCGCAGTAGCAGTAGAGCTCAGCTCAGAGTGAAAGCgAAGCAAG	TCGTCGCTCGGACAAGGGTAGtGGTGCCGCAGTAGCAGTAGAGCTCAGCTCAGAGTGAAAGCgAAGCAAGAAGCGTTTTCGTCTGTGTTTGtTTGTTGATGAGAACGATGGCC
6	35	0.018	SNP	SNP	C->G	C->G,G->T	CCCGTCTTCCTCGTAGTTCACTTCTCTTTTACCACTACTGCCTCCATCTCCATGTCGTCGCTCGGACAAGGGTAGTAGTAGAGCTCAGCTCAGAGTGAAAGCgAAGCAAGAAGCGTTTTCGTCT	CCTCCATCTCCATGTCGTCGCTCGGACAAGGGTAGTAGTAGAGCTCAGCTCAGAGTGAAAGCgAAGCAAGAAGCGTTTTCGTCTGTGTTTGtTTGTTGATGAGAACGATGGCC
7	31	0.0159	14I,SNP	14I	T->C,GGTGCCGCAGTAGC	GGTGCCGCAGTAGC	CCCGTCTTCCTCGTAGTTCACTTCTCTTTTACCACcACTGCCTCCATCTCCATGTCGTCGCTCGGACAAGGGTAGtGGTGCCGCAGTAGCAGTAGAGCTCAGCTCAGAGTGAAAGCCAAGCAAG	TCGTCGCTCGGACAAGGGTAGtGGTGCCGCAGTAGCAGTAGAGCTCAGCTCAGAGTGAAAGCCAAGCAAGAAGCGTTTTCGTCTGTGTTTGGTTGTTGATGAGAACGATGGCC
018-ref18TabHLH76A
1	1707	0.8808	WT	WT	-	-	AGAGCAGGTTTCGCTTAGCGATTGATGATTTTGCTGTGCCCTTCTTCTTTTAGCAATGGACACAATTGTGTTCTGGGAATGCTATGCAGGGCTCCAGGGCTTCTTGCCCGGTATGTACCATGT	GCCCTTCTTCTTTTAGCAATGGACACAATTGTGTTCTGGGAATGCTATGCAGGGCTCCAGGGCTTCTTGCCCGGTATGTACCATGTAGATTTGGAGTGATGTGACCTTCCTGG
2	62	0.032	WT	SNP	-	G->A	AGAGCAGGTTTCGCTTAGCGATTGATGATTTTGCTGTGCCCTTCTTCTTTTAGCAATGGACACAATTGTGTTCTGGGAATGCTATGCAGGGCTCCAGGGCTTCTTGCCCGGTATGTACCATGT	GCCCTTCTTCTTTTAGCAATGGACACAATTGTGTTCTGGGAATGCTATGCAGGGCTCCAGGGCTTCTTGCCCGGTATGTACCATGTAGATTTaGAGTGATGTGACCTTCCTGG
3	54	0.0279	WT	SNP	-	A->G	AGAGCAGGTTTCGCTTAGCGATTGATGATTTTGCTGTGCCCTTCTTCTTTTAGCAATGGACACAATTGTGTTCTGGGAATGCTATGCAGGGCTCCAGGGCTTCTTGCCCGGTATGTACCATGT	GCCCTTCTTCTTTTAGCAATGGACACAATTGTGTTCTGGGAATGCTATGCAGGGCTCCAGGGCTTCTTGCCCGGTATGTACCATGTgGATTTGGAGTGATGTGACCTTCCTGG
4	35	0.0181	SNP	WT	T->C	-	AGAGCAGGTTTCGCTTAGCGATTGATGATTTcGCTGTGCCCTTCTTCTTTTAGCAATGGACACAATTGTGTTCTGGGAATGCTATGCAGGGCTCCAGGGCTTCTTGCCCGGTATGTACCATGT	GCCCTTCTTCTTTTAGCAATGGACACAATTGTGTTCTGGGAATGCTATGCAGGGCTCCAGGGCTTCTTGCCCGGTATGTACCATGTAGATTTGGAGTGATGTGACCTTCCTGG
5	26	0.0134	SNP	1D	T->C	T	AGAGCAGGTTTCGCTTAGCGATTGATGATTTTGCTGTGCCCcTCTTCTTTTAGCAATGGACACAATTGTGTTCTGGGAATGCTATGCAGGGCTCCAGGGCTTCTTGCCCGGTATGTACCATGT	CCCtCTTCTTTTAGCAATGGACACAATTGTGTTCTGGGAATGCTATGCAGGGCTCCAGGGCTTCTTGCCCGGTATGTACCATGTAGATTTGGAGTGATGTGACCTTCCTGG
6	21	0.0108	SNP	WT	C->T	-	AGAGCAGGTTTCGCTTAGCGATTGATGATTTTGCTGTGCtCTTCTTCTTTTAGCAATGGACACAATTGTGTTCTGGGAATGCTATGCAGGGCTCCAGGGCTTCTTGCCCGGTATGTACCATGT	CTTCTTCTTTTAGCAATGGACACAATTGTGTTCTGGGAATGCTATGCAGGGCTCCAGGGCTTCTTGCCCGGTATGTACCATGTAGATTTGGAGTGATGTGACCTTCCTGG
7	18	0.0093	SNP	SNP	T->C	T->C	AGAGCAGGTTTCGCTTAGCGATTGATGATTTTGCTGTGCCCTTCcTCTTTTAGCAATGGACACAATTGTGTTCTGGGAATGCTATGCAGGGCTCCAGGGCTTCTTGCCCGGTATGTACCATGT	GCCCTTCcTCTTTTAGCAATGGACACAATTGTGTTCTGGGAATGCTATGCAGGGCTCCAGGGCTTCTTGCCCGGTATGTACCATGTAGATTTGGAGTGATGTGACCTTCCTGG
8	15	0.0077	SNP	SNP	A->G	A->G	AGAGCAGGTTTCGCTTAGCGATTGATGATTTTGCTGTGCCCTTCTTCTTTTAGCAATGGACgCAATTGTGTTCTGGGAATGCTATGCAGGGCTCCAGGGCTTCTTGCCCGGTATGTACCATGT	GCCCTTCTTCTTTTAGCAATGGACgCAATTGTGTTCTGGGAATGCTATGCAGGGCTCCAGGGCTTCTTGCCCGGTATGTACCATGTAGATTTGGAGTGATGTGACCTTCCTGG
019-ref19TaSnRK262A
1	612	0.3515	WT	WT	-	-	AAGGATCCCCCAATCTTCGCCTCTGCCTCCGGCCCGATCAATCTCTCAGCAGCGGCTGCCGCGCGGCTCGGCCCGGGATCCATGGAGAGGTACGAGCTGCTCAAGGACATCGGCGCCGGCAAC	CTCAGCAGCGGCTGCCGCGCGGCTCGGCCCGGGATCCATGGAGAGGTACGAGCTGCTCAAGGACATCGGCGCCGGCAACTTCGGCGTCGCCCGGCTGATGCGGAACAAGGAGACCA
2	506	0.2906	SNP	SNP	T->G	C->G	AAGGATCCCCCAATCTTCGCCTCTGCCTCCGGCCCGATCAAgCTCTCAGCAGCGGCTGCCGCGCGGCTCGGCCCGGGATCCATGGAGAGGTACGAGCTGCTCAAGGACATCGGCGCCGGCAAC	CTCAGCAGCGGCTGCCGCGCGGCTCGGCCCGGGATCCATGGAGAGGTACGAGCTGCTCAAGGACATCGGCGCCGGCAACTTCGGCGTCGCgCGGCTGATGCGGAACAAGGAGACCA
3	490	0.2814	SNP	SNP	T->G,C->T,A->T,C->T,G->A	C->T,G->A,C->G	AAGGATCCCCCAATCTTCGCCTCTGCCTCCGGCCCGATCAAgCTtTCtGCAGCGGtTGCCGCGCGaCTCGGCCCGGGATCCATGGAGAGGTACGAGCTGCTCAAGGACATCGGCGCCGGCAAC	GCAGCGGtTGCCGCGCGaCTCGGCCCGGGATCCATGGAGAGGTACGAGCTGCTCAAGGACATCGGCGCCGGCAACTTCGGCGTCGCgCGGCTGATGCGGAACAAGGAGACCA
4	48	0.0276	WT	SNP	-	C->G	AAGGATCCCCCAATCTTCGCCTCTGCCTCCGGCCCGATCAATCTCTCAGCAGCGGCTGCCGCGCGGCTCGGCCCGGGATCCATGGAGAGGTACGAGCTGCTCAAGGACATCGGCGCCGGCAAC	CTCAGCAGCGGCTGCCGCGCGGCTCGGCCCGGGATCCATGGAGAGGTACGAGCTGCTCAAGGACATCGGCGCCGGCAACTTCGGCGTCGCgCGGCTGATGCGGAACAAGGAGACCA
5	41	0.0235	SNP	WT	T->G	-	AAGGATCCCCCAATCTTCGCCTCTGCCTCCGGCCCGATCAAgCTCTCAGCAGCGGCTGCCGCGCGGCTCGGCCCGGGATCCATGGAGAGGTACGAGCTGCTCAAGGACATCGGCGCCGGCAAC	CTCAGCAGCGGCTGCCGCGCGGCTCGGCCCGGGATCCATGGAGAGGTACGAGCTGCTCAAGGACATCGGCGCCGGCAACTTCGGCGTCGCCCGGCTGATGCGGAACAAGGAGACCA
6	29	0.0167	SNP	SNP	T->G,C->T,A->T,C->T,G->A	C->T,G->A	AAGGATCCCCCAATCTTCGCCTCTGCCTCCGGCCCGATCAAgCTtTCtGCAGCGGtTGCCGCGCGaCTCGGCCCGGGATCCATGGAGAGGTACGAGCTGCTCAAGGACATCGGCGCCGGCAAC	GCAGCGGtTGCCGCGCGaCTCGGCCCGGGATCCATGGAGAGGTACGAGCTGCTCAAGGACATCGGCGCCGGCAACTTCGGCGTCGCCCGGCTGATGCGGAACAAGGAGACCA
7	15	0.0086	SNP	SNP	T->G,C->T,A->T,C->T,G->A,T->C	C->T,G->A,T->C,C->G	AAGGATCCCCCAATCTTCGCCTCTGCCTCCGGCCCGATCAAgCTtTCtGCAGCGGtTGCCGCGCGaCTCGGCCCGGGATCCATGGAGAGGTACGAGCTGCcCAAGGACATCGGCGCCGGCAAC	GCAGCGGtTGCCGCGCGaCTCGGCCCGGGATCCATGGAGAGGTACGAGCTGCcCAAGGACATCGGCGCCGGCAACTTCGGCGTCGCgCGGCTGATGCGGAACAAGGAGACCA
