# Supplementary material for: An Optimized Editing Approach for Wheat Genes by Improving sgRNA Design and Transformation Strategies
Source: Int J Mol Sci. 2025 Apr 17;26(8):3796. doi: 10.3390/ijms26083796 (PMC12028029; doi:10.3390/ijms26083796)
Supplement: Supplementary file 1 [file ijms-26-03796-s001.zip › Hi-TOM Supplementary Data/SY5739-USR-11247-result/all-SY5739-USR-11247-report.xlsx]

## Sheet: all-SY5739-USR-11247-report
Sample Name	Raw Read Count	Aligned Read Count	Matched Reads at Both Ends	Chargeable	Note 1	Note 2	Note 3	Note 4
1	>1000	>1000	>1000	Yes	Normal	Normal	The reference sequence is reverse-complemented. Please click the link to resubmit the reference sequence for analysis!	Normal
2	>1000	>1000	>1000	Yes	Normal	Normal	The reference sequence is reverse-complemented. Please click the link to resubmit the reference sequence for analysis!	Normal
3	>1000	>1000	>1000	Yes	Normal	Normal	The reference sequence is reverse-complemented. Please click the link to resubmit the reference sequence for analysis!	Normal
4	>1000	>1000	>1000	Yes	Normal	The sequencing data does not align with the reference sequence. Please download the raw data for verification!
5	>1000	>1000	>1000	Yes	Normal	Normal	The reference sequence is reverse-complemented. Please click the link to resubmit the reference sequence for analysis!	Normal
6	>1000	>1000	>1000	Yes	Normal	Normal	The reference sequence is reverse-complemented. Please click the link to resubmit the reference sequence for analysis!	Normal
7	>1000	>1000	>1000	Yes	Normal	Normal	Normal	Normal
8	>1000	>1000	>1000	Yes	Normal	Normal	The reference sequence is reverse-complemented. Please click the link to resubmit the reference sequence for analysis!	Normal
9	>1000	>1000	>1000	Yes	Normal	Normal	Normal	Normal
10	>1000	>1000	>1000	Yes	Normal	Normal	Normal	Normal
11	>1000	>1000	>1000	Yes	Normal	Normal	The reference sequence is reverse-complemented. Please click the link to resubmit the reference sequence for analysis!	Normal
12	>1000	>1000	>1000	Yes	Normal	Normal	Normal	Normal
13	>1000	>1000	>1000	Yes	Normal	Normal	Normal	Normal
14	>1000	>1000	>1000	Yes	Normal	The sequencing data does not align with the reference sequence. Please download the raw data for verification!
15	>1000	>1000	>1000	Yes	Normal	The sequencing data does not align with the reference sequence. Please download the raw data for verification!
16	>1000	>1000	>1000	Yes	Normal	Normal	Normal	Normal
17	>1000	>1000	>1000	Yes	Normal	Normal	The reference sequence is reverse-complemented. Please click the link to resubmit the reference sequence for analysis!	Normal
18	>1000	>1000	>1000	Yes	Normal	Normal	The reference sequence is reverse-complemented. Please click the link to resubmit the reference sequence for analysis!	Normal
19	>1000	>1000	>1000	Yes	Normal	The sequencing data does not align with the reference sequence. Please download the raw data for verification!
Note: If all the above indicators are normal, the reason for the low number of supported reads is that a higher proportion of reads were filtered out.
