# Supplementary material for: An Optimized Editing Approach for Wheat Genes by Improving sgRNA Design and Transformation Strategies
Source: Int J Mol Sci. 2025 Apr 17;26(8):3796. doi: 10.3390/ijms26083796 (PMC12028029; doi:10.3390/ijms26083796)
Supplement: Supplementary file 1 [file ijms-26-03796-s001.zip › Hi-TOM Supplementary Data/SY6629-USR-13214-result/all-SY6629-USR-13214-Hi-TOM-sequencing-result.xlsx]

## Sheet: all-SY6629-USR-13214-Hi-TOM-seq
Sort	Reads number	Ratio	Left variation type	Right variation type	Left variation	Right variation	Left reads seq	Right reads seq
001-ref1
1	894	0.6617	SNP	SNP	G->A,T->C	G->A,T->C,A->G,A->G,G->A,T->C	GAGTGAGTACGGTGTGCGACGGGCTGCTAAACCAAGAAGAGTTCTCGAGACTGGCCaCCGCcGGCACCCATGAAGAGGACGATGCCGACGTCAAGCGAAGGTGCCTGAGGGAGGCATTCGGGATGTACGCGTCGTCGTCT	GAGACTGGCCaCCGCcGGCACCCATGAAGAGGACgATGCCGACgTCAAGCGAAGGTGCCTGAGGGAGGCaTTCGGGATGTACGCGTCGTCGTCTGCGGAAGACAcGATTAC
2	359	0.2657	Large_Indel	Large_Indel	----	----	GAGTGAGTACGGTGTGCGACGGGCTGCTAAACCAAGA	GCTTATACTGGAGTGAGTACGGTGTGCGACGGGCTGCTAAACCAAGA
3	54	0.04	WT	SNP	-	A->G,A->G,G->A,T->C	GAGTGAGTACGGTGTGCGACGGGCTGCTAAACCAAGAAGAGTTCTCGAGACTGGCCGCCGCTGGCACCCATGAAGAGGACGATGCCGACGTCAAGCGAAGGTGCCTGAGGGAGGCATTCGGGATGTACGCGTCGTCGTCT	GAGACTGGCCGCCGCTGGCACCCATGAAGAGGACgATGCCGACgTCAAGCGAAGGTGCCTGAGGGAGGCaTTCGGGATGTACGCGTCGTCGTCTGCGGAAGACAcGATTAC
4	44	0.0326	SNP	SNP	G->A,T->C	G->A,T->C,A->G,A->G,G->A,T->C,T->C	GAGTGAGTACGGTGTGCGACGGGCTGCTAAACCAAGAAGAGTTCTCGAGACTGGCCaCCGCcGGCACCCATGAAGAGGACGATGCCGACGTCAAGCGAAGGTGCCTGAGGGAGGCATTCGGGATGTACGCGTCGTCG	GAGACTGGCCaCCGCcGGCACCCATGAAGAGGACgATGCCGACgTCAAGCGAAGGTGCCTGAGGGAGGCaTTCGGGATGTACGCGTCGTCGcCTGCGGAAGACAcGATTAC
001-ref3
1	15	1	2D,1D,SNP	2D,1D,SNP	T->C,AA,A->C,A	T->C,AA,A->C,A	gAGTGAGcACGGTGTGCATCTAGAATCATGGACTTGGCtTcTTGTGTTCATTGACGCTCCTCCATCCAGCATCCAACTCACTACACAGAGATCGGAAGAGCACACGTCTGAACTCCAGTCACAAGGAGTAATCT	cTGGAGTGAGcACGGTGTGCATCTAGAATCATGGACTTGGCtTcTTGTGTTCATTGACGCTCCTCCATCCAGCATCCAACTCACTACACAG
002-ref2
1	16	1	1I,SNP	1I,SNP	A->G,A->G,T->C,A->C,T	A->G,A->G,T->C,A->C,T	GAGTGAGTACGGTGTGCATCGGCATCCCCGACATCAACAACAAGGGGAAAGGCATGgCCTTCTTCCTCGCCGGCTACCCgTCGGTcCTGCcGTACGATTCCTACGGcTTCCATCCAGCATCCAACTCACTACACAGAGAT	CATGGAGTGAGTACGGTGTGCATCGGCATCCCCGACATCAACAACAAGGGGAAAGGCATGgCCTTCTTCCTCGCCGGCTACCCgTCGGTcCTGCcGTACGATTCCTACGGcTTCCATCCAGCATCCAACTCACTACACAG
003-ref3
1	37	1	WT	WT	-	-	GAGTGAGTACGGTGTGCATCTAGAATCATGGACTTGGCTAATAATTGTGTTCATTGACGCTCCTCCATCCAGCATCCAACTCACTACACAGAGATCGGAAGAGCACACGTCTGAACTCCAGTCACAAGGAGTAATCTAGT	GCTTGTGCTGGAGTGAGTACGGTGTGCATCTAGAATCATGGACTTGGCTAATAATTGTGTTCATTGACGCTCCTCCATCCAGCATCCAACTCACTACACAG
004-ref4
1	1058	0.2842	SNP	SNP	C->T	C->T	GAGTGAGTACGGTGTGCGAGTTCTCGAGACTGGCCGCCGCTGGCACCCATGAAGAGGACAATGCCGACATCAAGCGAAGGTGCCTGAGGGAGGtGTTCGGGATGTACGCGTCGTCGTCTGCGGAAGACATGATTACGCCA	GCTGGCACCCATGAAGAGGACAATGCCGACATCAAGCGAAGGTGCCTGAGGGAGGtGTTCGGGATGTACGCGTCGTCGTCTGCGGAAGACATGATTACGCCA
2	964	0.2589	3D,3I,SNP	Large_Indel	CTG,A->G,GGA,A->G,A->G,C->G,C->A	----	GAGTGAGTACGGTGTGCGAGTTCTCGAGACTGGCCGCCgGCgCCCATGAAGAGGaGGACgATGCCGACgTgAAGaGAAGGTGCCTGAGGGAGGCGTTCGGGATGTACGCG	CCCATGAAGAGGAGGACGATGCCGACGTGAAGAGAAGGTGCCTGAGGGAGGCGTTCGGGATGTACGCG
3	456	0.1225	3D,6D,SNP	6D,SNP	C->G,GCA,AATGCC,A->G,C->G,A->G,G->A,G->C,T->C,G->A	AATGCC,A->G,C->G,A->G,G->A,G->C,T->C,G->A	gAGTGAGTACGGTGTGCGAGTTCTCGAGACTGGCCGCCGgTgCCCATGAAGAGGAcGACgTgAgGCGAAGaTGCCTGAGGGAGGCGTTCGGGATGTACGCGTCGTCcTCcaCGGAAGACA	cCCATGAAGAGGAcGACgTgAgGCGAAGaTGCCTGAGGGAGGCGTTCGGGATGTACGCGTCGTCcTCcaCGGAAGACA
4	429	0.1152	Large_Indel	Large_Indel	----	----	GAGTGAGTACGGTGTGCGAGTTCTCGAGACTGGCCG	GCTTACTACGGAGTGAGTACGGTGTGCGAGTTCTCGAGACTGGCCG
5	287	0.0771	3D,6D,SNP	6D,SNP	C->G,GCA,AATGCC,A->G,C->G,A->G,C->G,G->A,T->C,G->A	AATGCC,A->G,C->G,A->G,C->G,G->A,T->C,G->A	gAGTGAGTACGGTGTGCGAGTTCTCGAGACTGGCCGCCGgTgCCCATGAAGAGGAcGACgTgAgGCGAAGGTGCCTGAGGGAGGCGTTCGGGATGTACGgGTCGTCaTCcaCGGAAGACA	cCCATGAAGAGGAcGACgTgAgGCGAAGGTGCCTGAGGGAGGCGTTCGGGATGTACGgGTCGTCaTCcaCGGAAGACA
6	135	0.0363	SNP	SNP	T->C,A->G,A->G,G->A,T->C	A->G,A->G,G->A,T->C	GAGTGAGTACGGTGTGCGAGTTCTCGAGACTGGCCGCCGCcGGCACCCATGAAGAGGACgATGCCGACgTCAAGCGAAGGTGCCTGAGGGAGGCaTTCGGGATGTACGCGTCGTCGTCTGCGGAAGACAcGATTACGCCA	GGCACCCATGAAGAGGACgATGCCGACgTCAAGCGAAGGTGCCTGAGGGAGGCaTTCGGGATGTACGCGTCGTCGTCTGCGGAAGACAcGATTACGCCA
7	65	0.0175	SNP	SNP	C->T,C->T	C->T	GAGTGAGTACGGTGTGCGAGTTCTCGAGACTGGCCGtCGCTGGCACCCATGAAGAGGACAATGCCGACATCAAGCGAAGGTGCCTGAGGGAGGtGTTCGGGATGTACGCGTCGTCGTCTGCGGAAGACATGATTACGCCA	GCTGGCACCCATGAAGAGGACAATGCCGACATCAAGCGAAGGTGCCTGAGGGAGGtGTTCGGGATGTACGCGTCGTCGTCTGCGGAAGACATGATTACGCCA
8	61	0.0164	3D,3I,SNP	Large_Indel	C->T,CTG,A->G,GGA,A->G,A->G,C->G,C->A	----	GAGTGAGTACGGTGTGCGAGTTCTCGAGACTGGCCGtCgGCgCCCATGAAGAGGaGGACgATGCCGACgTgAAGaGAAGGTGCCTGAGGGAGGCGTTCGGGATGTACGCG	CCCATGAAGAGGAGGACGATGCCGACGTGAAGAGAAGGTGCCTGAGGGAGGCGTTCGGGATGTACGCG
9	51	0.0137	SNP	SNP	G->A,T->C,A->G,A->G,A->G,G->A,T->C,C->T,T->C	A->G,A->G,A->G,G->A,T->C,C->T,T->C	GAGTGAGTACGGTGTGCGAGTTCTCGAGACTGGCCGCCaCcGGCACCCATGAAGAGGACgATGCCGgCgTCAAGCGAAGGTGCCTGAGGGAGGCGTTCGGGATGTACaCGTCGTCGTCcGtGGAAGACAcGATTACGCCA	GGCACCCATGAAGAGGACgATGCCGgCgTCAAGCGAAGGTGCCTGAGGGAGGCGTTCGGGATGTACaCGTCGTCGTCcGtGGAAGACAcGATTACGCCA
10	47	0.0126	1I,2I,SNP	large_V	G->A,T->C,G,C->G,TG,A->G,C->G,C->A	,large_V	gAGTGAGTACGGTGTGCGAGTTCTCGAGACTGGCCGCCaCcGGCACCCATGAAGAGGaGgaTGATGCCGACgTgAAGaGAAGGTGCCTGAGGGAGGCGTTCGGGATGTACGCG	GGCACCCATGAAGAGGAGGATGATGCCGACGTGAAGAGAAGGTGCCTGAGGGAGGCGTTCGGGATGTACGCG
11	46	0.0124	3D,6D,SNP	Large_Indel	C->G,GCA,T->C,AATGCC,A->G,C->G,A->G,G->A,G->C,T->C,G->A	----	gAGTGAGTACGGTGTGCGAGTTCTCGAGACTGGCCGCCGgTgCCCAcGAAGAGGAcGACgTgAgGCGAAGaTGCCTGAGGGAGGCGTTCGGGATGTACGCGTCGTCcTCcaCGGAAGACA	GCGAAGATGCCTGAGGGAGGCGTTCGGGATGTACGCGTCGTCCTCCACGGAAGACA
12	43	0.0115	SNP	SNP	G->A,C->T	G->A,C->T	GAGTGAGTACGGTGTGCGAGTTCTCGAGACTGGCCGCCGCTGGCACCCATGAAGAGGACAATGCCGACATCAAGCGAAGGTGCCTGAGGGAaGtGTTCGGGATGTACGCGTCGTCGTCTGCGGAAGACATGATTACGCCA	GCTGGCACCCATGAAGAGGACAATGCCGACATCAAGCGAAGGTGCCTGAGGGAaGtGTTCGGGATGTACGCGTCGTCGTCTGCGGAAGACATGATTACGCCA
13	42	0.0113	3D,6D,SNP	6D,SNP	C->T,C->G,GCA,AATGCC,A->G,C->G,A->G,G->A,G->C,T->C,G->A	AATGCC,A->G,C->G,A->G,G->A,G->C,T->C,G->A	gAGTGAGTACGGTGTGCGAGTTCTCGAGACTGGCCGtCGgTgCCCATGAAGAGGAcGACgTgAgGCGAAGaTGCCTGAGGGAGGCGTTCGGGATGTACGCGTCGTCcTCcaCGGAAGACA	cCCATGAAGAGGAcGACgTgAgGCGAAGaTGCCTGAGGGAGGCGTTCGGGATGTACGCGTCGTCcTCcaCGGAAGACA
14	39	0.0105	3D,3I,SNP	3I,SNP	CTG,A->G,GGA,A->G,A->G,C->G,C->A	GGA,A->G,A->G,C->G,C->A	GAGTGAGTACGGTGTGCGAGTTCTCGAGACTGGCCGCCgGCgCCCATGAAGAGGaGGACgATGCCGACgTgAAGaGAAGGTGCCTGAGGGAGGCGTTCGGGATGTACGCGTCGTCGTCTGCGGAAGACATGATTACGCCA	CCCATGAAGAGGaGGACgATGCCGACgTgAAGaGAAGGTGCCTGAGGGAGGCGTTCGGGATGTACGCGTCGTCGTCTGCGGAAGACATGATTACGCCA
005-ref3
1	16	1	2D,SNP	2D,SNP	A->G,T->G,AA,T->G,C->G	AA,T->G,A->G	gAGTGAGTACGGTGTGCATCTAGAATCATGGACTTGGCTgAgTTGTGTTCATTGACGCTCCTCCATCCAGCATCCAACTCACgAgACAGAGATCGGAAGAGCACACGTCTGAACTCCAGTCACAAGGAGTAATCT	cTGGAGTGAGTACGGTGTGCATCTAGAATCATGGACTTGGCtgAgTTGTGTTCATTGACGCTCCTCCATCCAGCATCCAACTCAC
005-ref5
1	516	0.2998	1D,1I,SNP	Large_Indel	G->A,C,C,T->C,C->G,A->G,T->C,C->T	----	GAGTGAGTACGGTGTGCGCGGCTCTTCATATCACACCAGACTGGACAATGCCaTatCTGGcTTATATAACCCgGGGAGAGTTGCCTGAGGATGAAACTTTGGCCAGgCAAATAAcCCGGCGGGCtAAGTCAATGAT	GGGAGAGTTGCCTGAGGATGAAACTTTGGCCAGGCAAATAACCCGGCGGGCTAAGTCAATGAT
2	285	0.1656	1D,1I,SNP	Large_Indel	G->A,C,C,T->C,C->G,A->G,A->C,T->C,C->T	----	GAGTGAGTACGGTGTGCGCGGCTCTTCATATCACACCAGACTGGACAATGCCaTatCTGGcTTATATAACCCgGGGAGAGTTGCCTGAGGATGAAACTTTGGCCAGgCAAATcAcCCGGCGGGCtAAGTCAATGAT	GGGAGAGTTGCCTGAGGATGAAACTTTGGCCAGGCAAATCACCCGGCGGGCTAAGTCAATGAT
3	242	0.1406	SNP	Large_Indel	C->G,A->G	----	GAGTGAGTACGGTGTGCGCGGCTCTTCATATCACACCAGACTGGACAATGCCGTACTTGGTTTATATAACCCgGGGAGAGTTGCCTGAGGATGAAACTTTGGCCAGgCAAATAATCCGGCGGGCCAAGTCAATGATTGTT	GGGAGAGTTGCCTGAGGATGAAACTTTGGCCAGGCAAATAATCCGGCGGGCCAAGTCAATGATTGTT
4	98	0.0569	1D,1I,SNP	Large_Indel	G->A,C,C,T->C,A->G,A->C,T->C,C->T	----	GAGTGAGTACGGTGTGCGCGGCTCTTCATATCACACCAGACTGGACAATGCCaTatCTGGcTTATATAACCCCGGGAGAGTTGCCTGAGGATGAAACTTTGGCCAGgCAAATcAcCCGGCGGGCtAAGTCAATGAT	CCGGGAGAGTTGCCTGAGGATGAAACTTTGGCCAGGCAAATCACCCGGCGGGCTAAGTCAATGAT
5	72	0.0418	1D,1I,SNP	Large_Indel	C,C,T->C,A->G,T->C,C->T	----	GAGTGAGTACGGTGTGCGCGGCTCTTCATATCACACCAGACTGGACAATGCCGTatCTGGcTTATATAACCCCGGGAGAGTTGCCTGAGGATGAAACTTTGGCCAGgCAAATAAcCCGGCGGGCtAAGTCAATGAT	CCGGGAGAGTTGCCTGAGGATGAAACTTTGGCCAGGCAAATAACCCGGCGGGCTAAGTCAATGAT
6	72	0.0418	1D,1I,SNP	Large_Indel	A->G,G->A,C,C,T->C,C->G,A->G,A->C,T->C,C->T,C->T	----	GAGTGAGTACGGTGTGCGCGGCTCTTCATATCACACCgGACTGGACAATGCCaTatCTGGcTTATATAACCCgGGGAGAGTTGCCTGAGGATGAAACTTTGGCCAGgCAAATcAcCCGGtGGGCtAAGTCAATGAT	GGGAGAGTTGCCTGAGGATGAAACTTTGGCCAGGCAAATCACCCGGTGGGCTAAGTCAATGAT
7	70	0.0407	1D,1I,SNP	Large_Indel	G->A,C,C,T->C,C->G,A->G,T->C,C->T,C->T,G->A	----	GAGTGAGTACGGTGTGCGCGGCTCTTCATATCACACCAGACTGGACAATGCCaTatCTGGcTTATATAACCCgGGGAGAGTTGCCTGAGGATGAAACTTTGGCCAGgCAAATAAcCCGGtGGGCtAAaTCAATGAT	GGGAGAGTTGCCTGAGGATGAAACTTTGGCCAGGCAAATAACCCGGTGGGCTAAATCAATGAT
8	69	0.0401	1D,1I,SNP	Large_Indel	G->A,G->A,C,C,T->C,C->G,A->G,A->C,T->C,C->T	----	GAGTGAGTACGGTGTGCGCGGCTCTTCATATCACACCAGACTGGACAATaCCaTatCTGGcTTATATAACCCgGGGAGAGTTGCCTGAGGATGAAACTTTGGCCAGgCAAATcAcCCGGCGGGCtAAGTCAATGAT	GGGAGAGTTGCCTGAGGATGAAACTTTGGCCAGGCAAATCACCCGGCGGGCTAAGTCAATGAT
9	59	0.0343	1D,1I,SNP	Large_Indel	A->G,G->A,C,C,T->C,C->G,A->G,A->C,T->C,C->T	----	GAGTGAGTACGGTGTGCGCGGCTCTTCATATCACACCgGACTGGACAATGCCaTatCTGGcTTATATAACCCgGGGAGAGTTGCCTGAGGATGAAACTTTGGCCAGgCAAATcAcCCGGCGGGCtAAGTCAATGAT	GGGAGAGTTGCCTGAGGATGAAACTTTGGCCAGGCAAATCACCCGGCGGGCTAAGTCAATGAT
10	50	0.0291	1D,1I,SNP	Large_Indel	G->A,C,C,T->C,C->T,C->G,A->G,A->C,T->C,C->T	----	gAGTGAGTACGGTGTGCGCGGCTCTTCATATCACACCAGACTGGACAATGCCaTatCTGGcTTATATAACCtgGGGAGAGTTGCCTGAGGATGAAACTTTGGCCAGgCAAATcAcCCGGCGGGCtAAGTCAATGAT	GGGAGAGTTGCCTGAGGATGAAACTTTGGCCAGGCAAATCACCCGGCGGGCTAAGTCAATGAT
11	43	0.025	2I,1D,1I,SNP	Large_Indel	CA,G->A,G->A,C,C,T->C,A->C,C->G,A->G,A->C,T->C,C->T	----	GAGTGAGTACGGTGTGCGCGGCTCTTCATATCACACCaCAGACTGGACAATaCCaTatCTGGcTTATATcACCCgGGGAGAGTTGCCTGAGGATGAAACTTTGGCCAGgCAAATcAcCCGGCGGGCtAAGTCAATGAT	GGGAGAGTTGCCTGAGGATGAAACTTTGGCCAGGCAAATCACCCGGCGGGCTAAGTCAATGAT
12	38	0.0221	1D,1I,SNP	Large_Indel	A->G,G->A,G->A,C,C,T->C,C->G,A->G,A->C,T->C,C->T	----	GAGTGAGTACGGTGTGCGCGGCTCTTCATATCACACCgGACTGGACAATaCCaTatCTGGcTTATATAACCCgGGGAGAGTTGCCTGAGGATGAAACTTTGGCCAGgCAAATcAcCCGGCGGGCtAAGTCAATGAT	GGGAGAGTTGCCTGAGGATGAAACTTTGGCCAGGCAAATCACCCGGCGGGCTAAGTCAATGAT
13	37	0.0215	1D,1I,SNP	Large_Indel	C,C,T->C,C->G,A->G,T->C,C->T	----	GAGTGAGTACGGTGTGCGCGGCTCTTCATATCACACCAGACTGGACAATGCCGTatCTGGcTTATATAACCCgGGGAGAGTTGCCTGAGGATGAAACTTTGGCCAGgCAAATAAcCCGGCGGGCtAAGTCAATGAT	GGGAGAGTTGCCTGAGGATGAAACTTTGGCCAGGCAAATAACCCGGCGGGCTAAGTCAATGAT
14	26	0.0151	1D,1I,SNP	Large_Indel	G->A,G->A,C,C,T->C,C->G,A->G,A->C,T->C,C->T,C->T	----	GAGTGAGTACGGTGTGCGCGGCTCTTCATATCACACCAGACTGGACAATaCCaTatCTGGcTTATATAACCCgGGGAGAGTTGCCTGAGGATGAAACTTTGGCCAGgCAAATcAcCCGGtGGGCtAAGTCAATGAT	GGGAGAGTTGCCTGAGGATGAAACTTTGGCCAGGCAAATCACCCGGTGGGCTAAGTCAATGAT
15	24	0.0139	1D,1I,SNP	Large_Indel	C,C,T->C,C->G,A->G,A->C,T->C,C->T,C->T	----	GAGTGAGTACGGTGTGCGCGGCTCTTCATATCACACCAGACTGGACAATGCCGTatCTGGcTTATATAACCCgGGGAGAGTTGCCTGAGGATGAAACTTTGGCCAGgCAAATcAcCCGGCGGGCtAAGTtAATGAT	GGGAGAGTTGCCTGAGGATGAAACTTTGGCCAGGCAAATCACCCGGCGGGCTAAGTTAATGAT
16	20	0.0116	1D,1I,SNP	Large_Indel	A->G,C,C,T->C,C->G,A->G,T->C,C->T	----	GAGTGAGTACGGTGTGCGCGGCTCTTCATATCACACCgGACTGGACAATGCCGTatCTGGcTTATATAACCCgGGGAGAGTTGCCTGAGGATGAAACTTTGGCCAGgCAAATAAcCCGGCGGGCtAAGTCAATGAT	GGGAGAGTTGCCTGAGGATGAAACTTTGGCCAGGCAAATAACCCGGCGGGCTAAGTCAATGAT
006-ref1
1	353	0.6724	SNP	SNP	G->A,T->C	G->A,T->C,A->G,A->G,G->A,T->C	GAGTGAGTACGGTGTGCGACGGGCTGCTAAACCAAGAAGAGTTCTCGAGACTGGCCaCCGCcGGCACCCATGAAGAGGACGATGCCGACGTCAAGCGAAGGTGCCTGAGGGAGGCATTCGGGATGTACGCGTCGTCGTCT	GAGACTGGCCaCCGCcGGCACCCATGAAGAGGACgATGCCGACgTCAAGCGAAGGTGCCTGAGGGAGGCaTTCGGGATGTACGCGTCGTCGTCTGCGGAAGACAcGATTAC
2	45	0.0857	1D,SNP	1D,SNP	G->A,T->C,C	G->A,T->C,A->G,A->G,C,G->A,T->C	GAGTGAGTACGGTGTGCGACGGGCTGCTAAACCAAGAAGAGTTCTCGAGACTGGCCaCCGCcGGCACCCATGAAGAGGACGATGCCGACGTCAAGCGAAGGTgCTGAGGGAGGCATTCGGGATGTACGCGTCGTCGTCT	CGAGACTGGCCaCCGCcGGCACCCATGAAGAGGACgATGCCGACgTCAAGCGAAGGTGcTGAGGGAGGCaTTCGGGATGTACGCGTCGTCGTCTGCGGAAGACAcGATTAC
3	38	0.0724	1D,1I,SNP	1D,1I,SNP	G->A,T->C,C,T	G->A,T->C,A->G,A->G,C,A,G->T,T->C	GAGTGAGTACGGTGTGCGACGGGCTGCTAAACCAAGAAGAGTTCTCGAGACTGGCCaCCGCcGGCACCCATGAAGAGGACGATGCCGACGTCAAGCGAAGGTgCTGAGGGAGGCaTTTCGGGATGTACGCGTCGTCGTCT	gAGACTGGCCaCCGCcGGCACCCATGAAGAGGACgATGCCGACgTCAAGCGAAGGTgCTGAGGGAGGcAtTTCGGGATGTACGCGTCGTCGTCTGCGGAAGACAcGATTAC
4	28	0.0533	SNP	SNP	G->A,T->C	G->A,T->C,A->G,A->G,G->A,T->C,T->C	GAGTGAGTACGGTGTGCGACGGGCTGCTAAACCAAGAAGAGTTCTCGAGACTGGCCaCCGCcGGCACCCATGAAGAGGACGATGCCGACGTCAAGCGAAGGTGCCTGAGGGAGGCATTCGGGATGTACGCGTCGTCG	GAGACTGGCCaCCGCcGGCACCCATGAAGAGGACgATGCCGACgTCAAGCGAAGGTGCCTGAGGGAGGCaTTCGGGATGTACGCGTCGTCGcCTGCGGAAGACAcGATTAC
5	24	0.0457	SNP	SNP	G->A,T->C,C->T	G->A,T->C,A->G,A->G,C->T,G->A,T->C	GAGTGAGTACGGTGTGCGACGGGCTGCTAAACCAAGAAGAGTTCTCGAGACTGGCCaCCGCcGGCACCCATGAAGAGGACGATGCCGACGTCAAGtGAAGGTGCCTGAGGGAGGCATTCGGGATGTACGCGTCGTCGTCT	GAGACTGGCCaCCGCcGGCACCCATGAAGAGGACgATGCCGACgTCAAGtGAAGGTGCCTGAGGGAGGCaTTCGGGATGTACGCGTCGTCGTCTGCGGAAGACAcGATTAC
6	19	0.0362	SNP	SNP	T->C,G->A,T->C	G->A,T->C,A->G,A->G,G->A,T->C	GAGTGAGTACGGTGTGCGACGGGCTGCTAAACCAAGAAGAGcTCTCGAGACTGGCCaCCGCcGGCACCCATGAAGAGGACGATGCCGACGTCAAGCGAAGGTGCCTGAGGGAGGCATTCGGGATGTACGCGTCGTCGTCT	GAGACTGGCCaCCGCcGGCACCCATGAAGAGGACgATGCCGACgTCAAGCGAAGGTGCCTGAGGGAGGCaTTCGGGATGTACGCGTCGTCGTCTGCGGAAGACAcGATTAC
7	18	0.0343	Large_Indel	Large_Indel	----	----	GAGTGAGTACGGTGTGCGACGGGCTGCTAAACCAAG-AGAG	GAGTGAGTACGGTGTGCGACGGGCTGCTAAACCAAG-AGAG
007-ref3
1	19	1	2D,SNP	2D,SNP	A->G,T->G,AA,T->G,C->G	AA,T->G,A->G	gAGTGAGTACGGTGTGCATCTAGAATCATGGACTTGGCTgAgTTGTGTTCATTGACGCTCCTCCATCCAGCATCCAACTCACgAgACAGAGATCGGAAGAGCACACGTCTGAACTCCAGTCACAAGGAGTAATCT	gCTTGTGCTGGAGTGAGTACGGTGTGCATCTAGAATCATGGACTTGGCtgAgTTGTGTTCATTGACGCTCCTCCATCCAGCATCCAACTCAC
008-ref3
1	19	1	2D,SNP	2D,SNP	A->G,T->G,AA,T->G,C->G	AA,T->G,A->G	gAGTGAGTACGGTGTGCATCTAGAATCATGGACTTGGCTgAgTTGTGTTCATTGACGCTCCTCCATCCAGCATCCAACTCACgAgACAGAGATCGGAAGAGCACACGTCTGAACTCCAGTCACAAGGAGTAATCT	tGGAGTGAGTACGGTGTGCATCTAGAATCATGGACTTGGCtgAgTTGTGTTCATTGACGCTCCTCCATCCAGCATCCAACTCAC
009-ref4
1	931	0.3637	SNP	SNP	C->T	C->T	GAGTGAGTACGGTGTGCGAGTTCTCGAGACTGGCCGCCGCTGGCACCCATGAAGAGGACAATGCCGACATCAAGCGAAGGTGCCTGAGGGAGGtGTTCGGGATGTACGCGTCGTCGTCTGCGGAAGACATGATTACGCCA	GCTGGCACCCATGAAGAGGACAATGCCGACATCAAGCGAAGGTGCCTGAGGGAGGtGTTCGGGATGTACGCGTCGTCGTCTGCGGAAGACATGATTACGCCA
2	727	0.284	3D,3I,SNP	Large_Indel	CTG,A->G,GGA,A->G,A->G,C->G,C->A	----	GAGTGAGTACGGTGTGCGAGTTCTCGAGACTGGCCGCCgGCgCCCATGAAGAGGaGGACgATGCCGACgTgAAGaGAAGGTGCCTGAGGGAGGCGTTCGGGATGTACGCG	CCCATGAAGAGGAGGACGATGCCGACGTGAAGAGAAGGTGCCTGAGGGAGGCGTTCGGGATGTACGCG
3	356	0.1391	3D,6D,SNP	6D,SNP	C->G,GCA,AATGCC,A->G,C->G,A->G,G->A,G->C,T->C,G->A	AATGCC,A->G,C->G,A->G,G->A,G->C,T->C,G->A	gAGTGAGTACGGTGTGCGAGTTCTCGAGACTGGCCGCCGgTgCCCATGAAGAGGAcGACgTgAgGCGAAGaTGCCTGAGGGAGGCGTTCGGGATGTACGCGTCGTCcTCcaCGGAAGACA	cCCATGAAGAGGAcGACgTgAgGCGAAGaTGCCTGAGGGAGGCGTTCGGGATGTACGCGTCGTCcTCcaCGGAAGACA
4	186	0.0727	3D,6D,SNP	6D,SNP	C->G,GCA,AATGCC,A->G,C->G,A->G,C->G,G->A,T->C,G->A	AATGCC,A->G,C->G,A->G,C->G,G->A,T->C,G->A	gAGTGAGTACGGTGTGCGAGTTCTCGAGACTGGCCGCCGgTgCCCATGAAGAGGAcGACgTgAgGCGAAGGTGCCTGAGGGAGGCGTTCGGGATGTACGgGTCGTCaTCcaCGGAAGACA	cCCATGAAGAGGAcGACgTgAgGCGAAGGTGCCTGAGGGAGGCGTTCGGGATGTACGgGTCGTCaTCcaCGGAAGACA
5	95	0.0371	SNP	SNP	T->C,A->G,A->G,G->A,T->C	A->G,A->G,G->A,T->C	GAGTGAGTACGGTGTGCGAGTTCTCGAGACTGGCCGCCGCcGGCACCCATGAAGAGGACgATGCCGACgTCAAGCGAAGGTGCCTGAGGGAGGCaTTCGGGATGTACGCGTCGTCGTCTGCGGAAGACAcGATTACGCCA	GGCACCCATGAAGAGGACgATGCCGACgTCAAGCGAAGGTGCCTGAGGGAGGCaTTCGGGATGTACGCGTCGTCGTCTGCGGAAGACAcGATTACGCCA
6	82	0.032	large_V	Large_Indel	,large_V	----	CCATCCAGCATCCAACTCAGACTACA--GAGATCGGAAGAGCACACGTCT--ACTCCAGTCACAAGGAGTAATCT	GGAGTGAGTACGGTGTGCGAGTTCTCGAGACTGGCCG
7	74	0.0289	1I,1D,1I,SNP	1I,1D,1I,SNP	T->C,A->G,G,C,A,G->T,T->C	A->G,G,C,G->A,T,T->C	gAGTGAGTACGGTGTGCGAGTTCTCGAGACTGGCCGCCGCcGGCACCCATGAAGAGGACgATGCCGAcGATCAAGCGAAGGTgCTGAGGGAGGcAtTTCGGGATGTACGCGTCGTCGTCTGCGGAAGACAcGATTACGCC	GGCACCCATGAAGAGGACgATGCCGAcGATCAAGCGAAGGTGcTGAGGGAGGCaTtTCGGGATGTACGCGTCGTCGTCTGCGGAAGACAcGATTACGCCA
8	69	0.027	SNP	SNP	C->T,C->T	C->T	GAGTGAGTACGGTGTGCGAGTTCTCGAGACTGGCCGtCGCTGGCACCCATGAAGAGGACAATGCCGACATCAAGCGAAGGTGCCTGAGGGAGGtGTTCGGGATGTACGCGTCGTCGTCTGCGGAAGACATGATTACGCCA	GCTGGCACCCATGAAGAGGACAATGCCGACATCAAGCGAAGGTGCCTGAGGGAGGtGTTCGGGATGTACGCGTCGTCGTCTGCGGAAGACATGATTACGCCA
9	40	0.0156	3I,SNP	Large_Indel	T->C,A->G,GAG,A->G,A->G,C->G,C->A	----	GAGTGAGTACGGTGTGCGAGTTCTCGAGACTGGCCGCCGCcGGCgCCCATGAaGAGGAGGACgATGCCGACgTgAAGaGAAGGTGCCTGAGGGAGGCGTTCGGGATGTACGCG	CCCATGAAGAGGAGGACGATGCCGACGTGAAGAGAAGGTGCCTGAGGGAGGCGTTCGGGATGTACGCG
010-ref5
1	472	0.2465	1D,1I,SNP	Large_Indel	G->A,C,C,T->C,C->G,A->G,T->C,C->T	----	GAGTGAGTACGGTGTGCGCGGCTCTTCATATCACACCAGACTGGACAATGCCaTatCTGGcTTATATAACCCgGGGAGAGTTGCCTGAGGATGAAACTTTGGCCAGgCAAATAAcCCGGCGGGCtAAGTCAATGATTGTT	GGGAGAGTTGCCTGAGGATGAAACTTTGGCCAGGCAAATAACCCGGCGGGCTAAGTCAATGATTGTT
2	352	0.1838	1D,1I,SNP	Large_Indel	G->A,C,C,T->C,C->G,A->G,A->C,T->C,C->T	----	GAGTGAGTACGGTGTGCGCGGCTCTTCATATCACACCAGACTGGACAATGCCaTatCTGGcTTATATAACCCgGGGAGAGTTGCCTGAGGATGAAACTTTGGCCAGgCAAATcAcCCGGCGGGCtAAGTCAATGAT	GGGAGAGTTGCCTGAGGATGAAACTTTGGCCAGGCAAATCACCCGGCGGGCTAAGTCAATGAT
3	247	0.129	SNP	Large_Indel	T->A,C->G,A->G	----	GAGTGAGTACGGTGTGCGCGGCTCTTCATATCACACCAGACTGGACAATGCCGTACTTGGaTTATATAACCCgGGGAGAGTTGCCTGAGGATGAAACTTTGGCCAGgCAAATAATCCGGCGGGCCAAGTCAATGATTGTT	GGGAGAGTTGCCTGAGGATGAAACTTTGGCCAGGCAAATAATCCGGCGGGCCAAGTCAATGATTGTT
4	168	0.0877	1D,1I,SNP	Large_Indel	G->A,G->A,C,C,T->C,C->G,A->G,A->C,T->C,C->T	----	GAGTGAGTACGGTGTGCGCGGCTCTTCATATCACACCAGACTGGACAATaCCaTatCTGGcTTATATAACCCgGGGAGAGTTGCCTGAGGATGAAACTTTGGCCAGgCAAATcAcCCGGCGGGCtAAGTCAATGAT	GGGAGAGTTGCCTGAGGATGAAACTTTGGCCAGGCAAATCACCCGGCGGGCTAAGTCAATGAT
5	109	0.0569	1D,1I,SNP	Large_Indel	C,C,T->C,C->G,A->G,T->C,C->T	----	GAGTGAGTACGGTGTGCGCGGCTCTTCATATCACACCAGACTGGACAATGCCGTatCTGGcTTATATAACCCgGGGAGAGTTGCCTGAGGATGAAACTTTGGCCAGgCAAATAAcCCGGCGGGCtAAGTCAATGAT	GGGAGAGTTGCCTGAGGATGAAACTTTGGCCAGGCAAATAACCCGGCGGGCTAAGTCAATGAT
6	104	0.0543	1D,1I,SNP	Large_Indel	C,C,T->C,A->G,T->C,C->T	----	GAGTGAGTACGGTGTGCGCGGCTCTTCATATCACACCAGACTGGACAATGCCGTatCTGGcTTATATAACCCCGGGAGAGTTGCCTGAGGATGAAACTTTGGCCAGgCAAATAAcCCGGCGGGCtAAGTCAATGAT	CCGGGAGAGTTGCCTGAGGATGAAACTTTGGCCAGGCAAATAACCCGGCGGGCTAAGTCAATGAT
7	79	0.0413	1D,1I,SNP	Large_Indel	G->A,C,C,T->C,C->G,A->G,A->C,T->C,C->T,C->T	----	GAGTGAGTACGGTGTGCGCGGCTCTTCATATCACACCAGACTGGACAATGCCaTatCTGGcTTATATAACCCgGGGAGAGTTGCCTGAGGATGAAACTTTGGCCAGgCAAATcAcCCGGtGGGCtAAGTCAATGAT	GGGAGAGTTGCCTGAGGATGAAACTTTGGCCAGGCAAATCACCCGGTGGGCTAAGTCAATGAT
8	71	0.0371	1D,1I,SNP	Large_Indel	G->A,C,C,T->C,C->T,C->G,A->G,A->C,T->C,C->T	----	gAGTGAGTACGGTGTGCGCGGCTCTTCATATCACACCAGACTGGACAATGCCaTatCTGGcTTATATAACCtgGGGAGAGTTGCCTGAGGATGAAACTTTGGCCAGgCAAATcAcCCGGCGGGCtAAGTCAATGAT	GGGAGAGTTGCCTGAGGATGAAACTTTGGCCAGGCAAATCACCCGGCGGGCTAAGTCAATGAT
9	70	0.0366	1D,1I,SNP	Large_Indel	G->A,C,C,T->C,C->G,A->G,T->C,C->T,C->T,G->A	----	GAGTGAGTACGGTGTGCGCGGCTCTTCATATCACACCAGACTGGACAATGCCaTatCTGGcTTATATAACCCgGGGAGAGTTGCCTGAGGATGAAACTTTGGCCAGgCAAATAAcCCGGtGGGCtAAaTCAATGAT	GGGAGAGTTGCCTGAGGATGAAACTTTGGCCAGGCAAATAACCCGGTGGGCTAAATCAATGAT
10	69	0.036	2I,1D,1I,SNP	Large_Indel	CA,G->A,G->A,C,C,T->C,A->C,C->G,A->G,A->C,T->C,C->T	----	GAGTGAGTACGGTGTGCGCGGCTCTTCATATCACACCaCAGACTGGACAATaCCaTatCTGGcTTATATcACCCgGGGAGAGTTGCCTGAGGATGAAACTTTGGCCAGgCAAATcAcCCGGCGGGCtAAGTCAATGAT	GGGAGAGTTGCCTGAGGATGAAACTTTGGCCAGGCAAATCACCCGGCGGGCTAAGTCAATGAT
11	61	0.0319	1D,1I,SNP	Large_Indel	G->A,G->A,C,C,T->C,C->G,A->G,A->C,T->C,C->T,C->T	----	GAGTGAGTACGGTGTGCGCGGCTCTTCATATCACACCAGACTGGACAATaCCaTatCTGGcTTATATAACCCgGGGAGAGTTGCCTGAGGATGAAACTTTGGCCAGgCAAATcAcCCGGtGGGCtAAGTCAATGAT	GGGAGAGTTGCCTGAGGATGAAACTTTGGCCAGGCAAATCACCCGGTGGGCTAAGTCAATGAT
12	59	0.0308	1D,1I,SNP	Large_Indel	G->A,C,C,T->C,A->G,A->C,T->C,C->T	----	GAGTGAGTACGGTGTGCGCGGCTCTTCATATCACACCAGACTGGACAATGCCaTatCTGGcTTATATAACCCCGGGAGAGTTGCCTGAGGATGAAACTTTGGCCAGgCAAATcAcCCGGCGGGCtAAGTCAATGAT	CCGGGAGAGTTGCCTGAGGATGAAACTTTGGCCAGGCAAATCACCCGGCGGGCTAAGTCAATGAT
13	54	0.0282	1D,1I,SNP	Large_Indel	T->C,G->A,C,C,T->C,C->G,A->G,T->C,C->T	----	GAGTGAGTACGGTGTGCGCGGCTCTTCATATCACACCAGACTGGACAAcGCCaTatCTGGcTTATATAACCCgGGGAGAGTTGCCTGAGGATGAAACTTTGGCCAGgCAAATAAcCCGGCGGGCtAAGTCAATGAT	GGGAGAGTTGCCTGAGGATGAAACTTTGGCCAGGCAAATAACCCGGCGGGCTAAGTCAATGAT
011-ref1
1	227	0.5591	Large_Indel	Large_Indel	----	----	GAGTGAGTACGGTGTGCGACGGGCTGCTAAACCAAGA	CTGGAGTGAGTACGGTGTGCGACGGGCTGCTAAACCAAGA
2	75	0.1847	1I	1I,SNP	T	A->G,A->G,T,G->A,T->C	GAGTGAGTACGGTGTGCGACGGGCTGCTAAACCAAGAAGAGTTCTCGAGACTGGCCGCCGCTGGCACCCATGAAGAGGACGATGCCGACgTTCAAGCGAAGGTGCCTGAGGGAGGCATTCGGGATGTACGCGTCGTCGTC	AGACTGGCCGCCGCTGGCACCCATGAAGAGGACgATGCCGACgtTCAAGCGAAGGTGCCTGAGGGAGGCaTTCGGGATGTACGCGTCGTCGTCTGCGGAAGACAcGATTAC
3	56	0.1379	7D,SNP	7D,SNP	G->A,T->C,CGTCAAG	G->A,T->C,A->G,ATCAAGC,G->A,T->A,T->G,T->C	GAGTGAGTACGGTGTGCGACGGGCTGCTAAACCAAGAAGAGTTCTCGAGACTGGCCaCCGCcGGCACCCATGAAGAGGACGATGCCGaCGAAGGTGCCTGAGGGAGGCATTCGGGATGTACGCGTCGTCG	AGTTCTCGAGACTGGCCaCCGCcGGCACCCATGAAGAGGACgATGCCGAcGAAGGTGCCTGAGGGAGGCaTTCGGGATGTACGCGTCGTCGaCgGCGGAAGACAcGATTAC
4	48	0.1182	SNP	SNP	G->A,T->C	G->A,T->C,A->G,A->G,G->A,T->C	GAGTGAGTACGGTGTGCGACGGGCTGCTAAACCAAGAAGAGTTCTCGAGACTGGCCaCCGCcGGCACCCATGAAGAGGACGATGCCGACGTCAAGCGAAGGTGCCTGAGGGAGGCATTCGGGATGTACGCGTCGTCGTCT	GAGACTGGCCaCCGCcGGCACCCATGAAGAGGACgATGCCGACgTCAAGCGAAGGTGCCTGAGGGAGGCaTTCGGGATGTACGCGTCGTCGTCTGCGGAAGACAcGATTAC
011-ref4
1	18	1	3I,3I,2D,2I,SNP	3I,2D,2I,SNP	A->G,A->G,ACA,C->G,T->C,C->T,GAG,C->A,GT,CG,A->G	C->G,T->C,C->T,GGA,A->G,C->A,AT,CG,T->C,T->C	GAGTGAGTACGGTGTGCGACGGGCTGCTgAACCAAGAAGAGTTCTCGAGgCTgACAGCCGgCGCcGGCAtCCATGAaGAGGAGGACGATGCaGAccCGAAGCGAAGGTGCCTGAGGGAGGCgTTCGGGATGTACGCGTCG	GCCGgCGCcGGCAtCCATGAAGAGGaGGACgATGCaGAccCGAAGCGAAGGTGCCTGAGGGAGGCGTTCGGGATGTACGCGTCGTCGcCTGCGGAAGACAcGATTAC
012-ref3
1	22	1	2D,2I,2D,SNP	2D,2I,SNP	A->G,T->G,AA,GA,CA	AA,T->G,A->G,AG	gAGTGAGTACGGTGTGCATCTAGAATCATGGACTTGGCTgAgTTGTGTTCATTGACGCTCCTCCATCCAGCATCCAACTCaGACTACaGAGATCGGAAGAGCACACGTCTGAACTCCAGTCACAAGGAGTAATCT	tGGAGTGAGTACGGTGTGCATCTAGAATCATGGACTTGGCtgAgTTGTGTTCATTGACGCTCCTCCATCCAGCATCCAACTcAGACTACA
014-ref3
1	23	1	2D,1D,1I,SNP	1I,1D,2D,SNP	A->G,T->G,AA,C->G,A,G	A,C,AA,T->G,A->G	gAGTGAGTACGGTGTGCATCTAGAATCATGGACTTGGCTgAgTTGTGTTCATTGACGCTCCTCCATCCAGCATCCAACTCAgtcGACAGAGATCGGAAGAGCACACGTCTGAACTCCAGTCACAAGGAGTAATCT	gCTTGtAgTGGAGTGAGTACGGTGTGCATCTAGAATCATGGACTTGGCtgAgTTGTGTTCATTGACGCTCCTCCATCCAGCATCCAACTCA
014-ref4
1	1134	0.4236	SNP	SNP	C->T	C->T	GAGTGAGTACGGTGTGCGAGTTCTCGAGACTGGCCGCCGCTGGCACCCATGAAGAGGACAATGCCGACATCAAGCGAAGGTGCCTGAGGGAGGtGTTCGGGATGTACGCGTCGTCGTCTGCGGAAGACATGATTACGCCA	GCTGGCACCCATGAAGAGGACAATGCCGACATCAAGCGAAGGTGCCTGAGGGAGGtGTTCGGGATGTACGCGTCGTCGTCTGCGGAAGACATGATTACGCCA
2	757	0.2828	3D,3I,SNP	Large_Indel	CTG,A->G,GGA,A->G,A->G,C->G,C->A	----	GAGTGAGTACGGTGTGCGAGTTCTCGAGACTGGCCGCCgGCgCCCATGAAGAGGaGGACgATGCCGACgTgAAGaGAAGGTGCCTGAGGGAGGCGTTCGGGATGTACGCG	CCCATGAAGAGGAGGACGATGCCGACGTGAAGAGAAGGTGCCTGAGGGAGGCGTTCGGGATGTACGCG
3	229	0.0855	3D,6D,SNP	6D,SNP	C->G,GCA,AATGCC,A->G,C->G,A->G,G->A,G->C,T->C,G->A	AATGCC,A->G,C->G,A->G,G->A,G->C,T->C,G->A	gAGTGAGTACGGTGTGCGAGTTCTCGAGACTGGCCGCCGgTgCCCATGAAGAGGAcGACgTgAgGCGAAGaTGCCTGAGGGAGGCGTTCGGGATGTACGCGTCGTCcTCcaCGGAAGACA	cCCATGAAGAGGAcGACgTgAgGCGAAGaTGCCTGAGGGAGGCGTTCGGGATGTACGCGTCGTCcTCcaCGGAAGACA
4	150	0.056	3D,6D,SNP	6D,SNP	C->G,GCA,AATGCC,A->G,C->G,A->G,C->G,G->A,T->C,G->A	AATGCC,A->G,C->G,A->G,C->G,G->A,T->C,G->A	gAGTGAGTACGGTGTGCGAGTTCTCGAGACTGGCCGCCGgTgCCCATGAAGAGGAcGACgTgAgGCGAAGGTGCCTGAGGGAGGCGTTCGGGATGTACGgGTCGTCaTCcaCGGAAGACA	cCCATGAAGAGGAcGACgTgAgGCGAAGGTGCCTGAGGGAGGCGTTCGGGATGTACGgGTCGTCaTCcaCGGAAGACA
5	75	0.028	7D,SNP	7D,SNP	T->C,A->G,CATCAAG,G->A,T->C	T->C,A->G,ATCAAGC,G->A,T->C	GAGTGAGTACGGTGTGCGAGTTCTCGAGACTGGCCGCCGCcGGCACCCATGAAGAGGACgATGCCGaCGAAGGTGCCTGAGGGAGGCaTTCGGGATGTACGCGTCGTCGTCTGCGGAAGACAcGATTACGCCA	GGCCGCCGCcGGCACCCATGAAGAGGACgATGCCGAcGAAGGTGCCTGAGGGAGGCaTTCGGGATGTACGCGTCGTCGTCTGCGGAAGACAcGATTACGCCA
6	68	0.0254	3D,6D,SNP	Large_Indel	C->G,GCA,T->C,AATGCC,A->G,C->G,A->G,G->A,G->C,T->C,G->A	----	gAGTGAGTACGGTGTGCGAGTTCTCGAGACTGGCCGCCGgTgCCCAcGAAGAGGAcGACgTgAgGCGAAGaTGCCTGAGGGAGGCGTTCGGGATGTACGCGTCGTCcTCcaCGGAAGACA	GCGAAGATGCCTGAGGGAGGCGTTCGGGATGTACGCGTCGTCCTCCACGGAAGACA
7	53	0.0198	1I,SNP	1I,SNP	T->C,A->G,A->G,T,G->A,T->C	A->G,A->G,T,G->A,T->C	GAGTGAGTACGGTGTGCGAGTTCTCGAGACTGGCCGCCGCcGGCACCCATGAAGAGGACgATGCCGACgtTCAAGCGAAGGTGCCTGAGGGAGGCaTTCGGGATGTACGCGTCGTCGTCTGCGGAAGACAcGATTACGCC	GGCACCCATGAAGAGGACgATGCCGACgtTCAAGCGAAGGTGCCTGAGGGAGGCaTTCGGGATGTACGCGTCGTCGTCTGCGGAAGACAcGATTACGCCA
8	50	0.0187	3D,3I,SNP	Large_Indel	C->T,CTG,A->G,GGA,A->G,A->G,C->G,C->A	----	GAGTGAGTACGGTGTGCGAGTTCTCGAGACTGGCCGtCgGCgCCCATGAAGAGGaGGACgATGCCGACgTgAAGaGAAGGTGCCTGAGGGAGGCGTTCGGGATGTACGCG	CCCATGAAGAGGAGGACGATGCCGACGTGAAGAGAAGGTGCCTGAGGGAGGCGTTCGGGATGTACGCG
9	47	0.0176	3D,1D,1I,SNP	Large_Indel	C->G,GCA,T->C,A->G,T->C,C->T,A->G,C->G,A->G,G,C,G->C,C->T,G->C,T->C,G->A	----	gAGTGAGTACGGTGTGCGAGTTCTCGAGACTGGCCGCCGgTgCCCAcGAAGAGGACgAcGtCGACgTgAgGcAaCGcTGtCTGAGGGAGGCGTTCGGGATGTACGCGTCGTCcTCcaCGGAAGACA	CTGAGGGAGGCGTTCGGGATGTACGCGTCGTCCTCCACGGAAGACA
10	45	0.0168	SNP	SNP	G->A,T->C,A->G,A->G,A->G,G->A,T->C,C->T,T->C	A->G,A->G,A->G,G->A,T->C,C->T,T->C	GAGTGAGTACGGTGTGCGAGTTCTCGAGACTGGCCGCCaCcGGCACCCATGAAGAGGACgATGCCGgCgTCAAGCGAAGGTGCCTGAGGGAGGCGTTCGGGATGTACaCGTCGTCGTCcGtGGAAGACAcGATTACGCCA	GGCACCCATGAAGAGGACgATGCCGgCgTCAAGCGAAGGTGCCTGAGGGAGGCGTTCGGGATGTACaCGTCGTCGTCcGtGGAAGACAcGATTACGCCA
11	41	0.0153	Large_Indel	Large_Indel	----	----	CCATCCAGCATCCAACTCAGT-CGACAGAGATCGGAAGAGCACACGTCTGAA	TGGAGTGAGTACGGTGTGCGAGTTCTCGAGACTGGCCG
12	28	0.0105	SNP	SNP	A->G,C->T	A->G,C->T	GAGTGAGTACGGTGTGCGAGTTCTCGAGACTGGCCGCCGCTGGCACCCATGAAGAGGACAATGCCGACATCAAGCGAAGGTGCCTGAGGGgGGtGTTCGGGATGTACGCGTCGTCGTCTGCGGAAGACATGATTACGCCA	GCTGGCACCCATGAAGAGGACAATGCCGACATCAAGCGAAGGTGCCTGAGGGgGGtGTTCGGGATGTACGCGTCGTCGTCTGCGGAAGACATGATTACGCCA
015-ref3
1	18	0.5294	2D,1D,1I,SNP	2D,SNP	A->G,T->G,AA,A->G,C->G,A,G,T->G	AA,T->G,A->G	gAGTGAGTACGGTGTGCATCTAGAATCATGGACTTGGCTgAgTTGTGTTCATTGACGCTCCTCCATCCAGCATCCAACTCggtcGACAGAGATCGGAAGAGCACACGTCTGAACTCCAGTCACAAGGAGgAATCT	gCTGGAGTGAGTACGGTGTGCATCTAGAATCATGGACTTGGCtgAgTTGTGTTCATTGACGCTCCTCCATCCAGCATCCAACTC
2	16	0.4706	2D,1D,1I,SNP	2D,SNP	A->G,T->G,AA,C->G,A,G	AA,T->G,A->G	gAGTGAGTACGGTGTGCATCTAGAATCATGGACTTGGCTgAgTTGTGTTCATTGACGCTCCTCCATCCAGCATCCAACTCAgtcGACAGAGATCGGAAGAGCACACGTCTGAACTCCAGTCACAAGGAGTAATCT	gCTGGAGTGAGTACGGTGTGCATCTAGAATCATGGACTTGGCtgAgTTGTGTTCATTGACGCTCCTCCATCCAGCATCCAACTCA
015-ref5
1	390	0.2074	1D,1I,SNP	Large_Indel	G->A,C,C,T->C,C->G,A->G,T->C,C->T	----	GAGTGAGTACGGTGTGCGCGGCTCTTCATATCACACCAGACTGGACAATGCCaTatCTGGcTTATATAACCCgGGGAGAGTTGCCTGAGGATGAAACTTTGGCCAGgCAAATAAcCCGGCGGGCtAAGTCAATGAT	GGGAGAGTTGCCTGAGGATGAAACTTTGGCCAGGCAAATAACCCGGCGGGCTAAGTCAATGAT
2	309	0.1644	1D,1I,SNP	Large_Indel	G->A,C,C,T->C,C->G,A->G,A->C,T->C,C->T	----	GAGTGAGTACGGTGTGCGCGGCTCTTCATATCACACCAGACTGGACAATGCCaTatCTGGcTTATATAACCCgGGGAGAGTTGCCTGAGGATGAAACTTTGGCCAGgCAAATcAcCCGGCGGGCtAAGTCAATGAT	GGGAGAGTTGCCTGAGGATGAAACTTTGGCCAGGCAAATCACCCGGCGGGCTAAGTCAATGAT
3	121	0.0644	1D,1I,SNP	Large_Indel	A->G,G->A,C,C,T->C,C->G,A->G,A->C,T->C,C->T	----	GAGTGAGTACGGTGTGCGCGGCTCTTCATATCACACCgGACTGGACAATGCCaTatCTGGcTTATATAACCCgGGGAGAGTTGCCTGAGGATGAAACTTTGGCCAGgCAAATcAcCCGGCGGGCtAAGTCAATGAT	GGGAGAGTTGCCTGAGGATGAAACTTTGGCCAGGCAAATCACCCGGCGGGCTAAGTCAATGAT
4	119	0.0633	SNP	Large_Indel	C->G,A->G	----	GAGTGAGTACGGTGTGCGCGGCTCTTCATATCACACCAGACTGGACAATGCCGTACTTGGTTTATATAACCCgGGGAGAGTTGCCTGAGGATGAAACTTTGGCCAGgCAAATAATCCGGCGGGCCAAGTCAATGATTGTT	GGGAGAGTTGCCTGAGGATGAAACTTTGGCCAGGCAAATAATCCGGCGGGCCAAGTCAATGATTGTT
5	108	0.0574	1D,1I,SNP	Large_Indel	G->A,G->A,C,C,T->C,C->G,A->G,A->C,T->C,C->T	----	GAGTGAGTACGGTGTGCGCGGCTCTTCATATCACACCAGACTGGACAATaCCaTatCTGGcTTATATAACCCgGGGAGAGTTGCCTGAGGATGAAACTTTGGCCAGgCAAATcAcCCGGCGGGCtAAGTCAATGAT	GGGAGAGTTGCCTGAGGATGAAACTTTGGCCAGGCAAATCACCCGGCGGGCTAAGTCAATGAT
6	96	0.0511	1D,1I,SNP	Large_Indel	C,C,T->C,A->G,T->C,C->T	----	GAGTGAGTACGGTGTGCGCGGCTCTTCATATCACACCAGACTGGACAATGCCGTatCTGGcTTATATAACCCCGGGAGAGTTGCCTGAGGATGAAACTTTGGCCAGgCAAATAAcCCGGCGGGCtAAGTCAATGAT	CCGGGAGAGTTGCCTGAGGATGAAACTTTGGCCAGGCAAATAACCCGGCGGGCTAAGTCAATGAT
7	72	0.0383	1D,1I,SNP	Large_Indel	G->A,C,C,T->C,C->G,A->G,T->C,C->T,C->T,G->A	----	GAGTGAGTACGGTGTGCGCGGCTCTTCATATCACACCAGACTGGACAATGCCaTatCTGGcTTATATAACCCgGGGAGAGTTGCCTGAGGATGAAACTTTGGCCAGgCAAATAAcCCGGtGGGCtAAaTCAATGAT	GGGAGAGTTGCCTGAGGATGAAACTTTGGCCAGGCAAATAACCCGGTGGGCTAAATCAATGAT
8	72	0.0383	1D,1I,SNP	Large_Indel	C,C,T->C,C->G,A->G,T->C,C->T	----	GAGTGAGTACGGTGTGCGCGGCTCTTCATATCACACCAGACTGGACAATGCCGTatCTGGcTTATATAACCCgGGGAGAGTTGCCTGAGGATGAAACTTTGGCCAGgCAAATAAcCCGGCGGGCtAAGTCAATGAT	GGGAGAGTTGCCTGAGGATGAAACTTTGGCCAGGCAAATAACCCGGCGGGCTAAGTCAATGAT
9	71	0.0378	1D,1I,SNP	Large_Indel	G->A,C,C,T->C,C->G,A->G,A->C,T->C,C->T,C->T	----	GAGTGAGTACGGTGTGCGCGGCTCTTCATATCACACCAGACTGGACAATGCCaTatCTGGcTTATATAACCCgGGGAGAGTTGCCTGAGGATGAAACTTTGGCCAGgCAAATcAcCCGGtGGGCtAAGTCAATGAT	GGGAGAGTTGCCTGAGGATGAAACTTTGGCCAGGCAAATCACCCGGTGGGCTAAGTCAATGAT
10	71	0.0378	1D,1I,1D,1I,SNP	Large_Indel	G->A,C,G,T->C,C,A,A->G,A->C,T->C,C->T	----	GAGTGAGTACGGTGTGCGCGGCTCTTCATATCACACCAGACTGGACAATGCCaTatGTGGcTTATATAaCCCgAGGAGAGTTGCCTGAGGATGAAACTTTGGCCAGgCAAATcAcCCGGCGGGCtAAGTCAATGAT	GGAGAGTTGCCTGAGGATGAAACTTTGGCCAGGCAAATCACCCGGCGGGCTAAGTCAATGAT
11	69	0.0367	1D,1I,SNP	Large_Indel	G->A,C,C,T->C,A->G,A->C,T->C,C->T	----	GAGTGAGTACGGTGTGCGCGGCTCTTCATATCACACCAGACTGGACAATGCCaTatCTGGcTTATATAACCCCGGGAGAGTTGCCTGAGGATGAAACTTTGGCCAGgCAAATcAcCCGGCGGGCtAAGTCAATGAT	CCGGGAGAGTTGCCTGAGGATGAAACTTTGGCCAGGCAAATCACCCGGCGGGCTAAGTCAATGAT
12	64	0.034	1D,1I,SNP	Large_Indel	G->A,C,C,T->C,C->T,C->G,A->G,A->C,T->C,C->T	----	gAGTGAGTACGGTGTGCGCGGCTCTTCATATCACACCAGACTGGACAATGCCaTatCTGGcTTATATAACCtgGGGAGAGTTGCCTGAGGATGAAACTTTGGCCAGgCAAATcAcCCGGCGGGCtAAGTCAATGAT	GGGAGAGTTGCCTGAGGATGAAACTTTGGCCAGGCAAATCACCCGGCGGGCTAAGTCAATGAT
13	60	0.0319	SNP	Large_Indel	T->A,C->G,A->G	----	GAGTGAGTACGGTGTGCGCGGCTCTTCATATCACACCAGACTGGACAATGCCGTACTTGGaTTATATAACCCgGGGAGAGTTGCCTGAGGATGAAACTTTGGCCAGgCAAATAATCCGGCGGGCCAAGTCAATGATTGTT	GGGAGAGTTGCCTGAGGATGAAACTTTGGCCAGGCAAATAATCCGGCGGGCCAAGTCAATGATTGTT
14	58	0.0309	1D,1I,SNP	Large_Indel	G->A,G->A,C,C,T->C,C->G,A->G,A->C,T->C,C->T,C->T	----	GAGTGAGTACGGTGTGCGCGGCTCTTCATATCACACCAGACTGGACAATaCCaTatCTGGcTTATATAACCCgGGGAGAGTTGCCTGAGGATGAAACTTTGGCCAGgCAAATcAcCCGGtGGGCtAAGTCAATGAT	GGGAGAGTTGCCTGAGGATGAAACTTTGGCCAGGCAAATCACCCGGTGGGCTAAGTCAATGAT
15	57	0.0303	1D,1I,SNP	Large_Indel	G->A,C,C,T->C,T->C,C->G,A->G,A->C,T->C,C->T	----	GAGTGAGTACGGTGTGCGCGGCTCTTCATATCACACCAGACTGGACAATGCCaTatCTGGcTTAcATAACCCgGGGAGAGTTGCCTGAGGATGAAACTTTGGCCAGgCAAATcAcCCGGCGGGCtAAGTCAA	GGGAGAGTTGCCTGAGGATGAAACTTTGGCCAGGCAAATCACCCGGCGGGCTAAGTCAA
16	57	0.0303	1D,1I,SNP	Large_Indel	G->A,C,C,T->C,A->G,T->C,C->T	----	GAGTGAGTACGGTGTGCGCGGCTCTTCATATCACACCAGACTGGACAATGCCaTatCTGGcTTATATAACCCCGGGAGAGTTGCCTGAGGATGAAACTTTGGCCAGgCAAATAAcCCGGCGGGCtAAGTCAATGATTGTT	CCGGGAGAGTTGCCTGAGGATGAAACTTTGGCCAGGCAAATAACCCGGCGGGCTAAGTCAATGATTGTT
17	46	0.0245	2I,1D,1I,SNP	Large_Indel	CA,G->A,G->A,C,C,T->C,A->C,C->G,A->G,A->C,T->C,C->T	----	GAGTGAGTACGGTGTGCGCGGCTCTTCATATCACACCaCAGACTGGACAATaCCaTatCTGGcTTATATcACCCgGGGAGAGTTGCCTGAGGATGAAACTTTGGCCAGgCAAATcAcCCGGCGGGCtAAGTCAATGAT	GGGAGAGTTGCCTGAGGATGAAACTTTGGCCAGGCAAATCACCCGGCGGGCTAAGTCAATGAT
18	40	0.0213	SNP	Large_Indel	A->G,T->A,C->G,A->G	----	GAGTGAGTACGGTGTGCGCGGCTCTTCATATCACACCgGACTGGACAATGCCGTACTTGGaTTATATAACCCgGGGAGAGTTGCCTGAGGATGAAACTTTGGCCAGgCAAATAATCCGGCGGGCCAAGTCAATGATTGTT	GGGAGAGTTGCCTGAGGATGAAACTTTGGCCAGGCAAATAATCCGGCGGGCCAAGTCAATGATTGTT
016-ref1
1	1156	0.8347	1D,SNP	1D,SNP	G->A,T->C,C	G->A,T->C,A->G,A->G,C,G->A,T->C	GAGTGAGTACGGTGTGCGACGGGCTGCTAAACCAAGAAGAGTTCTCGAGACTGGCCaCCGCcGGCACCCATGAAGAGGACGATGCCGACGTCAAGCGAAGGTgCTGAGGGAGGCATTCGGGATGTACGCGTCGTCGTCT	CGAGACTGGCCaCCGCcGGCACCCATGAAGAGGACgATGCCGACgTCAAGCGAAGGTGcTGAGGGAGGCaTTCGGGATGTACGCGTCGTCGTCTGCGGAAGACAcGATTAC
2	64	0.0462	Large_Indel	Large_Indel	----	----	GAGTGAGTACGGTGTGCGACGGGCTGCTAAACCAAGAA	TGGAGTGAGTACGGTGTGCGACGGGCTGCTAAACCAAGAA
3	44	0.0318	1D	1D,SNP	C	A->G,A->G,C,G->A,T->C	GAGTGAGTACGGTGTGCGACGGGCTGCTAAACCAAGAAGAGTTCTCGAGACTGGCCGCCGCTGGCACCCATGAAGAGGACGATGCCGACGTCAAGCGAAGGTgCTGAGGGAGGCATTCGGGATGTACGCGTCGTCGTCT	CGAGACTGGCCGCCGCTGGCACCCATGAAGAGGACgATGCCGACgTCAAGCGAAGGTgCTGAGGGAGGCaTTCGGGATGTACGCGTCGTCGTCTGCGGAAGACAcGATTAC
4	33	0.0238	1D,SNP	1D,SNP	G->A,T->C,C	G->A,T->C,A->G,A->G,C,G->A,T->C,T->C	GAGTGAGTACGGTGTGCGACGGGCTGCTAAACCAAGAAGAGTTCTCGAGACTGGCCaCCGCcGGCACCCATGAAGAGGACGATGCCGACGTCAAGCGAAGGTgCTGAGGGAGGCATTCGGGATGTACGCGTCGTCG	CGAGACTGGCCaCCGCcGGCACCCATGAAGAGGACgATGCCGACgTCAAGCGAAGGTgCTGAGGGAGGCaTTCGGGATGTACGCGTCGTCGcCTGCGGAAGACAcGATTAC
5	32	0.0231	1D,SNP	1D,SNP	G->A,T->C,C	G->A,T->C,C	GAGTGAGTACGGTGTGCGACGGGCTGCTAAACCAAGAAGAGTTCTCGAGACTGGCCaCCGCcGGCACCCATGAAGAGGACGATGCCGACGTCAAGCGAAGGTgCTGAGGGAGGCATTCGGGATGTACGCGTCGTCGT	CGAGACTGGCCaCCGCcGGCACCCATGAAGAGGACGATGCCGACGTCAAGCGAAGGTgCTGAGGGAGGCATTCGGGATGTACGCGTCGTCGT
6	29	0.0209	1D,1D,SNP	1D,SNP	A,G->A,T->C,C	G->A,T->C,A->G,A->G,C,G->A,T->C	GAGTgGTACGGTGTGCGACGGGCTGCTAAACCAAGAAGAGTTCTCGAGACTGGCCaCCGCcGGCACCCATGAAGAGGACGATGCCGACGTCAAGCGAAGGTgCTGAGGGAGGCATTCGGGATGTACGCGTCGTCGTCT	CGAGACTGGCCaCCGCcGGCACCCATGAAGAGGACgATGCCGACgTCAAGCGAAGGTGcTGAGGGAGGCaTTCGGGATGTACGCGTCGTCGTCTGCGGAAGACAcGATTAC
7	27	0.0195	1D,SNP	1D,SNP	T->C,G->A,T->C,C	T->C,G->A,T->C,A->G,A->G,C,G->A,T->C	GAGTGAGTACGGTGTGCGACGGGCTGCTAAACCAAGAAGAGTTCTCGAGACcGGCCaCCGCcGGCACCCATGAAGAGGACGATGCCGACGTCAAGCGAAGGTgCTGAGGGAGGCATTCGGGATGTACGCGTCGTCGTCT	CGAGACcGGCCaCCGCcGGCACCCATGAAGAGGACgATGCCGACgTCAAGCGAAGGTGcTGAGGGAGGCaTTCGGGATGTACGCGTCGTCGTCTGCGGAAGACAcGATTAC
016-ref4
1	15	1	1I,3I,3I,2D,2I,SNP	3I,2D,2I,SNP	G,A->G,ACA,C->G,T->C,C->T,AGG,C->A,GT,CG,A->G	C->G,T->C,C->T,GGA,A->G,C->A,AT,CG,T->C,T->C	GAGTGAGTACGGTGTGCGACGGGCTgGCTAAACCAAGAAGAGTTCTCGAGgCTgACAGCCGgCGCcGGCAtCCATGAAGAGgAGGACGATGCaGAccCGAAGCGAAGGTGCCTGAGGGAGGCgTTCGGGATGTACGCGTC	GCCGgCGCcGGCAtCCATGAAGAGGaGGACgATGCaGAccCGAAGCGAAGGTGCCTGAGGGAGGCGTTCGGGATGTACGCGTCGTCGcCTGCGGAAGACAcGATTAC
017-ref3
1	23	1	2D,1I,1D,1I,SNP	1I,1D,2D,1I,SNP	AA,A->G,G,C->G,A,G,C->A	C,G,AA,G,A->G	GAGTGAGTACGGTGTGCATCTAGAATCATGGACTTGGCtTgaGTTGTGTTCATTGACGCTCCTCCATCCAGCATCCAACTCAgtcGACAGAGATCGGAAGAGCACACGTCTGAAaTCCAGTCACAAGGAGTAATCT	GCTTgCtCTGGAGTGAGTACGGTGTGCATCTAGAATCATGGACTTGGCttGAgTTGTGTTCATTGACGCTCCTCCATCCAGCATCCAACTCA
018-ref3
1	23	1	1I,1D,1D,1I,SNP	1I,1D,1I,1D,SNP	C,A->C,A,A->C,C->G,A,G	A,G,C,A->C,A,A->C	gAGTGAGTACGGTGTGCATCTAGAATCATGGACTTGGCtCActcTTGTGTTCATTGACGCTCCTCCATCCAGCATCCAACTCAgtcGACAGAGATCGGAAGAGCACACGTCTGAACTCCAGTCACAAGGAGTAATCT	GCTtAGtCTGGAGTGAGTACGGTGTGCATCTAGAATCATGGACTTGGCtCActcTTGTGTTCATTGACGCTCCTCCATCCAGCATCCAACTCA
019-ref4
1	754	0.3184	SNP	SNP	C->T	C->T	GAGTGAGTACGGTGTGCGAGTTCTCGAGACTGGCCGCCGCTGGCACCCATGAAGAGGACAATGCCGACATCAAGCGAAGGTGCCTGAGGGAGGtGTTCGGGATGTACGCGTCGTCGTCTGCGGAAGACATGATTACGCCA	GCTGGCACCCATGAAGAGGACAATGCCGACATCAAGCGAAGGTGCCTGAGGGAGGtGTTCGGGATGTACGCGTCGTCGTCTGCGGAAGACATGATTACGCCA
2	694	0.2931	3D,3I,SNP	Large_Indel	CTG,A->G,GGA,A->G,A->G,C->G,C->A	----	GAGTGAGTACGGTGTGCGAGTTCTCGAGACTGGCCGCCgGCgCCCATGAAGAGGaGGACgATGCCGACgTgAAGaGAAGGTGCCTGAGGGAGGCGTTCGGGATGTACGCG	CCCATGAAGAGGAGGACGATGCCGACGTGAAGAGAAGGTGCCTGAGGGAGGCGTTCGGGATGTACGCG
3	288	0.1216	3D,6D,SNP	6D,SNP	C->G,GCA,AATGCC,A->G,C->G,A->G,G->A,G->C,T->C,G->A	AATGCC,A->G,C->G,A->G,G->A,G->C,T->C,G->A	gAGTGAGTACGGTGTGCGAGTTCTCGAGACTGGCCGCCGgTgCCCATGAAGAGGAcGACgTgAgGCGAAGaTGCCTGAGGGAGGCGTTCGGGATGTACGCGTCGTCcTCcaCGGAAGACA	cCCATGAAGAGGAcGACgTgAgGCGAAGaTGCCTGAGGGAGGCGTTCGGGATGTACGCGTCGTCcTCcaCGGAAGACA
4	153	0.0646	3D,6D,SNP	6D,SNP	C->G,GCA,AATGCC,A->G,C->G,A->G,C->G,G->A,T->C,G->A	AATGCC,A->G,C->G,A->G,C->G,G->A,T->C,G->A	gAGTGAGTACGGTGTGCGAGTTCTCGAGACTGGCCGCCGgTgCCCATGAAGAGGAcGACgTgAgGCGAAGGTGCCTGAGGGAGGCGTTCGGGATGTACGgGTCGTCaTCcaCGGAAGACA	cCCATGAAGAGGAcGACgTgAgGCGAAGGTGCCTGAGGGAGGCGTTCGGGATGTACGgGTCGTCaTCcaCGGAAGACA
5	129	0.0545	1D,SNP	1D,SNP	T->C,A->G,A->G,C,G->A,T->C	A->G,A->G,C,G->A,T->C	GAGTGAGTACGGTGTGCGAGTTCTCGAGACTGGCCGCCGCcGGCACCCATGAAGAGGACgATGCCGACgTCAAGCGAAGGTgCTGAGGGAGGCaTTCGGGATGTACGCGTCGTCGTCTGCGGAAGACAcGATTACGCCA	GGCACCCATGAAGAGGACgATGCCGACgTCAAGCGAAGGTGcTGAGGGAGGCaTTCGGGATGTACGCGTCGTCGTCTGCGGAAGACAcGATTACGCCA
6	90	0.038	Large_Indel	Large_Indel	----	----	CCATCCAGCATCCAACTCAGT-CGACAGAGATCGGAAGAGCACACGTCTGAAC	TGGAGTGAGTACGGTGTGCGAGTTCTCGAGACTGGCCG
7	55	0.0232	3D,6D,SNP	6D,SNP	C->G,GCA,AATGCC,A->G,C->G,A->G,G->C,T->C,G->A	AATGCC,A->G,C->G,A->G,G->C,T->C,G->A	gAGTGAGTACGGTGTGCGAGTTCTCGAGACTGGCCGCCGgTgCCCATGAAGAGGAcGACgTgAgGCGAAGGTGCCTGAGGGAGGCGTTCGGGATGTACGCGTCGTCcTCcaCGGAAGACA	cCCATGAAGAGGAcGACgTgAgGCGAAGGTGCCTGAGGGAGGCGTTCGGGATGTACGCGTCGTCcTCcaCGGAAGACA
8	49	0.0207	SNP	SNP	A->G,C->T	A->G,C->T	GAGTGAGTACGGTGTGCGAGTTCTCGAGACTGGCCGCCGCTGGCACCCATGAAGAGGACAATGCCGACATCAAGCGAAGGTGCCTGgGGGAGGtGTTCGGGATGTACGCGTCGTCGTCTGCGGAAGACATGATTACGCCA	GCTGGCACCCATGAAGAGGACAATGCCGACATCAAGCGAAGGTGCCTGgGGGAGGtGTTCGGGATGTACGCGTCGTCGTCTGCGGAAGACATGATTACGCCA
9	44	0.0186	SNP	SNP	C->T,C->T	C->T	GAGTGAGTACGGTGTGCGAGTTCTCGAGACTGGCCGtCGCTGGCACCCATGAAGAGGACAATGCCGACATCAAGCGAAGGTGCCTGAGGGAGGtGTTCGGGATGTACGCGTCGTCGTCTGCGGAAGACATGATTACGCCA	GCTGGCACCCATGAAGAGGACAATGCCGACATCAAGCGAAGGTGCCTGAGGGAGGtGTTCGGGATGTACGCGTCGTCGTCTGCGGAAGACATGATTACGCCA
10	41	0.0173	3D,6D,SNP	Large_Indel	C->G,GCA,T->C,AATGCC,A->G,C->G,A->G,G->A,G->C,T->C,G->A	----	gAGTGAGTACGGTGTGCGAGTTCTCGAGACTGGCCGCCGgTgCCCAcGAAGAGGAcGACgTgAgGCGAAGaTGCCTGAGGGAGGCGTTCGGGATGTACGCGTCGTCcTCcaCGGAAGACA	GCGAAGATGCCTGAGGGAGGCGTTCGGGATGTACGCGTCGTCCTCCACGGAAGACA
11	39	0.0165	SNP	SNP	G->A,T->C,A->G,A->G,A->G,G->A,T->C,C->T,T->C	A->G,A->G,A->G,G->A,T->C,C->T,T->C	GAGTGAGTACGGTGTGCGAGTTCTCGAGACTGGCCGCCaCcGGCACCCATGAAGAGGACgATGCCGgCgTCAAGCGAAGGTGCCTGAGGGAGGCGTTCGGGATGTACaCGTCGTCGTCcGtGGAAGACAcGATTACGCCA	GGCACCCATGAAGAGGACgATGCCGgCgTCAAGCGAAGGTGCCTGAGGGAGGCGTTCGGGATGTACaCGTCGTCGTCcGtGGAAGACAcGATTACGCCA
12	32	0.0135	SNP	SNP	T->C,C->T	T->C,C->T	GAGTGAGTACGGTGTGCGAGTTCTCGAGACTGGCCGCCGCTGGCACCCATGAAGAGGACAATGCCGACATCAAGCGAAGGTGCCcGAGGGAGGtGTTCGGGATGTACGCGTCGTCGTCTGCGGAAGACATGATTACGCCA	GCTGGCACCCATGAAGAGGACAATGCCGACATCAAGCGAAGGTGCCcGAGGGAGGtGTTCGGGATGTACGCGTCGTCGTCTGCGGAAGACATGATTACGCCA
020-ref5
1	395	0.3196	1D,1I,SNP	Large_Indel	C,C,T->C,C->G,A->G,T->C,C->T	----	GAGTGAGTACGGTGTGCGCGGCTCTTCATATCACACCAGACTGGACAATGCCGTatCTGGcTTATATAACCCgGGGAGAGTTGCCTGAGGATGAAACTTTGGCCAGgCAAATAAcCCGGCGGGCtAAGTCAATGATTGTT	GGGAGAGTTGCCTGAGGATGAAACTTTGGCCAGGCAAATAACCCGGCGGGCTAAGTCAATGATTGTT
2	238	0.1926	1D,1I,SNP	Large_Indel	G->A,C,C,T->C,C->G,A->G,A->C,T->C,C->T	----	GAGTGAGTACGGTGTGCGCGGCTCTTCATATCACACCAGACTGGACAATGCCaTatCTGGcTTATATAACCCgGGGAGAGTTGCCTGAGGATGAAACTTTGGCCAGgCAAATcAcCCGGCGGGCtAAGTCAATGAT	GGGAGAGTTGCCTGAGGATGAAACTTTGGCCAGGCAAATCACCCGGCGGGCTAAGTCAATGAT
3	129	0.1044	1D,1I,SNP	Large_Indel	G->A,C,C,T->C,C->G,A->G,T->C,C->T	----	GAGTGAGTACGGTGTGCGCGGCTCTTCATATCACACCAGACTGGACAATGCCaTatCTGGcTTATATAACCCgGGGAGAGTTGCCTGAGGATGAAACTTTGGCCAGgCAAATAAcCCGGCGGGCtAAGTCAATGAT	GGGAGAGTTGCCTGAGGATGAAACTTTGGCCAGGCAAATAACCCGGCGGGCTAAGTCAATGAT
4	107	0.0866	1D,1I,SNP	Large_Indel	G->A,G->A,C,C,T->C,C->G,A->G,A->C,T->C,C->T	----	GAGTGAGTACGGTGTGCGCGGCTCTTCATATCACACCAGACTGGACAATaCCaTatCTGGcTTATATAACCCgGGGAGAGTTGCCTGAGGATGAAACTTTGGCCAGgCAAATcAcCCGGCGGGCtAAGTCAATGAT	GGGAGAGTTGCCTGAGGATGAAACTTTGGCCAGGCAAATCACCCGGCGGGCTAAGTCAATGAT
5	67	0.0542	1D,1I,SNP	Large_Indel	G->A,C,C,T->C,C->G,A->G,T->C,C->T,C->T,G->A	----	GAGTGAGTACGGTGTGCGCGGCTCTTCATATCACACCAGACTGGACAATGCCaTatCTGGcTTATATAACCCgGGGAGAGTTGCCTGAGGATGAAACTTTGGCCAGgCAAATAAcCCGGtGGGCtAAaTCAATGAT	GGGAGAGTTGCCTGAGGATGAAACTTTGGCCAGGCAAATAACCCGGTGGGCTAAATCAATGAT
6	56	0.0453	1D,1I,SNP	Large_Indel	G->A,C,C,T->C,A->G,A->C,T->C,C->T	----	GAGTGAGTACGGTGTGCGCGGCTCTTCATATCACACCAGACTGGACAATGCCaTatCTGGcTTATATAACCCCGGGAGAGTTGCCTGAGGATGAAACTTTGGCCAGgCAAATcAcCCGGCGGGCtAAGTCAATGAT	CCGGGAGAGTTGCCTGAGGATGAAACTTTGGCCAGGCAAATCACCCGGCGGGCTAAGTCAATGAT
7	55	0.0445	1D,1I,SNP	Large_Indel	G->A,C,C,T->C,C->G,A->G,A->C,T->C,C->T,C->T	----	GAGTGAGTACGGTGTGCGCGGCTCTTCATATCACACCAGACTGGACAATGCCaTatCTGGcTTATATAACCCgGGGAGAGTTGCCTGAGGATGAAACTTTGGCCAGgCAAATcAcCCGGtGGGCtAAGTCAATGAT	GGGAGAGTTGCCTGAGGATGAAACTTTGGCCAGGCAAATCACCCGGTGGGCTAAGTCAATGAT
8	54	0.0437	1D,1I,1D,1I,SNP	Large_Indel	G->A,C,G,T->C,C,A,A->G,A->C,T->C,C->T	----	GAGTGAGTACGGTGTGCGCGGCTCTTCATATCACACCAGACTGGACAATGCCaTatGTGGcTTATATAaCCCgAGGAGAGTTGCCTGAGGATGAAACTTTGGCCAGgCAAATcAcCCGGCGGGCtAAGTCAATGAT	GGAGAGTTGCCTGAGGATGAAACTTTGGCCAGGCAAATCACCCGGCGGGCTAAGTCAATGAT
9	48	0.0388	1D,1I,SNP	Large_Indel	G->A,C,C,T->C,C->T,C->G,A->G,A->C,T->C,C->T	----	gAGTGAGTACGGTGTGCGCGGCTCTTCATATCACACCAGACTGGACAATGCCaTatCTGGcTTATATAACCtgGGGAGAGTTGCCTGAGGATGAAACTTTGGCCAGgCAAATcAcCCGGCGGGCtAAGTCAATGAT	GGGAGAGTTGCCTGAGGATGAAACTTTGGCCAGGCAAATCACCCGGCGGGCTAAGTCAATGAT
10	48	0.0388	1D,1I,SNP	Large_Indel	A->G,G->A,C,C,T->C,C->G,A->G,A->C,T->C,C->T	----	GAGTGAGTACGGTGTGCGCGGCTCTTCATATCACACCgGACTGGACAATGCCaTatCTGGcTTATATAACCCgGGGAGAGTTGCCTGAGGATGAAACTTTGGCCAGgCAAATcAcCCGGCGGGCtAAGTCAATGAT	GGGAGAGTTGCCTGAGGATGAAACTTTGGCCAGGCAAATCACCCGGCGGGCTAAGTCAATGAT
11	21	0.017	1D,1I,SNP	Large_Indel	A->G,G->A,G->A,C,C,T->C,C->G,A->G,A->C,T->C,C->T	----	GAGTGAGTACGGTGTGCGCGGCTCTTCATATCACACCgGACTGGACAATaCCaTatCTGGcTTATATAACCCgGGGAGAGTTGCCTGAGGATGAAACTTTGGCCAGgCAAATcAcCCGGCGGGCtAAGTCAATGAT	GGGAGAGTTGCCTGAGGATGAAACTTTGGCCAGGCAAATCACCCGGCGGGCTAAGTCAATGAT
12	18	0.0146	1D,1I,SNP	Large_Indel	C,C,T->C,A->G,T->C,C->T	----	GAGTGAGTACGGTGTGCGCGGCTCTTCATATCACACCAGACTGGACAATGCCGTatCTGGcTTATATAACCCCGGGAGAGTTGCCTGAGGATGAAACTTTGGCCAGgCAAATAAcCCGGCGGGCtAAGTCAATGAT	CGGGAGAGTTGCCTGAGGATGAAACTTTGGCCAGGCAAATAACCCGGCGGGCTAAGTCAATGAT
