# Supplementary material for: An Optimized Editing Approach for Wheat Genes by Improving sgRNA Design and Transformation Strategies
Source: Int J Mol Sci. 2025 Apr 17;26(8):3796. doi: 10.3390/ijms26083796 (PMC12028029; doi:10.3390/ijms26083796)
Supplement: Supplementary file 1 [file ijms-26-03796-s001.zip › Hi-TOM Supplementary Data/SY6869-USR-13545-result/all-SY6869-USR-13545-Hi-TOM-sequencing-result.xlsx]

## Sheet: all-SY6869-USR-13545-Hi-TOM-seq
Sort	Reads number	Ratio	Left variation type	Right variation type	Left variation	Right variation	Left reads seq	Right reads seq
001-refCP1off
1	495	0.3686	SNP	WT	T->C,C->T,G->A	-	GCTGACGTCAAAGCAAGTGGcAATTGGATGTAtGCTGCAAAGATTGATGGAGAGGGAGCaGATATGTATGATGCTGCTGTCGCAATGGCTGACTGCATGATTCAACTTGGTATTGCAATTGAT	ATGTATGATGCTGCTGTCGCAATGGCTGACTGCATGATTCAACTTGGTATTGCAATTGATGGAGGAAAGGATAGTCTTTCTATGGCAGCTCAATGTGATGGCGAGCTAGTCAA
2	220	0.1638	SNP	WT	T->C,G->A	-	GCTGACGTCAAAGCAAGTGGcAATTGGATGTACGCTGCAAAGATTGATGGAGAGGGAGCaGATATGTATGATGCTGCTGTCGCAATGGCTGACTGCATGATTCAACTTGGTATTGCAATTGAT	ATGTATGATGCTGCTGTCGCAATGGCTGACTGCATGATTCAACTTGGTATTGCAATTGATGGAGGAAAGGATAGTCTTTCTATGGCAGCTCAATGTGATGGCGAGCTAGTCAA
3	211	0.1571	SNP	SNP	T->C,G->A,T->C	T->C	GCTGACGTCAAAGCAAGTGGcAATTGGATGTACGCTGCAAAGATTGATGGAGAGGGAGCaGATATGTAcGATGCTGCTGTCGCAATGGCTGACTGCATGATTCAACTTGGTATTGCAATTGAT	ATGTAcGATGCTGCTGTCGCAATGGCTGACTGCATGATTCAACTTGGTATTGCAATTGATGGAGGAAAGGATAGTCTTTCTATGGCAGCTCAATGTGATGGCGAGCTAGTCAA
4	177	0.1318	WT	WT	-	-	GCTGACGTCAAAGCAAGTGGTAATTGGATGTACGCTGCAAAGATTGATGGAGAGGGAGCGGATATGTATGATGCTGCTGTCGCAATGGCTGACTGCATGATTCAACTTGGTATTGCAATTGAT	ATGTATGATGCTGCTGTCGCAATGGCTGACTGCATGATTCAACTTGGTATTGCAATTGATGGAGGAAAGGATAGTCTTTCTATGGCAGCTCAATGTGATGGCGAGCTAGTCAA
5	71	0.0529	SNP	SNP	T->C,C->T,G->A	A->T,G->A,T->C,T->C	GCTGACGTCAAAGCAAGTGGcAATTGGATGTAtGCTGCAAAGATTGATGGAGAGGGAGCaGATATGTATGATGCTGCTGTCGCAATGGCTGACTGCATGATTCAACTTGGTATTGCAATTGAT	ATGTATGATGCTGCTGTCGCAATGGCTGACTGCATGATTCAACTTGGTATTGCAATTGATGGtGGAAAaGAcAGcCTTTCTATGGCAGCTCAATGTGATGGCGAGCTAGTCAA
6	38	0.0283	SNP	WT	T->C,C->T,A->C,T->C,G->A,G->A	-	GCTGACGTCAAAGCAAGTGGTAAcTGGATGTAtGCTGCAAAGcTTGAcGGAGAaGGAGCaGATATGTATGATGCTGCTGTCGCAATGGCTGACTGCATGATTCAACTTGGTATTGCAATTGAT	ATGTATGATGCTGCTGTCGCAATGGCTGACTGCATGATTCAACTTGGTATTGCAATTGATGGAGGAAAGGATAGTCTTTCTATGGCAGCTCAATGTGATGGCGAGCTAGTCAA
7	32	0.0238	SNP	SNP	T->C,C->T,A->C,T->C,G->A,G->A,T->C,C->T,A->G,A->T	T->C,C->T,A->G,A->T	gCTGACGTCAAAGCAAGTGGTAAcTGGATGTAtGCTGCAAAGcTTGAcGGAGAaGGAGCaGATATGTATGATGCcGCTGTtGCgtTGGCTGACTGCATGATTCAACTTGGTATTGCAATTGAT	aTGTATGATGCcGCTGTtGCgtTGGCTGACTGCATGATTCAACTTGGTATTGCAATTGATGGAGGAAAGGATAGTCTTTCTATGGCAGCTCAATGTGATGGCGAGCTAGTCAA
8	32	0.0238	SNP	WT	C->T,G->A	-	GCTGACGTCAAAGCAAGTGGTAATTGGATGTAtGCTGCAAAGATTGATGGAGAGGGAGCaGATATGTATGATGCTGCTGTCGCAATGGCTGACTGCATGATTCAACTTGGTATTGCAATTGAT	ATGTATGATGCTGCTGTCGCAATGGCTGACTGCATGATTCAACTTGGTATTGCAATTGATGGAGGAAAGGATAGTCTTTCTATGGCAGCTCAATGTGATGGCGAGCTAGTCAA
9	26	0.0194	SNP	WT	T->C	-	GCTGACGTCAAAGCAAGTGGcAATTGGATGTACGCTGCAAAGATTGATGGAGAGGGAGCGGATATGTATGATGCTGCTGTCGCAATGGCTGACTGCATGATTCAACTTGGTATTGCAATTGAT	ATGTATGATGCTGCTGTCGCAATGGCTGACTGCATGATTCAACTTGGTATTGCAATTGATGGAGGAAAGGATAGTCTTTCTATGGCAGCTCAATGTGATGGCGAGCTAGTCAA
10	25	0.0186	SNP	WT	G->A	-	GCTGACGTCAAAGCAAGTGGTAATTGGATGTACGCTGCAAAGATTGATGGAGAGGGAGCaGATATGTATGATGCTGCTGTCGCAATGGCTGACTGCATGATTCAACTTGGTATTGCAATTGAT	ATGTATGATGCTGCTGTCGCAATGGCTGACTGCATGATTCAACTTGGTATTGCAATTGATGGAGGAAAGGATAGTCTTTCTATGGCAGCTCAATGTGATGGCGAGCTAGTCAA
11	16	0.0119	1I,1D,SNP	WT	T->C,C->T,A,A	-	GCTGACGTCAAAGCAAGTGGcAATTGGATGTAtGCTGCAAAGATTGATGGAGAGGGAGcAGgTATGTATGATGCTGCTGTCGCAATGGCTGACTGCATGATTCAACTTGGTATTGCAATTGAT	ATGTATGATGCTGCTGTCGCAATGGCTGACTGCATGATTCAACTTGGTATTGCAATTGATGGAGGAAAGGATAGTCTTTCTATGGCAGCTCAATGTGATGGCGAGCTAGTCAA
002-refCP3off
1	763	0.4509	1D	WT	C	-	TGtGCCACCACACCAAGCTCACCATCATCATCACAATTCACAACCCGCGAAGCGCGCCCACGCCAGGTGCTGCTGACCTCGCTGAACCGAGGCCCGGGCATGGAGGACACGGCGGCGACGCTGGCGAC	ATCATCACAATTCACAACCCGCGAAGCGCGCCCACGCCAGGTGCTGCTGACCTCGCTGAACCGAGGCCCGGGCATGGAGGACACGGCGGCGACGCTGGCGACGGAGCTGGACG
2	541	0.3197	1D,3D,10I,4D,SNP	10I,4D,SNP	C,TCA,GCACGCTCGC,CCTC,A->G,C->G	GCACGCTCGC,CCTC,A->G,C->G	TGtGCCACCACACCAAGCTCACCATCATCaCAATTCACAACCCGCGAAGCGCGcGCACGCTCGCCCACGCCAGGTGCTGCTGaGCTGAgCCGAGGgCCGGGCATGGAGGACACGGCGGCGACGCTGGC	ACAATTCACAACCCGCGAAGCGCGcGCACGCTCGCCCACGCCAGGTGCTGCTGaGCTGAgCCGAGGgCCGGGCATGGAGGACACGGCGGCGACGCTGGCGACGGAGCTGGACG
3	76	0.0449	1D,3D	WT	C,ATC	-	TGtGCCACCACACCAAGCTCACCATcATCACAATTCACAACCCGCGAAGCGCGCCCACGCCAGGTGCTGCTGACCTCGCTGAACCGAGGCCCGGGCATGGAGGACACGGCGGCGACGCTGGCGACGGA	ATCATCACAATTCACAACCCGCGAAGCGCGCCCACGCCAGGTGCTGCTGACCTCGCTGAACCGAGGCCCGGGCATGGAGGACACGGCGGCGACGCTGGCGACGGAGCTGGACG
4	76	0.0449	1D,10I,4D,SNP	10I,4D,SNP	C,CGCGCACGCT,CCTC,A->G,C->G	GCACGCTCGC,CCTC,A->G,C->G	TGtGCCACCACACCAAGCTCACCATCATCATCACAATTCACAACCCGCGAAGCgCGCGCACGCTCGCCCACGCCAGGTGCTGCTGaGCTGAgCCGAGGgCCGGGCATGGAGGACACGGCGGCGACGCT	ACAATTCACAACCCGCGAAGCGCGcGCACGCTCGCCCACGCCAGGTGCTGCTGaGCTGAgCCGAGGgCCGGGCATGGAGGACACGGCGGCGACGCTGGCGACGGAGCTGGACG
5	62	0.0366	1D,SNP	SNP	C,C->T	C->T,G->C,G->C	TGtGCCACCACACCAAGCTCACCATCATCATCACAATTCACAACCCGCGAAGCGCGCCCACGCCAGGTGCTGCTGACCTCGCTGAACCGAGGCCCGGGCATGGAGGACAtGGCGGCGACGCTGGCGAC	CCCACGCCAGGTGCTGCTGACCTCGCTGAACCGAGGCCCGGGCATGGAGGACAtGGCGGCGACGCTGGCGACGcAGCTGGACGGGCTGCTGGCCATGGCGAcGGAGCTGGA
6	45	0.0266	1D,3D,10I,4D,SNP	4D,SNP	C,TCA,GCACGCTCGC,CCTC,A->G,C->G	CCTC,A->G,C->G,G->C	TGtGCCACCACACCAAGCTCACCATCATCaCAATTCACAACCCGCGAAGCGCGcGCACGCTCGCCCACGCCAGGTGCTGCTGaGCTGAgCCGAGGgCCGGGCATGGAGGACACGGCGGCGACGCTGGC	CGCCCACGCCAGGTGCTGCTGaGCTGAgCCGAGGgCCGGGCATGGAGGACACGGCGGCGACGCTGGCGACGGAGCTGGACGGGCTGCTGGCCATGGCGAcGGAGCTGGA
7	28	0.0165	1D,3D,10I,4D,2D,2I,SNP	10I,4D,2D,2I,SNP	C,ATC,CGCGCACGCT,CCTC,GA,GG,G->C	GCACGCTCGC,CCTC,AG,GG,G->C	TGtGCCACCACACCAAGCTCACCATcATCACAATTCACAACCCGCGAAGCgCGCGCACGCTCGCCCACGCCAGGTGCTGCTGaGCTGAACcGGcGGCCGGGCATGGAcGACACGGCGGCGACGCTGGC	ACAATTCACAACCCGCGAAGCGCGcGCACGCTCGCCCACGCCAGGTGCTGCTGaGCTGAACCgGcGGCCGGGCATGGAcGACACGGCGGCGACGCTGGCGACGGAGCTGGACG
8	24	0.0142	1D,3D,10I	10I	C,TCA,GCACGCTCGC	GCACGCTCGC	TGtGCCACCACACCAAGCTCACCATCATCaCAATTCACAACCCGCGAAGCGCGcGCACGCTCGCCCACGCCAGGTGCTGCTGACCTCGCTGAACCGAGGCCCGGGCATGGAGGACACGGCGGCGACGC	TTCACAACCCGCGAAGCGCGcGCACGCTCGCCCACGCCAGGTGCTGCTGACCTCGCTGAACCGAGGCCCGGGCATGGAGGACACGGCGGCGACGCTGGCGACGGAGCTGGACG
9	22	0.013	1D,4D,SNP	4D,SNP	C,CCTC,A->G,C->G	CCTC,A->G,C->G	TGtGCCACCACACCAAGCTCACCATCATCATCACAATTCACAACCCGCGAAGCGCGCCCACGCCAGGTGCTGCTGaGCTGAgCCGAGGgCCGGGCATGGAGGACACGGCGGCGACGCTGGCGACGGAG	CATCATCATCACAATTCACAACCCGCGAAGCGCGCCCACGCCAGGTGCTGCTGaGCTGAgCCGAGGgCCGGGCATGGAGGACACGGCGGCGACGCTGGCGACGGAGCTGGACG
10	20	0.0118	1D,SNP	SNP	C,A->G	A->G	TGtGCCACCACACCAAGCTCACCATCATCATCgCAATTCACAACCCGCGAAGCGCGCCCACGCCAGGTGCTGCTGACCTCGCTGAACCGAGGCCCGGGCATGGAGGACACGGCGGCGACGCTGGCGAC	ATCATCgCAATTCACAACCCGCGAAGCGCGCCCACGCCAGGTGCTGCTGACCTCGCTGAACCGAGGCCCGGGCATGGAGGACACGGCGGCGACGCTGGCGACGGAGCTGGACG
11	18	0.0106	1D,1I,2D,4D,2I,1I,1I,1D,1D,3I,1D,3D,4D,3I,3D,SNP	large_V	C,G,CA,AATT,GG,G,T,A->T,G,C,AGG,C->T,C,C->T,CTG,CCTC,GGG,GCC	,large_V	tGtGCCACCACACCAAGCTCACCATCaGtTCAcCACAaGGcGCCGcTGAtCgGcAGGCtaGCtAGGTGCTgaGCTGAACCgGGGAgCGGGCATGGAGGACACGGCGGCGACGCTGGCGACGGAGCTGG	TGCTGA----GCTGAACCGGGGAG---CGGGCATGGAGGACACGGCGGCGACGCTGGCGACGGAGCTGGACG
12	17	0.01	1D,3D,10I,4D,SNP	10I,4D,SNP	C,TCA,GCACGCTCGC,CCTC,A->G	GCACGCTCGC,CCTC,A->G	TGtGCCACCACACCAAGCTCACCATCATCaCAATTCACAACCCGCGAAGCGCGcGCACGCTCGCCCACGCCAGGTGCTGCTGaGCTGAgCCGAGGCCCGGGCATGGAGGACACGGCGGCGACGCTGGC	ACAATTCACAACCCGCGAAGCGCGcGCACGCTCGCCCACGCCAGGTGCTGCTGaGCTGAgCCGAGGCCCGGGCATGGAGGACACGGCGGCGACGCTGGCGACGGAGCTGGACG
003-refCP1off
1	666	0.4631	SNP	WT	T->C,C->T,G->A	-	GCTGACGTCAAAGCAAGTGGcAATTGGATGTAtGCTGCAAAGATTGATGGAGAGGGAGCaGATATGTATGATGCTGCTGTCGCAATGGCTGACTGCATGATTCAACTTGGTATTGCAATTGAT	ATGTATGATGCTGCTGTCGCAATGGCTGACTGCATGATTCAACTTGGTATTGCAATTGATGGAGGAAAGGATAGTCTTTCTATGGCAGCTCAATGTGATGGCGAGCTAGTCAA
2	233	0.162	SNP	WT	T->C,G->A	-	GCTGACGTCAAAGCAAGTGGcAATTGGATGTACGCTGCAAAGATTGATGGAGAGGGAGCaGATATGTATGATGCTGCTGTCGCAATGGCTGACTGCATGATTCAACTTGGTATTGCAATTGAT	ATGTATGATGCTGCTGTCGCAATGGCTGACTGCATGATTCAACTTGGTATTGCAATTGATGGAGGAAAGGATAGTCTTTCTATGGCAGCTCAATGTGATGGCGAGCTAGTCAA
3	228	0.1586	SNP	SNP	T->C,G->A,T->C	T->C	GCTGACGTCAAAGCAAGTGGcAATTGGATGTACGCTGCAAAGATTGATGGAGAGGGAGCaGATATGTAcGATGCTGCTGTCGCAATGGCTGACTGCATGATTCAACTTGGTATTGCAATTGAT	ATGTAcGATGCTGCTGTCGCAATGGCTGACTGCATGATTCAACTTGGTATTGCAATTGATGGAGGAAAGGATAGTCTTTCTATGGCAGCTCAATGTGATGGCGAGCTAGTCAA
4	179	0.1245	WT	WT	-	-	GCTGACGTCAAAGCAAGTGGTAATTGGATGTACGCTGCAAAGATTGATGGAGAGGGAGCGGATATGTATGATGCTGCTGTCGCAATGGCTGACTGCATGATTCAACTTGGTATTGCAATTGAT	ATGTATGATGCTGCTGTCGCAATGGCTGACTGCATGATTCAACTTGGTATTGCAATTGATGGAGGAAAGGATAGTCTTTCTATGGCAGCTCAATGTGATGGCGAGCTAGTCAA
5	43	0.0299	SNP	SNP	T->C,C->T,A->C,T->C,G->A,G->A,T->C,C->T,A->G,A->T	T->C,C->T,A->G,A->T	gCTGACGTCAAAGCAAGTGGTAAcTGGATGTAtGCTGCAAAGcTTGAcGGAGAaGGAGCaGATATGTATGATGCcGCTGTtGCgtTGGCTGACTGCATGATTCAACTTGGTATTGCAATTGAT	aTGTATGATGCcGCTGTtGCgtTGGCTGACTGCATGATTCAACTTGGTATTGCAATTGATGGAGGAAAGGATAGTCTTTCTATGGCAGCTCAATGTGATGGCGAGCTAGTCAA
6	34	0.0236	SNP	WT	T->C	-	GCTGACGTCAAAGCAAGTGGcAATTGGATGTACGCTGCAAAGATTGATGGAGAGGGAGCGGATATGTATGATGCTGCTGTCGCAATGGCTGACTGCATGATTCAACTTGGTATTGCAATTGAT	ATGTATGATGCTGCTGTCGCAATGGCTGACTGCATGATTCAACTTGGTATTGCAATTGATGGAGGAAAGGATAGTCTTTCTATGGCAGCTCAATGTGATGGCGAGCTAGTCAA
7	22	0.0153	SNP	WT	C->T,G->A	-	GCTGACGTCAAAGCAAGTGGTAATTGGATGTAtGCTGCAAAGATTGATGGAGAGGGAGCaGATATGTATGATGCTGCTGTCGCAATGGCTGACTGCATGATTCAACTTGGTATTGCAATTGAT	ATGTATGATGCTGCTGTCGCAATGGCTGACTGCATGATTCAACTTGGTATTGCAATTGATGGAGGAAAGGATAGTCTTTCTATGGCAGCTCAATGTGATGGCGAGCTAGTCAA
8	18	0.0125	SNP	WT	G->A	-	GCTGACGTCAAAGCAAGTGGTAATTGGATGTACGCTGCAAAGATTGATGGAGAGGGAGCaGATATGTATGATGCTGCTGTCGCAATGGCTGACTGCATGATTCAACTTGGTATTGCAATTGAT	ATGTATGATGCTGCTGTCGCAATGGCTGACTGCATGATTCAACTTGGTATTGCAATTGATGGAGGAAAGGATAGTCTTTCTATGGCAGCTCAATGTGATGGCGAGCTAGTCAA
9	15	0.0104	SNP	SNP	T->C,C->T,G->A,T->C	T->C	GCTGACGTCAAAGCAAGTGGcAATTGGATGTAtGCTGCAAAGATTGATGGAGAGGGAGCaGATATGTATGATGCcGCTGTCGCAATGGCTGACTGCATGATTCAACTTGGTATTGCAATTGAT	ATGTATGATGCcGCTGTCGCAATGGCTGACTGCATGATTCAACTTGGTATTGCAATTGATGGAGGAAAGGATAGTCTTTCTATGGCAGCTCAATGTGATGGCGAGCTAGTCAA
004-refCP3off
1	824	0.4679	1D	WT	C	-	TGtGCCACCACACCAAGCTCACCATCATCATCACAATTCACAACCCGCGAAGCGCGCCCACGCCAGGTGCTGCTGACCTCGCTGAACCGAGGCCCGGGCATGGAGGACACGGCGGCGACGCTGGCGAC	ATCATCACAATTCACAACCCGCGAAGCGCGCCCACGCCAGGTGCTGCTGACCTCGCTGAACCGAGGCCCGGGCATGGAGGACACGGCGGCGACGCTGGCGACGGAGCTGGACG
2	480	0.2726	1D,3D,10I,4D,SNP	10I,4D,SNP	C,TCA,GCACGCTCGC,CCTC,A->G,C->G	GCACGCTCGC,CCTC,A->G,C->G	TGtGCCACCACACCAAGCTCACCATCATCaCAATTCACAACCCGCGAAGCGCGcGCACGCTCGCCCACGCCAGGTGCTGCTGaGCTGAgCCGAGGgCCGGGCATGGAGGACACGGCGGCGACGCTGGC	ACAATTCACAACCCGCGAAGCGCGcGCACGCTCGCCCACGCCAGGTGCTGCTGaGCTGAgCCGAGGgCCGGGCATGGAGGACACGGCGGCGACGCTGGCGACGGAGCTGGACG
3	125	0.071	1D,3D	WT	C,ATC	-	TGtGCCACCACACCAAGCTCACCATcATCACAATTCACAACCCGCGAAGCGCGCCCACGCCAGGTGCTGCTGACCTCGCTGAACCGAGGCCCGGGCATGGAGGACACGGCGGCGACGCTGGCGACGGA	ATCATCACAATTCACAACCCGCGAAGCGCGCCCACGCCAGGTGCTGCTGACCTCGCTGAACCGAGGCCCGGGCATGGAGGACACGGCGGCGACGCTGGCGACGGAGCTGGACG
4	118	0.067	1D,10I,4D,SNP	10I,4D,SNP	C,CGCGCACGCT,CCTC,A->G,C->G	GCACGCTCGC,CCTC,A->G,C->G	TGtGCCACCACACCAAGCTCACCATCATCATCACAATTCACAACCCGCGAAGCgCGCGCACGCTCGCCCACGCCAGGTGCTGCTGaGCTGAgCCGAGGgCCGGGCATGGAGGACACGGCGGCGACGCT	ACAATTCACAACCCGCGAAGCGCGcGCACGCTCGCCCACGCCAGGTGCTGCTGaGCTGAgCCGAGGgCCGGGCATGGAGGACACGGCGGCGACGCTGGCGACGGAGCTGGACG
5	47	0.0267	1D,4D,SNP	4D,SNP	C,CCTC,A->G,C->G	CCTC,A->G,C->G	TGtGCCACCACACCAAGCTCACCATCATCATCACAATTCACAACCCGCGAAGCGCGCCCACGCCAGGTGCTGCTGaGCTGAgCCGAGGgCCGGGCATGGAGGACACGGCGGCGACGCTGGCGACGGAG	CATCATCATCACAATTCACAACCCGCGAAGCGCGCCCACGCCAGGTGCTGCTGaGCTGAgCCGAGGgCCGGGCATGGAGGACACGGCGGCGACGCTGGCGACGGAGCTGGACG
6	45	0.0256	1D	SNP	C	G->C	TGtGCCACCACACCAAGCTCACCATCATCATCACAATTCACAACCCGCGAAGCGCGCCCACGCCAGGTGCTGCTGACCTCGCTGAACCGAGGCCCGGGCATGGAGGACACGGCGGCGACGCTGGCGAC	CCCACGCCAGGTGCTGCTGACCTCGCTGAACCGAGGCCCGGGCATGGAGGACACGGCGGCGACGCTGGCGACGGAGCTGGACGGGCTGCTGGCCATGGCGAcGGAGCTGGA
7	37	0.021	1D,3D,10I	10I	C,TCA,GCACGCTCGC	GCACGCTCGC	TGtGCCACCACACCAAGCTCACCATCATCaCAATTCACAACCCGCGAAGCGCGcGCACGCTCGCCCACGCCAGGTGCTGCTGACCTCGCTGAACCGAGGCCCGGGCATGGAGGACACGGCGGCGACGC	TTCACAACCCGCGAAGCGCGcGCACGCTCGCCCACGCCAGGTGCTGCTGACCTCGCTGAACCGAGGCCCGGGCATGGAGGACACGGCGGCGACGCTGGCGACGGAGCTGGACG
8	37	0.021	1D,3D,10I,4D,2D,2I,SNP	10I,4D,2D,2I,SNP	C,ATC,CGCGCACGCT,CCTC,GA,GG,G->C	GCACGCTCGC,CCTC,AG,GG,G->C	TGtGCCACCACACCAAGCTCACCATcATCACAATTCACAACCCGCGAAGCgCGCGCACGCTCGCCCACGCCAGGTGCTGCTGaGCTGAACcGGcGGCCGGGCATGGAcGACACGGCGGCGACGCTGGC	ACAATTCACAACCCGCGAAGCGCGcGCACGCTCGCCCACGCCAGGTGCTGCTGaGCTGAACCgGcGGCCGGGCATGGAcGACACGGCGGCGACGCTGGCGACGGAGCTGGACG
9	31	0.0176	1D,3D,10I,4D,SNP	4D,SNP	C,TCA,GCACGCTCGC,CCTC,A->G,C->G	CCTC,A->G,C->G,G->C	TGtGCCACCACACCAAGCTCACCATCATCaCAATTCACAACCCGCGAAGCGCGcGCACGCTCGCCCACGCCAGGTGCTGCTGaGCTGAgCCGAGGgCCGGGCATGGAGGACACGGCGGCGACGCTGGC	CGCCCACGCCAGGTGCTGCTGaGCTGAgCCGAGGgCCGGGCATGGAGGACACGGCGGCGACGCTGGCGACGGAGCTGGACGGGCTGCTGGCCATGGCGAcGGAGCTGGA
10	17	0.0097	1D,3D	WT	C,CCA	-	TGtGCCACCACACCAAGCTCaTCATCATCACAATTCACAACCCGCGAAGCGCGCCCACGCCAGGTGCTGCTGACCTCGCTGAACCGAGGCCCGGGCATGGAGGACACGGCGGCGACGCTGGCGACGGA	ATCATCACAATTCACAACCCGCGAAGCGCGCCCACGCCAGGTGCTGCTGACCTCGCTGAACCGAGGCCCGGGCATGGAGGACACGGCGGCGACGCTGGCGACGGAGCTGGACG
